# Supplementary material for: Single-cell transcriptomics of human T cells reveals tissue and activation signatures in health and disease
Source: Nat Commun. 2019 Oct 17;10:4706. doi: 10.1038/s41467-019-12464-3 (PMC6797728; doi:10.1038/s41467-019-12464-3)
Supplement: Supplementary file 5 — Supplementary Data 3 [file 41467_2019_12464_MOESM5_ESM.xlsx]

## Sheet: cluster1
Supplementary Data 3: Differential expression analysis for each cluster in Donor 1
Donor 1, Cluster 1
ensg	gene	ncluster	nrest	fdr	log2_effect
ENSG00000260335.1	RP11-345J4.6	608	91	0	3.58516
ENSG00000237506.3	RPSAP15	852	171	0	3.16189
ENSG00000251062.1	CTD-2218G20.1	1121	229	0	3.1364
ENSG00000165272.14	AQP3	1497	505	0	2.41275
ENSG00000117318.8	ID3	970	330	0	2.40055
ENSG00000157978.11	LDLRAP1	1095	391	0	2.33072
ENSG00000196205.8	EEF1A1P5	2068	833	0	2.15688
ENSG00000162894.11	FCMR	1343	544	0	2.14881
ENSG00000166681.13	NGFRAP1	1106	467	0	2.08889
ENSG00000139193.3	CD27	2379	1480	0	1.52979
ENSG00000188404.8	SELL	2372	1797	0	1.24554
ENSG00000126353.3	CCR7	2767	2099	0	1.24365
ENSG00000081059.19	TCF7	2507	1937	0	1.21717
ENSG00000126860.11	EVI2A	2288	1822	0	1.17359
ENSG00000185862.6	EVI2B	2586	2149	0	1.11209
ENSG00000102760.12	RGCC	2587	2207	0	1.07422
ENSG00000169442.8	CD52	4883	4387	0	0.999564
ENSG00000179144.4	GIMAP7	3534	3572	0	0.8296
ENSG00000111716.12	LDHB	4800	5598	0	0.623153
ENSG00000133872.13	SARAF	4912	6415	0	0.459892
ENSG00000234741.7	GAS5	5431	7534	0	0.372832
ENSG00000111348.8	ARHGDIB	4455	5506	0	0.539451
ENSG00000277734.5	TRAC	4979	6643	0	0.429052
ENSG00000152518.6	ZFP36L2	3383	3552	1.27008e-307	0.774702
ENSG00000072110.13	ACTN1	819	293	9.11508e-306	2.32799
ENSG00000138795.9	LEF1	1945	1471	3.09067e-301	1.248
ENSG00000143110.11	C1orf162	1038	481	3.27613e-300	1.95473
ENSG00000133574.9	GIMAP4	3150	3229	1.0677e-292	0.809295
ENSG00000227507.2	LTB	5018	6869	1.96248e-278	0.392043
ENSG00000172349.16	IL16	1667	1191	9.71236e-277	1.33011
ENSG00000104408.9	EIF3E	4736	6249	9.50898e-275	0.445074
ENSG00000127528.5	KLF2	1198	683	9.31951e-270	1.6557
ENSG00000204387.12	C6orf48	3393	3749	6.39537e-263	0.701086
ENSG00000136156.12	ITM2B	3845	4570	1.21889e-256	0.59582
ENSG00000162511.7	LAPTM5	3445	3920	6.10276e-244	0.658681
ENSG00000100100.12	PIK3IP1	1733	1377	5.40698e-237	1.17677
ENSG00000197880.8	MDS2	413	84	2.71678e-236	3.14271
ENSG00000009790.14	TRAF3IP3	2218	2038	2.24601e-234	0.967136
ENSG00000090238.11	YPEL3	2157	1988	4.67408e-224	0.962739
ENSG00000149311.17	ATM	1356	976	4.28737e-214	1.31943
ENSG00000163346.16	PBXIP1	1417	1078	4.71698e-203	1.23951
ENSG00000184640.17	SEPT9	2131	2043	6.08636e-199	0.905872
ENSG00000082074.15	FYB	2548	2682	2.02969e-194	0.771087
ENSG00000068831.18	RASGRP2	765	390	3.72358e-192	1.81702
ENSG00000070756.13	PABPC1	5474	8459	6.8851e-189	0.217139
ENSG00000213203.2	GIMAP1	1947	1824	7.8631e-188	0.939178
ENSG00000105373.18	GLTSCR2	5254	7894	1.29882e-184	0.25769
ENSG00000256862.1	RP11-664D1.1	455	148	8.55329e-181	2.4653
ENSG00000129824.15	RPS4Y1	4716	6691	5.66629e-178	0.340372
ENSG00000175567.8	UCP2	1323	1034	1.11314e-177	1.20061
ENSG00000104894.11	CD37	3426	4232	1.74581e-173	0.540216
ENSG00000175061.17	LRRC75A-AS1	5279	8028	7.48125e-171	0.240255
ENSG00000137970.7	RPL7P9	5075	7550	1.10569e-167	0.271962
ENSG00000105516.10	DBP	606	283	2.25765e-167	1.94355
ENSG00000142546.13	NOSIP	2448	2650	2.46168e-167	0.730642
ENSG00000117632.20	STMN1	1454	1233	9.83974e-167	1.08288
ENSG00000187109.13	NAP1L1	4821	6988	1.35023e-165	0.309483
ENSG00000125910.5	S1PR4	1931	1921	1.59256e-157	0.852521
ENSG00000213654.9	GPSM3	3172	3888	4.8591e-156	0.551395
ENSG00000125354.22	SEPT6	2134	2230	5.99733e-155	0.781547
ENSG00000070081.15	NUCB2	1222	997	3.56615e-148	1.13861
ENSG00000265972.5	TXNIP	1518	1387	8.39228e-147	0.975234
ENSG00000101224.17	CDC25B	838	558	3.21925e-143	1.43172
ENSG00000175390.12	EIF3F	3664	4838	2.87883e-142	0.444039
ENSG00000106560.10	GIMAP2	1257	1061	5.10291e-142	1.08959
ENSG00000198851.9	CD3E	3411	4388	1.4605e-141	0.481662
ENSG00000211772.9	TRBC2	4181	5821	7.83856e-141	0.367612
ENSG00000115687.13	PASK	689	410	1.01517e-138	1.59391
ENSG00000167658.15	EEF2	5209	8033	2.75212e-138	0.220098
ENSG00000173114.12	LRRN3	514	245	1.86537e-137	1.91402
ENSG00000148700.13	ADD3	989	746	4.47427e-137	1.25183
ENSG00000211751.8	TRBC1	3210	4068	2.58e-136	0.503284
ENSG00000064666.14	CNN2	1260	1101	2.0479e-131	1.03964
ENSG00000026025.13	VIM	4780	7116	2.23692e-129	0.270975
ENSG00000114942.13	EEF1B2	5436	8663	5.349e-128	0.172709
ENSG00000100376.11	FAM118A	2057	2246	2.39066e-127	0.718214
ENSG00000104964.14	AES	3268	4230	1.87241e-126	0.472781
ENSG00000181163.13	NPM1	5255	8215	4.33131e-126	0.200461
ENSG00000196405.12	EVL	3017	3800	6.11279e-126	0.512146
ENSG00000245164.6	LINC00861	766	524	4.22301e-124	1.39281
ENSG00000148908.14	RGS10	3244	4211	7.27254e-123	0.468641
ENSG00000089327.14	FXYD5	3884	5370	7.34415e-123	0.377652
ENSG00000104660.17	LEPROTL1	2534	3024	1.07105e-121	0.589989
ENSG00000125652.7	ALKBH7	1773	1856	1.01894e-120	0.779026
ENSG00000213178.3	RP11-641D5.1	1924	2093	5.39398e-118	0.723567
ENSG00000167664.8	TMIGD2	518	284	1.55451e-115	1.71209
ENSG00000182866.16	LCK	2960	3783	2.68992e-113	0.491097
ENSG00000196154.11	S100A4	3307	4397	1.75811e-111	0.434034
ENSG00000113328.18	CCNG1	1567	1604	5.84305e-111	0.811362
ENSG00000026297.15	RNASET2	1468	1469	9.13597e-110	0.844048
ENSG00000100242.15	SUN2	1368	1330	1.09988e-109	0.885672
ENSG00000112514.15	CUTA	2288	2718	1.01099e-106	0.596572
ENSG00000100129.17	EIF3L	299	109	1.64145e-105	2.30085
ENSG00000243927.5	MRPS6	2514	3092	4.09292e-105	0.546475
ENSG00000189283.9	FHIT	700	502	1.821e-103	1.3247
ENSG00000245910.8	SNHG6	4622	6958	2.61058e-103	0.254875
ENSG00000120915.13	EPHX2	508	298	9.77293e-103	1.61455
ENSG00000118816.9	CCNI	4054	5837	2.89773e-102	0.319149
ENSG00000139679.15	LPAR6	590	384	3.42619e-102	1.46464
ENSG00000147677.10	EIF3H	3474	4764	1.09507e-101	0.389455
ENSG00000204219.9	TCEA3	411	208	4.25883e-101	1.82759
ENSG00000203875.10	SNHG5	3832	5432	3.27347e-100	0.341645
ENSG00000152465.17	NMT2	884	731	5.76708e-100	1.11921
ENSG00000147457.13	CHMP7	741	564	3.78157e-98	1.23881
ENSG00000166997.7	CNPY4	505	307	9.54472e-97	1.56308
ENSG00000183691.4	NOG	136	19	1.17361e-96	3.68457
ENSG00000167261.13	DPEP2	305	124	2.96979e-96	2.1435
ENSG00000132424.14	PNISR	3126	4190	9.05447e-96	0.422398
ENSG00000174444.14	RPL4	5603	9303	2.03986e-95	0.113534
ENSG00000116983.12	HPCAL4	164	32	3.69958e-95	3.20258
ENSG00000198189.10	HSD17B11	1118	1052	7.0624e-95	0.932816
ENSG00000156467.9	UQCRB	4927	7668	2.46715e-94	0.20689
ENSG00000168685.14	IL7R	2192	2642	2.77269e-94	0.575648
ENSG00000065357.19	DGKA	753	593	3.44096e-93	1.18965
ENSG00000156976.14	EIF4A2	3599	5060	1.92877e-92	0.353489
ENSG00000131634.13	TMEM204	574	393	4.53944e-91	1.39155
ENSG00000137642.12	SORL1	826	698	2.4233e-88	1.08795
ENSG00000159445.12	THEM4	926	825	2.4233e-88	1.01165
ENSG00000246223.8	LINC01550	985	902	2.6935e-88	0.972027
ENSG00000021300.13	PLEKHB1	392	215	1.94208e-86	1.71155
ENSG00000197956.9	S100A6	5187	8306	4.06242e-86	0.165777
ENSG00000133639.4	BTG1	5074	8052	7.86651e-86	0.178807
ENSG00000173198.5	CYSLTR1	995	926	1.35263e-85	0.948715
ENSG00000184613.10	NELL2	514	343	9.49592e-85	1.42859
ENSG00000283041.1	RP11-371A22.1	5133	8193	1.19588e-84	0.170441
ENSG00000136490.8	LIMD2	3545	5023	1.36947e-84	0.342267
ENSG00000035115.21	SH3YL1	731	597	1.71055e-83	1.13717
ENSG00000213658.10	LAT	599	441	2.07065e-83	1.28681
ENSG00000157514.16	TSC22D3	1352	1431	2.92594e-83	0.763102
ENSG00000005059.15	CCDC109B	1654	1887	2.33152e-81	0.654895
ENSG00000183172.8	SMDT1	2942	3984	9.60919e-81	0.40761
ENSG00000099204.18	ABLIM1	699	568	1.96936e-80	1.14443
ENSG00000196683.10	TOMM7	5117	8190	5.32416e-80	0.166465
ENSG00000147408.14	CSGALNACT1	402	237	5.9266e-80	1.60734
ENSG00000117091.9	CD48	2629	3462	3.04475e-79	0.447939
ENSG00000130755.12	GMFG	3735	5416	3.063e-79	0.308911
ENSG00000078596.10	ITM2A	1214	1256	5.70298e-79	0.795962
ENSG00000089289.15	IGBP1	1385	1505	2.67951e-78	0.725153
ENSG00000149212.11	SESN3	841	757	2.12965e-77	0.996843
ENSG00000135046.13	ANXA1	3018	4146	5.62192e-77	0.386903
ENSG00000263417.4	GTSCR1	108	15	6.35475e-77	3.69303
ENSG00000196531.10	NACA	5582	9351	5.40796e-76	0.100692
ENSG00000076928.17	ARHGEF1	1251	1325	9.61654e-76	0.76212
ENSG00000164300.15	SERINC5	753	654	6.92862e-75	1.04839
ENSG00000230202.1	RP11-632C17__A.1	5298	8655	5.47015e-73	0.136945
ENSG00000146677.7	AC004453.8	4916	7811	5.52456e-72	0.177008
ENSG00000102265.11	TIMP1	845	785	1.13227e-71	0.951289
ENSG00000154027.18	AK5	173	53	3.43455e-71	2.55174
ENSG00000145287.10	PLAC8	1515	1741	8.5258e-71	0.644432
ENSG00000104529.17	EEF1D	5541	9273	1.86009e-70	0.102141
ENSG00000100650.15	SRSF5	3558	5169	4.95529e-70	0.306212
ENSG00000154814.13	OXNAD1	498	363	5.95686e-70	1.30121
ENSG00000122406.12	RPL5	5718	9801	1.0234e-68	0.0676121
ENSG00000136717.14	BIN1	1316	1458	1.226e-68	0.697199
ENSG00000184009.9	ACTG1	4901	7807	1.68723e-68	0.173338
ENSG00000130592.13	LSP1	2094	2663	2.67883e-68	0.498239
ENSG00000188868.13	ZNF563	223	93	4.54534e-68	2.10677
ENSG00000263264.1	CTB-133G6.1	155	44	5.18035e-68	2.66172
ENSG00000130811.11	EIF3G	3190	4525	6.29118e-68	0.340669
ENSG00000145741.15	BTF3	5326	8759	1.39837e-67	0.127317
ENSG00000123349.13	PFDN5	5390	8914	3.13976e-67	0.119243
ENSG00000180964.16	TCEAL8	996	1014	3.69784e-66	0.81919
ENSG00000034053.14	APBA2	330	193	5.16661e-66	1.6189
ENSG00000111678.10	C12orf57	2454	3273	5.23568e-66	0.429552
ENSG00000233016.6	SNHG7	1764	2155	5.31787e-66	0.556193
ENSG00000164512.17	ANKRD55	127	29	6.2806e-66	2.97573
ENSG00000114779.19	ABHD14B	1197	1301	9.02901e-66	0.724833
ENSG00000142534.6	RPS11	5632	9553	2.45079e-65	0.0827239
ENSG00000165929.12	TC2N	861	834	3.18856e-65	0.890996
ENSG00000220205.8	VAMP2	2675	3668	1.87312e-63	0.389576
ENSG00000185905.3	C16orf54	989	1019	3.38459e-63	0.801919
ENSG00000146278.10	PNRC1	2960	4167	1.13176e-62	0.351619
ENSG00000234797.5	RPS3AP6	3874	5823	1.59013e-62	0.257092
ENSG00000214389.2	RPS3AP26	476	359	1.85355e-62	1.25201
ENSG00000101608.12	MYL12A	4082	6219	2.41799e-62	0.237624
ENSG00000135968.19	GCC2	1391	1609	4.35793e-62	0.634989
ENSG00000170915.8	PAQR8	337	209	1.14805e-61	1.53428
ENSG00000232573.1	RPL3P4	4536	7114	1.21353e-61	0.19579
ENSG00000116251.9	RPL22	5702	9787	4.3285e-61	0.0656318
ENSG00000167106.11	FAM102A	852	841	5.04713e-61	0.863778
ENSG00000213626.11	LBH	1255	1415	1.00217e-60	0.671916
ENSG00000198771.10	RCSD1	1543	1851	2.00893e-60	0.582464
ENSG00000106123.11	EPHB6	276	152	5.86525e-60	1.70563
ENSG00000076662.9	ICAM3	1514	1813	1.80253e-59	0.585017
ENSG00000151715.7	TMEM45B	138	40	1.84785e-59	2.63163
ENSG00000122224.17	LY9	378	258	3.42167e-59	1.39605
ENSG00000152495.10	CAMK4	1112	1218	1.0459e-58	0.713673
ENSG00000163479.13	SSR2	3014	4299	1.28545e-58	0.332709
ENSG00000140545.14	MFGE8	184	74	2.79704e-58	2.15914
ENSG00000163545.8	NUAK2	189	78	3.06131e-58	2.12187
ENSG00000162191.13	UBXN1	3031	4335	5.6874e-58	0.328792
ENSG00000164985.14	PSIP1	1405	1657	5.74573e-58	0.607027
ENSG00000175463.11	TBC1D10C	1207	1366	3.75292e-57	0.666499
ENSG00000113851.13	CRBN	903	930	3.91527e-57	0.802526
ENSG00000186854.10	TRABD2A	752	727	1.63104e-56	0.893808
ENSG00000237550.5	RPL9P9	5210	8578	2.63881e-56	0.125673
ENSG00000104870.12	FCGRT	373	260	3.03675e-56	1.36569
ENSG00000063046.17	EIF4B	2469	3388	1.35751e-55	0.388523
ENSG00000131171.12	SH3BGRL	1271	1475	5.98862e-55	0.63028
ENSG00000196187.11	TMEM63A	504	416	7.23651e-55	1.12187
ENSG00000184897.5	H1FX	1445	1741	1.31524e-54	0.576184
ENSG00000215030.5	RPL13P12	4989	8113	2.32086e-54	0.143546
ENSG00000117602.11	RCAN3	1193	1367	1.12571e-53	0.648611
ENSG00000105088.8	OLFM2	102	23	2.23522e-53	2.99389
ENSG00000108654.11	DDX5	4312	6750	2.60972e-53	0.1985
ENSG00000188243.12	COMMD6	4300	6730	5.73109e-53	0.198761
ENSG00000127152.17	BCL11B	1733	2205	1.00006e-52	0.497523
ENSG00000177721.4	ANXA2R	763	760	1.34077e-52	0.850714
ENSG00000130175.9	PRKCSH	915	973	3.6881e-52	0.756362
ENSG00000197857.13	ZNF44	595	540	4.23184e-52	0.984961
ENSG00000174080.10	CTSF	198	94	6.07178e-52	1.9198
ENSG00000099797.11	TECR	1269	1492	6.2123e-52	0.611475
ENSG00000163154.5	TNFAIP8L2	369	267	6.2929e-52	1.31181
ENSG00000204628.11	GNB2L1	5705	9846	8.49835e-52	0.0577196
ENSG00000008282.8	SYPL1	1019	1124	9.2959e-52	0.703542
ENSG00000170486.10	KRT72	88	17	3.11235e-51	3.217
ENSG00000101842.13	VSIG1	115	32	3.23962e-51	2.69052
ENSG00000155463.12	OXA1L	1332	1594	5.67331e-51	0.585973
ENSG00000127824.13	TUBA4A	1593	1999	8.36939e-51	0.517498
ENSG00000072818.11	ACAP1	2502	3489	9.18993e-51	0.365299
ENSG00000089248.6	ERP29	2881	4144	1.36676e-50	0.320576
ENSG00000225616.2	RP4-604A21.1	3812	5831	5.45929e-50	0.231835
ENSG00000152270.8	PDE3B	925	1001	1.08116e-49	0.731114
ENSG00000152234.15	ATP5A1	2095	2819	1.68201e-49	0.416797
ENSG00000197457.9	STMN3	695	683	1.8099e-49	0.870158
ENSG00000213366.12	GSTM2	133	46	6.56727e-49	2.37675
ENSG00000142227.10	EMP3	4080	6360	9.68686e-48	0.204573
ENSG00000111913.15	FAM65B	992	1109	9.84936e-48	0.684183
ENSG00000157303.10	SUSD3	900	977	1.19637e-47	0.726597
ENSG00000136149.6	RPL13AP25	2086	2823	1.96727e-47	0.408541
ENSG00000170222.11	ADPRM	333	239	1.99301e-47	1.32354
ENSG00000133134.11	BEX2	1085	1248	2.55012e-47	0.643108
ENSG00000228784.7	LINC00954	361	273	1.32492e-46	1.24813
ENSG00000245954.6	RP11-18H21.1	147	59	1.44745e-46	2.16206
ENSG00000136997.15	MYC	1422	1765	1.55411e-46	0.533284
ENSG00000198821.10	CD247	2156	2949	2.25606e-46	0.393162
ENSG00000136938.8	ANP32B	2849	4133	3.27124e-46	0.308297
ENSG00000123329.17	ARHGAP9	621	600	5.03362e-46	0.894661
ENSG00000100380.12	ST13	2652	3794	6.35883e-46	0.328392
ENSG00000166340.14	TPP1	722	737	6.37051e-46	0.815365
ENSG00000099139.13	PCSK5	105	30	9.8682e-46	2.65239
ENSG00000102879.15	CORO1A	3535	5368	1.92207e-45	0.242356
ENSG00000139684.13	ESD	1388	1724	5.11666e-45	0.532278
ENSG00000152558.14	TMEM123	2302	3209	8.99689e-45	0.365795
ENSG00000232442.1	CTD-3184A7.4	364	282	9.01129e-45	1.21327
ENSG00000137161.16	CNPY3	916	1017	9.01129e-45	0.69413
ENSG00000197043.13	ANXA6	1005	1147	1.02837e-44	0.654361
ENSG00000182463.15	TSHZ2	1154	1369	1.17316e-44	0.598551
ENSG00000083845.8	RPS5	5763	10084	2.97122e-44	0.0378544
ENSG00000264443.1	RP4-594I10.3	537	498	3.72687e-44	0.953807
ENSG00000145425.9	RPS3A	5773	10128	8.36265e-44	0.0340743
ENSG00000135486.17	HNRNPA1	5146	8546	1.59493e-43	0.113233
ENSG00000131143.8	COX4I1	5164	8591	7.53332e-43	0.110693
ENSG00000173221.13	GLRX	1386	1738	7.56448e-43	0.51853
ENSG00000092096.14	SLC22A17	104	32	1.65832e-42	2.54547
ENSG00000160888.6	IER2	1916	2591	2.48593e-42	0.409619
ENSG00000160712.12	IL6R	391	322	2.64984e-42	1.12514
ENSG00000169220.17	RGS14	622	619	2.8442e-42	0.852006
ENSG00000149823.7	VPS51	1262	1551	3.10051e-42	0.547544
ENSG00000146904.8	EPHA1	119	43	6.37312e-42	2.31358
ENSG00000114626.17	ABTB1	610	605	7.98157e-42	0.856905
ENSG00000269893.6	SNHG8	3130	4681	1.79084e-41	0.264376
ENSG00000197061.4	HIST1H4C	1525	1970	3.16756e-41	0.475644
ENSG00000198743.5	SLC5A3	567	551	4.4788e-41	0.886327
ENSG00000118308.14	LRMP	324	247	4.972e-41	1.23651
ENSG00000204472.12	AIF1	480	438	6.22263e-41	0.977134
ENSG00000155099.7	TMEM55A	190	105	7.74422e-41	1.70064
ENSG00000100353.17	EIF3D	2314	3272	1.33352e-40	0.345247
ENSG00000167815.11	PRDX2	2070	2863	1.52337e-40	0.377134
ENSG00000110448.10	CD5	736	786	2.1147e-40	0.750207
ENSG00000124614.13	RPS10	5607	9639	2.15825e-40	0.0633761
ENSG00000223891.5	OSER1-AS1	213	129	4.52587e-40	1.56851
ENSG00000180448.10	HMHA1	1478	1906	5.08925e-40	0.478129
ENSG00000244313.3	RP11-425L10.1	5660	9784	8.05811e-40	0.0554081
ENSG00000159231.5	CBR3	441	394	1.54573e-39	1.00761
ENSG00000114391.12	RPL24	5671	9817	2.04786e-39	0.0533514
ENSG00000011523.13	CEP68	272	193	2.24823e-39	1.34004
ENSG00000050426.15	LETMD1	602	607	3.20254e-39	0.833097
ENSG00000149100.12	EIF3M	2102	2930	3.28166e-39	0.365892
ENSG00000164442.9	CITED2	850	958	6.86827e-39	0.672468
ENSG00000235532.1	LINC00402	78	19	1.55256e-38	2.88251
ENSG00000235194.8	PPP1R3E	457	421	6.46469e-38	0.963404
ENSG00000148303.16	RPL7A	5703	9920	1.63641e-37	0.0464114
ENSG00000102032.12	RENBP	243	167	3.57567e-37	1.38614
ENSG00000162244.10	RPL29	5766	10130	4.75181e-37	0.032039
ENSG00000160654.9	CD3G	1923	2655	5.11589e-37	0.379677
ENSG00000100055.20	CYTH4	721	787	1.48137e-36	0.718666
ENSG00000182183.14	FAM159A	308	245	1.17572e-35	1.17518
ENSG00000198755.10	RPL10A	5725	9997	1.21918e-35	0.040811
ENSG00000145687.15	SSBP2	344	289	2.08111e-35	1.09637
ENSG00000185989.10	RASA3	366	316	2.08111e-35	1.05695
ENSG00000231160.9	KLF3-AS1	76	20	2.36304e-35	2.77103
ENSG00000182670.13	TTC3	1190	1499	8.00021e-35	0.511992
ENSG00000189067.12	LITAF	1510	2004	8.34299e-35	0.436697
ENSG00000163322.13	FAM175A	454	432	1.80064e-34	0.916691
ENSG00000147604.13	RPL7	5763	10132	3.08195e-34	0.0310034
ENSG00000133030.19	MPRIP	582	606	3.98348e-34	0.786732
ENSG00000002822.15	MAD1L1	435	409	4.52555e-34	0.933945
ENSG00000180096.11	SEPT1	1232	1572	6.41321e-34	0.493432
ENSG00000013810.18	TACC3	491	484	8.21381e-34	0.865746
ENSG00000163519.13	TRAT1	1297	1677	1.45371e-33	0.474326
ENSG00000266402.3	SNHG25	2877	4328	1.96681e-33	0.255895
ENSG00000102316.16	MAGED2	728	817	2.6541e-33	0.678633
ENSG00000160255.16	ITGB2	927	1110	2.77623e-33	0.585112
ENSG00000126756.11	UXT	3025	4592	2.80168e-33	0.242843
ENSG00000179088.14	C12orf42	48	7	3.46739e-33	3.62264
ENSG00000271858.5	CYB561D2	184	115	7.13098e-33	1.5231
ENSG00000110700.6	RPS13	5783	10225	9.05674e-33	0.0228196
ENSG00000232021.6	LEF1-AS1	104	42	1.15854e-32	2.15315
ENSG00000172794.19	RAB37	138	71	1.39379e-32	1.80381
ENSG00000063177.12	RPL18	5764	10145	2.3627e-32	0.0294039
ENSG00000245849.6	RAD51-AS1	490	490	2.58196e-32	0.84503
ENSG00000137078.8	SIT1	868	1029	2.58569e-32	0.599554
ENSG00000102409.9	BEX4	486	485	3.06521e-32	0.848002
ENSG00000224032.6	EPB41L4A-AS1	1283	1667	3.08941e-32	0.467298
ENSG00000214894.6	LINC00243	228	164	4.62021e-32	1.32037
ENSG00000267121.5	CTD-2020K17.1	505	512	5.64909e-32	0.82517
ENSG00000168028.13	RPSA	5681	9893	1.04316e-31	0.0447673
ENSG00000171425.9	ZNF581	701	789	1.32995e-31	0.67442
ENSG00000125691.12	RPL23	5395	9208	7.00087e-31	0.0737656
ENSG00000176390.11	CRLF3	699	791	7.62255e-31	0.666645
ENSG00000170919.15	TPT1-AS1	484	490	1.04918e-30	0.827256
ENSG00000255328.1	RP11-326C3.12	113	52	1.22516e-30	1.96477
ENSG00000178982.9	EIF3K	3664	5785	1.59793e-30	0.186133
ENSG00000275342.4	SGK223	192	129	1.93084e-30	1.41877
ENSG00000248334.6	WHAMMP2	191	128	2.04749e-30	1.42246
ENSG00000136732.14	GYPC	2412	3557	2.52596e-30	0.284599
ENSG00000154016.13	GRAP	243	186	2.60621e-30	1.23068
ENSG00000170089.15	RP11-423H2.1	232	174	4.09404e-30	1.26007
ENSG00000111653.19	ING4	525	550	5.69776e-30	0.777916
ENSG00000178922.16	HYI	299	254	7.13045e-30	1.08035
ENSG00000140092.14	FBLN5	195	134	9.92723e-30	1.38627
ENSG00000121966.6	CXCR4	2781	4208	1.27275e-29	0.2475
ENSG00000127084.17	FGD3	660	743	1.41461e-29	0.674134
ENSG00000205707.10	LYRM5	408	394	1.41915e-29	0.895404
ENSG00000117543.19	DPH5	599	656	1.49012e-29	0.713891
ENSG00000142669.13	SH3BGRL3	5115	8618	1.74548e-29	0.0924116
ENSG00000167895.14	TMC8	349	318	1.77999e-29	0.979231
ENSG00000271109.1	CTC-523E23.11	265	215	2.67768e-29	1.14669
ENSG00000261064.1	RP11-1000B6.3	294	250	2.67768e-29	1.07892
ENSG00000114812.12	VIPR1	76	25	3.11981e-29	2.4491
ENSG00000111843.13	TMEM14C	900	1101	3.66827e-29	0.554213
ENSG00000271447.5	MMP28	46	8	1.26921e-28	3.36859
ENSG00000103479.14	RBL2	567	617	1.60991e-28	0.723109
ENSG00000008988.9	RPS20	5751	10119	1.61143e-28	0.0298485
ENSG00000130741.10	EIF2S3	1649	2295	1.87854e-28	0.368128
ENSG00000154102.10	C16orf74	50	10	2.04376e-28	3.16696
ENSG00000087086.13	FTL	5643	9815	2.26278e-28	0.0465046
ENSG00000236325.1	AC005300.5	92	38	3.38389e-28	2.12066
ENSG00000137731.13	FXYD2	122	64	4.65489e-28	1.77577
ENSG00000253982.1	CTD-2336O2.1	299	262	9.66966e-28	1.03561
ENSG00000234608.7	MAPKAPK5-AS1	596	664	1.40823e-27	0.68916
ENSG00000212694.8	LINC01089	243	195	1.83068e-27	1.16251
ENSG00000121691.4	CAT	439	447	3.18075e-27	0.818977
ENSG00000104823.8	ECH1	1398	1901	4.33218e-27	0.401636
ENSG00000205268.10	PDE7A	544	594	5.96213e-27	0.718174
ENSG00000196199.13	MPHOSPH8	1634	2290	1.04191e-26	0.358091
ENSG00000084754.10	HADHA	1168	1540	1.89964e-26	0.44614
ENSG00000166750.9	SLFN5	1034	1330	2.00116e-26	0.48184
ENSG00000115977.18	AAK1	1942	2807	2.36746e-26	0.313545
ENSG00000221983.7	UBA52	5714	10019	2.52309e-26	0.0348649
ENSG00000075239.13	ACAT1	1126	1475	2.53803e-26	0.455522
ENSG00000235954.6	TTC28-AS1	593	668	2.73891e-26	0.673214
ENSG00000108622.10	ICAM2	797	970	4.47332e-26	0.561625
ENSG00000141524.15	TMC6	561	624	5.25727e-26	0.691485
ENSG00000115652.14	UXS1	729	870	7.41755e-26	0.589934
ENSG00000170074.19	FAM153A	64	20	8.9736e-26	2.5231
ENSG00000093072.15	CECR1	150	96	9.54662e-26	1.48889
ENSG00000273748.1	AL592183.1	270	234	1.154e-25	1.05148
ENSG00000107738.19	C10orf54	555	618	1.32363e-25	0.689911
ENSG00000167552.13	TUBA1A	1716	2439	1.43395e-25	0.33779
ENSG00000100938.17	GMPR2	377	373	2.24978e-25	0.860419
ENSG00000081237.18	PTPRC	2755	4226	5.36856e-25	0.22779
ENSG00000163001.11	CFAP36	706	844	9.03716e-25	0.587456
ENSG00000237945.7	LINC00649	472	506	9.29687e-25	0.74468
ENSG00000133985.2	TTC9	197	150	9.41268e-25	1.23826
ENSG00000113240.12	CLK4	443	466	1.01847e-24	0.772007
ENSG00000161265.14	U2AF1L4	629	731	1.06284e-24	0.628219
ENSG00000110011.13	DNAJC4	578	657	1.0904e-24	0.660207
ENSG00000230979.3	AC079250.1	3628	5801	1.0904e-24	0.167903
ENSG00000159110.19	IFNAR2	589	673	1.12556e-24	0.652692
ENSG00000171863.12	RPS7	5716	10035	1.13524e-24	0.0330677
ENSG00000163041.9	H3F3A	4473	7393	1.28299e-24	0.120113
ENSG00000148660.20	CAMK2G	405	415	1.56149e-24	0.809841
ENSG00000177663.13	IL17RA	319	301	1.8033e-24	0.928823
ENSG00000109107.13	ALDOC	497	544	2.80559e-24	0.71467
ENSG00000172465.13	TCEAL1	221	180	3.8055e-24	1.14108
ENSG00000171130.17	ATP6V0E2	635	744	4.07604e-24	0.616484
ENSG00000111276.10	CDKN1B	767	941	4.60418e-24	0.550062
ENSG00000253716.5	MINCR	210	168	7.73677e-24	1.16696
ENSG00000223745.7	RP4-717I23.3	578	663	8.30219e-24	0.647091
ENSG00000136280.15	CCM2	1102	1464	1.34323e-23	0.435239
ENSG00000178980.14	SEPW1	1247	1696	1.57382e-23	0.401356
ENSG00000263465.3	SRSF8	1178	1586	1.74851e-23	0.415977
ENSG00000245904.3	RP11-796E2.4	409	427	2.53113e-23	0.782895
ENSG00000078589.12	P2RY10	486	535	3.21443e-23	0.706448
ENSG00000100528.11	CNIH1	1144	1536	4.41221e-23	0.419939
ENSG00000110944.8	IL23A	401	418	5.78119e-23	0.78513
ENSG00000178878.12	APOLD1	371	378	8.40117e-23	0.818063
ENSG00000225912.1	RP13-258O15.1	5407	9312	9.00516e-23	0.0607678
ENSG00000244879.4	GABPB1-AS1	992	1300	1.15543e-22	0.454931
ENSG00000182230.11	FAM153B	77	33	1.18832e-22	2.06742
ENSG00000074966.10	TXK	370	378	1.51487e-22	0.81417
ENSG00000242299.1	RP11-234A1.1	4663	7792	1.66655e-22	0.104295
ENSG00000157954.14	WIPI2	726	892	1.71544e-22	0.547956
ENSG00000141504.11	SAT2	840	1067	2.46273e-22	0.499932
ENSG00000010610.9	CD4	557	643	2.6985e-22	0.637889
ENSG00000154153.13	FAM134B	451	492	3.46453e-22	0.7195
ENSG00000237943.6	PRKCQ-AS1	1724	2495	3.5953e-22	0.31175
ENSG00000187514.14	PTMA	5743	10129	3.664e-22	0.0264152
ENSG00000271869.1	RP11-51J9.5	528	602	3.74688e-22	0.655805
ENSG00000175155.8	YPEL2	205	168	4.49146e-22	1.13219
ENSG00000164615.4	CAMLG	1433	2015	4.89851e-22	0.353289
ENSG00000182165.17	TP53TG1	555	642	4.99581e-22	0.634945
ENSG00000088899.14	RP5-1187M17.10	91	46	5.83472e-22	1.82926
ENSG00000127184.10	COX7C	5198	8876	6.34924e-22	0.0730774
ENSG00000105643.9	ARRDC2	627	749	7.33395e-22	0.58853
ENSG00000104763.17	ASAH1	488	547	8.62788e-22	0.680371
ENSG00000114796.15	KLHL24	341	343	9.23231e-22	0.836594
ENSG00000077420.15	APBB1IP	851	1090	1.11744e-21	0.487933
ENSG00000186470.13	BTN3A2	1296	1796	1.13341e-21	0.374309
ENSG00000236618.2	PITPNA-AS1	493	555	1.15527e-21	0.67413
ENSG00000233913.7	CTC-575D19.1	2049	3051	1.18804e-21	0.270668
ENSG00000143167.11	GPA33	27	3	1.3216e-21	4.01496
ENSG00000133460.19	SLC2A11	141	97	2.099e-21	1.38467
ENSG00000125245.12	GPR18	232	204	3.09232e-21	1.03059
ENSG00000175662.17	TOM1L2	218	187	3.6539e-21	1.06632
ENSG00000131469.12	RPL27	5738	10120	3.66095e-21	0.0264411
ENSG00000101405.3	OXT	96	52	3.91489e-21	1.72955
ENSG00000256576.2	RP13-977J11.2	143	100	4.39035e-21	1.36105
ENSG00000139190.16	VAMP1	160	119	4.96696e-21	1.27214
ENSG00000186049.8	KRT73	19	1	4.98753e-21	5.09296
ENSG00000197746.13	PSAP	934	1226	5.78125e-21	0.452566
ENSG00000182809.10	CRIP2	295	286	6.25433e-21	0.88973
ENSG00000142765.17	SYTL1	600	717	8.02511e-21	0.58802
ENSG00000138794.9	CASP6	283	271	8.87561e-21	0.90754
ENSG00000124570.17	SERPINB6	861	1114	8.89929e-21	0.473366
ENSG00000205356.9	TECPR1	269	253	9.65152e-21	0.933499
ENSG00000197093.10	GAL3ST4	29	4	1.06498e-20	3.70301
ENSG00000007350.16	TKTL1	23	2	1.07189e-20	4.36859
ENSG00000111875.7	ASF1A	700	868	1.12254e-20	0.53469
ENSG00000271952.1	RP11-245G13.2	57	20	1.19674e-20	2.35599
ENSG00000196352.14	CD55	738	926	1.2075e-20	0.517639
ENSG00000177666.15	PNPLA2	420	458	1.21921e-20	0.720072
ENSG00000245060.6	LINC00847	233	209	2.6588e-20	1.00186
ENSG00000197894.10	ADH5	584	698	3.24891e-20	0.587772
ENSG00000163516.13	ANKZF1	466	526	3.26483e-20	0.670298
ENSG00000071073.12	MGAT4A	817	1052	3.96297e-20	0.480304
ENSG00000128739.21	SNRPN	1271	1774	4.20312e-20	0.363989
ENSG00000024862.16	CCDC28A	445	497	4.60925e-20	0.68559
ENSG00000187554.11	TLR5	39	9	4.61107e-20	2.96051
ENSG00000177239.14	MAN1B1	300	297	4.97265e-20	0.85953
ENSG00000089060.11	SLC8B1	254	237	5.37908e-20	0.944972
ENSG00000110934.10	BIN2	1101	1503	8.29404e-20	0.396
ENSG00000236334.2	PPIAL4G	123	82	1.01922e-19	1.42999
ENSG00000241837.6	ATP5O	2823	4428	1.09755e-19	0.195604
ENSG00000227939.1	RPL3P2	398	433	1.11144e-19	0.723432
ENSG00000245552.6	RP11-712B9.2	121	80	1.12694e-19	1.44197
ENSG00000189339.11	SLC35E2B	554	658	1.18223e-19	0.596829
ENSG00000104231.10	ZFAND1	859	1122	1.22134e-19	0.459688
ENSG00000028277.20	POU2F2	953	1271	1.71378e-19	0.429615
ENSG00000075624.13	ACTB	5687	9992	1.77369e-19	0.0319248
ENSG00000104765.14	BNIP3L	884	1163	1.90838e-19	0.449298
ENSG00000283013.1	RP11-511P7.5	399	436	2.00626e-19	0.717091
ENSG00000251474.6	RPL32P3	368	393	2.24097e-19	0.750207
ENSG00000243071.1	RP11-613M5.2	354	374	2.58641e-19	0.765742
ENSG00000188846.13	RPL14	5758	10192	2.62127e-19	0.021233
ENSG00000196693.14	ZNF33B	301	302	2.63053e-19	0.840245
ENSG00000266524.2	GDF10	25	3	3.04677e-19	3.90392
ENSG00000188042.7	ARL4C	1377	1959	3.62135e-19	0.336442
ENSG00000125520.13	SLC2A4RG	406	448	4.38355e-19	0.703011
ENSG00000170889.13	RPS9	5769	10230	4.42871e-19	0.0186175
ENSG00000233762.3	AC007969.5	3394	5463	4.50131e-19	0.158324
ENSG00000154764.5	WNT7A	46	14	5.45994e-19	2.56124
ENSG00000064201.15	TSPAN32	80	41	5.5254e-19	1.80941
ENSG00000105856.13	HBP1	471	542	6.1712e-19	0.642465
ENSG00000139626.15	ITGB7	635	785	6.80739e-19	0.539094
ENSG00000159388.5	BTG2	1131	1562	7.04447e-19	0.379235
ENSG00000173890.16	GPR160	149	113	7.43449e-19	1.24402
ENSG00000102934.9	PLLP	73	35	7.45046e-19	1.90557
ENSG00000181690.7	PLAG1	116	77	9.64381e-19	1.43622
ENSG00000184905.8	TCEAL2	39	10	1.53454e-18	2.8085
ENSG00000173597.8	SULT1B1	27	4	1.60816e-18	3.59992
ENSG00000167286.9	CD3D	4272	7102	2.14308e-18	0.111717
ENSG00000186174.12	BCL9L	188	161	2.62199e-18	1.0687
ENSG00000168291.12	PDHB	681	860	2.67975e-18	0.508349
ENSG00000206503.11	HLA-A	5639	9882	2.73454e-18	0.0356668
ENSG00000089157.15	RPLP0	5680	9983	2.74326e-18	0.031448
ENSG00000277998.1	RP11-452N17.1	587	718	2.79859e-18	0.554407
ENSG00000196329.11	GIMAP5	299	305	3.22853e-18	0.816367
ENSG00000069493.14	CLEC2D	2682	4204	3.5053e-18	0.196577
ENSG00000102007.10	PLP2	2947	4674	3.53033e-18	0.17962
ENSG00000214535.3	RPS15AP1	1813	2701	3.59068e-18	0.269916
ENSG00000133104.12	SPG20	422	477	3.8981e-18	0.668284
ENSG00000138380.17	CARF	164	133	4.65857e-18	1.1473
ENSG00000164530.13	PI16	40	11	5.43297e-18	2.70753
ENSG00000142937.11	RPS8	5773	10250	5.63365e-18	0.0167997
ENSG00000122034.12	GTF3A	2953	4689	6.23218e-18	0.177932
ENSG00000142173.14	COL6A2	221	204	7.01144e-18	0.960508
ENSG00000053918.15	KCNQ1	113	76	7.4116e-18	1.41728
ENSG00000158717.10	RNF166	706	903	8.59941e-18	0.489973
ENSG00000186310.9	NAP1L3	82	45	9.41711e-18	1.71073
ENSG00000146285.13	SCML4	284	288	1.31127e-17	0.824853
ENSG00000124466.8	LYPD3	94	57	1.393e-17	1.56673
ENSG00000116871.15	MAP7D1	1067	1475	1.60695e-17	0.377876
ENSG00000213860.4	RPL21P75	1029	1415	1.98341e-17	0.385471
ENSG00000140848.16	CPNE2	151	120	2.31774e-17	1.17654
ENSG00000211815.3	TRAV36DV7	78	42	2.45951e-17	1.73812
ENSG00000163682.15	RPL9	5774	10257	2.58129e-17	0.0160647
ENSG00000205544.3	TMEM256	1575	2313	2.62196e-17	0.290617
ENSG00000165943.4	MOAP1	453	528	3.01899e-17	0.624004
ENSG00000134202.10	GSTM3	408	463	3.04329e-17	0.662587
ENSG00000165795.21	NDRG2	104	68	3.04512e-17	1.45801
ENSG00000102931.7	ARL2BP	1049	1450	3.43989e-17	0.377992
ENSG00000161016.15	RPL8	5758	10204	3.48411e-17	0.0195354
ENSG00000235944.7	ZNF815P	134	101	3.61058e-17	1.25291
ENSG00000129518.8	EAPP	1091	1518	3.61124e-17	0.36851
ENSG00000100823.11	APEX1	1156	1624	4.089e-17	0.35462
ENSG00000053371.12	AKR7A2	497	594	4.69689e-17	0.587813
ENSG00000232388.4	LINC00493	1771	2647	4.79228e-17	0.265236
ENSG00000178149.16	DALRD3	449	524	5.31027e-17	0.622179
ENSG00000106771.12	TMEM245	415	475	5.765e-17	0.650214
ENSG00000112079.8	STK38	410	468	6.14903e-17	0.654146
ENSG00000089009.15	RPL6	5673	9976	6.21016e-17	0.0306809
ENSG00000084092.6	NOA1	414	474	6.64535e-17	0.649774
ENSG00000123453.16	SARDH	105	70	7.46913e-17	1.42999
ENSG00000125991.18	ERGIC3	1402	2032	8.24663e-17	0.309616
ENSG00000198839.9	ZNF277	405	462	9.10753e-17	0.65506
ENSG00000267100.1	ILF3-AS1	533	650	9.65478e-17	0.558726
ENSG00000204789.4	ZNF204P	81	46	1.02262e-16	1.66132
ENSG00000100802.14	C14orf93	94	59	1.14365e-16	1.51698
ENSG00000251661.3	RP11-326C3.11	173	149	1.2563e-16	1.06049
ENSG00000168255.19	POLR2J3	1972	2996	1.25809e-16	0.241652
ENSG00000172867.3	KRT2	16	1	1.37828e-16	4.84503
ENSG00000142875.19	PRKACB	448	526	1.54689e-16	0.613466
ENSG00000171291.8	ZNF439	195	177	1.78632e-16	0.984755
ENSG00000130775.15	THEMIS2	280	289	2.02175e-16	0.799388
ENSG00000076555.15	ACACB	75	41	2.44353e-16	1.7163
ENSG00000119711.12	ALDH6A1	142	113	2.74473e-16	1.1746
ENSG00000219665.8	CTD-2006C1.2	471	562	3.05243e-16	0.590187
ENSG00000219023.1	RP3-340B19.2	1373	1992	3.07856e-16	0.308144
ENSG00000224598.1	RPS5P2	242	239	3.13122e-16	0.863027
ENSG00000213442.5	RPL18AP3	4326	7241	3.15215e-16	0.101875
ENSG00000186812.12	ZNF397	400	459	3.61792e-16	0.646536
ENSG00000175130.6	MARCKSL1	805	1074	4.14555e-16	0.429097
ENSG00000075884.12	ARHGAP15	1293	1862	4.42491e-16	0.3189
ENSG00000167613.15	LAIR1	176	155	4.92323e-16	1.02834
ENSG00000071082.10	RPL31	5768	10243	5.58786e-16	0.0165352
ENSG00000170545.16	SMAGP	385	439	6.10476e-16	0.655668
ENSG00000213676.10	ATF6B	856	1157	6.97968e-16	0.410324
ENSG00000153551.13	CMTM7	776	1032	8.9136e-16	0.433716
ENSG00000259755.1	RP11-505E24.2	1337	1939	9.02486e-16	0.308717
ENSG00000107890.16	ANKRD26	173	153	1.35223e-15	1.02227
ENSG00000025156.12	HSF2	213	204	1.37537e-15	0.907315
ENSG00000150991.14	UBC	3408	5552	1.56101e-15	0.140948
ENSG00000260711.2	RP11-747H7.3	240	240	1.67309e-15	0.84503
ENSG00000118507.15	AKAP7	194	180	1.78393e-15	0.95309
ENSG00000113558.18	SKP1	3169	5121	1.82411e-15	0.152633
ENSG00000167766.18	ZNF83	292	311	1.93058e-15	0.754084
ENSG00000185187.12	SIGIRR	1176	1679	2.10462e-15	0.331316
ENSG00000171443.6	ZNF524	567	713	2.23442e-15	0.514477
ENSG00000231551.7	RP11-495P10.1	129	101	2.59331e-15	1.19805
ENSG00000138029.13	HADHB	656	850	2.6371e-15	0.471263
ENSG00000277147.4	LINC00869	999	1393	2.8724e-15	0.365392
ENSG00000161010.14	C5orf45	351	395	2.92721e-15	0.674649
ENSG00000116584.17	ARHGEF2	427	505	3.00493e-15	0.602983
ENSG00000154767.14	XPC	491	600	3.26962e-15	0.555791
ENSG00000157379.13	DHRS1	338	377	3.44806e-15	0.687489
ENSG00000266918.1	RP11-798G7.8	55	25	3.52181e-15	1.98253
ENSG00000122359.17	ANXA11	1563	2325	3.54032e-15	0.272118
ENSG00000168765.15	GSTM4	142	117	4.13661e-15	1.12441
ENSG00000121413.12	ZSCAN18	324	358	4.56465e-15	0.701065
ENSG00000149806.10	FAU	5747	10184	4.98783e-15	0.0196071
ENSG00000172766.18	NAA16	311	340	5.04185e-15	0.71641
ENSG00000185885.15	IFITM1	1436	2115	5.39282e-15	0.286429
ENSG00000236552.2	RPL13AP5	4170	6973	9.23685e-15	0.103298
ENSG00000228929.1	RPS13P2	812	1100	9.25045e-15	0.407079
ENSG00000112394.16	SLC16A10	78	47	9.31159e-15	1.57584
ENSG00000205302.6	SNX2	460	558	1.04694e-14	0.566399
ENSG00000198034.10	RPS4X	5764	10237	1.04694e-14	0.0163797
ENSG00000122543.10	OCM	31	8	1.06919e-14	2.79923
ENSG00000226221.1	RPL26P19	5775	10274	1.07353e-14	0.0139254
ENSG00000187601.4	MAGEH1	344	389	1.13043e-14	0.667669
ENSG00000013725.14	CD6	1528	2275	1.29959e-14	0.270808
ENSG00000089012.14	SIRPG	138	114	1.33165e-14	1.12066
ENSG00000215012.8	C22orf29	187	175	1.39551e-14	0.940714
ENSG00000099326.8	MZF1	156	136	1.43533e-14	1.04297
ENSG00000089820.15	ARHGAP4	475	582	1.64162e-14	0.551939
ENSG00000257495.5	KRT73-AS1	34	10	1.70486e-14	2.61057
ENSG00000166046.10	TCP11L2	91	61	1.72251e-14	1.42209
ENSG00000166971.16	AKTIP	363	418	1.99122e-14	0.641497
ENSG00000182220.13	ATP6AP2	973	1362	2.09887e-14	0.359815
ENSG00000174791.10	RIN1	87	57	2.10689e-14	1.45508
ENSG00000173917.10	HOXB2	652	853	2.13023e-14	0.457357
ENSG00000188811.12	NHLRC3	371	430	2.28069e-14	0.632113
ENSG00000146833.15	TRIM4	514	643	3.07284e-14	0.52198
ENSG00000100316.15	RPL3	5776	10280	3.12516e-14	0.0133329
ENSG00000244192.1	RP11-114H7.1	1189	1717	3.29855e-14	0.314889
ENSG00000157216.15	SSBP3	303	334	3.36395e-14	0.7045
ENSG00000107902.13	LHPP	154	135	3.40153e-14	1.035
ENSG00000162892.15	IL24	103	75	3.94205e-14	1.30271
ENSG00000101109.11	STK4	1904	2922	4.11925e-14	0.227108
ENSG00000237676.1	RPL30P4	1472	2189	4.15803e-14	0.272536
ENSG00000134352.19	IL6ST	476	587	4.19689e-14	0.542632
ENSG00000166946.13	CCNDBP1	955	1337	4.33218e-14	0.359604
ENSG00000126456.15	IRF3	1188	1718	5.02774e-14	0.312835
ENSG00000233008.5	RP11-475O6.1	63	34	5.35482e-14	1.73485
ENSG00000179523.4	EIF3J-AS1	384	452	5.94923e-14	0.609814
ENSG00000112303.13	VNN2	126	102	6.00118e-14	1.14989
ENSG00000279833.1	RP4-742C19.13	98	70	6.08553e-14	1.33046
ENSG00000175782.9	SLC35E3	265	283	7.11964e-14	0.750221
ENSG00000126945.8	HNRNPH2	679	901	7.82413e-14	0.436915
ENSG00000105819.13	PMPCB	726	975	8.26083e-14	0.419598
ENSG00000166405.14	RIC3	558	714	8.32207e-14	0.489372
ENSG00000149925.16	ALDOA	3638	6006	8.839e-14	0.121772
ENSG00000176928.5	GCNT4	137	116	1.02621e-13	1.08508
ENSG00000099992.15	TBC1D10A	312	350	1.05574e-13	0.679222
ENSG00000167468.16	GPX4	3370	5519	1.06578e-13	0.133372
ENSG00000185115.4	NDNL2	687	915	1.06692e-13	0.431569
ENSG00000141232.4	TOB1	401	479	1.0963e-13	0.588607
ENSG00000196230.12	TUBB	3932	6553	1.60305e-13	0.108138
ENSG00000124659.6	TBCC	787	1075	1.66172e-13	0.395129
ENSG00000047634.14	SCML1	142	123	1.7745e-13	1.05226
ENSG00000125651.13	GTF2F1	681	908	1.7745e-13	0.429993
ENSG00000136942.14	RPL35	5772	10270	1.8113e-13	0.0137375
ENSG00000279369.1	RP11-51F16.1	369	434	1.9339e-13	0.610956
ENSG00000279117.1	CTD-2562J17.6	80	52	1.95848e-13	1.46652
ENSG00000125352.5	RNF113A	517	655	1.97604e-13	0.5037
ENSG00000237986.3	CELF2-AS2	1479	2212	2.06795e-13	0.264301
ENSG00000213930.11	GALT	383	455	2.25156e-13	0.596508
ENSG00000140740.10	UQCRC2	1167	1693	2.2924e-13	0.308253
ENSG00000184867.13	ARMCX2	53	26	2.32577e-13	1.87251
ENSG00000110077.14	MS4A6A	34	11	2.37303e-13	2.47306
ENSG00000174718.11	KIAA1551	880	1226	2.53332e-13	0.366647
ENSG00000107679.14	PLEKHA1	527	672	3.02808e-13	0.494372
ENSG00000198727.2	MT-CYB	5627	9899	3.50146e-13	0.0301137
ENSG00000254682.1	RP11-660L16.2	623	821	3.79328e-13	0.44688
ENSG00000088970.15	KIZ	248	264	4.02128e-13	0.754833
ENSG00000091592.15	NLRP1	361	425	4.33795e-13	0.609566
ENSG00000141295.13	SCRN2	334	386	4.61608e-13	0.636278
ENSG00000205784.2	ARRDC5	108	84	5.06153e-13	1.2076
ENSG00000171806.11	METTL18	296	332	5.32915e-13	0.679444
ENSG00000136929.12	HEMGN	39	15	5.78338e-13	2.22354
ENSG00000137720.7	C11orf1	307	348	5.95919e-13	0.664182
ENSG00000197050.10	ZNF420	206	208	6.38006e-13	0.831091
ENSG00000233478.1	RP1-187B23.1	220	227	6.76825e-13	0.799842
ENSG00000225643.1	RP11-70P17.1	68	41	6.97625e-13	1.57494
ENSG00000219133.2	RP11-203F10.6	986	1404	7.82494e-13	0.335147
ENSG00000168421.12	RHOH	1996	3104	8.18405e-13	0.208014
ENSG00000198899.2	MT-ATP6	5603	9848	8.18405e-13	0.0313992
ENSG00000143224.17	PPOX	155	142	8.46477e-13	0.971408
ENSG00000145592.13	RPL37	5777	10291	8.51997e-13	0.0120397
ENSG00000235453.7	TOPORS-AS1	824	1143	8.87537e-13	0.372921
ENSG00000130255.12	RPL36	5775	10284	8.9144e-13	0.0125218
ENSG00000181652.18	ATG9B	115	93	8.93663e-13	1.15136
ENSG00000102805.13	CLN5	229	240	9.12712e-13	0.777344
ENSG00000160991.15	ORAI2	876	1227	9.54469e-13	0.358898
ENSG00000171206.13	TRIM8	262	286	1.04486e-12	0.718582
ENSG00000149308.16	NPAT	344	404	1.36177e-12	0.613084
ENSG00000137880.5	GCHFR	729	994	1.41172e-12	0.397703
ENSG00000196172.9	ZNF681	89	64	1.59252e-12	1.32076
ENSG00000089351.14	GRAMD1A	770	1060	1.64409e-12	0.383897
ENSG00000105655.18	ISYNA1	222	232	1.72263e-12	0.781465
ENSG00000103351.12	CLUAP1	313	360	1.80221e-12	0.643196
ENSG00000280981.1	Metazoa_SRP	73	47	1.80352e-12	1.48027
ENSG00000205078.5	SYCE1L	216	224	1.84172e-12	0.792563
ENSG00000099991.16	CABIN1	292	330	1.84803e-12	0.668533
ENSG00000013441.15	CLK1	1067	1542	1.90848e-12	0.313788
ENSG00000162373.12	BEND5	69	43	1.99466e-12	1.52729
ENSG00000118620.12	ZNF430	607	804	2.0657e-12	0.439531
ENSG00000203497.2	PDCD4-AS1	128	110	2.14252e-12	1.06367
ENSG00000164398.12	ACSL6	93	69	2.45469e-12	1.27566
ENSG00000095015.5	MAP3K1	233	248	2.45725e-12	0.75502
ENSG00000132122.11	SPATA6	43	19	2.61621e-12	2.02337
ENSG00000240828.1	RPL21P4	534	692	2.63847e-12	0.471098
ENSG00000166313.18	APBB1	319	370	2.73799e-12	0.631062
ENSG00000227615.1	RP11-864N7.2	4588	7812	3.14759e-12	0.0772039
ENSG00000128040.10	SPINK2	98	75	3.14797e-12	1.23092
ENSG00000172340.14	SUCLG2	435	542	3.19922e-12	0.527753
ENSG00000171097.13	CCBL1	90	66	3.25493e-12	1.29249
ENSG00000101298.13	SNPH	79	54	3.38061e-12	1.39392
ENSG00000172053.15	QARS	833	1165	3.41245e-12	0.361089
ENSG00000173258.12	ZNF483	44	20	3.42068e-12	1.98253
ENSG00000182551.13	ADI1	604	802	3.62092e-12	0.435977
ENSG00000112511.17	PHF1	772	1068	3.95988e-12	0.376792
ENSG00000282826.1	FRG1CP	245	266	4.09594e-12	0.726386
ENSG00000162777.16	DENND2D	601	798	4.17791e-12	0.436007
ENSG00000237765.6	FAM200B	428	533	4.73221e-12	0.528506
ENSG00000166311.9	SMPD1	312	362	5.31353e-12	0.630587
ENSG00000279082.3	RP1-167O22.1	69	44	5.5029e-12	1.49412
ENSG00000100307.12	CBX7	686	933	5.54828e-12	0.401362
ENSG00000246366.6	LACTB2-AS1	60	35	5.71323e-12	1.62264
ENSG00000164849.8	GPR146	66	41	5.86752e-12	1.53187
ENSG00000224631.4	RP11-51O6.1	3471	5740	6.47063e-12	0.119331
ENSG00000197958.12	RPL12	5753	10221	6.47469e-12	0.0158805
ENSG00000177383.4	MAGEF1	294	337	7.156e-12	0.648098
ENSG00000081181.7	ARG2	36	14	7.42129e-12	2.2076
ENSG00000135925.8	WNT10A	147	136	7.61683e-12	0.95724
ENSG00000125124.11	BBS2	123	106	7.63745e-12	1.05962
ENSG00000186468.12	RPS23	5780	10307	7.73857e-12	0.0105474
ENSG00000231682.1	AC097713.4	41	18	7.76235e-12	2.03266
ENSG00000001461.16	NIPAL3	352	422	8.537e-12	0.583363
ENSG00000262823.1	RP13-580F15.2	78	54	8.74291e-12	1.37555
ENSG00000068697.6	LAPTM4A	924	1318	9.00258e-12	0.332645
ENSG00000135951.14	TSGA10	193	197	1.018e-11	0.815436
ENSG00000119986.6	AVPI1	51	27	1.125e-11	1.76257
ENSG00000232533.1	AC093673.5	421	526	1.1653e-11	0.523788
ENSG00000121064.12	SCPEP1	189	192	1.19696e-11	0.82231
ENSG00000140455.16	USP3	484	622	1.24485e-11	0.483123
ENSG00000272758.5	RP11-299J3.8	84	61	1.25519e-11	1.30661
ENSG00000185272.13	RBM11	72	48	1.26713e-11	1.42999
ENSG00000073578.16	SDHA	724	999	1.60698e-11	0.380535
ENSG00000272288.5	RP11-140K17.3	165	161	1.77978e-11	0.880436
ENSG00000068745.14	IP6K2	335	400	2.03691e-11	0.589192
ENSG00000257108.1	NHLRC4	34	13	2.11154e-11	2.23205
ENSG00000133250.13	ZNF414	326	387	2.15563e-11	0.597569
ENSG00000149273.14	RPS3	5782	10317	2.16754e-11	0.00964747
ENSG00000116191.17	RALGPS2	77	54	2.25659e-11	1.35693
ENSG00000273344.1	PAXIP1-AS1	223	240	2.26175e-11	0.73904
ENSG00000156510.12	HKDC1	39	17	2.32912e-11	2.04297
ENSG00000144182.16	LIPT1	156	150	2.56127e-11	0.901614
ENSG00000227063.5	RPL41P1	794	1114	2.66195e-11	0.356492
ENSG00000181191.11	PJA1	211	224	2.81424e-11	0.758775
ENSG00000224505.2	AC002117.1	211	224	2.81424e-11	0.758775
ENSG00000178425.13	NT5DC1	355	431	3.08465e-11	0.565162
ENSG00000135845.9	PIGC	419	527	3.20065e-11	0.514178
ENSG00000171858.17	RPS21	5770	10276	3.32301e-11	0.0123949
ENSG00000262655.3	SPON1	107	89	3.38803e-11	1.11076
ENSG00000078053.16	AMPH	96	76	3.42635e-11	1.18207
ENSG00000013583.8	HEBP1	252	282	3.65876e-11	0.682759
ENSG00000142046.14	TMEM91	120	105	3.75819e-11	1.03768
ENSG00000161542.16	PRPSAP1	454	581	3.88991e-11	0.489185
ENSG00000256771.2	ZNF253	146	138	4.08939e-11	0.926331
ENSG00000276141.4	WHAMMP3	119	104	4.30101e-11	1.03941
ENSG00000089159.15	PXN	258	291	4.30101e-11	0.671382
ENSG00000118181.10	RPS25	5775	10293	4.30101e-11	0.0112598
ENSG00000261097.1	LINC00563	12	0	4.63038e-11	3.58496
ENSG00000279673.1	RP11-185E8.2	63	40	4.81994e-11	1.50038
ENSG00000172809.12	RPL38	5744	10202	4.83647e-11	0.0163061
ENSG00000260740.2	AC026471.6	15	2	5.60036e-11	3.75192
ENSG00000078687.16	TNRC6C	547	727	6.68184e-11	0.434616
ENSG00000149091.15	DGKZ	591	796	6.84728e-11	0.41542
ENSG00000121690.9	DEPDC7	23	6	7.18933e-11	2.78363
ENSG00000108840.15	HDAC5	275	317	7.42406e-11	0.639979
ENSG00000258289.7	CHURC1	961	1392	7.70936e-11	0.31048
ENSG00000143486.15	EIF2D	372	460	8.2456e-11	0.538699
ENSG00000143772.9	ITPKB	283	329	8.56111e-11	0.627745
ENSG00000175115.11	PACS1	413	522	8.73402e-11	0.507122
ENSG00000196214.10	ZNF766	347	423	8.86869e-11	0.559308
ENSG00000139714.12	MORN3	122	109	8.94508e-11	1.00758
ENSG00000107798.17	LIPA	352	431	1.03481e-10	0.552918
ENSG00000250303.3	RP11-356J5.12	85	65	1.18171e-10	1.23205
ENSG00000119771.14	KLHL29	21	5	1.20836e-10	2.91542
ENSG00000165804.15	ZNF219	102	85	1.22368e-10	1.10806
ENSG00000170293.8	CMTM8	334	405	1.26078e-10	0.566957
ENSG00000182195.7	LDOC1	127	116	1.32946e-10	0.975734
ENSG00000214401.4	KANSL1-AS1	521	690	1.38739e-10	0.439717
ENSG00000262714.1	RP11-44F14.8	19	4	1.61555e-10	3.09296
ENSG00000120690.14	ELF1	1120	1660	1.71587e-10	0.277346
ENSG00000174748.18	RPL15	5774	10293	1.77392e-10	0.01101
ENSG00000135426.14	TESPA1	754	1061	1.88493e-10	0.352242
ENSG00000183401.11	CCDC159	305	364	2.07387e-10	0.589901
ENSG00000117643.14	MAN1C1	150	147	2.58006e-10	0.874177
ENSG00000163931.15	TKT	1103	1635	2.7108e-10	0.277173
ENSG00000139641.12	ESYT1	647	892	2.85643e-10	0.381752
ENSG00000174684.6	B4GAT1	83	64	3.10237e-10	1.22007
ENSG00000117614.9	SYF2	2145	3415	3.11114e-10	0.174123
ENSG00000108848.15	LUC7L3	1455	2228	3.41201e-10	0.2303
ENSG00000259436.1	CTC-378H22.2	74	54	3.57152e-10	1.2996
ENSG00000161638.10	ITGA5	154	153	3.58761e-10	0.854429
ENSG00000164828.17	SUN1	379	477	4.31867e-10	0.513239
ENSG00000170540.14	ARL6IP1	1196	1794	4.63717e-10	0.260068
ENSG00000137070.17	IL11RA	85	67	5.11982e-10	1.18833
ENSG00000206190.11	ATP10A	109	96	5.54302e-10	1.02825
ENSG00000273759.1	RP4-563E14.1	39	19	5.67165e-10	1.88251
ENSG00000251369.8	ZNF550	152	152	7.63324e-10	0.84503
ENSG00000205871.5	RPS3AP47	258	300	8.02078e-10	0.627439
ENSG00000136802.11	LRRC8A	160	163	8.72235e-10	0.81823
ENSG00000177854.7	TMEM187	160	163	8.72235e-10	0.81823
ENSG00000269911.1	RP1-172N19.5	125	117	8.7252e-10	0.94045
ENSG00000259594.5	CTD-2034I4.2	20	5	8.87579e-10	2.84503
ENSG00000163050.16	ADCK3	200	218	9.34141e-10	0.720702
ENSG00000134744.13	ZCCHC11	636	881	9.38398e-10	0.374915
ENSG00000197859.9	ADAMTSL2	11	1	9.43451e-10	4.30446
ENSG00000165140.9	FBP1	43	23	9.69791e-10	1.74773
ENSG00000107014.8	RLN2	113	102	9.80528e-10	0.992784
ENSG00000230148.8	HOXB-AS1	184	196	9.94226e-10	0.753883
ENSG00000145247.11	OCIAD2	1927	3047	9.98866e-10	0.183998
ENSG00000238103.4	RPL9P7	280	333	1.07314e-09	0.594935
ENSG00000198624.12	CCDC69	722	1020	1.12738e-09	0.346532
ENSG00000182993.3	C12orf60	84	67	1.1596e-09	1.17126
ENSG00000160058.18	BSDC1	583	798	1.1654e-09	0.392138
ENSG00000274979.1	RP11-1143G9.5	47	27	1.2455e-09	1.64473
ENSG00000092067.5	CEBPE	23	7	1.37501e-09	2.56124
ENSG00000180257.13	ZNF816	82	65	1.47004e-09	1.18021
ENSG00000149932.16	TMEM219	1285	1953	1.57551e-09	0.241107
ENSG00000146247.13	PHIP	807	1160	1.61835e-09	0.321546
ENSG00000131269.15	ABCB7	225	255	1.70483e-09	0.664458
ENSG00000169682.17	SPNS1	140	138	1.78743e-09	0.865789
ENSG00000171843.15	MLLT3	443	581	1.7971e-09	0.453799
ENSG00000235437.7	LINC01278	116	107	1.88035e-09	0.961544
ENSG00000156171.14	DRAM2	516	695	1.92079e-09	0.415389
ENSG00000186222.4	BLOC1S4	868	1261	1.98338e-09	0.306229
ENSG00000165113.12	GKAP1	171	180	2.04159e-09	0.77103
ENSG00000138796.15	HADH	209	233	2.15287e-09	0.688203
ENSG00000172005.10	MAL	1610	2508	2.1563e-09	0.205554
ENSG00000214941.7	ZSWIM7	601	830	2.1869e-09	0.379284
ENSG00000166793.10	YPEL4	62	43	2.22032e-09	1.37296
ENSG00000105379.9	ETFB	984	1453	2.27475e-09	0.282726
ENSG00000163728.10	TTC14	747	1065	2.37458e-09	0.333357
ENSG00000246898.1	LINC00920	98	85	2.48252e-09	1.05035
ENSG00000182179.10	UBA7	236	272	2.54155e-09	0.640211
ENSG00000237429.1	RP1-159A19.4	32	14	2.56233e-09	2.03768
ENSG00000119950.20	MXI1	476	634	2.60168e-09	0.431509
ENSG00000239246.3	RP11-464D20.2	2711	4434	2.74511e-09	0.135247
ENSG00000184602.5	SNN	187	203	2.89049e-09	0.726589
ENSG00000184203.7	PPP1R2	1489	2304	2.91192e-09	0.215234
ENSG00000203880.11	PCMTD2	192	210	2.91518e-09	0.715747
ENSG00000254887.1	CTC-378H22.1	92	78	3.00324e-09	1.08319
ENSG00000204371.11	EHMT2	373	476	3.0305e-09	0.493245
ENSG00000267568.6	RP11-87G24.3	24	8	3.10319e-09	2.42999
ENSG00000250222.1	CTC-338M12.5	154	158	3.15834e-09	0.808036
ENSG00000162032.15	SPSB3	830	1202	3.16259e-09	0.310777
ENSG00000168286.2	THAP11	816	1180	3.61869e-09	0.312885
ENSG00000173530.5	TNFRSF10D	45	26	3.6939e-09	1.63644
ENSG00000244754.8	N4BP2L2	2370	3834	3.74989e-09	0.151067
ENSG00000140876.11	NUDT7	111	102	3.79335e-09	0.967021
ENSG00000137414.5	FAM8A1	85	70	3.90443e-09	1.12514
ENSG00000138629.15	UBL7	436	574	4.03509e-09	0.448308
ENSG00000185875.12	THNSL1	65	47	4.04158e-09	1.31281
ENSG00000188186.10	LAMTOR4	2258	3638	4.04184e-09	0.15693
ENSG00000173581.7	CCDC106	94	81	4.21586e-09	1.05977
ENSG00000147168.12	IL2RG	2178	3499	4.53386e-09	0.161092
ENSG00000278970.1	HEIH	504	681	4.89702e-09	0.410799
ENSG00000170846.16	AC093323.3	306	377	4.93735e-09	0.543998
ENSG00000162496.8	DHRS3	554	760	5.01335e-09	0.388917
ENSG00000165879.8	FRAT1	88	74	5.03568e-09	1.09501
ENSG00000211778.2	TRAV4	159	166	5.2036e-09	0.782874
ENSG00000133142.17	TCEAL4	253	299	5.2036e-09	0.604022
ENSG00000005448.16	WDR54	584	808	5.34195e-09	0.376644
ENSG00000136936.10	XPA	545	747	6.32115e-09	0.390178
ENSG00000023892.10	DEF6	719	1026	6.48353e-09	0.332063
ENSG00000148834.12	GSTO1	1190	1805	6.7279e-09	0.243993
ENSG00000204525.15	HLA-C	5479	9627	6.90665e-09	0.0318568
ENSG00000126970.15	ZC4H2	74	58	7.41021e-09	1.1965
ENSG00000232858.1	RPL34P27	491	663	7.82613e-09	0.411745
ENSG00000134882.15	UBAC2	653	921	8.35598e-09	0.348912
ENSG00000187091.13	PLCD1	126	123	8.58842e-09	0.879796
ENSG00000182899.14	RPL35A	5779	10319	8.68341e-09	0.00861909
ENSG00000135437.9	RDH5	260	311	8.69818e-09	0.586628
ENSG00000169814.12	BTD	132	131	8.95e-09	0.856002
ENSG00000210117.1	MT-TW	924	1364	9.25003e-09	0.283152
ENSG00000143502.14	SUSD4	31	14	1.01627e-08	1.99187
ENSG00000187808.4	SOWAHD	26	10	1.02049e-08	2.22354
ENSG00000083814.12	ZNF671	104	95	1.02138e-08	0.975615
ENSG00000242861.1	RP11-285F7.2	87	74	1.07032e-08	1.07852
ENSG00000137497.17	NUMA1	273	331	1.10364e-08	0.5671
ENSG00000137309.19	HMGA1	1583	2477	1.13064e-08	0.199098
ENSG00000033800.13	PIAS1	498	676	1.14652e-08	0.404153
ENSG00000244398.1	RP11-466H18.1	5694	10097	1.18182e-08	0.0186182
ENSG00000115896.15	PLCL1	215	247	1.29627e-08	0.644856
ENSG00000096060.14	FKBP5	521	713	1.31365e-08	0.392412
ENSG00000236859.6	NIFK-AS1	263	317	1.35988e-08	0.57561
ENSG00000127585.11	FBXL16	109	102	1.42615e-08	0.940789
ENSG00000138744.14	NAAA	496	674	1.4265e-08	0.402622
ENSG00000182774.10	RPS17	5763	10271	1.44568e-08	0.0113458
ENSG00000231799.2	RP13-93L13.2	501	682	1.45753e-08	0.400069
ENSG00000032219.18	ARID4A	520	712	1.45753e-08	0.391665
ENSG00000213885.3	RPL13AP7	295	365	1.55379e-08	0.537849
ENSG00000073050.11	XRCC1	170	184	1.57431e-08	0.730859
ENSG00000156482.10	RPL30	5783	10335	1.61065e-08	0.0073821
ENSG00000118418.14	HMGN3	1288	1978	1.67986e-08	0.226121
ENSG00000164904.15	ALDH7A1	10	0	1.68424e-08	3.32193
ENSG00000110665.11	C11orf21	103	95	2.00085e-08	0.961675
ENSG00000237668.1	RPS15AP38	947	1408	2.06032e-08	0.272819
ENSG00000234287.1	RP11-761N21.2	1977	3164	2.1179e-08	0.166594
ENSG00000150636.15	CCDC102B	54	37	2.22565e-08	1.39046
ENSG00000196466.10	ZNF799	86	74	2.24278e-08	1.06184
ENSG00000142065.13	ZFP14	390	511	2.26091e-08	0.455181
ENSG00000163328.13	GPR155	531	732	2.33347e-08	0.381899
ENSG00000142303.13	ADAMTS10	70	55	2.37097e-08	1.19295
ENSG00000008952.16	SEC62	2212	3576	2.40196e-08	0.152035
ENSG00000146066.2	HIGD2A	2311	3750	2.42056e-08	0.146657
ENSG00000007255.10	TRAPPC6A	556	772	2.42996e-08	0.371515
ENSG00000138764.13	CCNG2	172	188	2.44756e-08	0.716706
ENSG00000159761.14	C16orf86	52	35	2.50132e-08	1.41619
ENSG00000170004.16	CHD3	632	894	2.5266e-08	0.34468
ENSG00000130005.11	GAMT	307	385	2.562e-08	0.518411
ENSG00000240509.1	RPL34P18	2798	4614	2.68079e-08	0.123408
ENSG00000136521.12	NDUFB5	1148	1746	2.73049e-08	0.2401
ENSG00000213445.8	SIPA1	613	864	2.76704e-08	0.349886
ENSG00000162591.15	MEGF6	50	33	2.76972e-08	1.44449
ENSG00000237702.2	TRBV3-1	49	32	2.89839e-08	1.45974
ENSG00000272529.1	RP11-415F23.4	29	13	3.0273e-08	2.00257
ENSG00000233254.1	RPL21P134	190	214	3.06942e-08	0.673419
ENSG00000099284.13	H2AFY2	47	30	3.11416e-08	1.49273
ENSG00000144152.12	FBLN7	457	617	3.21241e-08	0.411954
ENSG00000179029.14	TMEM107	277	341	3.2391e-08	0.545145
ENSG00000220793.5	RPL21P119	365	475	3.86122e-08	0.464999
ENSG00000182557.7	SPNS3	166	181	4.01341e-08	0.720224
ENSG00000197054.11	ZNF763	21	7	4.13311e-08	2.42999
ENSG00000267080.5	ASB16-AS1	213	248	4.32029e-08	0.625544
ENSG00000158805.11	ZNF276	364	474	4.34135e-08	0.464082
ENSG00000119801.12	YPEL5	860	1270	4.54736e-08	0.282611
ENSG00000138036.18	DYNC2LI1	111	107	4.68394e-08	0.897979
ENSG00000176476.8	SGF29	350	453	4.82599e-08	0.472874
ENSG00000034533.11	ASTE1	189	214	4.93176e-08	0.665806
ENSG00000105202.7	FBL	1958	3140	5.02949e-08	0.163647
ENSG00000186184.15	POLR1D	1810	2883	5.05099e-08	0.173449
ENSG00000234498.3	RPL13AP20	412	549	5.07629e-08	0.430869
ENSG00000121774.17	KHDRBS1	1594	2511	5.45586e-08	0.18942
ENSG00000157350.12	ST3GAL2	281	349	5.47435e-08	0.532374
ENSG00000116459.10	ATP5F1	1280	1975	5.54346e-08	0.219322
ENSG00000179010.14	MRFAP1	1333	2065	5.55645e-08	0.213565
ENSG00000054282.15	SDCCAG8	280	348	6.21793e-08	0.53137
ENSG00000181754.6	AMIGO1	61	46	6.25686e-08	1.25221
ENSG00000272688.1	RP13-270P17.3	61	46	6.25686e-08	1.25221
ENSG00000247287.2	RP11-902B17.1	152	163	6.78204e-08	0.74423
ENSG00000132471.11	WBP2	820	1207	6.78379e-08	0.287301
ENSG00000099910.16	KLHL22	94	86	7.10364e-08	0.973355
ENSG00000255188.1	RP11-507F16.1	16	4	7.21096e-08	2.84503
ENSG00000168564.5	CDKN2AIP	339	438	7.25632e-08	0.475385
ENSG00000124374.8	PAIP2B	77	65	7.28301e-08	1.08945
ENSG00000090863.11	GLG1	728	1057	7.70067e-08	0.307065
ENSG00000183624.13	HMCES	514	712	8.03822e-08	0.374922
ENSG00000205744.9	DENND1C	334	431	8.39613e-08	0.477191
ENSG00000134899.17	ERCC5	232	278	8.52931e-08	0.58407
ENSG00000108298.9	RPL19	5786	10351	8.5581e-08	0.00589856
ENSG00000134419.15	RPS15A	5786	10351	8.5581e-08	0.00589856
ENSG00000214022.11	REPIN1	371	488	8.62226e-08	0.449569
ENSG00000242086.8	LINC00969	701	1014	8.96677e-08	0.312459
ENSG00000172985.10	SH3RF3	12	2	9.00243e-08	3.42999
ENSG00000281103.1	TRG-AS1	214	252	9.24815e-08	0.609218
ENSG00000181444.12	ZNF467	84	74	9.40994e-08	1.02789
ENSG00000123144.10	C19orf43	3303	5536	9.56549e-08	0.0999635
ENSG00000167768.4	KRT1	42	26	9.57347e-08	1.53691
ENSG00000108984.13	MAP2K6	41	25	9.64323e-08	1.55873
ENSG00000269821.1	KCNQ1OT1	231	277	9.66245e-08	0.583037
ENSG00000161970.12	RPL26	5783	10339	1.0142e-07	0.00682383
ENSG00000267680.5	ZNF224	416	559	1.0674e-07	0.418766
ENSG00000167889.12	MGAT5B	28	13	1.16901e-07	1.95195
ENSG00000230006.7	ANKRD36BP2	62	48	1.1787e-07	1.21426
ENSG00000198938.2	MT-CO3	5713	10151	1.19445e-07	0.0157291
ENSG00000105486.13	LIG1	120	121	1.22755e-07	0.833058
ENSG00000103510.19	KAT8	342	445	1.22755e-07	0.465221
ENSG00000218227.3	RP11-889L3.1	2274	3703	1.22755e-07	0.141568
ENSG00000070413.18	DGCR2	196	227	1.26509e-07	0.633192
ENSG00000211786.3	TRAV8-2	61	47	1.31154e-07	1.22118
ENSG00000092036.16	HAUS4	53	38	1.31607e-07	1.32502
ENSG00000142676.12	RPL11	5786	10352	1.40307e-07	0.00575919
ENSG00000122566.20	HNRNPA2B1	2886	4791	1.46492e-07	0.113775
ENSG00000196646.11	ZNF136	206	242	1.49222e-07	0.612668
ENSG00000138030.12	KHK	96	90	1.5005e-07	0.93814
ENSG00000102103.15	PQBP1	855	1271	1.5488e-07	0.273063
ENSG00000273061.1	CDC37L1-AS1	92	85	1.58511e-07	0.959201
ENSG00000160310.16	PRMT2	1557	2459	1.74229e-07	0.185728
ENSG00000144445.16	KANSL1L	75	64	1.74458e-07	1.07385
ENSG00000124243.17	BCAS4	320	413	1.7909e-07	0.476961
ENSG00000215845.10	TSTD1	1733	2763	1.80829e-07	0.172067
ENSG00000140199.11	SLC12A6	211	250	1.84686e-07	0.600345
ENSG00000214784.4	AC010468.1	366	484	1.87386e-07	0.441867
ENSG00000174151.14	CYB561D1	277	348	1.89177e-07	0.515829
ENSG00000138326.18	RPS24	5721	10172	1.9698e-07	0.0147664
ENSG00000075089.9	ACTR6	369	489	2.01365e-07	0.438817
ENSG00000204568.11	MRPS18B	879	1313	2.0622e-07	0.266099
ENSG00000168060.14	NAALADL1	284	359	2.10567e-07	0.506938
ENSG00000125703.14	ATG4C	159	176	2.18056e-07	0.698482
ENSG00000114388.12	NPRL2	314	405	2.3263e-07	0.477873
ENSG00000151846.8	PABPC3	138	147	2.34886e-07	0.753883
ENSG00000243943.9	ZNF512	127	132	2.37552e-07	0.789321
ENSG00000146409.10	SLC18B1	124	128	2.43754e-07	0.799227
ENSG00000177042.14	TMEM80	265	331	2.44257e-07	0.524192
ENSG00000136888.6	ATP6V1G1	3027	5050	2.45854e-07	0.106636
ENSG00000228696.8	ARL17B	132	139	2.55991e-07	0.770484
ENSG00000164691.16	TAGAP	397	534	2.66509e-07	0.41733
ENSG00000064886.13	CHI3L2	54	40	2.68471e-07	1.27799
ENSG00000103174.11	NAGPA	252	312	2.74284e-07	0.536908
ENSG00000089220.4	PEBP1	2182	3551	2.86267e-07	0.142456
ENSG00000198858.9	R3HDM4	933	1406	3.05963e-07	0.253383
ENSG00000213598.4	RP11-112J1.1	1256	1950	3.05963e-07	0.210393
ENSG00000212664.5	RP11-592N21.1	1365	2136	3.17495e-07	0.19902
ENSG00000179933.5	C14orf119	857	1280	3.22178e-07	0.266254
ENSG00000162704.15	ARPC5	2156	3507	3.30206e-07	0.14315
ENSG00000108423.14	TUBD1	238	292	3.42827e-07	0.550024
ENSG00000187257.14	RSBN1L	909	1367	3.45657e-07	0.256369
ENSG00000274015.1	CTD-2302E22.6	217	261	3.45886e-07	0.578676
ENSG00000150054.18	MPP7	127	133	3.53793e-07	0.778433
ENSG00000095059.15	DHPS	967	1464	3.53793e-07	0.246703
ENSG00000138964.16	PARVG	412	559	3.53889e-07	0.404827
ENSG00000134759.13	ELP2	501	700	3.55401e-07	0.362486
ENSG00000248124.7	RRN3P1	353	467	3.55635e-07	0.441276
ENSG00000134594.4	RAB33A	327	427	3.64896e-07	0.460085
ENSG00000161558.10	TMEM143	64	52	3.72126e-07	1.14459
ENSG00000071575.11	TRIB2	150	165	3.82627e-07	0.707527
ENSG00000064687.12	ABCA7	106	105	3.83445e-07	0.858705
ENSG00000217716.3	RPS10P3	770	1138	4.08889e-07	0.28146
ENSG00000141480.17	ARRB2	848	1267	4.09379e-07	0.26575
ENSG00000273221.1	RP5-1180E21.5	335	440	4.21742e-07	0.451688
ENSG00000113141.15	IK	1091	1674	4.33624e-07	0.227382
ENSG00000063854.12	HAGH	842	1258	4.62717e-07	0.265791
ENSG00000099849.14	RASSF7	538	761	4.72511e-07	0.34474
ENSG00000089335.20	ZNF302	411	559	4.74356e-07	0.401321
ENSG00000156471.12	PTDSS1	503	705	4.80184e-07	0.357966
ENSG00000244459.2	RP11-1398P2.1	148	163	5.07912e-07	0.705756
ENSG00000063180.8	CA11	160	180	5.245e-07	0.675105
ENSG00000099622.13	CIRBP	3033	5071	5.62587e-07	0.103506
ENSG00000173825.6	TIGD3	22	9	5.69005e-07	2.13454
ENSG00000256742.1	RP13-941N14.1	22	9	5.69005e-07	2.13454
ENSG00000106133.17	NSUN5P2	238	294	5.73596e-07	0.540176
ENSG00000146776.14	ATXN7L1	164	186	5.81817e-07	0.663424
ENSG00000100359.20	SGSM3	291	374	5.81817e-07	0.483011
ENSG00000104324.15	CPQ	171	196	5.82907e-07	0.648173
ENSG00000109971.13	HSPA8	3609	6114	5.9793e-07	0.0845131
ENSG00000213261.3	EEF1B2P6	2032	3297	6.16001e-07	0.146777
ENSG00000171817.16	ZNF540	65	54	6.30528e-07	1.11251
ENSG00000281005.1	LINC00921	53	40	6.36399e-07	1.25102
ENSG00000270605.1	RP5-1092A3.4	30	16	6.53109e-07	1.75192
ENSG00000160284.14	SPATC1L	288	370	6.60595e-07	0.483574
ENSG00000113593.11	PPWD1	349	464	6.82257e-07	0.434133
ENSG00000277539.1	RP11-298C2.1	69	59	6.99747e-07	1.07091
ENSG00000251000.1	AC008592.3	41	27	7.12666e-07	1.44769
ENSG00000143149.12	ALDH9A1	321	421	7.26533e-07	0.453784
ENSG00000167699.13	GLOD4	603	869	7.45478e-07	0.317832
ENSG00000197111.15	PCBP2	2668	4422	7.47984e-07	0.11609
ENSG00000173041.11	ZNF680	211	255	7.49492e-07	0.571776
ENSG00000105193.8	RPS16	5775	10317	7.69353e-07	0.00789981
ENSG00000168522.12	FNTA	849	1274	7.96599e-07	0.259502
ENSG00000260807.6	RP11-161M6.2	107	108	7.99303e-07	0.83161
ENSG00000153179.11	RASSF3	479	670	8.35767e-07	0.360895
ENSG00000114861.18	FOXP1	2323	3812	8.37749e-07	0.130472
ENSG00000120742.10	SERP1	3158	5301	8.38212e-07	0.0977771
ENSG00000189403.14	HMGB1	3480	5884	8.70314e-07	0.0873205
ENSG00000110711.9	AIP	1118	1726	8.73838e-07	0.218518
ENSG00000134765.9	DSC1	11	2	8.81088e-07	3.30446
ENSG00000241084.1	RP11-344B5.3	11	2	8.81088e-07	3.30446
ENSG00000270281.1	CTC-523E23.10	11	2	8.81088e-07	3.30446
ENSG00000163788.13	SNRK	321	422	8.91754e-07	0.450361
ENSG00000164609.9	SLU7	544	775	9.28581e-07	0.334441
ENSG00000272982.1	RP5-1180E21.4	49	36	9.34798e-07	1.28982
ENSG00000278311.4	GGNBP2	842	1264	9.70142e-07	0.258926
ENSG00000115268.9	RPS15	5783	10344	9.70142e-07	0.00612631
ENSG00000174807.3	CD248	19	7	1.01492e-06	2.2856
ENSG00000225405.3	RPS15AP17	625	907	1.02245e-06	0.307784
ENSG00000171606.17	ZNF274	407	557	1.03693e-06	0.392382
ENSG00000274961.1	RP3-492J12.2	24	11	1.04504e-06	1.97056
ENSG00000138617.14	PARP16	130	140	1.05734e-06	0.738115
ENSG00000247271.6	ZBED5-AS1	204	246	1.06602e-06	0.574941
ENSG00000147813.15	NAPRT	570	818	1.07471e-06	0.323892
ENSG00000109881.16	CCDC34	140	154	1.08876e-06	0.707527
ENSG00000163703.17	CRELD1	210	255	1.11081e-06	0.564923
ENSG00000130414.11	NDUFA10	676	991	1.11381e-06	0.293169
ENSG00000089775.11	ZBTB25	387	526	1.12812e-06	0.402301
ENSG00000266947.1	RP11-799D4.4	60	49	1.16393e-06	1.13721
ENSG00000175727.13	MLXIP	376	509	1.18491e-06	0.408097
ENSG00000040933.15	INPP4A	383	520	1.18825e-06	0.403863
ENSG00000154122.12	ANKH	349	467	1.22799e-06	0.424835
ENSG00000197756.9	RPL37A	5778	10328	1.46965e-06	0.00711168
ENSG00000119431.9	HDHD3	403	553	1.58068e-06	0.388531
ENSG00000105289.14	TJP3	93	91	1.58427e-06	0.876395
ENSG00000189152.10	GRAPL	20	8	1.64221e-06	2.16696
ENSG00000179057.13	IGSF22	42	29	1.66596e-06	1.37937
ENSG00000117984.12	CTSD	602	873	1.68618e-06	0.308812
ENSG00000166387.11	PPFIBP2	71	63	1.7143e-06	1.0175
ENSG00000100354.20	TNRC6B	1554	2478	1.7161e-06	0.171841
ENSG00000005812.10	FBXL3	539	771	1.73599e-06	0.328585
ENSG00000228903.6	RASA4CP	225	279	1.74725e-06	0.53469
ENSG00000204934.10	ATP6V0E2-AS1	27	14	1.76332e-06	1.79256
ENSG00000263400.6	TMEM220-AS1	27	14	1.76332e-06	1.79256
ENSG00000121410.11	A1BG	41	28	1.77208e-06	1.39523
ENSG00000163596.16	ICA1L	165	191	1.78834e-06	0.633924
ENSG00000268027.5	AC006129.2	329	438	1.87127e-06	0.432187
ENSG00000250571.6	GLI4	193	232	1.94557e-06	0.579507
ENSG00000281852.1	LINC00891	28	15	1.95491e-06	1.74549
ENSG00000124217.4	MOCS3	112	117	2.0343e-06	0.782021
ENSG00000103051.18	COG4	173	203	2.04998e-06	0.614323
ENSG00000231663.1	RP5-827C21.4	150	170	2.07024e-06	0.664458
ENSG00000165071.14	TMEM71	282	366	2.07046e-06	0.468882
ENSG00000279491.1	RP11-810P12.7	81	76	2.07468e-06	0.936953
ENSG00000158373.8	HIST1H2BD	29	16	2.10762e-06	1.70301
ENSG00000154310.16	TNIK	317	420	2.10923e-06	0.439124
ENSG00000242327.1	CTD-2184D3.1	326	434	2.12728e-06	0.432207
ENSG00000245532.5	NEAT1	3435	5814	2.14149e-06	0.0858095
ENSG00000090470.14	PDCD7	724	1075	2.17395e-06	0.274755
ENSG00000006704.10	GTF2IRD1	37	24	2.1742e-06	1.46952
ENSG00000180376.16	CCDC66	657	965	2.24149e-06	0.290395
ENSG00000079616.12	KIF22	260	333	2.3427e-06	0.48802
ENSG00000169242.11	EFNA1	32	19	2.34685e-06	1.5971
ENSG00000196668.3	LINC00173	34	21	2.34685e-06	1.54018
ENSG00000131067.16	GGT7	132	145	2.34685e-06	0.709516
ENSG00000188177.13	ZC3H6	279	362	2.34685e-06	0.469306
ENSG00000151500.14	THYN1	787	1180	2.3748e-06	0.260679
ENSG00000134597.13	RBMX2	569	822	2.4533e-06	0.314321
ENSG00000009307.15	CSDE1	1837	2973	2.47559e-06	0.150463
ENSG00000276967.1	AC019129.2	286	373	2.48031e-06	0.46187
ENSG00000113971.18	NPHP3	337	452	2.52149e-06	0.421456
ENSG00000106524.8	ANKMY2	83	79	2.54437e-06	0.916289
ENSG00000166398.12	KIAA0355	315	418	2.62081e-06	0.436879
ENSG00000156521.13	TYSND1	182	217	2.63538e-06	0.591274
ENSG00000130517.13	PGPEP1	257	329	2.64547e-06	0.488711
ENSG00000107099.15	DOCK8	743	1108	2.64958e-06	0.268507
ENSG00000213614.9	HEXA	382	523	2.73539e-06	0.391792
ENSG00000230673.3	PABPC1P3	186	223	2.73907e-06	0.583289
ENSG00000128694.11	OSGEPL1	89	87	2.77556e-06	0.87782
ENSG00000101079.20	NDRG3	217	269	2.82164e-06	0.535119
ENSG00000155657.24	TTN	67	59	2.91513e-06	1.02848
ENSG00000262468.5	LINC01569	45	33	2.9552e-06	1.29249
ENSG00000272696.1	RP11-339B21.13	14	4	2.97413e-06	2.65239
ENSG00000076924.11	XAB2	330	442	2.99833e-06	0.42345
ENSG00000173726.10	TOMM20	1942	3159	3.10225e-06	0.143106
ENSG00000109062.9	SLC9A3R1	706	1049	3.4844e-06	0.273756
ENSG00000037757.13	MRI1	203	249	3.51713e-06	0.550364
ENSG00000127483.17	HP1BP3	1051	1626	3.54415e-06	0.215466
ENSG00000196544.7	BORCS6	271	352	3.82983e-06	0.467748
ENSG00000283023.1	FRG1GP	65	57	3.83874e-06	1.03451
ENSG00000178187.7	ZNF454	8	1	3.87494e-06	3.84503
ENSG00000254777.5	AC022182.1	8	1	3.87494e-06	3.84503
ENSG00000248469.1	RP11-826N14.2	8	0	3.87494e-06	3
ENSG00000268066.5	FMR1-AS1	8	0	3.87494e-06	3
ENSG00000270055.1	CTD-3092A11.2	110	116	3.97585e-06	0.768409
ENSG00000108306.11	FBXL20	206	254	4.03849e-06	0.542846
ENSG00000176973.7	FAM89B	557	806	4.05445e-06	0.311928
ENSG00000136161.12	RCBTB2	123	134	4.06537e-06	0.721456
ENSG00000167380.16	ZNF226	212	263	4.08538e-06	0.534032
ENSG00000232859.9	LYRM9	216	269	4.10265e-06	0.528456
ENSG00000118564.14	FBXL5	274	357	4.14979e-06	0.463282
ENSG00000197296.5	FITM2	49	38	4.1773e-06	1.21181
ENSG00000198783.5	ZNF830	386	532	4.40281e-06	0.382205
ENSG00000125743.10	SNRPD2	3988	6834	4.51521e-06	0.0679656
ENSG00000111671.9	SPSB2	209	259	4.61197e-06	0.535581
ENSG00000249109.1	RP11-1026M7.2	18	7	4.63095e-06	2.2076
ENSG00000182871.14	COL18A1	82	79	4.7434e-06	0.898802
ENSG00000175938.6	ORAI3	139	157	4.83359e-06	0.669351
ENSG00000077684.15	JADE1	464	657	4.90457e-06	0.343262
ENSG00000214760.2	RPL21P1	369	506	5.12549e-06	0.389514
ENSG00000235863.3	B3GALT4	224	282	5.23754e-06	0.512834
ENSG00000164331.9	ANKRA2	253	326	5.30736e-06	0.479296
ENSG00000139508.14	SLC46A3	170	202	5.39906e-06	0.59621
ENSG00000171492.14	LRRC8D	172	205	5.52429e-06	0.591815
ENSG00000243181.2	RP11-734J24.1	651	962	5.53052e-06	0.281651
ENSG00000109180.14	OCIAD1	1121	1749	5.53369e-06	0.203286
ENSG00000107819.13	SFXN3	243	311	5.56245e-06	0.489072
ENSG00000100417.11	PMM1	340	461	5.71007e-06	0.405798
ENSG00000112182.14	BACH2	347	472	5.72516e-06	0.401179
ENSG00000106992.17	AK1	70	64	5.77456e-06	0.974313
ENSG00000069188.16	SDK2	26	14	5.7948e-06	1.73812
ENSG00000114126.17	TFDP2	211	263	5.92143e-06	0.527211
ENSG00000100154.14	TTC28	115	124	6.05382e-06	0.736324
ENSG00000229659.1	RP11-345K20.2	1557	2498	6.30925e-06	0.163026
ENSG00000096746.17	HNRNPH3	1103	1720	6.46675e-06	0.204055
ENSG00000279796.1	RP11-317F20.3	33	21	6.5854e-06	1.49711
ENSG00000197841.14	ZNF181	122	134	6.66568e-06	0.709679
ENSG00000137038.7	TMEM261	792	1197	6.6866e-06	0.24918
ENSG00000198721.12	ECI2	477	680	6.76768e-06	0.333485
ENSG00000105708.8	ZNF14	95	97	6.76974e-06	0.814973
ENSG00000103199.13	ZNF500	148	171	6.94378e-06	0.636631
ENSG00000072864.12	NDE1	384	532	7.6331e-06	0.374711
ENSG00000148832.14	PAOX	178	215	7.70794e-06	0.572571
ENSG00000159339.13	PADI4	55	46	7.82213e-06	1.10283
ENSG00000186715.10	MST1L	10	2	7.8575e-06	3.16696
ENSG00000268758.5	ADGRE4P	10	2	7.8575e-06	3.16696
ENSG00000221946.7	FXYD7	91	92	7.88777e-06	0.829263
ENSG00000105483.16	CARD8	668	993	8.11838e-06	0.273085
ENSG00000109323.8	MANBA	128	143	8.11849e-06	0.685159
ENSG00000254837.2	AP001372.2	49	39	8.4465e-06	1.17434
ENSG00000171115.3	GIMAP8	198	245	8.46911e-06	0.537749
ENSG00000204304.11	PBX2	297	396	8.52663e-06	0.429993
ENSG00000219626.8	FAM228B	214	269	8.5397e-06	0.515035
ENSG00000119403.13	PHF19	458	651	8.6259e-06	0.337721
ENSG00000121775.17	TMEM39B	179	217	8.86093e-06	0.567295
ENSG00000105223.19	PLD3	377	522	9.19083e-06	0.375545
ENSG00000176102.11	CSTF3	252	327	9.2284e-06	0.469164
ENSG00000138433.15	CIR1	918	1411	9.4108e-06	0.224879
ENSG00000280649.1	AC245100.1	217	274	9.59259e-06	0.50855
ENSG00000091164.12	TXNL1	1051	1636	9.83874e-06	0.20662
ENSG00000158106.12	RHPN1	129	145	9.87394e-06	0.676349
ENSG00000135473.14	PAN2	62	55	1.01145e-05	1.01787
ENSG00000132589.15	FLOT2	364	502	1.01591e-05	0.381282
ENSG00000198840.2	MT-ND3	5686	10109	1.03117e-05	0.0148762
ENSG00000163131.10	CTSS	738	1111	1.04937e-05	0.254864
ENSG00000157426.13	AASDH	214	270	1.08624e-05	0.509682
ENSG00000215251.3	FASTKD5	175	212	1.13054e-05	0.568321
ENSG00000133112.16	TPT1	5785	10357	1.1491e-05	0.00481317
ENSG00000197283.12	SYNGAP1	135	154	1.15303e-05	0.65506
ENSG00000133138.19	TBC1D8B	21	10	1.16963e-05	1.91542
ENSG00000241127.7	YAE1D1	125	140	1.23146e-05	0.681532
ENSG00000166169.16	POLL	207	260	1.23649e-05	0.51615
ENSG00000198832.10	SELM	968	1498	1.25758e-05	0.215072
ENSG00000253203.6	GUSBP3	596	878	1.26665e-05	0.286122
ENSG00000230629.2	RPS23P8	3467	5897	1.33942e-05	0.0787371
ENSG00000126947.11	ARMCX1	22	11	1.39618e-05	1.84503
ENSG00000178977.3	LINC00324	156	185	1.43564e-05	0.599051
ENSG00000156804.7	FBXO32	171	207	1.44351e-05	0.569396
ENSG00000177590.7	GIMAP3P	35	24	1.5291e-05	1.38935
ENSG00000120696.8	KBTBD7	128	145	1.58459e-05	0.665121
ENSG00000137171.14	KLC4	92	95	1.58506e-05	0.798737
ENSG00000227051.5	C14orf132	23	12	1.59188e-05	1.78363
ENSG00000072163.18	LIMS2	34	23	1.62815e-05	1.40893
ENSG00000047056.14	WDR37	291	390	1.6456e-05	0.422576
ENSG00000198270.12	TMEM116	118	131	1.65459e-05	0.694251
ENSG00000181513.14	ACBD4	113	124	1.65697e-05	0.711013
ENSG00000185915.5	KLHL34	43	33	1.65789e-05	1.2269
ENSG00000124587.13	PEX6	157	187	1.67293e-05	0.592757
ENSG00000180884.9	ZNF792	73	70	1.72009e-05	0.905572
ENSG00000213139.7	CRYGS	13	4	1.74191e-05	2.54547
ENSG00000277301.1	RP5-1184F4.7	13	4	1.74191e-05	2.54547
ENSG00000182810.6	DDX28	212	269	1.75289e-05	0.501489
ENSG00000178035.11	IMPDH2	1357	2165	1.77944e-05	0.171084
ENSG00000226624.1	CTA-351J1.1	42	32	1.84198e-05	1.23735
ENSG00000102882.11	MAPK3	297	400	1.85837e-05	0.415493
ENSG00000164039.14	BDH2	112	123	1.90342e-05	0.709871
ENSG00000121067.17	SPOP	605	896	1.92585e-05	0.278467
ENSG00000083828.15	ZNF586	175	214	1.92655e-05	0.554775
ENSG00000198429.9	ZNF69	30	19	1.93829e-05	1.50399
ENSG00000211794.3	TRAV12-3	26	15	1.94038e-05	1.63858
ENSG00000101191.16	DIDO1	335	460	1.98523e-05	0.387558
ENSG00000218175.2	AC016739.2	4625	8036	2.04927e-05	0.0480063
ENSG00000128656.13	CHN1	75	73	2.0681e-05	0.884025
ENSG00000070526.14	ST6GALNAC1	52	44	2.14021e-05	1.08604
ENSG00000011638.10	TMEM159	204	258	2.26319e-05	0.506229
ENSG00000226752.7	PSMD5-AS1	257	339	2.30814e-05	0.445514
ENSG00000232300.1	FAM215B	955	1482	2.31606e-05	0.211058
ENSG00000186815.12	TPCN1	60	54	2.32442e-05	0.997034
ENSG00000160191.17	PDE9A	97	103	2.53886e-05	0.758443
ENSG00000166441.12	RPL27A	5784	10355	2.56737e-05	0.00484238
ENSG00000235169.7	SMIM1	136	158	2.57821e-05	0.628713
ENSG00000234851.4	RPL23AP42	2028	3337	2.63331e-05	0.126536
ENSG00000273611.4	ZNHIT3	908	1404	2.65979e-05	0.216252
ENSG00000160185.14	UBASH3A	297	402	2.71969e-05	0.408298
ENSG00000181896.11	ZNF101	554	815	2.75146e-05	0.288116
ENSG00000122033.14	MTIF3	951	1477	2.77003e-05	0.209878
ENSG00000256271.1	CACNA1C-AS2	50	42	2.7762e-05	1.09657
ENSG00000181274.6	FRAT2	170	208	2.79216e-05	0.553982
ENSG00000170296.9	GABARAP	155	186	2.87422e-05	0.581996
ENSG00000223705.9	NSUN5P1	155	186	2.87422e-05	0.581996
ENSG00000137154.12	RPS6	5786	10363	2.94815e-05	0.004227
ENSG00000164463.12	CREBRF	539	791	2.95621e-05	0.291638
ENSG00000103489.11	XYLT1	62	57	3.00684e-05	0.966337
ENSG00000137494.13	ANKRD42	58	52	3.06615e-05	1.00257
ENSG00000168556.6	ING2	385	542	3.07419e-05	0.351596
ENSG00000188878.17	FBF1	111	123	3.10041e-05	0.696932
ENSG00000173611.17	SCAI	245	322	3.13769e-05	0.450752
ENSG00000165119.18	HNRNPK	2725	4574	3.13769e-05	0.0978303
ENSG00000011243.17	AKAP8L	398	563	3.16339e-05	0.344664
ENSG00000127838.13	PNKD	628	938	3.20814e-05	0.266207
ENSG00000244625.5	MIATNB	141	166	3.23075e-05	0.609542
ENSG00000116337.15	AMPD2	125	143	3.26979e-05	0.650943
ENSG00000134193.14	REG4	36	26	3.2832e-05	1.31452
ENSG00000240376.1	RP11-36C20.1	1603	2598	3.3963e-05	0.148403
ENSG00000122043.10	LINC00544	14	5	3.59062e-05	2.33046
ENSG00000257246.1	PHBP19	97	104	3.69543e-05	0.744504
ENSG00000267364.1	RP11-47L3.1	188	236	3.72236e-05	0.516976
ENSG00000122085.16	MTERF4	750	1142	3.73203e-05	0.23843
ENSG00000282995.1	FRG1EP	64	60	3.78668e-05	0.93814
ENSG00000251580.1	RP11-539L10.3	102	111	3.79061e-05	0.72304
ENSG00000196810.4	CTBP1-AS2	112	125	3.79061e-05	0.686601
ENSG00000246214.1	RP11-260E18.1	11	3	3.79568e-05	2.7195
ENSG00000196812.4	ZSCAN16	133	155	3.82958e-05	0.624189
ENSG00000099330.8	OCEL1	325	448	3.85553e-05	0.381971
ENSG00000105649.9	RAB3A	67	64	4.04059e-05	0.91112
ENSG00000206976.1	SNORA7	67	64	4.04059e-05	0.91112
ENSG00000187954.12	CYHR1	367	515	4.05925e-05	0.356238
ENSG00000213609.3	RP11-170M17.2	250	331	4.07453e-05	0.440127
ENSG00000236278.2	PEBP1P3	560	828	4.12423e-05	0.280827
ENSG00000238105.7	GOLGA2P5	101	110	4.36305e-05	0.721882
ENSG00000237729.2	AC002075.4	725	1102	4.52542e-05	0.240959
ENSG00000188283.11	ZNF383	145	173	4.53249e-05	0.590311
ENSG00000278897.1	AC020951.1	59	54	4.56612e-05	0.972786
ENSG00000081665.13	ZNF506	200	255	4.59137e-05	0.494533
ENSG00000174282.11	ZBTB4	243	321	4.82119e-05	0.443413
ENSG00000186532.11	SMYD4	213	275	4.85682e-05	0.476452
ENSG00000242607.1	RPS3AP34	95	102	4.89479e-05	0.742461
ENSG00000237003.1	RP4-612C19.1	7	1	4.93183e-05	3.65239
ENSG00000262061.5	RP11-1260E13.4	7	0	4.93183e-05	2.80735
ENSG00000270704.3	RP11-701H24.5	7	0	4.93183e-05	2.80735
ENSG00000127337.6	YEATS4	487	710	4.98471e-05	0.301133
ENSG00000233382.6	NKAPP1	105	116	5.04199e-05	0.701295
ENSG00000276509.1	CH17-353B19.1	30	20	5.05624e-05	1.42999
ENSG00000158864.12	NDUFS2	642	965	5.07312e-05	0.257075
ENSG00000175787.16	ZNF169	117	133	5.10824e-05	0.660113
ENSG00000179981.9	TSHZ1	161	197	5.10824e-05	0.553896
ENSG00000126217.20	MCF2L	22	12	5.20932e-05	1.7195
ENSG00000132535.18	DLG4	22	12	5.20932e-05	1.7195
ENSG00000197937.12	ZNF347	58	53	5.22353e-05	0.975091
ENSG00000213463.4	SYNJ2BP	294	401	5.32556e-05	0.397244
ENSG00000146021.14	KLHL3	28	18	5.52044e-05	1.48246
ENSG00000177981.10	ASB8	357	501	5.55103e-05	0.356144
ENSG00000129158.10	SERGEF	297	406	5.60873e-05	0.394014
ENSG00000188322.4	SBK1	68	66	5.61204e-05	0.888099
ENSG00000246790.2	RP11-730K11.1	27	17	5.66876e-05	1.51246
ENSG00000270681.1	RP11-372K14.2	27	17	5.66876e-05	1.51246
ENSG00000273486.1	RP11-731C17.2	27	17	5.66876e-05	1.51246
ENSG00000082512.14	TRAF5	309	425	5.68998e-05	0.385174
ENSG00000121741.16	ZMYM2	648	976	5.71048e-05	0.254143
ENSG00000187325.4	TAF9B	288	392	5.72528e-05	0.400246
ENSG00000203411.3	Metazoa_SRP	26	16	5.75556e-05	1.54547
ENSG00000103269.13	RHBDL1	15	6	5.82642e-05	2.16696
ENSG00000255284.1	AP006621.5	125	145	6.04169e-05	0.630906
ENSG00000267231.1	AC005786.5	9	2	6.38035e-05	3.01496
ENSG00000272954.1	KB-1440D3.13	9	2	6.38035e-05	3.01496
ENSG00000152439.12	ZNF773	93	100	6.44485e-05	0.740333
ENSG00000124575.6	HIST1H1D	37	28	6.46995e-05	1.24713
ENSG00000225938.1	RP4-575N6.4	129	151	6.47294e-05	0.617853
ENSG00000168101.14	NUDT16L1	512	753	6.62929e-05	0.288524
ENSG00000197183.12	NOL4L	122	141	6.64784e-05	0.636216
ENSG00000225885.6	AC023590.1	87	92	7.09246e-05	0.764412
ENSG00000233927.4	RPS28	5785	10361	7.18879e-05	0.00425609
ENSG00000185650.9	ZFP36L1	1147	1821	7.36908e-05	0.178165
ENSG00000003147.17	ICA1	66	64	7.46672e-05	0.889425
ENSG00000159674.11	SPON2	66	64	7.46672e-05	0.889425
ENSG00000196177.12	ACADSB	141	169	7.56066e-05	0.583702
ENSG00000265206.3	RP5-1171I10.5	1152	1830	7.65251e-05	0.177328
ENSG00000107742.12	SPOCK2	1381	2224	7.7947e-05	0.157587
ENSG00000181523.12	SGSH	89	95	7.81237e-05	0.750908
ENSG00000184898.6	RBM43	109	123	7.9403e-05	0.6707
ENSG00000198105.11	ZNF248	94	102	8.08091e-05	0.727194
ENSG00000280077.1	RP11-87H9.4	163	202	8.59315e-05	0.535547
ENSG00000119723.15	COQ6	177	223	8.65102e-05	0.511736
ENSG00000162836.11	ACP6	77	79	8.95004e-05	0.808036
ENSG00000278376.1	RP11-158I9.8	77	79	8.95004e-05	0.808036
ENSG00000173545.4	ZNF622	513	757	9.04646e-05	0.283696
ENSG00000201342.1	RNU4-38P	12	4	9.42341e-05	2.42999
ENSG00000110628.13	SLC22A18	85	90	9.4484e-05	0.762568
ENSG00000136866.13	ZFP37	33	24	9.56799e-05	1.30446
ENSG00000136878.12	USP20	184	234	9.60244e-05	0.498228
ENSG00000133835.14	HSD17B4	172	216	9.79729e-05	0.516408
ENSG00000261324.2	RP11-174G6.5	64	62	9.96837e-05	0.890834
ENSG00000241549.8	GUSBP2	300	414	9.98103e-05	0.380362
ENSG00000181722.15	ZBTB20	410	590	0.000100186	0.319939
ENSG00000159023.18	EPB41	510	753	0.000101789	0.282878
ENSG00000173272.13	MZT2A	1971	3256	0.000103837	0.120858
ENSG00000014641.17	MDH1	875	1362	0.000104117	0.206659
ENSG00000260625.2	RP11-452L6.7	17	8	0.000106466	1.93249
ENSG00000091947.9	TMEM101	350	494	0.000108181	0.347874
ENSG00000164587.11	RPS14	5787	10370	0.000109106	0.00350213
ENSG00000279425.1	CTD-2017D11.2	44	37	0.000110946	1.09501
ENSG00000165475.13	CRYL1	233	310	0.0001179	0.433092
ENSG00000077549.17	CAPZB	2095	3476	0.0001179	0.114553
ENSG00000168061.13	SAC3D1	310	431	0.000122047	0.369611
ENSG00000173992.8	CCS	380	543	0.000123555	0.330078
ENSG00000204348.9	DXO	166	208	0.000125216	0.51963
ENSG00000014123.9	UFL1	254	343	0.000125797	0.41165
ENSG00000104960.15	PTOV1	465	681	0.000126134	0.294606
ENSG00000273148.1	RP5-1068E13.7	43	36	0.000126197	1.10137
ENSG00000255074.1	RP11-140L24.3	108	123	0.000126197	0.657403
ENSG00000092841.18	MYL6	4468	7767	0.000131483	0.0473022
ENSG00000049860.13	HEXB	510	755	0.000131549	0.279051
ENSG00000276900.1	RP11-467L13.7	93	102	0.000133371	0.711764
ENSG00000130193.7	THEM6	187	240	0.000133802	0.485034
ENSG00000066427.21	ATXN3	608	917	0.000134881	0.25218
ENSG00000143409.15	FAM63A	47	41	0.000136297	1.04207
ENSG00000137575.11	SDCBP	917	1436	0.000137451	0.197968
ENSG00000162757.4	C1orf74	28	19	0.000140796	1.40446
ENSG00000139636.15	LMBR1L	347	491	0.000143519	0.344243
ENSG00000168216.10	LMBRD1	375	536	0.000144168	0.329688
ENSG00000280670.2	CCDC163P	82	87	0.000144422	0.759639
ENSG00000083123.14	BCKDHB	107	122	0.000144422	0.65576
ENSG00000198242.13	RPL23A	5784	10359	0.000147728	0.0042852
ENSG00000259877.2	RP11-46C24.7	27	18	0.000149024	1.42999
ENSG00000104863.11	LIN7B	205	268	0.000149362	0.458421
ENSG00000108219.14	TSPAN14	547	817	0.000150299	0.266235
ENSG00000265148.5	BZRAP1-AS1	381	546	0.00015105	0.325921
ENSG00000089163.4	SIRT4	20	11	0.000156027	1.70753
ENSG00000110455.13	ACCS	20	11	0.000156027	1.70753
ENSG00000141376.20	BCAS3	111	128	0.000157527	0.639446
ENSG00000261377.5	PDCD6IPP2	73	75	0.000158328	0.806036
ENSG00000127220.5	ABHD8	158	197	0.000158328	0.526759
ENSG00000102053.12	ZC3H12B	21	12	0.00016416	1.65239
ENSG00000129691.15	ASH2L	187	241	0.00016686	0.479036
ENSG00000123454.10	DBH	13	5	0.000167413	2.22354
ENSG00000163737.3	PF4	13	5	0.000167413	2.22354
ENSG00000276557.1	TRBV18	13	5	0.000167413	2.22354
ENSG00000008311.14	AASS	22	13	0.000167747	1.60402
ENSG00000243759.1	ST13P15	22	13	0.000167747	1.60402
ENSG00000267042.1	CTD-3193K9.4	22	13	0.000167747	1.60402
ENSG00000267321.1	RP11-1094M14.11	267	365	0.000168285	0.393974
ENSG00000164221.12	CCDC112	115	134	0.000169093	0.624431
ENSG00000182359.14	KBTBD3	213	281	0.000171674	0.445314
ENSG00000064012.21	CASP8	786	1217	0.000172009	0.214303
ENSG00000165591.6	FAAH2	91	100	0.000174952	0.708969
ENSG00000243926.1	TIPARP-AS1	60	58	0.00017527	0.89394
ENSG00000197933.12	ZNF823	53	49	0.000176562	0.958241
ENSG00000155970.11	MICU3	110	127	0.000179183	0.637706
ENSG00000131018.22	SYNE1	361	515	0.000179735	0.332457
ENSG00000156931.15	VPS8	227	303	0.000183757	0.428405
ENSG00000278909.1	RP11-401P9.7	34	26	0.000185383	1.23205
ENSG00000053501.12	USE1	808	1255	0.000188309	0.20977
ENSG00000079459.12	FDFT1	831	1294	0.000191564	0.206113
ENSG00000116005.11	PCYOX1	172	219	0.000197391	0.496508
ENSG00000220472.1	RP11-69L16.5	1351	2184	0.00019796	0.152085
ENSG00000214756.7	METTL12	901	1413	0.000200883	0.195868
ENSG00000087448.9	KLHL42	303	423	0.000202671	0.363691
ENSG00000137944.16	CCBL2	265	363	0.000206217	0.391053
ENSG00000187626.8	ZKSCAN4	48	43	0.000207915	1.00373
ENSG00000005187.11	ACSM3	62	61	0.000208748	0.868489
ENSG00000228599.1	RPL7P52	62	61	0.000208748	0.868489
ENSG00000164414.16	SLC35A1	185	239	0.000208748	0.475545
ENSG00000268220.1	RP11-379K17.12	71	73	0.00020943	0.804953
ENSG00000121417.13	ZNF211	120	142	0.000210732	0.602174
ENSG00000133321.10	RARRES3	1977	3277	0.00021079	0.115968
ENSG00000135414.9	GDF11	209	276	0.00021718	0.443865
ENSG00000180817.11	PPA1	2404	4032	0.000217252	0.0989717
ENSG00000270647.5	TAF15	598	905	0.000226017	0.247258
ENSG00000270441.1	RP11-694I15.7	10	3	0.000227336	2.582
ENSG00000013392.7	RWDD2A	43	37	0.000230319	1.06184
ENSG00000278817.1	AC007325.4	58	56	0.000232939	0.895657
ENSG00000247134.6	RP11-11N9.4	51	47	0.000233406	0.962867
ENSG00000071553.16	ATP6AP1	335	475	0.000233854	0.341264
ENSG00000160908.14	ZNF394	429	627	0.000233985	0.297543
ENSG00000139436.20	GIT2	550	826	0.000241438	0.25832
ENSG00000144746.6	ARL6IP5	2017	3350	0.000251546	0.11308
ENSG00000103415.11	HMOX2	834	1302	0.00025332	0.20242
ENSG00000266904.5	CTC-559E9.1	54	51	0.000253814	0.927493
ENSG00000273253.2	RP3-402G11.26	54	51	0.000253814	0.927493
ENSG00000141933.9	TPGS1	529	792	0.000262894	0.262798
ENSG00000259092.1	TRAV30	37	30	0.000264286	1.14759
ENSG00000157184.5	CPT2	100	114	0.000269416	0.655997
ENSG00000111752.10	PHC1	72	75	0.000272565	0.786137
ENSG00000124098.9	FAM210B	192	251	0.000275859	0.458449
ENSG00000091536.16	MYO15A	30	22	0.000276354	1.29249
ENSG00000108799.12	EZH1	248	338	0.000279284	0.398347
ENSG00000125967.16	NECAB3	122	146	0.000286843	0.585943
ENSG00000105640.12	RPL18A	5787	10372	0.000290746	0.00322392
ENSG00000247746.4	USP51	53	50	0.000292898	0.929095
ENSG00000225093.1	RPL3P7	92	103	0.000302122	0.682092
ENSG00000182612.10	TSPAN10	29	21	0.00030254	1.31069
ENSG00000207087.1	RNU6-242P	29	21	0.00030254	1.31069
ENSG00000196502.11	SULT1A1	128	155	0.00030254	0.568906
ENSG00000125898.12	FAM110A	292	408	0.000303863	0.36243
ENSG00000137947.11	GTF2B	490	729	0.000306673	0.271893
ENSG00000104833.10	TUBB4A	56	54	0.000309747	0.897498
ENSG00000232429.3	RPL21P131	589	893	0.000314547	0.244638
ENSG00000022267.16	FHL1	168	215	0.000314601	0.489155
ENSG00000196705.8	ZNF431	392	569	0.000314601	0.307455
ENSG00000117305.14	HMGCL	238	323	0.000314625	0.404458
ENSG00000155792.9	DEPTOR	15	7	0.000318034	1.94457
ENSG00000196787.3	HIST1H2AG	15	7	0.000318034	1.94457
ENSG00000197928.10	ZNF677	162	206	0.000319934	0.49838
ENSG00000232611.1	RP11-1114A5.4	89	99	0.000324438	0.691407
ENSG00000205930.8	C21orf62-AS1	84	92	0.000324628	0.713786
ENSG00000103150.5	MLYCD	227	306	0.000324888	0.414191
ENSG00000159256.12	MORC3	372	537	0.000332594	0.315411
ENSG00000154358.19	OBSCN	76	81	0.000333707	0.753108
ENSG00000185019.16	UBOX5	76	81	0.000333707	0.753108
ENSG00000206140.9	TMEM191C	52	49	0.000335215	0.93076
ENSG00000223820.5	CFL1P1	52	49	0.000335215	0.93076
ENSG00000213420.7	GPC2	40	34	0.000339474	1.0795
ENSG00000234785.1	EEF1GP5	299	420	0.000347196	0.354787
ENSG00000026950.16	BTN3A1	314	444	0.000349443	0.345235
ENSG00000226791.6	AC109826.1	48	44	0.000353449	0.970561
ENSG00000042317.16	SPATA7	27	19	0.000355161	1.35199
ENSG00000279278.1	CH17-264L24.1	55	53	0.000355161	0.89847
ENSG00000263072.6	ZNF213-AS1	78	84	0.000365186	0.738115
ENSG00000169964.5	TMEM42	191	251	0.000378015	0.450916
ENSG00000140675.12	SLC5A2	16	8	0.000379701	1.84503
ENSG00000160307.9	S100B	16	8	0.000379701	1.84503
ENSG00000166289.5	PLEKHF1	354	509	0.000388516	0.321114
ENSG00000280047.1	CTC-463A16.1	113	134	0.000392763	0.59912
ENSG00000227311.3	RP1-228H13.1	279	389	0.000396831	0.365525
ENSG00000110330.8	BIRC2	502	751	0.000399662	0.263905
ENSG00000260517.2	RP11-426C22.5	72	76	0.000401201	0.767028
ENSG00000186462.8	NAP1L2	47	43	0.000406546	0.973355
ENSG00000170190.15	SLC16A5	25	17	0.000409276	1.40142
ENSG00000132005.8	RFX1	223	301	0.000409276	0.412311
ENSG00000198157.10	HMGN5	92	104	0.000417027	0.668153
ENSG00000214078.12	CPNE1	813	1272	0.000423025	0.199259
ENSG00000151474.19	FRMD4A	17	9	0.000427842	1.76257
ENSG00000124596.16	OARD1	643	986	0.000428815	0.228262
ENSG00000205758.11	CRYZL1	501	750	0.000431158	0.26295
ENSG00000154589.6	LY96	522	785	0.000447018	0.256388
ENSG00000204271.10	SPIN3	23	15	0.000456815	1.4617
ENSG00000086619.13	ERO1B	316	449	0.000460932	0.33824
ENSG00000139610.1	CELA1	18	10	0.0004615	1.69303
ENSG00000211716.2	TRBV9	8	2	0.000461554	2.84503
ENSG00000128011.4	LRFN1	71	75	0.00046201	0.765959
ENSG00000006638.11	TBXA2R	11	4	0.000462455	2.30446
ENSG00000104808.7	DHDH	11	4	0.000462455	2.30446
ENSG00000186231.16	KLHL32	11	4	0.000462455	2.30446
ENSG00000226287.7	TMEM191A	139	173	0.000462521	0.529343
ENSG00000139613.11	SMARCC2	535	807	0.000470301	0.252001
ENSG00000204241.7	RP11-713P17.3	22	14	0.00047211	1.49711
ENSG00000196268.11	ZNF493	253	349	0.000480817	0.380941
ENSG00000198331.10	HYLS1	107	126	0.000481104	0.609218
ENSG00000132698.13	RAB25	20	12	0.000486208	1.582
ENSG00000166436.15	TRIM66	65	67	0.000489555	0.801309
ENSG00000179094.13	PER1	81	89	0.000490218	0.709147
ENSG00000109046.14	WSB1	962	1527	0.000490617	0.178439
ENSG00000105438.8	KDELR1	623	954	0.000496586	0.230273
ENSG00000262587.2	RP11-266L9.4	37	31	0.000497661	1.10029
ENSG00000164941.13	INTS8	254	351	0.000515929	0.378388
ENSG00000234009.1	RPL5P34	1317	2138	0.000515929	0.146024
ENSG00000138613.13	APH1B	146	184	0.000522523	0.511293
ENSG00000272831.1	RP11-792A8.4	142	178	0.000523059	0.519044
ENSG00000161618.9	ALDH16A1	188	248	0.000523227	0.445423
ENSG00000178028.13	DMAP1	357	516	0.000524022	0.313583
ENSG00000161180.10	CCDC116	6	1	0.000528157	3.42999
ENSG00000166924.8	NYAP1	6	1	0.000528157	3.42999
ENSG00000183690.12	EFHC2	6	1	0.000528157	3.42999
ENSG00000213703.2	RP5-849H19.2	6	1	0.000528157	3.42999
ENSG00000226318.1	RP11-474D14.2	6	1	0.000528157	3.42999
ENSG00000228063.1	LYPLAL1-AS1	6	1	0.000528157	3.42999
ENSG00000234432.4	RP11-1275H24.1	6	1	0.000528157	3.42999
ENSG00000240627.1	CTD-2312P21.1	6	1	0.000528157	3.42999
ENSG00000248943.1	RP11-1026M7.3	6	1	0.000528157	3.42999
ENSG00000249383.1	RP11-1018N14.1	6	1	0.000528157	3.42999
ENSG00000260645.1	RP11-250B2.5	6	1	0.000528157	3.42999
ENSG00000269931.1	RP5-1069C8.3	6	1	0.000528157	3.42999
ENSG00000275910.1	RP11-680G24.6	6	1	0.000528157	3.42999
ENSG00000183662.10	FAM19A1	6	0	0.000528157	2.58496
ENSG00000198844.10	ARHGEF15	6	0	0.000528157	2.58496
ENSG00000222894.1	AL662800.1	6	0	0.000528157	2.58496
ENSG00000249236.1	CTD-2227I18.1	6	0	0.000528157	2.58496
ENSG00000266469.1	CTB-131K11.1	6	0	0.000528157	2.58496
ENSG00000278558.4	TMEM191B	6	0	0.000528157	2.58496
ENSG00000198715.11	GLMP	108	128	0.000556321	0.599918
ENSG00000237343.1	RP11-763B22.4	123	150	0.000556321	0.558726
ENSG00000240919.1	RP11-400K9.1	123	150	0.000556321	0.558726
ENSG00000176974.17	SHMT1	159	204	0.000560226	0.485488
ENSG00000233483.2	CTD-2020K17.4	125	153	0.000561959	0.553427
ENSG00000105617.3	LENG1	540	817	0.000561959	0.247654
ENSG00000261366.1	MANEA-AS1	129	159	0.000571671	0.543375
ENSG00000080546.13	SESN1	151	192	0.000574768	0.498473
ENSG00000225978.3	HAR1A	72	77	0.000576184	0.748169
ENSG00000277634.1	Y_RNA	72	77	0.000576184	0.748169
ENSG00000187260.15	WDR86	30	23	0.000576556	1.22836
ENSG00000170604.4	IRF2BP1	143	180	0.000581209	0.513049
ENSG00000118960.12	HS1BP3	82	91	0.000594615	0.694788
ENSG00000165322.17	ARHGAP12	116	140	0.000603837	0.573728
ENSG00000266338.6	NBPF15	44	40	0.000605618	0.982534
ENSG00000269220.1	LINC00528	44	40	0.000605618	0.982534
ENSG00000119596.17	YLPM1	311	443	0.000613099	0.334638
ENSG00000111801.15	BTN3A3	233	319	0.000614613	0.391804
ENSG00000128016.5	ZFP36	1682	2776	0.000616766	0.122201
ENSG00000248487.8	ABHD14A	379	553	0.000617195	0.299949
ENSG00000175215.9	CTDSP2	431	638	0.000621751	0.279162
ENSG00000172725.13	CORO1B	649	1000	0.000630541	0.221321
ENSG00000171467.15	ZNF318	57	57	0.000650814	0.84503
ENSG00000227543.4	SPAG5-AS1	60	61	0.000650814	0.821184
ENSG00000255517.6	CTD-3074O7.5	111	133	0.000660588	0.584164
ENSG00000179922.5	ZNF784	47	44	0.000667407	0.940188
ENSG00000213889.10	PPM1N	113	136	0.000673251	0.577747
ENSG00000156232.7	WHAMM	414	611	0.00069382	0.283489
ENSG00000231908.1	IDH1-AS1	12	5	0.000708168	2.10806
ENSG00000234619.1	RPL7P11	12	5	0.000708168	2.10806
ENSG00000228434.1	AC004951.6	398	585	0.000708168	0.289362
ENSG00000136014.11	USP44	28	21	0.000709559	1.26007
ENSG00000270189.1	RP11-258C19.7	50	48	0.000711279	0.903924
ENSG00000176595.3	KBTBD11	65	68	0.000719284	0.779935
ENSG00000243660.9	ZNF487	65	68	0.000719284	0.779935
ENSG00000233476.3	EEF1A1P6	279	393	0.000740444	0.350766
ENSG00000183718.5	TRIM52	210	284	0.000741097	0.409529
ENSG00000107816.17	LZTS2	99	116	0.000753879	0.616406
ENSG00000231500.6	RPS18	5786	10370	0.00075633	0.00325281
ENSG00000182372.7	CLN8	243	336	0.000761631	0.377526
ENSG00000063015.19	SEZ6	70	75	0.000762387	0.745495
ENSG00000243592.1	RPL17P22	85	96	0.000766001	0.669459
ENSG00000139178.10	C1RL	92	106	0.000770711	0.640672
ENSG00000165516.10	KLHDC2	592	907	0.000809098	0.229525
ENSG00000157077.14	ZFYVE9	33	27	0.000811408	1.13454
ENSG00000181666.17	HKR1	124	153	0.000821039	0.541839
ENSG00000166801.15	FAM111A	180	238	0.000828042	0.442066
ENSG00000255642.1	PABPC1P4	64	67	0.000829424	0.778941
ENSG00000141127.14	PRPSAP2	249	346	0.000829424	0.370404
ENSG00000174652.17	ZNF266	189	252	0.000841441	0.429993
ENSG00000162368.13	CMPK1	2251	3783	0.000842096	0.0960658
ENSG00000152904.11	GGPS1	525	796	0.000865504	0.244579
ENSG00000211791.2	TRAV13-2	58	59	0.000865889	0.820368
ENSG00000175536.6	LIPT2	55	55	0.000866127	0.84503
ENSG00000120925.13	RNF170	174	229	0.000868546	0.44877
ENSG00000213983.11	AP1G2	338	489	0.000873391	0.312219
ENSG00000205542.10	TMSB4X	5788	10379	0.00087448	0.00249986
ENSG00000166262.15	FAM227B	69	74	0.000875535	0.744102
ENSG00000125385.9	RP11-297B17.2	84	95	0.000875535	0.667492
ENSG00000240137.5	ERICH6-AS1	84	95	0.000875535	0.667492
ENSG00000243771.1	CTD-3131K8.1	45	42	0.00088096	0.944566
ENSG00000171222.10	SCAND1	1161	1876	0.00088096	0.152739
ENSG00000229503.1	AC092155.1	529	803	0.000895736	0.242898
ENSG00000269609.5	RPARP-AS1	280	396	0.000917974	0.344957
ENSG00000139990.17	DCAF5	313	449	0.000920164	0.324478
ENSG00000050030.13	KIAA2022	13	6	0.00093369	1.96051
ENSG00000198088.10	NUP62CL	13	6	0.00093369	1.96051
ENSG00000251450.1	RASGRF2-AS1	13	6	0.00093369	1.96051
ENSG00000258511.1	RP11-61O1.2	13	6	0.00093369	1.96051
ENSG00000267072.2	RP11-165E7.1	13	6	0.00093369	1.96051
ENSG00000198056.13	PRIM1	177	234	0.00093369	0.442271
ENSG00000003400.14	CASP10	133	167	0.000934729	0.516609
ENSG00000110047.17	EHD1	549	837	0.00096671	0.236609
ENSG00000276494.1	KCNQ1OT1_3	51	50	0.000978569	0.8736
ENSG00000233426.3	EIF3FP3	209	284	0.000982192	0.402642
ENSG00000168661.14	ZNF30	57	58	0.000993981	0.819939
ENSG00000165175.15	MID1IP1	535	814	0.000999322	0.239541
ENSG00000169239.12	CA5B	90	104	0.00100225	0.636444
ENSG00000279168.1	AC105052.2	99	117	0.00100225	0.604022
ENSG00000196872.10	KIAA1211L	24	17	0.00101629	1.34253
ENSG00000261087.1	KB-1460A1.5	24	17	0.00101629	1.34253
ENSG00000155876.5	RRAGA	477	718	0.00102498	0.255036
ENSG00000165115.14	KIF27	31	25	0.00102612	1.15537
ENSG00000185100.10	ADSSL1	31	25	0.00102612	1.15537
ENSG00000124523.14	SIRT5	118	145	0.00102612	0.547764
ENSG00000169714.16	CNBP	2446	4133	0.00104499	0.0882655
ENSG00000170430.9	MGMT	501	758	0.00105196	0.247643
ENSG00000181804.14	SLC9A9	80	90	0.00108528	0.675105
ENSG00000272144.1	CTD-2035E11.5	80	90	0.00108528	0.675105
ENSG00000165533.18	TTC8	23	16	0.00109742	1.36859
ENSG00000244363.3	RPL7P23	340	494	0.00110666	0.306054
ENSG00000105053.10	VRK3	436	651	0.00110767	0.266701
ENSG00000227694.1	RPL23AP74	605	932	0.00111753	0.221636
ENSG00000269194.1	AC006942.4	35	30	0.00116524	1.06742
ENSG00000186787.7	SPIN2B	100	119	0.00117116	0.594069
ENSG00000152527.13	PLEKHH2	22	15	0.00117676	1.39757
ENSG00000261188.1	CTA-445C9.14	22	15	0.00117676	1.39757
ENSG00000213757.3	CTC-451P13.1	173	229	0.00117956	0.440455
ENSG00000197362.13	ZNF786	133	168	0.00118438	0.507995
ENSG00000204536.13	CCHCR1	91	106	0.00118587	0.624905
ENSG00000101230.5	ISM1	9	3	0.00119861	2.42999
ENSG00000111664.10	GNB3	9	3	0.00119861	2.42999
ENSG00000224934.2	RP11-441O15.3	9	3	0.00119861	2.42999
ENSG00000226469.1	ADAM1B	9	3	0.00119861	2.42999
ENSG00000237254.2	TRBV30	9	3	0.00119861	2.42999
ENSG00000241723.1	RP11-113A11.1	9	3	0.00119861	2.42999
ENSG00000247675.6	LRP4-AS1	9	3	0.00119861	2.42999
ENSG00000260317.1	RP11-48B3.4	9	3	0.00119861	2.42999
ENSG00000280182.1	RP11-626G3.1	9	3	0.00119861	2.42999
ENSG00000070388.11	FGF22	39	35	0.00119861	1.00115
ENSG00000197776.7	KLHDC1	46	44	0.00124322	0.909161
ENSG00000233460.1	RPL35AP31	15	8	0.00124798	1.75192
ENSG00000273876.1	RP11-221H10.2	15	8	0.00124798	1.75192
ENSG00000278158.1	AP001059.6	15	8	0.00124798	1.75192
ENSG00000176155.18	CCDC57	364	534	0.00124984	0.292129
ENSG00000155034.18	FBXL18	108	131	0.00125281	0.566495
ENSG00000069966.18	GNB5	356	521	0.00125495	0.295624
ENSG00000100201.19	DDX17	1324	2163	0.00125698	0.1369
ENSG00000248019.2	FAM13A-AS1	29	23	0.00129284	1.17945
ENSG00000214212.8	C19orf38	20	13	0.00130373	1.46652
ENSG00000119943.10	PYROXD2	52	52	0.001313	0.84503
ENSG00000237877.6	LINC01473	52	52	0.001313	0.84503
ENSG00000234745.9	HLA-B	5699	10163	0.00131598	0.0104848
ENSG00000133678.13	TMEM254	99	118	0.00132067	0.591744
ENSG00000269293.2	ZSCAN16-AS1	368	541	0.00132625	0.289108
ENSG00000100346.17	CACNA1I	16	9	0.00132738	1.67511
ENSG00000165821.11	SALL2	16	9	0.00132738	1.67511
ENSG00000178038.16	ALS2CL	16	9	0.00132738	1.67511
ENSG00000109787.12	KLF3	404	600	0.00133365	0.274423
ENSG00000171408.13	PDE7B	19	12	0.00134576	1.508
ENSG00000178988.10	MRFAP1L1	441	661	0.00134948	0.261159
ENSG00000255529.7	POLR2M	218	300	0.00134968	0.384396
ENSG00000048707.13	VPS13D	230	319	0.00136196	0.373108
ENSG00000249684.5	RP11-423H2.3	17	10	0.00136466	1.61057
ENSG00000258655.2	ARHGAP5-AS1	17	10	0.00136466	1.61057
ENSG00000035720.7	STAP1	18	11	0.00136523	1.55552
ENSG00000164010.13	ERMAP	18	11	0.00136523	1.55552
ENSG00000226137.5	BAIAP2-AS1	18	11	0.00136523	1.55552
ENSG00000279019.1	RP11-407G23.2	18	11	0.00136523	1.55552
ENSG00000124702.17	KLHDC3	609	941	0.00138515	0.217278
ENSG00000174720.15	LARP7	826	1308	0.00139957	0.181882
ENSG00000168887.10	C2orf68	397	589	0.00141064	0.275902
ENSG00000105612.8	DNASE2	324	470	0.00142467	0.308364
ENSG00000055163.18	CYFIP2	699	1093	0.00144645	0.200101
ENSG00000230590.7	FTX	273	388	0.00147228	0.337875
ENSG00000133422.12	MORC2	156	204	0.00147387	0.458007
ENSG00000237310.1	GS1-124K5.4	98	117	0.00149483	0.589376
ENSG00000243517.1	RP11-627K11.1	167	221	0.00149819	0.440832
ENSG00000238142.1	RP11-108M9.4	259	366	0.00156954	0.346139
ENSG00000138032.20	PPM1B	451	679	0.00160115	0.254746
ENSG00000136059.14	VILL	106	129	0.00160553	0.561724
ENSG00000100284.20	TOM1	211	290	0.00161206	0.386221
ENSG00000087338.4	GMCL1	487	739	0.00166321	0.243378
ENSG00000078070.11	MCCC1	120	150	0.00168587	0.523102
ENSG00000233621.1	LINC01137	120	150	0.00168587	0.523102
ENSG00000127452.8	FBXL12	214	295	0.00169138	0.381926
ENSG00000243279.3	PRAF2	410	612	0.0017278	0.267123
ENSG00000127334.10	DYRK2	246	346	0.00176849	0.352917
ENSG00000126351.12	THRA	101	122	0.00177277	0.572505
ENSG00000136104.18	RNASEH2B	749	1180	0.00179458	0.189281
ENSG00000236778.7	INTS6-AS1	90	106	0.00180359	0.608963
ENSG00000266664.1	RP11-160E2.21	26	20	0.00180796	1.22354
ENSG00000186666.5	BCDIN3D	156	205	0.00182137	0.450953
ENSG00000108375.12	RNF43	194	264	0.00182529	0.400549
ENSG00000254838.5	GVINP1	464	702	0.00189404	0.247684
ENSG00000234284.6	ZNF879	66	72	0.00189565	0.7195
ENSG00000087076.8	HSD17B14	43	41	0.00189722	0.913743
ENSG00000092531.9	SNAP23	524	802	0.00193346	0.230995
ENSG00000170322.14	NFRKB	238	334	0.00199274	0.356144
ENSG00000106258.13	CYP3A5	168	224	0.00201134	0.429993
ENSG00000198496.10	NBR2	52	53	0.00201303	0.81755
ENSG00000213190.3	MLLT11	52	53	0.00201303	0.81755
ENSG00000272842.1	RP11-513M16.7	25	19	0.00201375	1.24096
ENSG00000130643.8	CALY	10	4	0.00203662	2.16696
ENSG00000135960.9	EDAR	10	4	0.00203662	2.16696
ENSG00000162817.6	C1orf115	10	4	0.00203662	2.16696
ENSG00000231599.1	LINC01037	10	4	0.00203662	2.16696
ENSG00000232671.5	RP11-126K1.2	10	4	0.00203662	2.16696
ENSG00000133247.13	SUV420H2	80	92	0.00203662	0.643397
ENSG00000186265.9	BTLA	89	105	0.0020512	0.606518
ENSG00000237489.2	LINC00959	35	31	0.00205409	1.02012
ENSG00000167065.13	DUSP18	175	235	0.00205409	0.419725
ENSG00000047249.16	ATP6V1H	529	811	0.00205905	0.228596
ENSG00000225200.2	AB019441.29	893	1427	0.00205905	0.168777
ENSG00000116157.5	GPX7	229	320	0.00208205	0.362306
ENSG00000123815.11	ADCK4	130	166	0.00209945	0.492359
ENSG00000197056.9	ZMYM1	60	64	0.00210704	0.751921
ENSG00000226084.5	RP4-706A16.3	82	95	0.00211493	0.632727
ENSG00000127419.16	TMEM175	75	85	0.00211624	0.664458
ENSG00000138439.11	FAM117B	112	139	0.00212136	0.533444
ENSG00000075415.12	SLC25A3	2674	4553	0.00219524	0.0772125
ENSG00000241074.3	RN7SL813P	30	25	0.00219674	1.10806
ENSG00000196139.12	AKR1C3	24	18	0.00222264	1.26007
ENSG00000241352.3	RP11-392P7.1	206	284	0.00222388	0.381784
ENSG00000214199.3	EEF1A1P12	296	428	0.00226216	0.313017
ENSG00000171469.10	ZNF561	152	200	0.00229966	0.449102
ENSG00000239523.5	MYLK-AS1	48	48	0.00231769	0.84503
ENSG00000124786.9	SLC35B3	150	197	0.00233493	0.451797
ENSG00000166012.14	TAF1D	1535	2540	0.00234441	0.118441
ENSG00000189180.15	ZNF33A	318	464	0.00236643	0.299932
ENSG00000189144.13	ZNF573	123	156	0.00239801	0.502143
ENSG00000227304.3	RP11-791G16.2	348	513	0.00239801	0.285159
ENSG00000176700.19	SCAND2P	241	340	0.00239837	0.348529
ENSG00000269439.5	CTD-3131K8.2	144	188	0.00243536	0.460367
ENSG00000106733.20	NMRK1	631	984	0.00245988	0.204012
ENSG00000175707.8	KDF1	29	24	0.00249531	1.11805
ENSG00000078487.17	ZCWPW1	140	182	0.00249806	0.466519
ENSG00000198934.4	MAGEE1	41	39	0.00251213	0.91718
ENSG00000232134.1	RPS15AP12	173	233	0.00253202	0.415473
ENSG00000107789.15	MINPP1	85	100	0.00258613	0.610565
ENSG00000269858.5	EGLN2	1070	1734	0.00258974	0.148537
ENSG00000103490.13	PYCARD	659	1032	0.00263513	0.197938
ENSG00000101052.12	IFT52	169	227	0.0026433	0.419361
ENSG00000173349.5	SFT2D3	128	164	0.00264977	0.487478
ENSG00000224546.2	EIF4BP3	395	591	0.00266679	0.263725
ENSG00000230783.1	AC009961.2	37	34	0.00267041	0.967021
ENSG00000274180.1	NATD1	37	34	0.00267041	0.967021
ENSG00000225265.1	TAF1A-AS1	22	16	0.00269186	1.30446
ENSG00000233836.7	RP11-255H23.2	22	16	0.00269186	1.30446
ENSG00000100023.17	PPIL2	248	352	0.00271294	0.339795
ENSG00000176401.5	EID2B	89	106	0.0027179	0.592843
ENSG00000259943.1	RP1-39G22.7	89	106	0.0027179	0.592843
ENSG00000159496.14	RGL4	305	444	0.00274039	0.30328
ENSG00000151117.8	TMEM86A	11	5	0.00277074	1.98253
ENSG00000167914.10	GSDMA	11	5	0.00277074	1.98253
ENSG00000178732.5	GP5	11	5	0.00277074	1.98253
ENSG00000275636.1	RP11-521C20.5	11	5	0.00277074	1.98253
ENSG00000139631.18	CSAD	202	279	0.00277074	0.379121
ENSG00000180423.4	HARBI1	58	62	0.00278258	0.748815
ENSG00000100099.20	HPS4	357	529	0.00279779	0.277687
ENSG00000108830.9	RND2	28	23	0.00281303	1.12882
ENSG00000102038.15	SMARCA1	7	2	0.00283403	2.65239
ENSG00000140057.8	AK7	7	2	0.00283403	2.65239
ENSG00000162878.12	PKDCC	7	2	0.00283403	2.65239
ENSG00000226530.1	RP11-348F1.2	7	2	0.00283403	2.65239
ENSG00000232237.3	ASCL5	7	2	0.00283403	2.65239
ENSG00000256590.2	TRDV3	7	2	0.00283403	2.65239
ENSG00000272799.1	RP11-474N24.6	7	2	0.00283403	2.65239
ENSG00000273355.1	RP11-672L10.6	7	2	0.00283403	2.65239
ENSG00000279768.1	AC008914.1	7	2	0.00283403	2.65239
ENSG00000280122.1	RP11-87G24.2	7	2	0.00283403	2.65239
ENSG00000163162.8	RNF149	649	1016	0.00283403	0.19842
ENSG00000163635.17	ATXN7	455	691	0.00287003	0.242211
ENSG00000115425.13	PECR	97	118	0.00289911	0.5623
ENSG00000241932.1	RP11-14K2.1	84	99	0.00291659	0.607991
ENSG00000175595.14	ERCC4	166	223	0.00296918	0.41917
ENSG00000114107.8	CEP70	70	79	0.002996	0.670533
ENSG00000130830.14	MPP1	117	148	0.0030298	0.505942
ENSG00000261326.2	LINC01355	65	72	0.00304898	0.697473
ENSG00000254759.1	NAP1L1P1	88	105	0.00307182	0.590217
ENSG00000221821.3	C6orf226	223	313	0.00310215	0.355912
ENSG00000177595.17	PIDD1	72	82	0.00315602	0.657403
ENSG00000177570.13	SAMD12	20	14	0.0031612	1.3596
ENSG00000211747.3	TRBV20-1	20	14	0.0031612	1.3596
ENSG00000226086.5	EIF3LP3	20	14	0.0031612	1.3596
ENSG00000259535.1	RPL21P12	27	22	0.00316706	1.14049
ENSG00000167384.10	ZNF180	92	111	0.00319132	0.574177
ENSG00000065717.14	TLE2	81	95	0.00322685	0.615025
ENSG00000015285.10	WAS	810	1291	0.00323332	0.172535
ENSG00000229638.1	RPL4P4	568	881	0.00323361	0.211779
ENSG00000106829.18	TLE4	537	829	0.00323695	0.21858
ENSG00000255302.3	EID1	1403	2315	0.00324929	0.122533
ENSG00000087589.16	CASS4	39	37	0.00330331	0.920979
ENSG00000203876.9	ADD3-AS1	12	6	0.00331855	1.84503
ENSG00000147536.11	GINS4	54	57	0.00332749	0.767028
ENSG00000175213.2	ZNF408	116	147	0.00340522	0.503339
ENSG00000164109.13	MAD2L1	170	230	0.00342373	0.408931
ENSG00000125846.15	ZNF133	51	53	0.00344376	0.789535
ENSG00000105136.19	ZNF419	87	104	0.00348952	0.587534
ENSG00000178809.11	TRIM73	31	27	0.00349021	1.04434
ENSG00000196381.10	ZNF781	64	71	0.00349295	0.695283
ENSG00000176393.10	RNPEP	245	349	0.00352463	0.334585
ENSG00000272654.1	RP11-422P24.11	26	21	0.00357613	1.15315
ENSG00000151743.10	AMN1	131	170	0.00359159	0.469063
ENSG00000275645.1	RP11-817O13.9	18	12	0.00361145	1.42999
ENSG00000204237.4	OXLD1	447	680	0.00366887	0.239771
ENSG00000231953.2	RP4-706G24.1	13	7	0.00369855	1.73812
ENSG00000198081.10	ZBTB14	123	158	0.00373819	0.483764
ENSG00000166260.10	COX11	545	844	0.00378022	0.214044
ENSG00000130304.16	SLC27A1	82	97	0.00378439	0.60267
ENSG00000091409.14	ITGA6	115	146	0.00383275	0.500696
ENSG00000141556.20	TBCD	249	356	0.00384128	0.329299
ENSG00000179761.11	PIPOX	14	8	0.00390035	1.65239
ENSG00000223704.1	LINC01422	14	8	0.00390035	1.65239
ENSG00000239941.1	RP11-246A10.1	14	8	0.00390035	1.65239
ENSG00000271997.1	RP11-97O12.6	14	8	0.00390035	1.65239
ENSG00000270179.1	RP11-159N11.4	16	10	0.00391495	1.5231
ENSG00000275560.1	RP11-180M15.7	16	10	0.00391495	1.5231
ENSG00000178301.3	AQP11	15	9	0.00395997	1.582
ENSG00000272156.1	RP11-477N3.1	15	9	0.00395997	1.582
ENSG00000135828.11	RNASEL	50	52	0.00396264	0.788447
ENSG00000163961.4	RNF168	388	583	0.00396595	0.257591
ENSG00000240344.8	PPIL3	324	478	0.00403624	0.284014
ENSG00000172345.13	STARD5	47	48	0.00404429	0.814657
ENSG00000144713.12	RPL32	5788	10382	0.00404499	0.00208291
ENSG00000204650.13	CRHR1-IT1	250	358	0.00405326	0.326999
ENSG00000178338.10	ZNF354B	70	80	0.00411383	0.652385
ENSG00000173914.11	RBM4B	182	250	0.00423516	0.387041
ENSG00000110429.13	FBXO3	277	402	0.00430577	0.307721
ENSG00000145569.5	FAM105A	277	402	0.00430577	0.307721
ENSG00000130921.7	C12orf65	783	1249	0.00447663	0.171341
ENSG00000198932.12	GPRASP1	74	86	0.00448216	0.628219
ENSG00000003756.16	RBM5	611	957	0.00449777	0.197684
ENSG00000232645.5	LINC01431	24	19	0.00453968	1.18207
ENSG00000156345.17	CDK20	29	25	0.0045619	1.05916
ENSG00000262380.1	CTB-193M12.3	29	25	0.0045619	1.05916
ENSG00000165275.9	TRMT10B	313	461	0.00456871	0.286426
ENSG00000235821.1	IFITM4P	33	30	0.00462593	0.982534
ENSG00000183161.4	FANCF	232	330	0.00464146	0.336689
ENSG00000108854.15	SMURF2	200	279	0.00465971	0.364765
ENSG00000013573.16	DDX11	138	182	0.00467703	0.44576
ENSG00000141096.4	DPEP3	5	1	0.0047529	3.16696
ENSG00000223930.5	RP11-33A14.1	5	1	0.0047529	3.16696
ENSG00000225521.1	AC005237.4	5	1	0.0047529	3.16696
ENSG00000227741.1	RP11-536C5.7	5	1	0.0047529	3.16696
ENSG00000229256.1	ST13P13	5	1	0.0047529	3.16696
ENSG00000273295.1	AP000350.5	5	1	0.0047529	3.16696
ENSG00000160111.12	CPAMD8	5	0	0.0047529	2.32193
ENSG00000187690.3	CXorf67	5	0	0.0047529	2.32193
ENSG00000235143.1	RP1-65J11.5	5	0	0.0047529	2.32193
ENSG00000270542.1	RP11-311H10.7	5	0	0.0047529	2.32193
ENSG00000275120.1	RP11-182J1.17	5	0	0.0047529	2.32193
ENSG00000275833.1	RP11-479O9.3	5	0	0.0047529	2.32193
ENSG00000243364.7	EFNA4	136	179	0.0047529	0.448678
ENSG00000113369.8	ARRDC3	220	311	0.0047529	0.345619
ENSG00000184922.13	FMNL1	1652	2757	0.0047529	0.106145
ENSG00000131002.11	TXLNGY	356	532	0.00483262	0.265481
ENSG00000169567.11	HINT1	4894	8615	0.00483996	0.0291938
ENSG00000220804.8	AC093642.5	109	138	0.00484869	0.50469
ENSG00000184857.7	TMEM186	143	190	0.00492403	0.435046
ENSG00000226396.1	RP5-1056L3.3	1240	2038	0.00492416	0.128217
ENSG00000272501.1	XXbac-BPG299F13.17	211	297	0.0050278	0.351811
ENSG00000189195.9	BTBD8	23	18	0.00505576	1.19867
ENSG00000279227.1	AC009303.2	23	18	0.00505576	1.19867
ENSG00000198712.1	MT-CO2	5756	10296	0.00510764	0.00608502
ENSG00000165730.14	STOX1	28	24	0.0051774	1.06742
ENSG00000178464.6	CTD-2192J16.15	2706	4627	0.00518335	0.0711152
ENSG00000177738.3	CTD-2201E18.3	61	68	0.00525296	0.688305
ENSG00000274114.2	CTC-281F24.3	32	29	0.00528169	0.987049
ENSG00000259926.1	RP11-44F14.5	39	38	0.00528169	0.882505
ENSG00000215302.8	CTD-3092A11.1	90	110	0.00531803	0.555524
ENSG00000211820.1	TRAV41	45	46	0.0053613	0.813322
ENSG00000186300.11	ZNF555	42	42	0.00538112	0.84503
ENSG00000114026.21	OGG1	169	231	0.00540353	0.394161
ENSG00000164830.17	OXR1	188	261	0.00546565	0.371713
ENSG00000251247.9	ZNF345	100	125	0.00548219	0.523102
ENSG00000262089.1	RP11-589P10.5	53	57	0.00555801	0.740061
ENSG00000102710.19	SUPT20H	424	646	0.00571922	0.237561
ENSG00000119397.16	CNTRL	427	651	0.00572036	0.236609
ENSG00000118680.12	MYL12B	3114	5361	0.00572036	0.0612973
ENSG00000132694.18	ARHGEF11	8	3	0.00574151	2.26007
ENSG00000239490.1	RPS4XP18	8	3	0.00574151	2.26007
ENSG00000270096.1	RP11-362K14.6	8	3	0.00574151	2.26007
ENSG00000274929.1	RP11-165D7.5	8	3	0.00574151	2.26007
ENSG00000187609.15	EXD3	83	100	0.0057737	0.576214
ENSG00000139974.15	SLC38A6	72	84	0.00578952	0.622638
ENSG00000236312.3	RPL34P34	236	338	0.00580965	0.326794
ENSG00000186017.14	ZNF566	134	177	0.00587082	0.443514
ENSG00000248275.1	TRIM52-AS1	361	542	0.00592107	0.258736
ENSG00000163312.10	HELQ	132	174	0.00596745	0.446481
ENSG00000166037.10	CEP57	545	849	0.00600047	0.205522
ENSG00000174837.14	ADGRE1	113	145	0.00601965	0.4853
ENSG00000237749.4	RP3-423B22.5	328	488	0.00613523	0.271845
ENSG00000133318.13	RTN3	502	777	0.00613971	0.214803
ENSG00000166685.11	COG1	197	276	0.00614609	0.358558
ENSG00000101146.12	RAE1	250	361	0.00618142	0.31496
ENSG00000207425.1	Y_RNA	21	16	0.00629535	1.23735
ENSG00000234936.1	AC010883.5	21	16	0.00629535	1.23735
ENSG00000283063.1	TRBV6-2	21	16	0.00629535	1.23735
ENSG00000182796.12	TMEM198B	78	93	0.0062964	0.591274
ENSG00000140043.11	PTGR2	62	70	0.00636325	0.669944
ENSG00000186481.15	ANKRD20A5P	62	70	0.00636325	0.669944
ENSG00000177350.6	RPL13AP3	52	56	0.00637592	0.738115
ENSG00000105808.17	RASA4	146	196	0.00637592	0.420145
ENSG00000237441.9	RGL2	135	179	0.00642243	0.43803
ENSG00000151623.14	NR3C2	34	32	0.00667441	0.932493
ENSG00000145439.11	CBR4	231	331	0.00676372	0.326092
ENSG00000118705.16	RPN2	869	1402	0.0068933	0.154972
ENSG00000133392.16	MYH11	92	114	0.00692344	0.535702
ENSG00000135211.5	TMEM60	394	598	0.00693315	0.243081
ENSG00000148218.15	ALAD	163	223	0.00693785	0.392859
ENSG00000156265.15	MAP3K7CL	30	27	0.00696794	0.997034
ENSG00000167615.16	LENG8	331	494	0.00696794	0.267351
ENSG00000242142.1	SERBP1P3	20	15	0.00698339	1.26007
ENSG00000251783.1	RNU6-1170P	20	15	0.00698339	1.26007
ENSG00000269514.1	RP11-370I10.12	20	15	0.00698339	1.26007
ENSG00000175198.14	PCCA	43	44	0.00712082	0.811864
ENSG00000257027.1	RP11-705C15.3	43	44	0.00712082	0.811864
ENSG00000234742.1	AC144530.1	386	585	0.00712082	0.245195
ENSG00000196419.12	XRCC6	1431	2377	0.00714931	0.112912
ENSG00000103227.18	LMF1	68	79	0.00728012	0.628713
ENSG00000112062.10	MAPK14	256	372	0.00738574	0.305872
ENSG00000152082.13	MZT2B	3492	6049	0.00754613	0.0523874
ENSG00000121486.11	TRMT1L	111	143	0.00758615	0.479575
ENSG00000167925.15	GHDC	109	140	0.00765203	0.483932
ENSG00000138463.8	DIRC2	25	21	0.00765615	1.09657
ENSG00000185290.3	NUPR1L	25	21	0.00765615	1.09657
ENSG00000107611.14	CUBN	33	31	0.00768706	0.935228
ENSG00000267871.5	CTC-444N24.6	33	31	0.00768706	0.935228
ENSG00000115468.11	EFHD1	19	14	0.00769783	1.2856
ENSG00000180481.10	GLIPR1L2	19	14	0.00769783	1.2856
ENSG00000224282.3	CTD-2290C23.1	19	14	0.00769783	1.2856
ENSG00000250159.6	RP11-381K20.2	19	14	0.00769783	1.2856
ENSG00000279933.1	RP4-671O14.5	19	14	0.00769783	1.2856
ENSG00000095370.19	SH2D3C	146	197	0.00769783	0.412803
ENSG00000103197.16	TSC2	273	400	0.00775441	0.293931
ENSG00000174353.17	STAG3L3	424	649	0.00776101	0.230876
ENSG00000198718.12	FAM179B	135	180	0.00780626	0.429993
ENSG00000173137.11	ADCK5	99	125	0.00781143	0.508603
ENSG00000231747.1	AC079922.2	184	257	0.00798671	0.362968
ENSG00000116918.13	TSNAX	401	611	0.00799043	0.23746
ENSG00000173208.3	ABCD2	45	47	0.00800471	0.782295
ENSG00000230587.1	AC093609.1	36	35	0.00807953	0.885672
ENSG00000149582.15	TMEM25	118	154	0.00808788	0.460887
ENSG00000232393.1	RPL5P6	76	91	0.00811853	0.585163
ENSG00000241404.6	EGFL8	9	4	0.00821755	2.01496
ENSG00000252198.1	Y_RNA	9	4	0.00821755	2.01496
ENSG00000274501.1	RP4-583P15.16	9	4	0.00821755	2.01496
ENSG00000239453.1	SIDT1-AS1	393	598	0.00822711	0.239414
ENSG00000224578.4	HNRNPA1P48	3281	5670	0.00841917	0.0558173
ENSG00000242979.1	RPS15AP18	18	13	0.0084441	1.31452
ENSG00000241852.9	C8orf58	110	142	0.00845966	0.476643
ENSG00000117592.8	PRDX6	1220	2012	0.00848046	0.123281
ENSG00000102974.14	CTCF	424	650	0.00858859	0.228655
ENSG00000115085.13	ZAP70	574	902	0.00860692	0.192954
ENSG00000102901.12	CENPT	210	299	0.00865709	0.335274
ENSG00000245571.6	AP001258.4	62	71	0.00873794	0.64948
ENSG00000241746.1	RP11-941H19.1	71	84	0.00880883	0.60246
ENSG00000167595.14	PROSER3	223	320	0.00880883	0.324002
ENSG00000233266.1	HMGB1P31	32	30	0.00881472	0.93814
ENSG00000247363.2	RP11-637A17.2	32	30	0.00881472	0.93814
ENSG00000213613.2	RP11-380G5.3	176	245	0.0089046	0.367824
ENSG00000005206.16	SPPL2B	115	150	0.00916444	0.461702
ENSG00000159055.3	MIS18A	179	250	0.00928581	0.363062
ENSG00000173727.11	CMB9-22P13.1	250	364	0.00928581	0.30302
ENSG00000141570.10	CBX8	35	34	0.00932334	0.886851
ENSG00000178188.14	SH2B1	232	335	0.00945709	0.314994
ENSG00000148842.17	CNNM2	38	38	0.00951651	0.84503
ENSG00000122729.18	ACO1	122	161	0.00967069	0.444851
ENSG00000140950.15	TLDC1	81	99	0.00967103	0.555524
ENSG00000231767.3	RP11-92K2.2	1003	1638	0.0098072	0.137417
ENSG00000133256.12	PDE6B	131	175	0.00985834	0.427242
ENSG00000214783.9	POLR2J4	23	19	0.0098593	1.12066
ENSG00000230291.5	RP11-244J10.1	550	863	0.00986626	0.195102
ENSG00000197008.9	ZNF138	168	233	0.00995046	0.373162
ENSG00000037280.15	FLT4	10	5	0.00997475	1.84503
ENSG00000101470.9	TNNC2	10	5	0.00997475	1.84503
ENSG00000234329.1	RP11-767N6.2	10	5	0.00997475	1.84503
ENSG00000236499.2	LINC00896	10	5	0.00997475	1.84503
ENSG00000275799.1	AP001059.7	10	5	0.00997475	1.84503
ENSG00000218265.1	RPS4XP7	369	560	0.00999611	0.243224
ENSG00000261455.1	LINC01003	129	172	0.0100117	0.429993
ENSG00000179456.10	ZBTB18	70	83	0.0100139	0.599274
ENSG00000148634.15	HERC4	435	670	0.0100918	0.221885
ENSG00000222020.2	AC062017.1	31	29	0.0101529	0.941246
ENSG00000167363.13	FN3K	46	49	0.0101971	0.753883
ENSG00000204592.8	HLA-E	4033	7039	0.0102197	0.0415134
ENSG00000265996.1	MIR3671	27	24	0.010488	1.01496
ENSG00000274925.1	CTD-2547G23.4	134	180	0.0104959	0.419267
ENSG00000108679.12	LGALS3BP	353	534	0.0105622	0.247859
ENSG00000126882.12	FAM78A	250	365	0.0105822	0.299062
ENSG00000100445.16	SDR39U1	277	409	0.0105971	0.282816
ENSG00000198918.7	RPL39	5786	10376	0.0106013	0.00241832
ENSG00000109911.17	ELP4	78	95	0.0108003	0.560577
ENSG00000162066.14	AMDHD2	248	362	0.0109424	0.299381
ENSG00000149564.11	ESAM	11	6	0.0109887	1.7195
ENSG00000158301.18	GPRASP2	11	6	0.0109887	1.7195
ENSG00000198908.11	BHLHB9	11	6	0.0109887	1.7195
ENSG00000274750.2	HIST1H3E	11	6	0.0109887	1.7195
ENSG00000279114.1	RP3-425C14.5	11	6	0.0109887	1.7195
ENSG00000259797.1	RP11-96D1.3	14	9	0.0110918	1.48246
ENSG00000272734.1	ADIRF-AS1	14	9	0.0110918	1.48246
ENSG00000099866.14	MADCAM1	22	18	0.0111139	1.13454
ENSG00000231241.1	RPS3AP3	22	18	0.0111139	1.13454
ENSG00000205808.5	PLPP6	48	52	0.0111139	0.729553
ENSG00000182141.9	ZNF708	137	185	0.0111299	0.411681
ENSG00000112294.12	ALDH5A1	53	59	0.0111534	0.690308
ENSG00000127837.9	AAMP	491	765	0.0111534	0.205294
ENSG00000127377.8	CRYGN	12	7	0.0113667	1.62264
ENSG00000269814.1	CTC-273B12.10	12	7	0.0113667	1.62264
ENSG00000277855.1	RP11-154H23.4	12	7	0.0113667	1.62264
ENSG00000278479.1	AL139021.1	12	7	0.0113667	1.62264
ENSG00000218052.5	ADAMTS7P4	13	8	0.0113667	1.54547
ENSG00000230138.1	RP11-117D22.2	13	8	0.0113667	1.54547
[truncated: 29,142 more rows]

## Sheet: cluster2
Donor 1, Cluster 2
ensg	gene	ncluster	nrest	fdr	log2_effect
ENSG00000115415.18	STAT1	1545	3440	2.7749e-296	1.24256
ENSG00000077238.13	IL4R	1117	1846	7.17918e-293	1.67259
ENSG00000172005.10	MAL	1284	2834	1.54681e-227	1.25517
ENSG00000157064.10	NMNAT2	474	560	5.43123e-159	2.15682
ENSG00000185338.4	SOCS1	1133	2777	3.00001e-155	1.10398
ENSG00000154451.14	GBP5	912	1947	2.0079e-152	1.30322
ENSG00000228502.1	EEF1A1P11	775	1547	5.23828e-140	1.40016
ENSG00000245888.6	FLJ21408	257	169	1.11005e-137	3.00211
ENSG00000114737.15	CISH	866	1894	1.05297e-136	1.26837
ENSG00000125347.13	IRF1	1603	5330	2.49061e-118	0.664003
ENSG00000165617.14	DACT1	222	146	2.56101e-118	3.00196
ENSG00000110848.8	CD69	1069	2851	2.56101e-118	0.982158
ENSG00000162645.12	GBP2	1600	5525	2.03574e-102	0.609461
ENSG00000117228.9	GBP1	791	1923	1.18175e-98	1.11575
ENSG00000119917.13	IFIT3	330	491	2.48853e-82	1.82411
ENSG00000237986.3	CELF2-AS2	946	2745	6.04741e-80	0.86047
ENSG00000100219.16	XBP1	1139	3689	2.873e-73	0.701902
ENSG00000234741.7	GAS5	2358	10607	4.63224e-70	0.227983
ENSG00000140511.11	HAPLN3	579	1446	1.35388e-63	1.07693
ENSG00000223583.1	RP3-476K8.4	824	2442	1.63762e-62	0.830017
ENSG00000131797.12	CLUHP3	515	1240	2.85712e-60	1.12967
ENSG00000115165.9	CYTIP	1615	6328	4.33851e-57	0.427149
ENSG00000182463.15	TSHZ2	665	1858	1.36718e-56	0.91504
ENSG00000105373.18	GLTSCR2	2346	10802	5.7103e-53	0.19434
ENSG00000119922.8	IFIT2	135	158	1.57131e-42	2.1704
ENSG00000157800.17	SLC37A3	337	780	1.19305e-40	1.18664
ENSG00000273445.1	RP11-1399P15.1	415	1068	2.93968e-40	1.03364
ENSG00000114942.13	EEF1B2	2430	11669	1.47754e-38	0.133711
ENSG00000247774.6	PCED1B-AS1	1460	5898	2.40487e-38	0.383106
ENSG00000184557.4	SOCS3	1107	4141	1.2348e-37	0.49404
ENSG00000283041.1	RP11-371A22.1	2332	10994	2.38431e-37	0.160287
ENSG00000137970.7	RPL7P9	2235	10390	1.51951e-35	0.180515
ENSG00000236552.2	RPL13AP5	2022	9121	9.87114e-34	0.223955
ENSG00000111144.9	LTA4H	488	1434	1.09594e-33	0.842272
ENSG00000108679.12	LGALS3BP	269	618	2.73787e-32	1.19736
ENSG00000132530.16	XAF1	391	1091	2.16985e-30	0.916953
ENSG00000175061.17	LRRC75A-AS1	2310	10997	3.9583e-30	0.146219
ENSG00000226025.9	LGALS17A	97	114	4.74381e-30	2.16439
ENSG00000070756.13	PABPC1	2390	11543	5.03125e-30	0.125428
ENSG00000232573.1	RPL3P4	2079	9571	2.89859e-29	0.194584
ENSG00000133106.14	EPSTI1	719	2504	5.20488e-29	0.597193
ENSG00000156587.15	UBE2L6	832	3024	7.60793e-29	0.535561
ENSG00000213261.3	EEF1B2P6	1086	4243	1.52424e-28	0.431303
ENSG00000104408.9	EIF3E	1978	9007	4.93534e-28	0.21036
ENSG00000111863.12	ADTRP	438	1312	5.29371e-28	0.814599
ENSG00000177409.11	SAMD9L	405	1191	4.01829e-27	0.841184
ENSG00000162654.8	GBP4	460	1427	2.22972e-26	0.764084
ENSG00000164308.16	ERAP2	467	1457	2.48333e-26	0.755858
ENSG00000240509.1	RPL34P18	1413	5999	1.04999e-24	0.311403
ENSG00000218426.5	RP11-475C16.1	1226	5046	1.90815e-24	0.356183
ENSG00000145349.16	CAMK2D	298	812	5.34815e-24	0.951197
ENSG00000145287.10	PLAC8	704	2552	2.10381e-23	0.539383
ENSG00000237550.5	RPL9P9	2348	11440	8.84037e-22	0.112781
ENSG00000234797.5	RPS3AP6	1756	7941	2.52039e-21	0.220336
ENSG00000196562.14	SULF2	383	1190	3.29758e-21	0.761819
ENSG00000247095.2	MIR210HG	140	281	6.19471e-21	1.39222
ENSG00000101577.9	LPIN2	476	1589	7.26984e-21	0.658278
ENSG00000137502.9	RAB30	100	163	1.33615e-20	1.69249
ENSG00000167414.4	GNG8	180	421	3.5975e-20	1.17154
ENSG00000239528.1	RPS14P8	728	2744	6.58078e-20	0.483094
ENSG00000105755.7	ETHE1	568	2023	1.98027e-19	0.56483
ENSG00000157873.17	TNFRSF14	819	3188	2.57023e-19	0.436648
ENSG00000134326.11	CMPK2	126	249	2.81639e-19	1.41464
ENSG00000154589.6	LY96	323	984	1.02506e-18	0.79024
ENSG00000168961.16	LGALS9	161	370	1.30707e-18	1.1969
ENSG00000167658.15	EEF2	2263	10979	1.39252e-18	0.118926
ENSG00000183347.14	GBP6	48	45	3.38289e-18	2.49047
ENSG00000230629.2	RPS23P8	1689	7675	3.38289e-18	0.213367
ENSG00000137959.15	IFI44L	320	983	5.06117e-18	0.778244
ENSG00000266402.3	SNHG25	1344	5861	1.52401e-17	0.27275
ENSG00000269893.6	SNHG8	1441	6370	1.70435e-17	0.253141
ENSG00000229119.3	CTB-63M22.1	924	3747	1.80884e-17	0.377593
ENSG00000115866.10	DARS	667	2527	2.84272e-17	0.475697
ENSG00000235174.1	RPL39P3	1426	6310	5.98291e-17	0.251698
ENSG00000215030.5	RPL13P12	2237	10865	5.99122e-17	0.117313
ENSG00000196843.15	ARID5A	962	3951	6.85443e-17	0.359255
ENSG00000237943.6	PRKCQ-AS1	843	3376	9.78091e-17	0.395654
ENSG00000230202.1	RP11-632C17__A.1	2351	11602	3.34772e-16	0.0943369
ENSG00000132274.15	TRIM22	404	1370	3.69716e-16	0.635615
ENSG00000221963.5	APOL6	519	1878	3.86933e-16	0.541973
ENSG00000142534.6	RPS11	2507	12678	4.03598e-16	0.0590707
ENSG00000173198.5	CYSLTR1	431	1490	4.85556e-16	0.607811
ENSG00000174444.14	RPL4	2473	12433	7.22126e-16	0.0675236
ENSG00000224631.4	RP11-51O6.1	1652	7559	8.83379e-16	0.203382
ENSG00000213442.5	RPL18AP3	2009	9558	1.44872e-15	0.147133
ENSG00000213058.3	RP4-765C7.2	838	3401	4.13523e-15	0.376427
ENSG00000272211.1	RP11-347P5.1	514	1888	8.97606e-15	0.520345
ENSG00000229638.1	RPL4P4	337	1112	1.08164e-14	0.675028
ENSG00000227615.1	RP11-864N7.2	2121	10279	1.72067e-13	0.120481
ENSG00000242299.1	RP11-234A1.1	2127	10328	4.35125e-13	0.117695
ENSG00000059588.9	TARBP1	140	352	4.78548e-13	1.06722
ENSG00000073331.17	ALPK1	88	176	6.29794e-13	1.39736
ENSG00000239246.3	RP11-464D20.2	1301	5844	6.52252e-12	0.230029
ENSG00000141384.11	TAF4B	117	282	6.76342e-12	1.12818
ENSG00000116251.9	RPL22	2532	12957	9.25427e-12	0.0419815
ENSG00000173559.12	NABP1	323	1110	9.30063e-12	0.61641
ENSG00000104529.17	EEF1D	2449	12365	1.06438e-11	0.0613664
ENSG00000146677.7	AC004453.8	2159	10568	1.27938e-11	0.106097
ENSG00000186854.10	TRABD2A	331	1148	1.30519e-11	0.603144
ENSG00000134324.11	LPIN1	343	1203	1.73107e-11	0.587008
ENSG00000135148.11	TRAFD1	179	519	1.81926e-11	0.861589
ENSG00000138496.16	PARP9	282	947	3.82722e-11	0.649695
ENSG00000178035.11	IMPDH2	692	2830	6.0763e-11	0.365406
ENSG00000011426.10	ANLN	31	31	7.97824e-11	2.39736
ENSG00000135899.16	SP110	398	1465	9.99446e-11	0.517304
ENSG00000147604.13	RPL7	2572	13323	1.02354e-10	0.0244075
ENSG00000141576.14	RNF157	143	393	1.5285e-10	0.93885
ENSG00000145425.9	RPS3A	2572	13329	2.58784e-10	0.023758
ENSG00000083845.8	RPS5	2567	13280	2.88575e-10	0.026264
ENSG00000157601.13	MX1	382	1408	3.78863e-10	0.515361
ENSG00000213928.8	IRF9	449	1715	4.79504e-10	0.463943
ENSG00000148303.16	RPL7A	2543	13080	6.18958e-10	0.0346048
ENSG00000129292.20	PHF20L1	461	1782	1.23982e-09	0.446705
ENSG00000197635.9	DPP4	305	1079	1.24198e-09	0.57455
ENSG00000124151.18	NCOA3	378	1409	2.03377e-09	0.49915
ENSG00000123612.15	ACVR1C	72	153	2.67778e-09	1.3099
ENSG00000129824.15	RPS4Y1	1949	9458	3.06049e-09	0.118563
ENSG00000162496.8	DHRS3	290	1024	3.56212e-09	0.577273
ENSG00000244313.3	RP11-425L10.1	2520	12924	4.58039e-09	0.0388069
ENSG00000181163.13	NPM1	2252	11218	6.2929e-09	0.0808272
ENSG00000185507.19	IRF7	416	1600	8.88837e-09	0.453947
ENSG00000203875.10	SNHG5	1614	7650	1.46043e-08	0.152545
ENSG00000187109.13	NAP1L1	2005	9804	1.51747e-08	0.107596
ENSG00000146425.10	DYNLT1	617	2555	1.62515e-08	0.347383
ENSG00000067113.16	PLPP1	100	258	1.63261e-08	1.02999
ENSG00000197121.14	PGAP1	111	299	1.74007e-08	0.967778
ENSG00000133639.4	BTG1	2199	10927	2.30921e-08	0.0843861
ENSG00000173193.13	PARP14	293	1059	2.87289e-08	0.543634
ENSG00000274092.1	CTD-3203P2.3	31	40	3.41682e-08	2.02963
ENSG00000147677.10	EIF3H	1449	6789	3.56558e-08	0.169222
ENSG00000127152.17	BCL11B	745	3193	4.02919e-08	0.297764
ENSG00000198755.10	RPL10A	2550	13172	4.2341e-08	0.0284587
ENSG00000227081.5	RP11-543P15.1	706	3008	5.68333e-08	0.306299
ENSG00000187608.8	ISG15	1085	4908	6.4489e-08	0.219924
ENSG00000135426.14	TESPA1	375	1440	7.64484e-08	0.456258
ENSG00000109107.13	ALDOC	233	808	8.32995e-08	0.603339
ENSG00000063177.12	RPL18	2569	13340	9.32376e-08	0.0208841
ENSG00000226360.5	RPL10AP6	815	3556	1.00628e-07	0.271981
ENSG00000124614.13	RPS10	2491	12755	1.0935e-07	0.041098
ENSG00000237214.3	RP11-12M9.3	611	2560	1.22801e-07	0.330464
ENSG00000230979.3	AC079250.1	1632	7797	1.39803e-07	0.141086
ENSG00000138821.12	SLC39A8	238	835	1.40455e-07	0.586549
ENSG00000178464.6	CTD-2192J16.15	1298	6035	2.12981e-07	0.180301
ENSG00000234287.1	RP11-761N21.2	939	4202	3.54761e-07	0.235485
ENSG00000185641.6	CTD-2287O16.1	1085	4945	3.62509e-07	0.209088
ENSG00000135486.17	HNRNPA1	2274	11418	3.63087e-07	0.0693581
ENSG00000152689.17	RASGRP3	56	119	4.0107e-07	1.3099
ENSG00000110700.6	RPS13	2577	13431	4.35304e-07	0.0155617
ENSG00000218227.3	RP11-889L3.1	1075	4902	5.20568e-07	0.20833
ENSG00000132109.9	TRIM21	132	402	5.24027e-07	0.790706
ENSG00000135245.9	HILPDA	90	240	5.66874e-07	0.982326
ENSG00000237039.1	AC018738.2	542	2255	6.00197e-07	0.340601
ENSG00000254802.1	AC022182.3	37	62	6.04626e-07	1.65262
ENSG00000125826.19	RBCK1	626	2666	8.07608e-07	0.306922
ENSG00000074966.10	TXK	173	575	9.2493e-07	0.664574
ENSG00000111224.13	PARP11	152	490	1.24917e-06	0.708654
ENSG00000111679.16	PTPN6	479	1968	1.38111e-06	0.358731
ENSG00000125691.12	RPL23	2400	12203	1.38997e-06	0.0512344
ENSG00000075340.22	ADD2	21	23	1.58967e-06	2.26612
ENSG00000241511.1	RPS15AP24	238	862	1.80523e-06	0.540638
ENSG00000163682.15	RPL9	2578	13453	2.34886e-06	0.0137602
ENSG00000196531.10	NACA	2444	12489	2.75218e-06	0.0440222
ENSG00000188820.12	FAM26F	167	560	2.93142e-06	0.651785
ENSG00000233850.1	AC103563.8	21	24	3.1525e-06	2.20472
ENSG00000225912.1	RP13-258O15.1	2414	12305	3.71878e-06	0.0476169
ENSG00000081320.10	STK17B	845	3780	3.74391e-06	0.236001
ENSG00000213512.1	GBP7	51	111	3.82292e-06	1.27537
ENSG00000242071.3	RPL7AP6	578	2463	4.1308e-06	0.306089
ENSG00000128335.13	APOL2	426	1739	5.3422e-06	0.368031
ENSG00000146278.10	PNRC1	1252	5875	6.20078e-06	0.16701
ENSG00000233478.1	RP1-187B23.1	111	336	6.25845e-06	0.799462
ENSG00000111716.12	LDHB	1769	8629	6.25845e-06	0.111105
ENSG00000006659.12	LGALS14	46	97	7.2703e-06	1.32101
ENSG00000119537.15	KDSR	483	2018	8.48826e-06	0.334533
ENSG00000282851.1	BISPR	177	615	1.07522e-05	0.600527
ENSG00000099840.13	IZUMO4	166	568	1.08113e-05	0.622656
ENSG00000225616.2	RP4-604A21.1	1649	7994	1.14019e-05	0.120038
ENSG00000196683.10	TOMM7	2208	11099	1.20521e-05	0.0677463
ENSG00000232472.1	EEF1B2P3	223	818	1.2732e-05	0.522307
ENSG00000068079.7	IFI35	367	1479	1.58745e-05	0.386594
ENSG00000152256.13	PDK1	166	572	1.62478e-05	0.612532
ENSG00000170889.13	RPS9	2574	13425	1.73752e-05	0.0145258
ENSG00000172824.14	CES4A	68	178	2.01654e-05	1.00909
ENSG00000204628.11	GNB2L1	2522	13029	2.2339e-05	0.0282778
ENSG00000136514.2	RTP4	99	298	2.46101e-05	0.807552
ENSG00000204387.12	C6orf48	1248	5894	2.91127e-05	0.157735
ENSG00000229023.1	AC067945.3	36	70	2.9562e-05	1.43801
ENSG00000185834.10	RPL12P4	1073	4992	3.4355e-05	0.179396
ENSG00000113441.15	LNPEP	555	2395	3.99566e-05	0.287898
ENSG00000130741.10	EIF2S3	722	3222	4.79612e-05	0.239478
ENSG00000249806.1	RP11-223C24.1	92	276	5.64636e-05	0.812401
ENSG00000240376.1	RP11-36C20.1	764	3437	6.03976e-05	0.227859
ENSG00000122406.12	RPL5	2516	13003	7.90801e-05	0.0277233
ENSG00000227077.3	AC107983.4	184	667	8.25726e-05	0.539383
ENSG00000233558.1	RP3-486I3.4	571	2489	8.7329e-05	0.27336
ENSG00000277511.1	CTD-2095E4.5	81	236	9.00379e-05	0.854571
ENSG00000008988.9	RPS20	2559	13311	9.00379e-05	0.018397
ENSG00000071082.10	RPL31	2574	13437	9.30179e-05	0.0132368
ENSG00000118160.13	SLC8A2	24	38	9.68579e-05	1.7344
ENSG00000278195.1	SSTR3	25	41	0.000106289	1.68367
ENSG00000149212.11	SESN3	318	1280	0.000106289	0.388319
ENSG00000234093.3	RPS15AP11	502	2158	0.000111196	0.293428
ENSG00000162614.18	NEXN	33	65	0.000112757	1.41939
ENSG00000163219.11	ARHGAP25	290	1151	0.000112757	0.408601
ENSG00000142937.11	RPS8	2575	13448	0.000112757	0.0126167
ENSG00000065882.15	TBC1D1	207	774	0.000121312	0.494661
ENSG00000184979.9	USP18	91	278	0.00012609	0.786218
ENSG00000198604.10	BAZ1A	583	2558	0.000135067	0.263915
ENSG00000267119.1	RPL10P15	300	1202	0.000151518	0.394961
ENSG00000170989.8	S1PR1	289	1152	0.000162313	0.402365
ENSG00000226396.1	RP5-1056L3.3	605	2673	0.000183459	0.253911
ENSG00000065427.14	KARS	616	2729	0.000197729	0.249994
ENSG00000189343.7	RPS2P46	574	2524	0.000216165	0.260775
ENSG00000184371.13	CSF1	124	419	0.000232531	0.640754
ENSG00000149273.14	RPS3	2581	13518	0.000233573	0.00848428
ENSG00000179862.6	CITED4	104	336	0.000244651	0.705486
ENSG00000146955.10	RAB19	5	1	0.000249565	4.71929
ENSG00000269656.1	GLTSCR2-AS1	5	0	0.000249565	2.32193
ENSG00000175390.12	EIF3F	1455	7047	0.000283482	0.121374
ENSG00000100911.13	PSME2	1240	5919	0.000312567	0.142351
ENSG00000174456.13	C12orf76	216	827	0.000314983	0.460508
ENSG00000264365.1	RP11-621L6.2	16	20	0.00034787	2.07544
ENSG00000234335.1	RPS4XP11	648	2901	0.00034787	0.234879
ENSG00000137628.16	DDX60	99	319	0.00037269	0.709308
ENSG00000235978.6	AC018816.3	132	458	0.000380291	0.602554
ENSG00000244192.1	RP11-114H7.1	539	2367	0.000412898	0.262661
ENSG00000180817.11	PPA1	1122	5314	0.000412898	0.153638
ENSG00000249264.1	EEF1A1P9	61	170	0.000492514	0.91871
ENSG00000227311.3	RP1-228H13.1	146	522	0.000532317	0.559283
ENSG00000162244.10	RPL29	2560	13336	0.000552404	0.0162537
ENSG00000087250.8	MT3	21	34	0.000568979	1.70222
ENSG00000152207.7	CYSLTR2	18	26	0.000591552	1.86685
ENSG00000092010.14	PSME1	1807	8959	0.000593666	0.0876228
ENSG00000145741.15	BTF3	2310	11775	0.000615972	0.0476016
ENSG00000118181.10	RPS25	2578	13490	0.000647375	0.00979777
ENSG00000224578.4	HNRNPA1P48	1522	7429	0.000659896	0.110164
ENSG00000121858.10	TNFSF10	247	980	0.000675943	0.409093
ENSG00000177374.12	HIC1	125	434	0.00067697	0.601597
ENSG00000228399.1	RP4-575N6.2	180	678	0.000845841	0.484076
ENSG00000175643.8	RMI2	54	147	0.000868141	0.952579
ENSG00000173762.7	CD7	1761	8722	0.000904	0.0890999
ENSG00000137807.13	KIF23	14	17	0.000965365	2.11726
ENSG00000240065.7	PSMB9	1278	6154	0.0010129	0.129727
ENSG00000149970.14	CNKSR2	29	60	0.00106671	1.34845
ENSG00000214535.3	RPS15AP1	803	3711	0.00118844	0.189028
ENSG00000146859.6	TMEM140	150	549	0.0012044	0.52552
ENSG00000231890.7	DARS-AS1	61	176	0.00126802	0.86867
ENSG00000221686.1	AC244205.1	15	20	0.00134577	1.98233
ENSG00000141574.7	SECTM1	65	192	0.00134577	0.834769
ENSG00000168028.13	RPSA	2518	13056	0.00159206	0.0230012
ENSG00000196421.7	LINC00176	85	274	0.00166327	0.708723
ENSG00000188846.13	RPL14	2565	13385	0.00166891	0.0137775
ENSG00000214485.6	RPL7P1	179	683	0.00172783	0.465438
ENSG00000268088.1	AC093063.2	24	46	0.00179016	1.45876
ENSG00000271856.1	LINC01215	160	599	0.00190151	0.49288
ENSG00000156136.9	DCK	417	1806	0.00191329	0.282685
ENSG00000231767.3	RP11-92K2.2	488	2153	0.00197581	0.255969
ENSG00000257511.1	RP11-278C7.1	94	313	0.00198265	0.661934
ENSG00000226981.2	ABHD17AP6	39	97	0.00217938	1.08285
ENSG00000072310.16	SREBF1	68	208	0.00240169	0.784387
ENSG00000100316.15	RPL3	2576	13480	0.00242598	0.00974795
ENSG00000171858.17	RPS21	2575	13471	0.00245258	0.0101513
ENSG00000234782.3	TPT1P9	303	1265	0.00257362	0.335616
ENSG00000213280.2	RP11-212P7.1	495	2194	0.00259868	0.249301
ENSG00000115896.15	PLCL1	104	358	0.002635	0.613988
ENSG00000163959.9	SLC51A	69	213	0.00269852	0.771179
ENSG00000217239.3	RP1-182O16.1	223	891	0.00269852	0.398982
ENSG00000172809.12	RPL38	2564	13382	0.00269852	0.0135384
ENSG00000152778.8	IFIT5	135	493	0.00275415	0.528736
ENSG00000123349.13	PFDN5	2337	11967	0.00286174	0.0410321
ENSG00000225178.5	RPSAP58	267	1101	0.00357736	0.353461
ENSG00000130255.12	RPL36	2576	13483	0.0035881	0.00942692
ENSG00000168394.10	TAP1	851	3988	0.0035955	0.16893
ENSG00000131469.12	RPL27	2553	13305	0.00396148	0.0156609
ENSG00000130589.16	HELZ2	205	814	0.00399208	0.407959
ENSG00000089157.15	RPLP0	2528	13135	0.00410402	0.0200161
ENSG00000099194.5	SCD	52	149	0.00411042	0.878635
ENSG00000133606.10	MKRN1	410	1790	0.00422258	0.2711
ENSG00000178429.9	RPS3AP5	221	890	0.00450024	0.387605
ENSG00000235505.7	RP11-693N9.2	177	688	0.00461422	0.438705
ENSG00000123609.10	NMI	393	1710	0.00473145	0.275969
ENSG00000232208.2	RP3-477M7.5	22	43	0.00475177	1.43053
ENSG00000089127.12	OAS1	132	487	0.00501595	0.51398
ENSG00000212496.1	RNU6-1093P	4	1	0.00502468	4.39736
ENSG00000232482.2	RP4-654C18.1	4	1	0.00502468	4.39736
ENSG00000249741.2	RP11-673E1.3	4	1	0.00502468	4.39736
ENSG00000228929.1	RPS13P2	360	1552	0.00502468	0.289304
ENSG00000134574.11	DDB2	365	1576	0.00502468	0.287065
ENSG00000113552.15	GNPDA1	254	1047	0.00516429	0.354003
ENSG00000161016.15	RPL8	2565	13397	0.00570525	0.0124847
ENSG00000197756.9	RPL37A	2580	13526	0.00570525	0.00707166
ENSG00000197646.7	PDCD1LG2	11	13	0.00578594	2.15636
ENSG00000236762.1	RP11-159H3.1	273	1141	0.00652628	0.334038
ENSG00000174946.6	GPR171	717	3327	0.00652628	0.183187
ENSG00000244073.1	RPS4XP6	263	1094	0.00662637	0.340886
ENSG00000139163.15	ETNK1	210	846	0.00674877	0.387096
ENSG00000228007.1	AC011933.2	1761	8789	0.00683221	0.0780598
ENSG00000231925.11	TAPBP	1034	4951	0.00722806	0.13788
ENSG00000172164.13	SNTB1	67	213	0.00732932	0.728744
ENSG00000220472.1	RP11-69L16.5	632	2903	0.00732932	0.197816
ENSG00000240652.1	RP11-832N8.1	360	1561	0.00749843	0.280962
ENSG00000226510.1	UPK1A-AS1	8	7	0.0075878	2.59001
ENSG00000281772.1	RP11-567F11.2	8	7	0.0075878	2.59001
ENSG00000237107.3	RP11-256G5.1	9	9	0.0075878	2.39736
ENSG00000163328.13	GPR155	246	1017	0.00773004	0.349774
ENSG00000273319.1	RP11-138A9.2	593	2711	0.00811927	0.204643
ENSG00000233762.3	AC007969.5	1493	7364	0.00896388	0.0950885
ENSG00000219133.2	RP11-203F10.6	439	1951	0.00915657	0.245443
ENSG00000100523.14	DDHD1	224	920	0.0111917	0.359229
ENSG00000211679.2	IGLC3	14	22	0.0117185	1.74529
ENSG00000231793.4	DOC2GP	27	63	0.0121051	1.17497
ENSG00000185811.16	IKZF1	741	3469	0.0125616	0.17039
ENSG00000003400.14	CASP10	70	230	0.0126969	0.681157
ENSG00000237568.1	RP4-620F22.2	10	12	0.0130742	2.13433
ENSG00000224858.5	RPL29P11	152	590	0.0132393	0.44072
ENSG00000227939.1	RPL3P2	168	663	0.0132393	0.416816
ENSG00000200135.1	Y_RNA	12	17	0.0135101	1.89486
ENSG00000198945.7	L3MBTL3	80	273	0.0140722	0.626535
ENSG00000134352.19	IL6ST	209	854	0.0140722	0.366631
ENSG00000258738.1	RP11-73E17.2	85	295	0.0151633	0.602184
ENSG00000198520.10	C1orf228	142	547	0.0155732	0.451714
ENSG00000231414.1	AC016700.6	286	1221	0.0158927	0.303388
ENSG00000115738.9	ID2	569	2611	0.0162949	0.199262
ENSG00000279296.1	RP11-609D21.3	20	41	0.0166671	1.36174
ENSG00000139675.11	HNRNPA1L2	1545	7664	0.0168392	0.0868732
ENSG00000121578.12	B4GALT4	80	276	0.0190729	0.610768
ENSG00000150347.14	ARID5B	715	3351	0.0190729	0.168787
ENSG00000159958.4	TNFRSF13C	64	209	0.0195555	0.690005
ENSG00000227097.5	RPS28P7	716	3359	0.0208752	0.167364
ENSG00000113749.6	HRH2	108	399	0.0213725	0.512007
ENSG00000245910.8	SNHG6	1915	9665	0.0213725	0.0619386
ENSG00000228205.1	RP11-778D9.4	332	1450	0.0220122	0.270566
ENSG00000234009.1	RPL5P34	613	2842	0.0229304	0.184416
ENSG00000196396.9	PTPN1	271	1157	0.0229668	0.30334
ENSG00000125772.12	GPCPD1	131	503	0.023234	0.456372
ENSG00000083799.17	CYLD	574	2648	0.0241327	0.191583
ENSG00000019582.14	CD74	1233	6031	0.0241327	0.10714
ENSG00000184009.9	ACTG1	2088	10620	0.0247742	0.0507738
ENSG00000211677.2	IGLC2	14	24	0.0256639	1.61976
ENSG00000123810.7	B9D2	122	465	0.0279942	0.467014
ENSG00000156564.8	LRFN2	5	3	0.0282693	3.13433
ENSG00000079263.18	SP140	195	801	0.0282693	0.359036
ENSG00000144895.11	EIF2A	451	2040	0.0282693	0.219994
ENSG00000088543.14	C3orf18	50	155	0.0283751	0.765096
ENSG00000047579.19	DTNBP1	239	1010	0.0300604	0.318091
ENSG00000179715.12	PCED1B	181	737	0.030458	0.371689
ENSG00000242477.1	CTD-2161E19.1	134	521	0.031406	0.438314
ENSG00000224427.1	AP000281.1	53	168	0.0315875	0.732967
ENSG00000244582.2	RPL21P120	130	503	0.0315875	0.445317
ENSG00000241074.3	RN7SL813P	18	37	0.03269	1.35784
ENSG00000226221.1	RPL26P19	2573	13476	0.0336544	0.00849498
ENSG00000156482.10	RPL30	2580	13538	0.03396	0.0057923
ENSG00000151892.14	GFRA1	8	9	0.0350708	2.22744
ENSG00000151692.14	RNF144A	81	287	0.0354526	0.572307
ENSG00000186468.12	RPS23	2577	13510	0.0355717	0.00710072
ENSG00000145592.13	RPL37	2575	13493	0.0360735	0.00779714
ENSG00000110921.11	MVK	94	344	0.0362015	0.525688
ENSG00000124831.18	LRRFIP1	925	4450	0.0383287	0.131084
ENSG00000175886.10	RPL7AP66	136	534	0.040388	0.424131
ENSG00000225938.1	RP4-575N6.4	64	216	0.0412817	0.642476
ENSG00000218175.2	AC016739.2	2078	10583	0.0417837	0.0488829
ENSG00000223803.1	RPS20P14	457	2083	0.0445685	0.208967
ENSG00000232176.1	RP11-146N23.1	295	1288	0.0450528	0.271018
ENSG00000182774.10	RPS17	2571	13463	0.0450528	0.00876554
ENSG00000164649.19	CDCA7L	40	119	0.0471108	0.824474
ENSG00000139832.4	RAB20	42	127	0.0476963	0.800997
ENSG00000102003.10	SYP	22	52	0.0488713	1.15636
ENSG00000163840.9	DTX3L	175	718	0.050064	0.360735
ENSG00000114268.11	PFKFB4	19	42	0.051514	1.25297
ENSG00000229605.5	RP11-492M23.2	114	438	0.0525124	0.455467
ENSG00000115525.16	ST3GAL5	97	362	0.0530034	0.497431
ENSG00000198947.15	DMD	4	2	0.0530409	3.39736
ENSG00000224085.3	RPL23AP41	4	2	0.0530409	3.39736
ENSG00000235002.1	RP11-157D18.2	4	2	0.0530409	3.39736
ENSG00000252391.1	RNU6-638P	4	2	0.0530409	3.39736
ENSG00000246223.8	LINC01550	346	1541	0.0532779	0.242341
ENSG00000213598.4	RP11-112J1.1	567	2639	0.0532779	0.178793
ENSG00000067066.16	SP100	491	2259	0.0545629	0.195475
ENSG00000111674.8	ENO2	224	952	0.0559881	0.309901
ENSG00000121966.6	CXCR4	1183	5806	0.0576361	0.102269
ENSG00000228649.8	AC005682.5	50	161	0.0580198	0.710303
ENSG00000129757.12	CDKN1C	10	15	0.0604465	1.8124
ENSG00000100342.20	APOL1	148	596	0.06056	0.387649
ENSG00000101347.8	SAMHD1	287	1257	0.0609106	0.266502
ENSG00000232385.2	RPS3AP25	46	146	0.0685226	0.731101
ENSG00000151743.10	AMN1	67	234	0.0685226	0.593088
ENSG00000145012.12	LPP	135	538	0.0685226	0.402717
ENSG00000049239.12	H6PD	79	286	0.0685376	0.541273
ENSG00000277950.1	Metazoa_SRP	12	21	0.0703262	1.59001
ENSG00000137478.14	FCHSD2	60	205	0.0744455	0.624774
ENSG00000129514.5	FOXA1	3	1	0.0757927	3.98233
ENSG00000175336.9	APOF	3	1	0.0757927	3.98233
ENSG00000244063.1	AC024704.2	3	1	0.0757927	3.98233
ENSG00000259776.1	RP11-544D21.2	3	1	0.0757927	3.98233
ENSG00000261611.5	AC010547.9	3	1	0.0757927	3.98233
ENSG00000263316.1	RP11-530N7.3	3	1	0.0757927	3.98233
ENSG00000272689.1	RP4-539M6.21	3	1	0.0757927	3.98233
ENSG00000277039.1	Metazoa_SRP	3	1	0.0757927	3.98233
ENSG00000277371.1	Metazoa_SRP	3	1	0.0757927	3.98233
ENSG00000281587.1	AP001604.1	3	1	0.0757927	3.98233
ENSG00000276568.1	Metazoa_SRP	7	8	0.0757927	2.20472
ENSG00000088340.15	FER1L4	3	0	0.0757927	1.58496
ENSG00000167191.11	GPRC5B	3	0	0.0757927	1.58496
ENSG00000273214.1	RP5-1039K5.18	3	0	0.0757927	1.58496
ENSG00000273965.1	RP11-378E13.4	3	0	0.0757927	1.58496
ENSG00000185344.13	ATP6V0A2	140	563	0.0757927	0.389656
ENSG00000100354.20	TNRC6B	701	3331	0.0763508	0.148895
ENSG00000240392.1	RPL9P3	30	84	0.0788534	0.911937
ENSG00000104805.15	NUCB1	500	2317	0.0792303	0.185106
ENSG00000240371.1	RPS4XP13	81	297	0.0797973	0.522895
ENSG00000120915.13	EPHX2	158	648	0.079976	0.361295
ENSG00000258352.1	RP11-23J18.1	49	160	0.0800904	0.690146
ENSG00000079385.21	CEACAM1	31	88	0.0803989	0.892129
ENSG00000250786.1	SNHG18	5	4	0.084062	2.71929
ENSG00000268081.1	RP11-678G14.2	5	4	0.084062	2.71929
ENSG00000236559.1	RP11-243J16.7	15	31	0.0856193	1.35006
ENSG00000188818.12	ZDHHC11	6	6	0.0857366	2.39736
ENSG00000141013.14	GAS8	35	104	0.0857366	0.826207
ENSG00000174748.18	RPL15	2574	13493	0.0858812	0.00723676
ENSG00000261813.2	RP11-151H2.3	20	48	0.0882887	1.13433
ENSG00000227836.1	AC008850.3	29	81	0.0883463	0.915495
ENSG00000140577.15	CRTC3	308	1370	0.0890223	0.24419
ENSG00000128165.8	ADM2	54	182	0.0895811	0.644457
ENSG00000256262.1	USP30-AS1	124	493	0.0918107	0.406116
ENSG00000104518.10	GSDMD	524	2443	0.0919208	0.176349
ENSG00000249249.1	AC010226.4	13	25	0.0927326	1.45395
ENSG00000136149.6	RPL13AP25	843	4066	0.0927326	0.127358
ENSG00000161381.13	PLXDC1	17	38	0.0937607	1.2369
ENSG00000220749.4	RPL21P28	144	586	0.0939265	0.372532
ENSG00000134419.15	RPS15A	2581	13556	0.0947647	0.00443446
ENSG00000142676.12	RPL11	2581	13557	0.112185	0.00432804
ENSG00000203709.9	C1orf132	63	223	0.116702	0.573744
ENSG00000115268.9	RPS15	2580	13547	0.116785	0.00483352
ENSG00000232037.3	RP11-26H16.1	265	1169	0.125138	0.256153
ENSG00000218265.1	RPS4XP7	178	751	0.125787	0.320428
ENSG00000214193.9	SH3D21	13	26	0.127366	1.39736
ENSG00000130779.19	CLIP1	255	1121	0.127366	0.261147
ENSG00000114391.12	RPL24	2496	12992	0.127421	0.0174303
ENSG00000144152.12	FBLN7	203	871	0.130575	0.296171
ENSG00000199753.1	SNORD104	284	1263	0.131376	0.244472
ENSG00000232346.1	SC22CB-1E7.1	1139	5615	0.132356	0.0958457
ENSG00000229326.3	AC069154.4	7	9	0.135094	2.03479
ENSG00000185231.4	MC2R	24	65	0.143416	0.959959
ENSG00000176595.3	KBTBD11	33	100	0.147967	0.797902
ENSG00000010030.13	ETV7	106	418	0.147967	0.417925
ENSG00000183298.5	RPSAP19	688	3291	0.147967	0.139318
ENSG00000239830.1	RPS4XP22	50	170	0.147969	0.631829
ENSG00000258245.1	RP11-114H23.3	50	170	0.147969	0.631829
ENSG00000211450.9	C11orf31	555	2616	0.147969	0.160561
ENSG00000121380.12	BCL2L14	22	58	0.153434	0.998815
ENSG00000158813.17	EDA	22	58	0.153434	0.998815
ENSG00000231006.1	RPL7P32	150	623	0.153463	0.343094
ENSG00000266944.1	AC005262.4	47	158	0.157983	0.648172
ENSG00000227195.8	MIR663AHG	8	12	0.166163	1.8124
ENSG00000271582.1	RP11-511P7.4	8	12	0.166163	1.8124
ENSG00000112038.17	OPRM1	13	27	0.167567	1.34292
ENSG00000220842.6	RP11-572P18.1	44	146	0.167567	0.666971
ENSG00000283122.1	HYMAI	6	7	0.168194	2.17497
ENSG00000214917.3	RP11-53I6.1	110	439	0.173189	0.400647
ENSG00000167799.9	NUDT8	82	312	0.17689	0.469514
ENSG00000160710.15	ADAR	671	3212	0.177055	0.138277
ENSG00000234785.1	EEF1GP5	140	579	0.178589	0.349227
ENSG00000109790.16	KLHL5	102	403	0.18039	0.415153
ENSG00000139223.2	ANP32D	4	3	0.18304	2.8124
ENSG00000186889.9	TMEM17	4	3	0.18304	2.8124
ENSG00000212072.1	AL353147.1	4	3	0.18304	2.8124
ENSG00000237549.1	AC092570.3	4	3	0.18304	2.8124
ENSG00000241008.1	RP11-494M8.1	4	3	0.18304	2.8124
ENSG00000259545.2	RP11-325E5.4	4	3	0.18304	2.8124
ENSG00000267114.1	CTB-129P6.11	4	3	0.18304	2.8124
ENSG00000279337.1	CTD-2349P21.7	11	21	0.18304	1.46448
ENSG00000232059.3	RP11-173A6.2	17	41	0.18304	1.12727
ENSG00000114735.9	HEMK1	181	774	0.18304	0.30102
ENSG00000171843.15	MLLT3	193	831	0.18304	0.291116
ENSG00000065911.11	MTHFD2	514	2418	0.18304	0.16339
ENSG00000174059.16	CD34	5	5	0.191649	2.39736
ENSG00000184602.5	SNN	81	309	0.192505	0.465751
ENSG00000116663.10	FBXO6	111	446	0.195565	0.39088
ENSG00000236312.3	RPL34P34	114	460	0.196912	0.384764
ENSG00000115267.5	IFIH1	84	323	0.198992	0.454291
ENSG00000198034.10	RPS4X	2565	13436	0.198992	0.00829098
ENSG00000114127.10	XRN1	203	882	0.203676	0.278065
ENSG00000180357.9	ZNF609	108	434	0.219052	0.3907
ENSG00000244361.1	RPL30P7	23	64	0.221548	0.920926
ENSG00000236058.3	RP11-215A21.2	603	2876	0.222744	0.14353
ENSG00000188873.4	RPL10AP2	262	1171	0.226403	0.237262
ENSG00000174572.3	RP11-209A2.1	82	316	0.229934	0.451135
ENSG00000225200.2	AB019441.29	411	1909	0.229934	0.181757
ENSG00000161970.12	RPL26	2579	13543	0.229934	0.00470028
ENSG00000156299.12	TIAM1	119	486	0.230351	0.367369
ENSG00000046653.14	GPM6B	138	575	0.230502	0.33847
ENSG00000228203.6	RNF144A-AS1	25	72	0.231159	0.871295
ENSG00000236735.3	RPL31P63	50	175	0.233938	0.590009
ENSG00000277998.1	RP11-452N17.1	240	1065	0.235714	0.247617
ENSG00000162373.12	BEND5	28	84	0.239454	0.812401
ENSG00000256393.1	RPL41P5	681	3277	0.239454	0.130715
ENSG00000199751.1	Y_RNA	11	22	0.24241	1.39736
ENSG00000144118.13	RALB	154	652	0.245341	0.315422
ENSG00000271746.1	RP1-202O8.3	10	19	0.251381	1.47136
ENSG00000140988.15	RPS2	2582	13574	0.251381	0.00307894
ENSG00000231500.6	RPS18	2582	13574	0.251381	0.00307894
ENSG00000245904.3	RP11-796E2.4	159	677	0.259862	0.307235
ENSG00000008441.16	NFIX	24	69	0.262024	0.873802
ENSG00000219470.1	RP3-337H4.6	418	1949	0.262024	0.176205
ENSG00000239374.1	RP11-407P2.1	44	151	0.272589	0.618391
ENSG00000236860.1	RPL39P29	13	29	0.272935	1.23982
ENSG00000197958.12	RPL12	2561	13413	0.277735	0.00851116
ENSG00000225971.1	CTA-85E5.6	15	36	0.278614	1.13433
ENSG00000230064.1	RP11-244N20.7	15	36	0.278614	1.13433
ENSG00000241680.1	RPL31P49	118	485	0.278614	0.358166
ENSG00000121089.4	NACA3P	323	1478	0.278614	0.203324
ENSG00000110060.8	PUS3	135	565	0.280034	0.332072
ENSG00000259321.1	RP11-468E2.5	63	234	0.280395	0.504279
ENSG00000066629.16	EML1	6	8	0.284091	1.98233
ENSG00000270015.1	RP11-540B6.6	6	8	0.284091	1.98233
ENSG00000279900.1	RP11-113K21.6	6	8	0.284091	1.98233
ENSG00000242571.1	RPL21P11	232	1032	0.290042	0.244118
ENSG00000138640.14	FAM13A	23	66	0.295938	0.876532
ENSG00000241061.3	RPL5P1	119	491	0.295938	0.352603
ENSG00000107104.18	KANK1	31	98	0.305189	0.73685
ENSG00000267248.1	CTD-2319I12.4	14	33	0.309011	1.16032
ENSG00000106258.13	CYP3A5	80	312	0.316575	0.43389
ENSG00000261441.1	RP11-217B1.2	11	23	0.317771	1.33323
ENSG00000229989.3	MIR181A1HG	20	55	0.318517	0.937932
ENSG00000260940.1	RP4-575N6.5	21	59	0.329458	0.907038
ENSG00000196684.12	HSH2D	86	340	0.329458	0.414238
ENSG00000242060.1	RPS3AP49	84	331	0.332226	0.418994
ENSG00000184014.7	DENND5A	55	201	0.335386	0.527672
ENSG00000141447.16	OSBPL1A	23	67	0.34182	0.854837
ENSG00000280244.1	RP11-44N21.3	31	99	0.34182	0.722204
ENSG00000183688.4	FAM101B	148	631	0.34182	0.305321
ENSG00000064932.15	SBNO2	152	650	0.34182	0.300996
ENSG00000104765.14	BNIP3L	363	1684	0.34182	0.183513
ENSG00000233483.2	CTD-2020K17.4	59	219	0.342985	0.50522
ENSG00000224114.1	RP11-343H5.4	331	1525	0.343616	0.193458
ENSG00000267301.1	RPL23AP77	24	71	0.344704	0.832579
ENSG00000228110.4	ST13P19	9	17	0.346964	1.47983
ENSG00000230207.1	RPL4P5	56	206	0.348147	0.518218
ENSG00000204055.4	RP11-247A12.2	5	6	0.361162	2.13433
ENSG00000212664.5	RP11-592N21.1	603	2898	0.361719	0.132536
ENSG00000140853.15	NLRC5	228	1019	0.363353	0.237316
ENSG00000154760.13	SLFN13	39	133	0.365797	0.627484
ENSG00000185915.5	KLHL34	20	56	0.370577	0.911937
ENSG00000232134.1	RPS15AP12	82	324	0.3758	0.415066
ENSG00000213087.3	RP11-613F7.1	56	207	0.37663	0.511232
ENSG00000091622.15	PITPNM3	3	2	0.380899	2.98233
ENSG00000099957.16	P2RX6	3	2	0.380899	2.98233
ENSG00000162877.12	PM20D1	3	2	0.380899	2.98233
ENSG00000197815.4	RP1-253P7.4	3	2	0.380899	2.98233
ENSG00000207922.1	MIR566	3	2	0.380899	2.98233
ENSG00000213661.3	RP11-510I6.2	3	2	0.380899	2.98233
ENSG00000226454.1	RP3-462C17.1	3	2	0.380899	2.98233
ENSG00000237517.8	DGCR5	3	2	0.380899	2.98233
ENSG00000239021.1	RNA5SP246	3	2	0.380899	2.98233
ENSG00000248625.1	RP11-205M3.1	3	2	0.380899	2.98233
ENSG00000267005.1	AC002984.2	3	2	0.380899	2.98233
ENSG00000270775.1	AP000436.4	3	2	0.380899	2.98233
ENSG00000270916.1	RPL12P50	3	2	0.380899	2.98233
ENSG00000277142.1	LINC00235	3	2	0.380899	2.98233
ENSG00000213939.4	RP11-314A20.1	136	577	0.380899	0.312399
ENSG00000189283.9	FHIT	220	982	0.380899	0.239144
ENSG00000137193.13	PIM1	811	3968	0.380899	0.106726
ENSG00000243537.1	CTC-458A3.1	23	68	0.381892	0.833463
ENSG00000259924.1	RP11-16E23.4	24	72	0.384653	0.812401
ENSG00000275258.1	AC004832.1	27	84	0.384653	0.759934
ENSG00000155265.10	GOLGA7B	25	76	0.385139	0.793293
ENSG00000162676.11	GFI1	168	731	0.396488	0.275954
ENSG00000241741.1	RPL7AP30	253	1145	0.397054	0.219226
ENSG00000117643.14	MAN1C1	62	235	0.40494	0.475043
ENSG00000136942.14	RPL35	2569	13473	0.40531	0.00657162
ENSG00000157343.8	ARMC12	4	4	0.409021	2.39736
ENSG00000184113.9	CLDN5	4	4	0.409021	2.39736
ENSG00000186280.6	KDM4D	4	4	0.409021	2.39736
ENSG00000230939.1	RP11-314C16.1	4	4	0.409021	2.39736
ENSG00000243970.1	PPIEL	4	4	0.409021	2.39736
ENSG00000260144.1	RP11-361M10.3	4	4	0.409021	2.39736
ENSG00000249649.1	MRPS33P2	19	53	0.409021	0.917371
ENSG00000122378.13	FAM213A	95	386	0.409021	0.374763
ENSG00000108298.9	RPL19	2580	13557	0.411712	0.00376896
ENSG00000170581.13	STAT2	155	670	0.415711	0.285471
ENSG00000241081.1	RP11-488C13.1	30	97	0.415978	0.704342
ENSG00000172292.14	CERS6	49	178	0.415978	0.53634
ENSG00000239272.1	RPL21P10	54	200	0.415978	0.508395
ENSG00000186301.8	MST1P2	10	21	0.417883	1.32697
ENSG00000199562.1	RNU6-37P	10	21	0.417883	1.32697
ENSG00000264546.1	RP11-464D20.6	10	21	0.417883	1.32697
ENSG00000279066.1	HEXDC-IT1	16	42	0.417883	1.00505
ENSG00000230615.6	RP5-1198O20.4	21	61	0.417883	0.858944
ENSG00000271947.1	RP11-439M11.1	21	61	0.417883	0.858944
ENSG00000221983.7	UBA52	2527	13206	0.417883	0.011668
ENSG00000178397.12	FAM220A	35	118	0.418083	0.644004
ENSG00000077044.9	DGKD	72	281	0.418083	0.432863
ENSG00000269918.1	AF131215.9	28	89	0.419107	0.728985
ENSG00000182568.16	SATB1	573	2755	0.424165	0.131919
ENSG00000211897.8	IGHG3	6	9	0.426859	1.8124
ENSG00000160185.14	UBASH3A	133	566	0.42716	0.307988
ENSG00000228665.2	RP11-20O24.1	85	341	0.429458	0.393127
ENSG00000172053.15	QARS	353	1645	0.432873	0.177016
ENSG00000229806.1	RPS15P5	148	638	0.434341	0.289405
ENSG00000228107.1	AP000692.9	49	179	0.444532	0.528258
ENSG00000111331.12	OAS3	248	1125	0.446745	0.215851
ENSG00000276729.1	Metazoa_SRP	8	15	0.459647	1.49047
ENSG00000279161.1	CTB-12A17.2	35	119	0.46172	0.631829
ENSG00000271646.1	RP11-326I11.3	67	260	0.466208	0.441085
ENSG00000237729.2	AC002075.4	324	1503	0.467208	0.183585
ENSG00000230777.1	RP11-318C24.1	147	635	0.469128	0.286424
ENSG00000214612.3	RPS19P1	495	2364	0.477706	0.141634
ENSG00000130813.17	C19orf66	520	2491	0.478813	0.137222
ENSG00000243746.1	EEF1A1P10	26	82	0.479335	0.740252
ENSG00000120280.5	CXorf21	31	103	0.503518	0.66506
ENSG00000138134.11	STAMBPL1	82	330	0.508983	0.388594
ENSG00000213307.4	RPL18P11	30	99	0.512736	0.674898
ENSG00000133321.10	RARRES3	885	4369	0.521336	0.0938102
ENSG00000242667.1	RP11-745A24.2	34	116	0.523564	0.626846
ENSG00000279080.1	CTA-228A9.4	28	91	0.529974	0.696924
ENSG00000237484.5	AP000476.1	14	36	0.531231	1.03479
ENSG00000171316.11	CHD7	164	720	0.535401	0.263063
ENSG00000142089.15	IFITM3	806	3962	0.535512	0.0999868
ENSG00000242692.1	RPS27AP1	72	285	0.537705	0.412471
ENSG00000247121.6	CTD-2260A17.2	19	55	0.53982	0.863932
ENSG00000146350.13	TBC1D32	20	59	0.547606	0.836649
ENSG00000244331.1	CTB-47B8.1	315	1464	0.55	0.180872
ENSG00000181350.11	LRRC75A	108	453	0.550225	0.328884
ENSG00000213432.2	RP11-624L12.1	239	1088	0.565552	0.210768
ENSG00000101425.12	BPI	5	7	0.574137	1.91194
ENSG00000206980.1	RNU6-662P	5	7	0.574137	1.91194
ENSG00000230216.1	HSPB1P2	5	7	0.574137	1.91194
ENSG00000154511.11	FAM69A	34	117	0.574137	0.614462
ENSG00000109971.13	HSPA8	1599	8124	0.574137	0.0523437
ENSG00000225075.1	RP11-426L16.3	29	96	0.577477	0.670382
ENSG00000215457.5	RPS8P3	9	19	0.57759	1.31936
ENSG00000270562.1	RP11-154H23.3	9	19	0.57759	1.31936
ENSG00000136147.16	PHF11	498	2388	0.57759	0.135779
ENSG00000225573.4	RPL35P5	547	2638	0.587567	0.127532
ENSG00000170379.19	TCAF2	127	545	0.595175	0.295936
ENSG00000235065.1	RPL24P2	213	962	0.595457	0.22218
ENSG00000164300.15	SERINC5	252	1155	0.613341	0.200967
ENSG00000182247.9	UBE2E2	41	148	0.61691	0.545463
ENSG00000255320.1	RP11-755F10.1	8	16	0.617147	1.39736
ENSG00000182310.12	SPACA6P	19	56	0.617147	0.837937
ENSG00000216490.3	IFI30	19	56	0.617147	0.837937
ENSG00000233184.6	RP11-421L21.3	81	329	0.617147	0.37527
ENSG00000224032.6	EPB41L4A-AS1	508	2442	0.617147	0.132201
ENSG00000225338.1	RPL23AP18	71	283	0.621565	0.402453
ENSG00000197536.10	C5orf56	310	1444	0.621565	0.177633
ENSG00000239412.1	RPL21P71	21	64	0.622073	0.789681
ENSG00000169918.9	OTUD7A	74	297	0.627491	0.392498
ENSG00000261628.1	RP11-540B6.3	7	13	0.636188	1.50428
ENSG00000280156.1	AC006548.28	7	13	0.636188	1.50428
ENSG00000103723.12	AP3B2	2	1	0.637991	3.39736
ENSG00000106631.8	MYL7	2	1	0.637991	3.39736
ENSG00000108231.11	LGI1	2	1	0.637991	3.39736
ENSG00000108702.3	CCL1	2	1	0.637991	3.39736
ENSG00000117115.12	PADI2	2	1	0.637991	3.39736
ENSG00000136011.14	STAB2	2	1	0.637991	3.39736
ENSG00000136928.5	GABBR2	2	1	0.637991	3.39736
ENSG00000144057.15	ST6GAL2	2	1	0.637991	3.39736
ENSG00000151322.18	NPAS3	2	1	0.637991	3.39736
ENSG00000156150.6	ALX3	2	1	0.637991	3.39736
ENSG00000158815.10	FGF17	2	1	0.637991	3.39736
ENSG00000168676.10	KCTD19	2	1	0.637991	3.39736
ENSG00000176428.5	VPS37D	2	1	0.637991	3.39736
ENSG00000189157.13	FAM47E	2	1	0.637991	3.39736
ENSG00000199226.1	RNU6-50P	2	1	0.637991	3.39736
ENSG00000200706.1	SNORD45	2	1	0.637991	3.39736
ENSG00000201151.1	SNORD56	2	1	0.637991	3.39736
ENSG00000202412.1	RNY3P13	2	1	0.637991	3.39736
ENSG00000204709.4	LINC01556	2	1	0.637991	3.39736
ENSG00000204959.4	ARHGEF34P	2	1	0.637991	3.39736
ENSG00000211839.1	TRAJ50	2	1	0.637991	3.39736
ENSG00000213985.4	AC078899.1	2	1	0.637991	3.39736
ENSG00000214514.7	KRT42P	2	1	0.637991	3.39736
ENSG00000215796.3	RP11-551G24.2	2	1	0.637991	3.39736
ENSG00000223821.1	RP11-505P4.6	2	1	0.637991	3.39736
ENSG00000224683.1	RPL36AP29	2	1	0.637991	3.39736
ENSG00000226705.1	SDCBPP1	2	1	0.637991	3.39736
ENSG00000229452.1	AC005162.4	2	1	0.637991	3.39736
ENSG00000229938.1	MYO16-AS2	2	1	0.637991	3.39736
ENSG00000232540.1	RPL36P19	2	1	0.637991	3.39736
ENSG00000233848.1	RP3-348I23.2	2	1	0.637991	3.39736
ENSG00000237331.1	XIAP-AS1	2	1	0.637991	3.39736
ENSG00000237770.2	SPATA31D2P	2	1	0.637991	3.39736
ENSG00000237953.1	AC013267.1	2	1	0.637991	3.39736
ENSG00000240338.5	RP11-331F4.4	2	1	0.637991	3.39736
ENSG00000243642.3	RN7SL526P	2	1	0.637991	3.39736
ENSG00000246477.3	AF131216.6	2	1	0.637991	3.39736
ENSG00000249488.1	NACAP5	2	1	0.637991	3.39736
ENSG00000249920.2	HNRNPA1P55	2	1	0.637991	3.39736
ENSG00000259138.1	RP11-950C14.7	2	1	0.637991	3.39736
ENSG00000259361.5	LINC00927	2	1	0.637991	3.39736
ENSG00000259547.1	CYCSP2	2	1	0.637991	3.39736
ENSG00000260290.2	CTD-2033A16.2	2	1	0.637991	3.39736
ENSG00000261476.1	RP11-77K12.3	2	1	0.637991	3.39736
ENSG00000261838.5	RP11-303E16.6	2	1	0.637991	3.39736
ENSG00000262700.1	RP11-266L9.3	2	1	0.637991	3.39736
ENSG00000265413.1	RP11-789C17.1	2	1	0.637991	3.39736
ENSG00000265879.1	MIR4748	2	1	0.637991	3.39736
ENSG00000271078.1	RP13-395E19.4	2	1	0.637991	3.39736
ENSG00000273062.1	RP11-428K3.1	2	1	0.637991	3.39736
ENSG00000276384.1	RP11-186B7.7	2	1	0.637991	3.39736
ENSG00000277310.1	RP11-699C17.1	2	1	0.637991	3.39736
ENSG00000278811.4	LINC00624	2	1	0.637991	3.39736
ENSG00000279873.2	LINC01126	2	1	0.637991	3.39736
ENSG00000280176.1	RP11-84A12.1	2	1	0.637991	3.39736
ENSG00000157578.13	LCA5L	4	5	0.637991	2.07544
ENSG00000164638.10	SLC29A4	4	5	0.637991	2.07544
ENSG00000186675.6	MAGEE2	4	5	0.637991	2.07544
ENSG00000239483.1	RPS15AP16	4	5	0.637991	2.07544
ENSG00000240399.1	RP1-228P16.1	4	5	0.637991	2.07544
ENSG00000256341.1	RP11-21A7A.3	4	5	0.637991	2.07544
ENSG00000261433.1	CTC-297N7.1	4	5	0.637991	2.07544
ENSG00000265912.1	RP11-583F2.2	4	5	0.637991	2.07544
ENSG00000267379.1	CTC-548K16.5	4	5	0.637991	2.07544
ENSG00000270966.1	RP11-62H7.3	4	5	0.637991	2.07544
ENSG00000272966.1	RP11-686O6.1	4	5	0.637991	2.07544
ENSG00000206172.8	HBA1	10	23	0.637991	1.19573
ENSG00000280969.1	RPS4Y2	12	30	0.637991	1.07544
ENSG00000172123.12	SLFN12	13	34	0.637991	1.01034
ENSG00000060709.13	RIMBP2	2	0	0.637991	1
ENSG00000101197.12	BIRC7	2	0	0.637991	1
ENSG00000134121.9	CHL1	2	0	0.637991	1
ENSG00000150625.16	GPM6A	2	0	0.637991	1
ENSG00000159173.18	TNNI1	2	0	0.637991	1
ENSG00000162367.11	TAL1	2	0	0.637991	1
ENSG00000163645.14	ERICH6	2	0	0.637991	1
ENSG00000180155.18	LYNX1	2	0	0.637991	1
ENSG00000197213.9	ZSCAN5B	2	0	0.637991	1
ENSG00000203489.3	HMGB1P39	2	0	0.637991	1
ENSG00000205209.7	SCGB2B2	2	0	0.637991	1
ENSG00000212526.1	RNU6-466P	2	0	0.637991	1
ENSG00000214062.5	RPL7P17	2	0	0.637991	1
ENSG00000224797.1	RP11-57C19.6	2	0	0.637991	1
ENSG00000225705.2	AC004899.3	2	0	0.637991	1
ENSG00000226888.2	RP11-561G1.3	2	0	0.637991	1
ENSG00000227815.2	RP11-195C7.3	2	0	0.637991	1
ENSG00000229453.2	SPINK8	2	0	0.637991	1
ENSG00000231381.2	RNF2P1	2	0	0.637991	1
ENSG00000232265.7	XXyac-YX155B6.5	2	0	0.637991	1
ENSG00000233662.1	CALM2P4	2	0	0.637991	1
ENSG00000234424.2	RP11-213G2.1	2	0	0.637991	1
ENSG00000234617.1	SNRK-AS1	2	0	0.637991	1
ENSG00000238604.1	Y_RNA	2	0	0.637991	1
ENSG00000241870.1	CTB-14A14.1	2	0	0.637991	1
ENSG00000245598.6	DACT3-AS1	2	0	0.637991	1
ENSG00000245928.2	RP11-630D6.5	2	0	0.637991	1
ENSG00000253605.1	HNRNPA1P38	2	0	0.637991	1
ENSG00000253641.5	LINCR-0001	2	0	0.637991	1
ENSG00000257120.1	CTD-2503I6.1	2	0	0.637991	1
ENSG00000257569.1	GSTP1P1	2	0	0.637991	1
ENSG00000257738.2	RP11-139E19.2	2	0	0.637991	1
ENSG00000261535.1	CTA-305I2.1	2	0	0.637991	1
ENSG00000261723.1	CTD-2196E14.3	2	0	0.637991	1
ENSG00000263995.1	AC011499.1	2	0	0.637991	1
ENSG00000265407.1	MIR4324	2	0	0.637991	1
ENSG00000265975.1	CTB-41I6.2	2	0	0.637991	1
ENSG00000267658.1	RP11-358B23.1	2	0	0.637991	1
ENSG00000268153.5	AC005176.2	2	0	0.637991	1
ENSG00000273487.1	RP4-621B10.8	2	0	0.637991	1
ENSG00000274198.1	RP11-579A4.1	2	0	0.637991	1
ENSG00000280426.1	RP11-837J7.3	2	0	0.637991	1
ENSG00000243404.2	RPL35AP32	15	41	0.637991	0.946703
ENSG00000170485.16	NPAS2	16	45	0.637991	0.905511
ENSG00000249617.1	RP11-366M4.17	16	45	0.637991	0.905511
ENSG00000237186.1	RP11-229A12.2	21	65	0.637991	0.767314
ENSG00000176593.7	CTD-2368P22.1	23	73	0.637991	0.731101
ENSG00000213130.3	EEF1DP5	27	89	0.637991	0.676518
ENSG00000267454.5	ZNF582-AS1	27	90	0.637991	0.660398
ENSG00000241411.1	RP11-192C21.1	28	94	0.637991	0.65013
ENSG00000214106.7	PAXIP1-AS2	56	216	0.637991	0.449831
ENSG00000233406.5	RP11-296A18.5	60	235	0.637991	0.427738
ENSG00000239797.1	RPL21P39	63	247	0.637991	0.426277
ENSG00000107959.15	PITRM1	73	295	0.637991	0.382617
ENSG00000225770.1	AC092933.3	115	493	0.637991	0.29741
ENSG00000215467.2	RPL27AP	132	574	0.637991	0.276851
ENSG00000232888.4	RPS11P5	154	679	0.637991	0.256883
ENSG00000234080.3	RP11-183G22.1	170	758	0.637991	0.240701
ENSG00000243181.2	RP11-734J24.1	286	1327	0.637991	0.183283
ENSG00000133134.11	BEX2	405	1928	0.637991	0.146253
ENSG00000242814.2	RP11-436H11.1	647	3156	0.637991	0.111104
ENSG00000156467.9	UQCRB	2048	10547	0.637991	0.0328189
ENSG00000182899.14	RPL35A	2575	13523	0.637991	0.00459305
ENSG00000234004.4	RP11-543B16.1	53	204	0.641215	0.452859
ENSG00000262580.5	RP11-334C17.5	34	120	0.641705	0.577936
ENSG00000133112.16	TPT1	2580	13562	0.64274	0.00323697
ENSG00000214908.3	RP11-229M1.2	130	566	0.668487	0.275074
ENSG00000253882.6	RP11-61L23.2	187	843	0.670931	0.22487
ENSG00000272502.1	RP11-713M15.2	16	46	0.6764	0.873802
ENSG00000243819.4	RN7SL832P	28	95	0.684572	0.634863
ENSG00000258181.1	RP11-493L12.4	53	205	0.6879	0.445804
ENSG00000100784.9	RPS6KA5	330	1554	0.6879	0.161915
ENSG00000228111.1	TPT1P2	12	31	0.688389	1.02813
ENSG00000213950.2	RPS10P2	20	62	0.689452	0.765096
ENSG00000241678.1	RP11-732A19.1	40	147	0.689452	0.51962
ENSG00000096968.12	JAK2	42	156	0.699435	0.504279
ENSG00000224892.6	RPS4XP16	164	732	0.701446	0.239216
ENSG00000172183.14	ISG20	1179	5930	0.702994	0.0668956
ENSG00000119979.15	FAM45A	278	1295	0.706	0.177569
ENSG00000181045.14	SLC26A11	90	377	0.714747	0.330796
ENSG00000227854.1	RP11-307O1.1	57	224	0.725829	0.422899
ENSG00000218208.1	RP11-367G18.2	378	1798	0.727779	0.147429
ENSG00000180336.17	C17orf104	7	14	0.736189	1.39736
ENSG00000282199.1	RP11-527L4.5	7	14	0.736189	1.39736
ENSG00000130303.12	BST2	635	3108	0.736189	0.106206
ENSG00000171490.12	RSL1D1	858	4259	0.736189	0.0858988
ENSG00000215016.2	RPL24P7	235	1083	0.74201	0.193063
ENSG00000178826.10	TMEM139	5	8	0.742147	1.71929
ENSG00000226918.1	AC010086.1	5	8	0.742147	1.71929
ENSG00000231605.5	LINC01363	5	8	0.742147	1.71929
ENSG00000244119.1	PDCL3P4	5	8	0.742147	1.71929
ENSG00000260641.1	RP11-1299A16.3	5	8	0.742147	1.71929
ENSG00000260766.1	RP11-226L15.5	5	8	0.742147	1.71929
ENSG00000272308.1	RP11-231G3.1	5	8	0.742147	1.71929
ENSG00000274772.1	Metazoa_SRP	5	8	0.742147	1.71929
ENSG00000232859.9	LYRM9	93	392	0.742147	0.321813
ENSG00000178685.13	PARP10	148	656	0.742147	0.249265
ENSG00000087495.16	PHACTR3	3	3	0.743981	2.39736
ENSG00000104938.16	CLEC4M	3	3	0.743981	2.39736
ENSG00000105737.9	GRIK5	3	3	0.743981	2.39736
ENSG00000105991.7	HOXA1	3	3	0.743981	2.39736
ENSG00000112218.8	GPR63	3	3	0.743981	2.39736
ENSG00000205334.2	LINC01460	3	3	0.743981	2.39736
ENSG00000205611.4	LINC01597	3	3	0.743981	2.39736
ENSG00000205625.2	RP11-15G8.1	3	3	0.743981	2.39736
ENSG00000228113.7	AC003991.3	3	3	0.743981	2.39736
ENSG00000228817.4	BACH1-IT2	3	3	0.743981	2.39736
ENSG00000229739.2	RP11-295K2.3	3	3	0.743981	2.39736
ENSG00000230651.7	RGPD4-AS1	3	3	0.743981	2.39736
ENSG00000241409.1	AC064852.4	3	3	0.743981	2.39736
ENSG00000241859.6	ANOS2P	3	3	0.743981	2.39736
ENSG00000243918.1	EIF4BP8	3	3	0.743981	2.39736
ENSG00000248578.1	NPM1P21	3	3	0.743981	2.39736
ENSG00000253706.5	RP11-758M4.4	3	3	0.743981	2.39736
ENSG00000258572.1	RP11-1070N10.3	3	3	0.743981	2.39736
ENSG00000265588.1	MIR5708	3	3	0.743981	2.39736
ENSG00000276500.1	BMS1P14	3	3	0.743981	2.39736
ENSG00000276867.1	CTD-2358C21.5	3	3	0.743981	2.39736
ENSG00000112799.8	LY86	6	11	0.743981	1.52289
ENSG00000219758.6	RP1-249H1.3	15	43	0.743981	0.87799
ENSG00000099338.22	CATSPERG	21	67	0.743981	0.723592
ENSG00000151136.14	BTBD11	22	71	0.743981	0.707048
ENSG00000213253.5	RPL12P42	31	109	0.743981	0.583376
ENSG00000047634.14	SCML1	54	211	0.743981	0.431152
ENSG00000249987.1	RPS4XP20	69	280	0.743981	0.376605
ENSG00000006062.13	MAP3K14	103	440	0.743981	0.302505
ENSG00000237749.4	RP3-423B22.5	150	666	0.743981	0.246804
ENSG00000200095.1	RNU6-181P	20	63	0.749225	0.742012
ENSG00000280734.2	LINC01232	18	55	0.756584	0.785929
ENSG00000169914.5	OTUD3	26	88	0.756584	0.638372
ENSG00000197355.10	UAP1L1	26	88	0.756584	0.638372
ENSG00000087157.18	PGS1	152	677	0.758113	0.242279
ENSG00000090554.12	FLT3LG	63	253	0.759155	0.39165
ENSG00000163590.13	PPM1L	9	21	0.760593	1.17497
ENSG00000231005.1	RP3-481F12.1	9	21	0.760593	1.17497
ENSG00000279689.1	RP11-574K11.32	9	21	0.760593	1.17497
ENSG00000213399.3	AC022210.2	66	267	0.763058	0.381062
ENSG00000256804.1	RP13-977J11.5	12	32	0.788345	0.982326
ENSG00000188227.12	ZNF793	28	97	0.7953	0.604806
ENSG00000063587.13	ZNF275	49	190	0.811172	0.442218
ENSG00000240759.1	RP11-25I15.1	72	296	0.817108	0.357836
ENSG00000227361.1	RPS24P7	13	36	0.820076	0.927879
ENSG00000265642.1	AL034375.1	13	36	0.820076	0.927879
ENSG00000225591.2	RP11-360D2.2	22	72	0.820076	0.686871
ENSG00000184719.11	RNLS	10	25	0.841945	1.07544
ENSG00000186364.11	NUDT17	10	25	0.841945	1.07544
ENSG00000267481.1	CTC-559E9.5	10	25	0.841945	1.07544
ENSG00000238198.1	RP11-31F15.2	8	18	0.8476	1.22744
ENSG00000243720.1	RPL21P127	19	60	0.854416	0.738401
ENSG00000237668.1	RPS15AP38	406	1949	0.859057	0.134181
ENSG00000105426.14	PTPRS	16	48	0.859984	0.812401
ENSG00000272477.1	RP11-158G18.1	16	48	0.859984	0.812401
ENSG00000197358.9	BNIP3P1	18	56	0.859984	0.759934
ENSG00000272941.1	RP11-134L10.1	17	52	0.860534	0.784387
ENSG00000189144.13	ZNF573	56	223	0.864413	0.403819
ENSG00000224415.1	RP11-401L13.4	98	420	0.864413	0.297828
ENSG00000240087.3	RPSAP12	36	133	0.88215	0.512007
ENSG00000069188.16	SDK2	11	29	0.894255	0.998815
ENSG00000130997.16	POLN	11	29	0.894255	0.998815
ENSG00000238241.1	CCR12P	11	29	0.894255	0.998815
ENSG00000257093.6	KIAA1147	48	187	0.894255	0.435432
ENSG00000220793.5	RPL21P119	153	687	0.906386	0.230586
ENSG00000089335.20	ZNF302	175	795	0.91184	0.213764
ENSG00000102575.10	ACP5	104	450	0.915144	0.284022
ENSG00000254838.5	GVINP1	208	958	0.915144	0.193922
ENSG00000235508.3	RPS2P7	148	663	0.917626	0.233952
ENSG00000239527.1	RPS23P7	32	116	0.923464	0.539383
ENSG00000233487.6	RPSAP69	7	15	0.924602	1.29783
ENSG00000213169.3	RP11-393N4.2	395	1897	0.924827	0.133569
ENSG00000272990.1	RP11-305K5.1	21	69	0.927285	0.681157
ENSG00000279483.1	AC090498.1	1607	8211	0.931014	0.0441759
ENSG00000166881.9	NEMP1	34	125	0.938188	0.519043
ENSG00000235298.1	RP11-575L7.8	9	22	0.94125	1.10786
ENSG00000260276.2	RP11-77H9.2	9	22	0.94125	1.10786
ENSG00000230592.2	RPSAP8	13	37	0.953837	0.88835
ENSG00000115414.18	FN1	19	61	0.953837	0.714554
ENSG00000213875.3	AC005019.2	19	61	0.953837	0.714554
ENSG00000242094.1	FOXP1-IT1	19	61	0.953837	0.714554
ENSG00000230188.1	RP11-405L18.4	38	143	0.954003	0.48542
ENSG00000237773.5	AC003075.4	80	337	0.961155	0.322687
ENSG00000241187.1	CTC-209L16.1	24	82	0.961752	0.624774
ENSG00000231609.5	AC009501.4	18	57	0.962894	0.734399
ENSG00000068615.16	REEP1	4	6	0.969289	1.8124
ENSG00000116690.12	PRG4	4	6	0.969289	1.8124
ENSG00000147689.16	FAM83A	4	6	0.969289	1.8124
ENSG00000224666.3	RP1-50J22.4	4	6	0.969289	1.8124
ENSG00000225806.7	RP1-309F20.3	4	6	0.969289	1.8124
ENSG00000235917.1	MTCO2P11	4	6	0.969289	1.8124
ENSG00000241388.4	HNF1A-AS1	4	6	0.969289	1.8124
ENSG00000242767.1	ZBTB20-AS4	4	6	0.969289	1.8124
ENSG00000244083.1	RP11-170N16.1	4	6	0.969289	1.8124
ENSG00000245317.2	CTC-241N9.1	4	6	0.969289	1.8124
ENSG00000250290.1	NCAPGP1	4	6	0.969289	1.8124
ENSG00000251307.1	RP11-506H20.1	4	6	0.969289	1.8124
ENSG00000253463.1	HMGB1P19	4	6	0.969289	1.8124
ENSG00000255318.1	RP11-655M14.13	4	6	0.969289	1.8124
ENSG00000264480.1	MIR4714	4	6	0.969289	1.8124
ENSG00000273972.1	CTD-2306A12.1	4	6	0.969289	1.8124
ENSG00000186523.14	FAM86B1	6	12	0.969289	1.39736
ENSG00000222267.1	RNU6-892P	6	12	0.969289	1.39736
ENSG00000280078.1	RP11-361H10.5	6	12	0.969289	1.39736
ENSG00000244053.1	RPL13AP2	68	281	0.969289	0.3504
ENSG00000230556.1	AC073264.6	93	399	0.969289	0.296278
ENSG00000181524.6	RPL24P4	199	916	0.969289	0.194785
ENSG00000182054.9	IDH2	360	1723	0.969289	0.13851
ENSG00000235787.1	RP11-219I21.1	10	26	0.989748	1.01885
ENSG00000163565.18	IFI16	789	3924	0.989748	0.0831361
ENSG00000012223.12	LTF	1	1	1	2.39736
ENSG00000015520.14	NPC1L1	1	1	1	2.39736
ENSG00000038427.15	VCAN	1	1	1	2.39736
ENSG00000039987.6	BEST2	1	1	1	2.39736
ENSG00000052850.5	ALX4	1	1	1	2.39736
ENSG00000073282.12	TP63	1	1	1	2.39736
ENSG00000079482.12	OPHN1	1	1	1	2.39736
ENSG00000087237.10	CETP	1	1	1	2.39736
ENSG00000089169.14	RPH3A	1	1	1	2.39736
ENSG00000091831.21	ESR1	1	1	1	2.39736
ENSG00000099617.3	EFNA2	1	1	1	2.39736
ENSG00000100842.12	EFS	1	1	1	2.39736
ENSG00000101162.3	TUBB1	1	1	1	2.39736
ENSG00000102385.12	DRP2	1	1	1	2.39736
ENSG00000103200.6	RP11-723C11.2	1	1	1	2.39736
ENSG00000103460.16	TOX3	1	1	1	2.39736
ENSG00000104755.14	ADAM2	1	1	1	2.39736
ENSG00000105792.19	CFAP69	1	1	1	2.39736
ENSG00000109072.13	VTN	1	1	1	2.39736
ENSG00000109101.7	FOXN1	1	1	1	2.39736
ENSG00000110076.18	NRXN2	2	2	1	2.39736
ENSG00000111704.10	NANOG	2	2	1	2.39736
ENSG00000111816.7	FRK	1	1	1	2.39736
ENSG00000113140.10	SPARC	1	1	1	2.39736
ENSG00000113657.12	DPYSL3	1	1	1	2.39736
ENSG00000118432.12	CNR1	1	1	1	2.39736
ENSG00000119608.12	PROX2	1	1	1	2.39736
ENSG00000121351.7	IAPP	2	2	1	2.39736
ENSG00000122711.8	SPINK4	1	1	1	2.39736
ENSG00000122859.4	NEUROG3	1	1	1	2.39736
ENSG00000124091.9	GCNT7	1	1	1	2.39736
ENSG00000124839.12	RAB17	1	1	1	2.39736
ENSG00000125355.15	TMEM255A	1	1	1	2.39736
ENSG00000125787.11	GNRH2	1	1	1	2.39736
ENSG00000125804.13	FAM182A	2	2	1	2.39736
ENSG00000125997.5	BPIFB9P	2	2	1	2.39736
ENSG00000127366.5	TAS2R5	1	1	1	2.39736
ENSG00000129195.15	FAM64A	1	1	1	2.39736
ENSG00000130201.7	EXOC3L2	1	1	1	2.39736
ENSG00000132185.16	FCRLA	1	1	1	2.39736
ENSG00000132464.11	ENAM	1	1	1	2.39736
ENSG00000134258.16	VTCN1	1	1	1	2.39736
ENSG00000135917.13	SLC19A3	1	1	1	2.39736
ENSG00000139304.12	PTPRQ	1	1	1	2.39736
ENSG00000139915.18	MDGA2	1	1	1	2.39736
ENSG00000140015.19	KCNH5	1	1	1	2.39736
ENSG00000140839.11	CLEC18B	1	1	1	2.39736
ENSG00000141441.15	GAREM	2	2	1	2.39736
ENSG00000141744.3	PNMT	2	2	1	2.39736
ENSG00000142449.12	FBN3	1	1	1	2.39736
ENSG00000142611.16	PRDM16	1	1	1	2.39736
ENSG00000143199.17	ADCY10	1	1	1	2.39736
ENSG00000143869.6	GDF7	2	2	1	2.39736
ENSG00000144229.11	THSD7B	1	1	1	2.39736
ENSG00000144596.11	GRIP2	1	1	1	2.39736
ENSG00000145244.11	CORIN	1	1	1	2.39736
ENSG00000145861.7	C1QTNF2	1	1	1	2.39736
ENSG00000146373.16	RNF217	1	1	1	2.39736
ENSG00000149295.13	DRD2	1	1	1	2.39736
ENSG00000149300.9	C11orf52	1	1	1	2.39736
ENSG00000150540.13	HNMT	1	1	1	2.39736
ENSG00000153064.11	BANK1	1	1	1	2.39736
ENSG00000153404.13	PLEKHG4B	2	2	1	2.39736
ENSG00000154736.5	ADAMTS5	1	1	1	2.39736
ENSG00000154856.12	APCDD1	1	1	1	2.39736
ENSG00000155511.17	GRIA1	1	1	1	2.39736
ENSG00000157470.11	FAM81A	1	1	1	2.39736
ENSG00000158014.14	SLC30A2	2	2	1	2.39736
ENSG00000158578.18	ALAS2	1	1	1	2.39736
ENSG00000162706.12	CADM3	1	1	1	2.39736
ENSG00000162989.4	KCNJ3	2	2	1	2.39736
ENSG00000163554.11	SPTA1	1	1	1	2.39736
ENSG00000164066.12	INTU	2	2	1	2.39736
ENSG00000164185.4	ZNF474	1	1	1	2.39736
ENSG00000164287.12	CDC20B	1	1	1	2.39736
ENSG00000164294.13	GPX8	1	1	1	2.39736
ENSG00000164393.8	ADGRF2	1	1	1	2.39736
ENSG00000166118.7	SPATA19	1	1	1	2.39736
ENSG00000166535.19	A2ML1	1	1	1	2.39736
ENSG00000166917.8	MIR202HG	1	1	1	2.39736
ENSG00000168269.8	FOXI1	2	2	1	2.39736
ENSG00000168671.9	UGT3A2	1	1	1	2.39736
ENSG00000168702.16	LRP1B	1	1	1	2.39736
ENSG00000169031.18	COL4A3	1	1	1	2.39736
ENSG00000169126.15	ARMC4	1	1	1	2.39736
ENSG00000169247.11	SH3TC2	2	2	1	2.39736
ENSG00000169282.17	KCNAB1	2	2	1	2.39736
ENSG00000169347.16	GP2	1	1	1	2.39736
ENSG00000169906.5	S100G	1	1	1	2.39736
ENSG00000170516.16	COX7B2	1	1	1	2.39736
ENSG00000170788.13	DYDC1	1	1	1	2.39736
ENSG00000171357.5	LURAP1	1	1	1	2.39736
ENSG00000171798.17	KNDC1	1	1	1	2.39736
ENSG00000172379.18	ARNT2	1	1	1	2.39736
ENSG00000172399.5	MYOZ2	1	1	1	2.39736
ENSG00000172425.10	TTC36	1	1	1	2.39736
ENSG00000172538.6	FAM170B	1	1	1	2.39736
ENSG00000173641.17	HSPB7	1	1	1	2.39736
ENSG00000174343.5	CHRNA9	1	1	1	2.39736
ENSG00000174804.3	FZD4	1	1	1	2.39736
ENSG00000175161.13	CADM2	1	1	1	2.39736
ENSG00000175229.6	GAL3ST3	2	2	1	2.39736
ENSG00000175591.11	P2RY2	1	1	1	2.39736
ENSG00000175772.10	LINC01106	1	1	1	2.39736
ENSG00000175928.5	LRRN1	1	1	1	2.39736
ENSG00000176236.6	C10orf111	1	1	1	2.39736
ENSG00000176318.8	FOXN3P1	1	1	1	2.39736
ENSG00000176320.2	RP11-404O13.5	1	1	1	2.39736
ENSG00000177752.14	YIPF7	1	1	1	2.39736
ENSG00000178660.6	ARMC10P1	1	1	1	2.39736
ENSG00000179577.3	KB-1552D7.2	1	1	1	2.39736
ENSG00000180116.15	C12orf40	1	1	1	2.39736
ENSG00000180660.7	MAB21L1	1	1	1	2.39736
ENSG00000180720.7	CHRM4	1	1	1	2.39736
ENSG00000180828.2	BHLHE22	2	2	1	2.39736
ENSG00000182601.6	HS3ST4	1	1	1	2.39736
ENSG00000183022.5	TPM3P8	1	1	1	2.39736
ENSG00000183171.5	RP11-49C9.2	1	1	1	2.39736
ENSG00000183682.7	BMP8A	1	1	1	2.39736
ENSG00000183876.8	ARSI	2	2	1	2.39736
ENSG00000184276.2	DEFB108B	1	1	1	2.39736
ENSG00000185306.12	C12orf56	1	1	1	2.39736
ENSG00000186583.11	SPATC1	1	1	1	2.39736
ENSG00000187116.13	LILRA5	1	1	1	2.39736
ENSG00000187510.7	PLEKHG7	1	1	1	2.39736
ENSG00000187762.5	HSPE1P11	1	1	1	2.39736
ENSG00000187997.11	C17orf99	2	2	1	2.39736
ENSG00000188883.4	KLRG2	1	1	1	2.39736
ENSG00000197410.12	DCHS2	1	1	1	2.39736
ENSG00000197506.7	SLC28A3	1	1	1	2.39736
ENSG00000197632.8	SERPINB2	2	2	1	2.39736
ENSG00000197921.5	HES5	1	1	1	2.39736
ENSG00000197934.8	CYYR1-AS1	1	1	1	2.39736
ENSG00000198542.13	ITGBL1	1	1	1	2.39736
ENSG00000198682.12	PAPSS2	1	1	1	2.39736
ENSG00000199683.1	RN7SKP185	1	1	1	2.39736
ENSG00000199900.1	RNA5SP463	1	1	1	2.39736
ENSG00000200059.1	Y_RNA	1	1	1	2.39736
ENSG00000200688.1	Y_RNA	1	1	1	2.39736
ENSG00000201227.1	RNA5-8SP3	1	1	1	2.39736
ENSG00000201592.1	snoU2_19	1	1	1	2.39736
ENSG00000201967.1	RN7SKP22	1	1	1	2.39736
ENSG00000201990.1	Y_RNA	1	1	1	2.39736
ENSG00000203392.3	CTD-2026K11.6	1	1	1	2.39736
ENSG00000203573.4	Metazoa_SRP	1	1	1	2.39736
ENSG00000204092.2	LINC00951	1	1	1	2.39736
ENSG00000204117.1	RP4-640H8.2	1	1	1	2.39736
ENSG00000204706.14	MAMDC2-AS1	1	1	1	2.39736
ENSG00000204822.6	MRPL53	1	1	1	2.39736
ENSG00000204961.6	PCDHA9	1	1	1	2.39736
ENSG00000206077.10	ZDHHC11B	1	1	1	2.39736
ENSG00000206195.10	DUXAP8	1	1	1	2.39736
ENSG00000206199.9	ANKUB1	2	2	1	2.39736
ENSG00000206663.1	Y_RNA	1	1	1	2.39736
ENSG00000206675.1	RNU6-32P	2	2	1	2.39736
ENSG00000207136.1	RNU6-769P	1	1	1	2.39736
ENSG00000207417.1	Y_RNA	1	1	1	2.39736
ENSG00000207633.2	MIR505	1	1	1	2.39736
ENSG00000207696.1	MIR659	1	1	1	2.39736
ENSG00000207991.1	MIR601	1	1	1	2.39736
ENSG00000208308.1	SNORA40	1	1	1	2.39736
ENSG00000210184.1	MT-TS2	1	1	1	2.39736
ENSG00000211598.2	IGKV4-1	1	1	1	2.39736
ENSG00000211826.1	TRDJ4	1	1	1	2.39736
ENSG00000211862.1	TRAJ27	2	2	1	2.39736
ENSG00000212451.1	RNU11-4P	1	1	1	2.39736
ENSG00000213036.3	RP11-365D23.4	1	1	1	2.39736
ENSG00000213060.4	RP4-612B18.3	2	2	1	2.39736
ENSG00000213204.8	RP3-382I10.7	1	1	1	2.39736
ENSG00000214553.9	LRRC37A11P	1	1	1	2.39736
ENSG00000214837.8	LINC01347	1	1	1	2.39736
ENSG00000214875.2	MED28P1	1	1	1	2.39736
ENSG00000215559.8	ANKRD20A11P	2	2	1	2.39736
ENSG00000215595.1	C20orf202	1	1	1	2.39736
ENSG00000215905.4	RP11-4M23.7	2	2	1	2.39736
ENSG00000216020.2	AC008449.1	1	1	1	2.39736
ENSG00000217067.2	RP11-448N11.2	1	1	1	2.39736
ENSG00000217684.2	RPS3AP24	1	1	1	2.39736
ENSG00000218186.2	KRT8P43	1	1	1	2.39736
ENSG00000219682.4	RP3-425P12.4	1	1	1	2.39736
ENSG00000220237.1	RPS24P12	1	1	1	2.39736
ENSG00000220891.1	LL22NC03-63E9.3	1	1	1	2.39736
ENSG00000221955.10	SLC12A8	1	1	1	2.39736
ENSG00000221971.3	TTC4P1	1	1	1	2.39736
ENSG00000222915.1	RNU6-564P	1	1	1	2.39736
ENSG00000223189.1	RNU6-177P	1	1	1	2.39736
ENSG00000223663.2	RP5-890O3.3	1	1	1	2.39736
ENSG00000224251.6	RP11-499O7.7	1	1	1	2.39736
ENSG00000224308.1	LINC01527	1	1	1	2.39736
ENSG00000224755.1	HMGN1P34	1	1	1	2.39736
ENSG00000224763.1	FDPSP8	1	1	1	2.39736
ENSG00000224802.2	TUBB4BP2	1	1	1	2.39736
ENSG00000224875.2	AC083949.1	1	1	1	2.39736
ENSG00000224945.1	RP11-82L18.2	1	1	1	2.39736
ENSG00000224957.5	LINC01266	1	1	1	2.39736
ENSG00000224973.5	LARGE-AS1	1	1	1	2.39736
ENSG00000225140.1	RP11-809C18.3	1	1	1	2.39736
ENSG00000225235.1	DDX26B-AS1	1	1	1	2.39736
ENSG00000225402.1	AC010878.3	1	1	1	2.39736
ENSG00000225420.1	AC104134.2	1	1	1	2.39736
ENSG00000225526.4	MKRN2OS	2	2	1	2.39736
ENSG00000225636.1	HNRNPA3P15	1	1	1	2.39736
ENSG00000225657.2	RP5-843L14.1	2	2	1	2.39736
ENSG00000225761.1	RP11-417O11.5	1	1	1	2.39736
ENSG00000225872.2	LINC01529	1	1	1	2.39736
ENSG00000225891.1	RP3-476K8.3	1	1	1	2.39736
ENSG00000225936.1	RP11-501J20.5	1	1	1	2.39736
ENSG00000225945.1	RP3-441A12.1	1	1	1	2.39736
ENSG00000225979.1	AC010746.3	2	2	1	2.39736
ENSG00000225990.2	SNRPEP7	1	1	1	2.39736
ENSG00000226028.2	PFN1P12	1	1	1	2.39736
ENSG00000226186.1	TCEB1P21	1	1	1	2.39736
ENSG00000226544.4	RPL7P22	1	1	1	2.39736
ENSG00000226548.1	AC016722.3	1	1	1	2.39736
ENSG00000226729.3	RPL35AP30	1	1	1	2.39736
ENSG00000226961.3	AC018463.5	1	1	1	2.39736
ENSG00000227123.1	RPL12P44	2	2	1	2.39736
ENSG00000227541.1	SFR1P1	1	1	1	2.39736
ENSG00000227716.1	AP000459.7	1	1	1	2.39736
ENSG00000227740.1	RP11-318C24.2	1	1	1	2.39736
ENSG00000228169.3	PPIAP19	2	2	1	2.39736
ENSG00000228286.3	AP000593.5	1	1	1	2.39736
ENSG00000228350.1	CELSR3-AS1	1	1	1	2.39736
ENSG00000228401.4	RP11-251M1.1	1	1	1	2.39736
ENSG00000228862.3	RP11-91I20.3	1	1	1	2.39736
ENSG00000229258.5	RP11-552D8.1	1	1	1	2.39736
ENSG00000229334.1	AC046143.3	1	1	1	2.39736
ENSG00000229687.2	RP4-654H19.2	1	1	1	2.39736
ENSG00000229836.1	XXbac-BPG248L24.10	1	1	1	2.39736
ENSG00000229857.1	RP11-159H20.3	1	1	1	2.39736
ENSG00000229918.1	DOCK9-AS1	1	1	1	2.39736
ENSG00000229919.3	TCEB1P3	1	1	1	2.39736
ENSG00000230125.1	EEF1A1P39	1	1	1	2.39736
ENSG00000230133.1	FLJ33581	1	1	1	2.39736
ENSG00000230219.3	FAM92A1P2	1	1	1	2.39736
ENSG00000230323.5	LINC00159	2	2	1	2.39736
ENSG00000230326.1	HMGN1P33	1	1	1	2.39736
ENSG00000230397.1	SPTLC1P1	1	1	1	2.39736
ENSG00000230564.1	CALM1P2	2	2	1	2.39736
ENSG00000230568.1	SF3A3P1	1	1	1	2.39736
ENSG00000230863.2	RP4-595K12.2	1	1	1	2.39736
ENSG00000231050.1	RP1-140A9.1	1	1	1	2.39736
ENSG00000231063.1	AC006994.1	1	1	1	2.39736
ENSG00000231293.1	RPL36AP6	2	2	1	2.39736
ENSG00000231296.1	RP1-39G22.4	1	1	1	2.39736
ENSG00000231401.1	AC023481.1	1	1	1	2.39736
ENSG00000231453.1	LINC01305	1	1	1	2.39736
ENSG00000231546.1	RPL3P5	1	1	1	2.39736
ENSG00000231697.3	NANOGP5	1	1	1	2.39736
ENSG00000231830.1	XX-FW83128A1.2	1	1	1	2.39736
ENSG00000231858.5	AC067945.4	2	2	1	2.39736
ENSG00000232136.2	DUXAP7	1	1	1	2.39736
ENSG00000232332.1	RP3-481A17.1	1	1	1	2.39736
ENSG00000232407.3	RP11-641C17.2	1	1	1	2.39736
ENSG00000232875.1	HMGN2P35	1	1	1	2.39736
ENSG00000232909.1	RP3-510O8.4	1	1	1	2.39736
ENSG00000233028.1	RP4-725G10.4	1	1	1	2.39736
ENSG00000233086.7	RP11-375O18.2	1	1	1	2.39736
ENSG00000233106.1	RPL12P3	1	1	1	2.39736
ENSG00000233324.1	EEF1A1P34	1	1	1	2.39736
ENSG00000233445.1	RPL17P11	1	1	1	2.39736
ENSG00000233503.1	HNRNPLP1	1	1	1	2.39736
ENSG00000233718.5	MYCNOS	1	1	1	2.39736
ENSG00000234142.1	RP11-276E17.2	1	1	1	2.39736
ENSG00000234553.1	AC022431.3	1	1	1	2.39736
ENSG00000234639.1	AC009263.2	1	1	1	2.39736
ENSG00000234756.1	RP11-120C12.3	1	1	1	2.39736
ENSG00000234801.3	MORF4	1	1	1	2.39736
ENSG00000234937.1	RP11-101O6.2	1	1	1	2.39736
ENSG00000235016.1	SEMA3F-AS1	1	1	1	2.39736
ENSG00000235052.1	RP1-150O5.3	1	1	1	2.39736
ENSG00000235159.1	RP6-109B7.4	1	1	1	2.39736
ENSG00000235253.1	AC010240.2	1	1	1	2.39736
ENSG00000235266.1	RP11-753C18.8	1	1	1	2.39736
ENSG00000235275.3	KRT18P16	1	1	1	2.39736
ENSG00000235379.1	RPL7P31	1	1	1	2.39736
ENSG00000235429.1	AC083875.2	1	1	1	2.39736
ENSG00000235481.2	UBE2R2-AS1	1	1	1	2.39736
ENSG00000235581.1	GS1-111G14.1	1	1	1	2.39736
ENSG00000235756.2	RP11-339A11.1	1	1	1	2.39736
ENSG00000235888.1	AF064858.8	1	1	1	2.39736
ENSG00000236120.6	RP11-733O18.1	1	1	1	2.39736
ENSG00000236297.1	RP11-175P19.2	2	2	1	2.39736
ENSG00000236348.1	PSMC1P10	1	1	1	2.39736
ENSG00000236497.1	RP11-66A2.2	1	1	1	2.39736
ENSG00000236580.1	RP11-95P9.1	1	1	1	2.39736
ENSG00000236700.5	LINC01010	1	1	1	2.39736
ENSG00000236722.1	RP11-359I18.1	1	1	1	2.39736
ENSG00000236754.5	AC004019.13	1	1	1	2.39736
ENSG00000237005.1	HIGD1AP15	1	1	1	2.39736
ENSG00000237041.1	AC007679.4	1	1	1	2.39736
ENSG00000237158.1	RP11-472F14.4	1	1	1	2.39736
ENSG00000237285.1	HNRNPA1P2	1	1	1	2.39736
ENSG00000237300.2	MTCO1P19	1	1	1	2.39736
ENSG00000237324.3	RP11-439H8.4	1	1	1	2.39736
ENSG00000237415.2	NRBF2P3	2	2	1	2.39736
ENSG00000237471.1	AC073115.6	1	1	1	2.39736
ENSG00000237475.2	RPL7P53	1	1	1	2.39736
ENSG00000237646.1	HLCS-IT1	1	1	1	2.39736
ENSG00000238199.1	UBE2V2P3	1	1	1	2.39736
ENSG00000238269.8	PAGE2B	1	1	1	2.39736
ENSG00000238723.1	Y_RNA	1	1	1	2.39736
ENSG00000238965.1	RNA5SP351	1	1	1	2.39736
ENSG00000238976.1	AC004016.1	1	1	1	2.39736
ENSG00000239119.1	RNU7-119P	1	1	1	2.39736
ENSG00000239205.1	RP11-747D18.1	1	1	1	2.39736
ENSG00000239345.2	HNRNPA1P26	1	1	1	2.39736
ENSG00000239481.1	RPS3AP41	1	1	1	2.39736
ENSG00000239831.1	RNF7P1	1	1	1	2.39736
ENSG00000240235.3	RN7SL794P	1	1	1	2.39736
ENSG00000240455.2	RN7SL671P	1	1	1	2.39736
ENSG00000240669.1	RP11-555K12.2	1	1	1	2.39736
ENSG00000240966.3	RN7SL681P	1	1	1	2.39736
ENSG00000241774.3	RN7SL438P	1	1	1	2.39736
ENSG00000241905.1	RP11-305O4.1	1	1	1	2.39736
ENSG00000241981.2	AF224669.3	1	1	1	2.39736
ENSG00000242135.2	RPL17P2	1	1	1	2.39736
ENSG00000242399.1	RPS20P23	1	1	1	2.39736
ENSG00000242593.5	RP5-921G16.1	1	1	1	2.39736
ENSG00000242707.3	RN7SL362P	1	1	1	2.39736
ENSG00000243024.6	RPS11P6	1	1	1	2.39736
ENSG00000243398.3	RN7SL141P	1	1	1	2.39736
ENSG00000243469.1	RPL7P51	2	2	1	2.39736
ENSG00000243795.1	RP11-572M11.3	1	1	1	2.39736
ENSG00000244183.1	RP11-641C17.1	1	1	1	2.39736
ENSG00000244332.1	RP11-119K6.6	1	1	1	2.39736
ENSG00000244464.1	RP11-201E8.1	1	1	1	2.39736
ENSG00000244502.2	HDAC11-AS1	1	1	1	2.39736
ENSG00000244558.5	KCNK15-AS1	1	1	1	2.39736
ENSG00000244565.1	RP11-222O23.1	1	1	1	2.39736
ENSG00000244588.5	RAD21L1	1	1	1	2.39736
ENSG00000244708.1	RPL23P10	2	2	1	2.39736
ENSG00000244945.1	RP11-1379J22.2	1	1	1	2.39736
ENSG00000246323.2	RP11-325L7.1	1	1	1	2.39736
ENSG00000246422.2	CTD-2024I7.13	1	1	1	2.39736
ENSG00000246465.1	RP11-57A19.2	1	1	1	2.39736
ENSG00000246877.1	DNM1P35	1	1	1	2.39736
ENSG00000247570.2	SDCBPP2	1	1	1	2.39736
ENSG00000248802.1	RP11-184M15.2	1	1	1	2.39736
ENSG00000248840.2	RP11-357G3.2	1	1	1	2.39736
ENSG00000249160.4	RP11-1C1.5	1	1	1	2.39736
ENSG00000249474.1	RP11-49I4.3	1	1	1	2.39736
ENSG00000250202.2	RP11-397E7.2	1	1	1	2.39736
ENSG00000250227.1	TRIM60P14	1	1	1	2.39736
ENSG00000250258.1	CTC-431G16.2	1	1	1	2.39736
ENSG00000250280.2	RP11-305O6.3	1	1	1	2.39736
ENSG00000250365.6	CTD-2213F21.2	1	1	1	2.39736
ENSG00000250415.1	CTC-461F20.1	1	1	1	2.39736
ENSG00000250432.5	RP11-834C11.5	1	1	1	2.39736
ENSG00000250602.5	RP11-517I3.1	1	1	1	2.39736
ENSG00000251005.1	RP11-318I4.2	1	1	1	2.39736
ENSG00000251139.2	RP11-701P16.2	2	2	1	2.39736
ENSG00000251285.2	RP11-147K6.2	1	1	1	2.39736
ENSG00000251308.1	MRPS33P3	1	1	1	2.39736
ENSG00000251370.1	CTD-2201E9.1	1	1	1	2.39736
ENSG00000251379.1	RP11-484O2.1	1	1	1	2.39736
ENSG00000251429.1	RP11-597D13.7	1	1	1	2.39736
ENSG00000251804.1	RNU6-1294P	2	2	1	2.39736
ENSG00000252101.2	RNU6-758P	1	1	1	2.39736
ENSG00000252129.1	SNORA74	1	1	1	2.39736
ENSG00000252174.1	RNU7-18P	1	1	1	2.39736
ENSG00000252363.1	RNU7-43P	1	1	1	2.39736
ENSG00000253215.1	RP11-156K13.2	1	1	1	2.39736
ENSG00000253321.1	RP11-61G23.2	1	1	1	2.39736
ENSG00000253646.1	CTD-2311A18.1	1	1	1	2.39736
ENSG00000253701.2	AL928768.3	1	1	1	2.39736
ENSG00000253715.1	RP11-706C16.8	1	1	1	2.39736
ENSG00000253777.1	RP11-758M4.3	1	1	1	2.39736
ENSG00000253878.5	RP11-347C18.3	1	1	1	2.39736
ENSG00000254001.5	RP11-91P17.1	1	1	1	2.39736
ENSG00000254060.1	RP11-172E10.1	1	1	1	2.39736
ENSG00000254131.1	RP11-1007J8.1	1	1	1	2.39736
ENSG00000254273.1	RP11-181D18.4	1	1	1	2.39736
ENSG00000254388.1	DUTP2	2	2	1	2.39736
ENSG00000254522.1	RP11-113K21.1	1	1	1	2.39736
ENSG00000254538.1	RP11-463D19.1	1	1	1	2.39736
ENSG00000254578.1	CTD-2517M22.16	1	1	1	2.39736
ENSG00000254744.3	CTD-3076O17.1	1	1	1	2.39736
ENSG00000254748.1	HNRNPCP8	1	1	1	2.39736
ENSG00000254784.1	LRRC6P1	1	1	1	2.39736
ENSG00000254907.1	RP11-484D2.2	1	1	1	2.39736
ENSG00000255051.1	BCAS2P1	2	2	1	2.39736
ENSG00000255097.1	RP11-5L12.1	1	1	1	2.39736
ENSG00000255102.1	RP11-164N3.2	1	1	1	2.39736
ENSG00000255301.1	RP11-624G17.3	1	1	1	2.39736
ENSG00000255521.1	RP4-607I7.1	1	1	1	2.39736
ENSG00000255807.1	PTP4A1P2	1	1	1	2.39736
ENSG00000256361.1	RP11-613F22.6	1	1	1	2.39736
ENSG00000256582.1	RP11-75L1.1	1	1	1	2.39736
ENSG00000256995.6	RP11-114G22.1	2	2	1	2.39736
ENSG00000257431.1	RP11-263K4.3	1	1	1	2.39736
ENSG00000257523.1	CTD-2384A14.2	1	1	1	2.39736
ENSG00000257524.5	RP11-203J24.9	1	1	1	2.39736
ENSG00000257703.5	RP11-328J6.1	1	1	1	2.39736
ENSG00000257848.1	RP11-474C8.5	1	1	1	2.39736
ENSG00000257883.1	RP11-497G19.1	1	1	1	2.39736
ENSG00000257894.2	RP1-78O14.1	1	1	1	2.39736
ENSG00000258130.7	RP11-347C12.3	1	1	1	2.39736
ENSG00000258227.6	CLEC5A	1	1	1	2.39736
ENSG00000258401.1	RP11-326E7.1	1	1	1	2.39736
ENSG00000258457.5	RP11-298I3.4	1	1	1	2.39736
ENSG00000258477.1	PPIAP6	1	1	1	2.39736
ENSG00000258482.1	TRAV15	1	1	1	2.39736
ENSG00000258504.2	RP11-638I2.6	1	1	1	2.39736
ENSG00000258506.2	RP11-688D15.1	1	1	1	2.39736
ENSG00000258531.2	BANF1P1	1	1	1	2.39736
ENSG00000258559.2	AC005519.4	1	1	1	2.39736
ENSG00000258666.1	RP11-638I2.8	1	1	1	2.39736
ENSG00000258698.1	RP11-589M4.3	1	1	1	2.39736
ENSG00000258699.1	RP11-356K23.2	1	1	1	2.39736
ENSG00000258800.1	CTD-2302E22.2	1	1	1	2.39736
ENSG00000258851.1	RP11-894P9.2	1	1	1	2.39736
ENSG00000259005.1	RP3-449M8.6	1	1	1	2.39736
ENSG00000259050.2	CHORDC2P	1	1	1	2.39736
ENSG00000259091.1	LINC00517	1	1	1	2.39736
ENSG00000259134.5	LINC00924	2	2	1	2.39736
ENSG00000259553.3	AC140725.4	1	1	1	2.39736
ENSG00000259632.2	RP11-56B16.1	1	1	1	2.39736
ENSG00000259974.2	LINC00261	1	1	1	2.39736
ENSG00000260037.5	CTD-2524L6.3	1	1	1	2.39736
ENSG00000260135.6	RP11-212I21.2	1	1	1	2.39736
ENSG00000260228.5	RP11-483P21.2	1	1	1	2.39736
ENSG00000260300.5	RP11-505K9.4	1	1	1	2.39736
ENSG00000260366.1	CTD-2639E6.4	1	1	1	2.39736
ENSG00000260386.5	LINC01225	1	1	1	2.39736
ENSG00000260411.4	RP11-420N3.2	1	1	1	2.39736
ENSG00000260541.1	LA16c-429E7.1	2	2	1	2.39736
ENSG00000260592.1	CTA-363E6.6	1	1	1	2.39736
ENSG00000260953.1	RP11-426C22.6	1	1	1	2.39736
ENSG00000261025.1	RP11-84D1.2	1	1	1	2.39736
ENSG00000261077.1	RP11-553E24.1	1	1	1	2.39736
ENSG00000261229.6	RP11-38G5.4	1	1	1	2.39736
ENSG00000261346.1	RP11-297C4.2	1	1	1	2.39736
ENSG00000261595.1	RP11-426L16.9	1	1	1	2.39736
ENSG00000261666.1	LINC00560	1	1	1	2.39736
ENSG00000261898.2	RP11-314A20.5	1	1	1	2.39736
ENSG00000262094.1	AC139099.5	1	1	1	2.39736
ENSG00000262412.1	RP11-85G18.6	1	1	1	2.39736
ENSG00000262803.1	RP11-160A9.3	1	1	1	2.39736
ENSG00000263013.1	RP11-876N24.5	1	1	1	2.39736
ENSG00000263522.2	AC107613.1	1	1	1	2.39736
ENSG00000263868.1	AL139319.1	1	1	1	2.39736
ENSG00000263904.1	RP11-344B2.3	1	1	1	2.39736
ENSG00000263990.1	CTC-542B22.2	1	1	1	2.39736
ENSG00000264028.2	RN7SL744P	1	1	1	2.39736
ENSG00000264038.1	AC091132.2	1	1	1	2.39736
ENSG00000264212.1	RP11-94B19.3	1	1	1	2.39736
ENSG00000264270.1	RP11-474I11.7	1	1	1	2.39736
ENSG00000264286.2	AL390718.1	1	1	1	2.39736
ENSG00000264311.1	CCDC58P1	1	1	1	2.39736
ENSG00000264544.2	AL589988.1	1	1	1	2.39736
ENSG00000264554.2	RN7SL793P	1	1	1	2.39736
ENSG00000264599.2	AC124074.1	1	1	1	2.39736
ENSG00000264792.1	MIR4637	1	1	1	2.39736
ENSG00000264813.6	CTD-2501B8.1	1	1	1	2.39736
ENSG00000265316.1	RP11-286N3.1	1	1	1	2.39736
ENSG00000265521.1	MIR5697	1	1	1	2.39736
ENSG00000265566.2	RN7SL605P	1	1	1	2.39736
ENSG00000265813.2	RN7SL300P	1	1	1	2.39736
ENSG00000266185.2	RN7SL804P	1	1	1	2.39736
ENSG00000266251.1	COX6CP3	1	1	1	2.39736
ENSG00000266957.1	RP11-49K24.4	1	1	1	2.39736
ENSG00000266978.1	CTD-2369P2.5	1	1	1	2.39736
ENSG00000266984.1	POLR3GP2	1	1	1	2.39736
ENSG00000266989.1	FTLP5	1	1	1	2.39736
ENSG00000267232.1	CTB-31O20.9	1	1	1	2.39736
ENSG00000267319.1	CTD-2528L19.3	1	1	1	2.39736
ENSG00000267336.1	EIF4A2P1	1	1	1	2.39736
ENSG00000267664.1	RPL17P45	1	1	1	2.39736
ENSG00000267666.2	AC004156.3	2	2	1	2.39736
ENSG00000267783.1	CTB-55O6.10	1	1	1	2.39736
ENSG00000267868.1	RP11-120K24.3	1	1	1	2.39736
ENSG00000268458.1	CTC-471J1.9	1	1	1	2.39736
ENSG00000268636.1	CTB-33G10.11	1	1	1	2.39736
ENSG00000268742.1	CTD-2396E7.7	1	1	1	2.39736
ENSG00000268756.1	AC104534.2	1	1	1	2.39736
ENSG00000269106.1	CTD-2619J13.23	1	1	1	2.39736
ENSG00000269161.1	CTD-3131K8.3	1	1	1	2.39736
ENSG00000269799.1	CTD-2538G9.6	1	1	1	2.39736
ENSG00000269813.1	CTD-3193O13.14	1	1	1	2.39736
ENSG00000269873.1	CTD-2587H19.3	2	2	1	2.39736
ENSG00000269888.1	RP11-3P17.5	1	1	1	2.39736
ENSG00000269898.1	RP11-568J23.4	2	2	1	2.39736
ENSG00000269925.1	RP3-467L1.6	1	1	1	2.39736
ENSG00000269976.1	RP11-130L8.2	1	1	1	2.39736
ENSG00000270030.1	RP11-326C3.13	1	1	1	2.39736
ENSG00000270292.1	RP11-453E17.4	1	1	1	2.39736
ENSG00000270326.1	RP5-874C20.6	1	1	1	2.39736
ENSG00000270332.1	SMC2-AS1	1	1	1	2.39736
ENSG00000270427.1	NRBF2P5	1	1	1	2.39736
ENSG00000270549.1	RP11-293K19.1	1	1	1	2.39736
ENSG00000270823.1	RP11-2E11.6	1	1	1	2.39736
ENSG00000270978.1	RP11-54C4.2	1	1	1	2.39736
ENSG00000271079.1	CTAGE15	1	1	1	2.39736
ENSG00000271081.1	RP11-465K4.4	1	1	1	2.39736
ENSG00000271094.1	RP3-380C13.2	1	1	1	2.39736
ENSG00000271131.1	RP11-33A14.3	2	2	1	2.39736
ENSG00000271151.1	RP11-394I13.2	1	1	1	2.39736
ENSG00000271172.1	RP11-660M5.1	1	1	1	2.39736
ENSG00000271680.1	RP11-564A8.8	2	2	1	2.39736
ENSG00000271705.1	RPL17P3	1	1	1	2.39736
ENSG00000271774.1	RP4-678D15.1	1	1	1	2.39736
ENSG00000271911.1	RP11-532F6.5	1	1	1	2.39736
ENSG00000271914.1	RP4-789D17.5	1	1	1	2.39736
ENSG00000271936.1	RP11-443B20.1	2	2	1	2.39736
ENSG00000271983.1	RP11-28H5.2	1	1	1	2.39736
ENSG00000272037.1	KB-431C1.5	1	1	1	2.39736
ENSG00000272247.1	RP11-379F4.9	1	1	1	2.39736
ENSG00000272519.1	RP11-105N14.2	1	1	1	2.39736
ENSG00000272524.1	RP11-254F7.4	1	1	1	2.39736
ENSG00000272610.1	MAGI1-IT1	1	1	1	2.39736
ENSG00000272627.1	RP11-354E23.5	1	1	1	2.39736
ENSG00000272733.1	KB-208E9.1	2	2	1	2.39736
ENSG00000272795.1	RP11-602N24.3	1	1	1	2.39736
ENSG00000273001.1	RP11-118K6.3	1	1	1	2.39736
ENSG00000273133.1	RP11-799M12.2	1	1	1	2.39736
ENSG00000273262.1	RP11-18I14.11	1	1	1	2.39736
ENSG00000273302.1	RP11-493E12.2	1	1	1	2.39736
ENSG00000273365.1	RP11-466F5.10	1	1	1	2.39736
ENSG00000273424.1	CTA-223H9.9	2	2	1	2.39736
ENSG00000273455.1	RP11-305O4.3	1	1	1	2.39736
ENSG00000273744.1	U4	1	1	1	2.39736
ENSG00000274004.1	H19_3	1	1	1	2.39736
ENSG00000274017.1	Metazoa_SRP	1	1	1	2.39736
ENSG00000274330.1	RP11-486O13.5	1	1	1	2.39736
ENSG00000274441.1	CTD-2282P23.2	1	1	1	2.39736
ENSG00000274492.1	RP11-976B16.1	1	1	1	2.39736
ENSG00000274695.1	RP11-21K12.3	1	1	1	2.39736
ENSG00000275191.1	RP11-36I17.2	1	1	1	2.39736
ENSG00000275465.5	RP11-569G13.3	1	1	1	2.39736
ENSG00000275504.1	U7	1	1	1	2.39736
ENSG00000275684.1	AL353644.5	1	1	1	2.39736
ENSG00000275784.1	RP5-1125A11.6	1	1	1	2.39736
ENSG00000275901.1	Metazoa_SRP	1	1	1	2.39736
ENSG00000275909.1	Metazoa_SRP	1	1	1	2.39736
ENSG00000275966.1	RP11-1055B8.9	1	1	1	2.39736
ENSG00000276076.4	CH507-152C13.3	1	1	1	2.39736
ENSG00000276078.1	AC091154.1	1	1	1	2.39736
ENSG00000276554.1	AC008514.1	1	1	1	2.39736
ENSG00000276736.1	AL592188.6	1	1	1	2.39736
ENSG00000276747.1	PADI6	1	1	1	2.39736
ENSG00000276863.1	CTD-2047H16.5	1	1	1	2.39736
ENSG00000277127.1	Metazoa_SRP	2	2	1	2.39736
ENSG00000277288.3	C10orf142	1	1	1	2.39736
ENSG00000277592.1	Metazoa_SRP	1	1	1	2.39736
ENSG00000277763.1	CTD-2588E21.1	1	1	1	2.39736
ENSG00000277778.1	PGM5P2	1	1	1	2.39736
ENSG00000277794.1	Metazoa_SRP	2	2	1	2.39736
ENSG00000277937.1	AC103724.1	2	2	1	2.39736
ENSG00000278007.1	Metazoa_SRP	1	1	1	2.39736
ENSG00000278254.4	RP4-668E10.4	1	1	1	2.39736
ENSG00000278493.1	CTD-2382E5.6	1	1	1	2.39736
ENSG00000278504.1	UPF3BP2	1	1	1	2.39736
ENSG00000278514.1	AC068831.16	1	1	1	2.39736
ENSG00000278530.4	CHMP1B2P	1	1	1	2.39736
ENSG00000278636.1	Metazoa_SRP	1	1	1	2.39736
ENSG00000278861.1	RP11-338K17.6	2	2	1	2.39736
ENSG00000278916.1	CEP83-AS1	2	2	1	2.39736
ENSG00000278954.1	RP13-415G19.2	2	2	1	2.39736
ENSG00000279009.1	AC005943.6	1	1	1	2.39736
ENSG00000279064.1	CH507-39O4.2	1	1	1	2.39736
ENSG00000279221.1	RP11-543H23.1	1	1	1	2.39736
ENSG00000279322.1	RP4-738P15.6	1	1	1	2.39736
ENSG00000279360.1	RP11-946P6.4	1	1	1	2.39736
ENSG00000279489.1	RP11-392A14.8	1	1	1	2.39736
ENSG00000279539.1	AC006486.10	1	1	1	2.39736
ENSG00000279619.1	CTD-2527I21.5	1	1	1	2.39736
ENSG00000279641.1	CTD-2545G14.6	1	1	1	2.39736
ENSG00000279770.1	LINC00552	1	1	1	2.39736
ENSG00000279949.1	RP11-10A14.9	1	1	1	2.39736
ENSG00000280023.1	LLNLR-276H7.1	1	1	1	2.39736
ENSG00000280025.1	CTA-992D9.8	1	1	1	2.39736
ENSG00000280039.1	RN7SKP23	1	1	1	2.39736
ENSG00000280227.1	RP11-454F8.3	1	1	1	2.39736
ENSG00000280273.1	AF131216.1	1	1	1	2.39736
ENSG00000280310.1	RP11-326I19.2	2	2	1	2.39736
ENSG00000281124.1	AC068724.1	1	1	1	2.39736
ENSG00000281370.1	AC079907.1	1	1	1	2.39736
ENSG00000281669.1	Metazoa_SRP	1	1	1	2.39736
ENSG00000281889.1	AC073072.1	1	1	1	2.39736
ENSG00000282499.1	TRBV25-1	1	1	1	2.39736
ENSG00000282993.1	RP11-118A1.2	1	1	1	2.39736
ENSG00000007001.12	UPP2	3	4	1	1.98233
ENSG00000102837.6	OLFM4	3	4	1	1.98233
ENSG00000120049.18	KCNIP2	3	4	1	1.98233
ENSG00000124469.10	CEACAM8	3	4	1	1.98233
ENSG00000137877.9	SPTBN5	3	4	1	1.98233
ENSG00000142583.17	SLC2A5	3	4	1	1.98233
ENSG00000151418.11	ATP6V1G3	3	4	1	1.98233
ENSG00000179363.6	TMEM31	3	4	1	1.98233
ENSG00000182873.5	RP11-181G12.2	3	4	1	1.98233
ENSG00000198959.11	TGM2	3	4	1	1.98233
ENSG00000202193.1	RNA5SP427	3	4	1	1.98233
ENSG00000203867.7	RBM20	3	4	1	1.98233
ENSG00000205456.11	TP53TG3D	3	4	1	1.98233
ENSG00000207034.1	Y_RNA	3	4	1	1.98233
ENSG00000211789.2	TRAV12-2	3	4	1	1.98233
ENSG00000215007.3	DNAJA1P3	3	4	1	1.98233
ENSG00000224066.1	RP4-622L5.7	3	4	1	1.98233
ENSG00000227258.5	SMIM2-AS1	3	4	1	1.98233
ENSG00000228906.1	RP13-216E22.4	3	4	1	1.98233
ENSG00000230841.2	RPL23AP15	3	4	1	1.98233
ENSG00000235099.1	RP1-23E21.2	3	4	1	1.98233
ENSG00000242241.3	RN7SL306P	3	4	1	1.98233
ENSG00000243508.1	RP11-775J23.2	3	4	1	1.98233
ENSG00000244131.2	RPSAP51	3	4	1	1.98233
ENSG00000244573.3	RPL30P11	3	4	1	1.98233
ENSG00000260733.1	RP11-264L1.4	3	4	1	1.98233
ENSG00000263655.1	RP11-25L3.3	3	4	1	1.98233
ENSG00000264963.2	RN7SL440P	3	4	1	1.98233
ENSG00000265907.1	RP11-737O24.2	3	4	1	1.98233
ENSG00000266445.1	RP13-991F5.2	3	4	1	1.98233
ENSG00000267476.1	RP11-126O1.4	3	4	1	1.98233
ENSG00000270878.1	CTD-2302E22.5	3	4	1	1.98233
ENSG00000271347.1	RP11-701H24.7	3	4	1	1.98233
ENSG00000272745.1	RP5-1007H16.1	3	4	1	1.98233
ENSG00000067177.14	PHKA1	2	3	1	1.8124
ENSG00000089225.19	TBX5	2	3	1	1.8124
ENSG00000091129.19	NRCAM	2	3	1	1.8124
ENSG00000118156.12	ZNF541	2	3	1	1.8124
ENSG00000134769.21	DTNA	2	3	1	1.8124
ENSG00000135338.13	LCA5	2	3	1	1.8124
ENSG00000136960.12	ENPP2	2	3	1	1.8124
ENSG00000139767.8	SRRM4	2	3	1	1.8124
ENSG00000140479.16	PCSK6	2	3	1	1.8124
ENSG00000143850.12	PLEKHA6	2	3	1	1.8124
ENSG00000154227.13	CERS3	2	3	1	1.8124
ENSG00000158486.13	DNAH3	2	3	1	1.8124
ENSG00000158825.5	CDA	2	3	1	1.8124
ENSG00000162409.10	PRKAA2	2	3	1	1.8124
ENSG00000164675.10	IQUB	2	3	1	1.8124
ENSG00000169877.9	AHSP	2	3	1	1.8124
ENSG00000171671.6	SHANK2-AS3	2	3	1	1.8124
ENSG00000172995.16	ARPP21	2	3	1	1.8124
ENSG00000174371.16	EXO1	2	3	1	1.8124
ENSG00000175899.14	A2M	2	3	1	1.8124
ENSG00000177455.11	CD19	2	3	1	1.8124
ENSG00000178026.12	LRRC75B	2	3	1	1.8124
ENSG00000179997.8	AC010894.4	2	3	1	1.8124
ENSG00000197614.10	MFAP5	2	3	1	1.8124
ENSG00000199179.2	MIRLET7I	2	3	1	1.8124
ENSG00000199839.1	RNA5SP150	2	3	1	1.8124
ENSG00000213782.7	DDX47	2	3	1	1.8124
ENSG00000220256.3	AC093802.1	2	3	1	1.8124
ENSG00000223225.1	RNU6-1054P	2	3	1	1.8124
ENSG00000224714.2	RP11-179K3.2	2	3	1	1.8124
ENSG00000225948.2	RP11-554I8.1	2	3	1	1.8124
ENSG00000227155.7	RP11-165F24.3	2	3	1	1.8124
ENSG00000228005.1	AC020743.2	2	3	1	1.8124
ENSG00000229120.2	CYCSP4	2	3	1	1.8124
ENSG00000231128.5	RP5-1073O3.2	2	3	1	1.8124
ENSG00000232041.1	PSMD10P3	2	3	1	1.8124
ENSG00000232199.1	RPL3P8	2	3	1	1.8124
ENSG00000233716.1	AC074367.1	2	3	1	1.8124
ENSG00000235914.1	MACROD2-AS1	2	3	1	1.8124
ENSG00000236075.1	RP11-121P10.1	2	3	1	1.8124
ENSG00000236248.1	AC104389.32	2	3	1	1.8124
ENSG00000236468.1	RP11-104D3.2	2	3	1	1.8124
ENSG00000236608.1	EIF4A1P6	2	3	1	1.8124
ENSG00000242221.8	PSG2	2	3	1	1.8124
ENSG00000242661.1	RPS3AP43	2	3	1	1.8124
ENSG00000249212.1	ATP1B1P1	2	3	1	1.8124
ENSG00000249846.6	RP11-77P16.4	2	3	1	1.8124
ENSG00000256188.3	TAS2R30	2	3	1	1.8124
ENSG00000257279.1	RP11-231I16.1	2	3	1	1.8124
ENSG00000258404.1	RP11-1029J19.5	2	3	1	1.8124
ENSG00000258735.1	LINC00637	2	3	1	1.8124
ENSG00000258813.2	RP11-109N23.4	2	3	1	1.8124
ENSG00000259378.1	DCAF13P3	2	3	1	1.8124
ENSG00000260011.2	RP13-20L14.1	2	3	1	1.8124
ENSG00000261158.1	CTD-2583P5.3	2	3	1	1.8124
ENSG00000261537.1	RP11-319G9.5	2	3	1	1.8124
ENSG00000264540.2	RN7SL405P	2	3	1	1.8124
ENSG00000265261.1	RP11-162A12.3	2	3	1	1.8124
ENSG00000266954.1	RP11-701H16.4	2	3	1	1.8124
ENSG00000267044.1	AC005757.6	2	3	1	1.8124
ENSG00000268355.1	AC006129.1	2	3	1	1.8124
ENSG00000269980.1	RP11-282O18.7	2	3	1	1.8124
ENSG00000270137.1	CTC-137K3.1	2	3	1	1.8124
ENSG00000270953.1	RP11-2E11.9	2	3	1	1.8124
ENSG00000271098.1	IMMP1LP3	2	3	1	1.8124
ENSG00000272263.1	RP11-767C1.2	2	3	1	1.8124
ENSG00000273904.1	Hammerhead_HH10	2	3	1	1.8124
ENSG00000274475.1	RN7SL650P	2	3	1	1.8124
ENSG00000276110.1	RP4-790G17.7	2	3	1	1.8124
ENSG00000277043.1	EEF1A1P42	2	3	1	1.8124
ENSG00000278396.1	RP11-120E11.2	2	3	1	1.8124
ENSG00000280382.1	RP11-804H8.7	2	3	1	1.8124
ENSG00000280509.1	AL117341.1	2	3	1	1.8124
ENSG00000105290.11	APLP1	3	5	1	1.6604
ENSG00000112655.15	PTK7	3	5	1	1.6604
ENSG00000158714.10	SLAMF8	3	5	1	1.6604
ENSG00000168070.11	C11orf85	3	5	1	1.6604
ENSG00000175267.14	VWA3A	3	5	1	1.6604
ENSG00000176654.12	NANOGP1	3	5	1	1.6604
ENSG00000176919.11	C8G	3	5	1	1.6604
ENSG00000179431.6	FJX1	3	5	1	1.6604
ENSG00000213180.4	RPL36AP48	3	5	1	1.6604
ENSG00000213210.4	AC005229.5	3	5	1	1.6604
ENSG00000216109.1	AL713999.1	3	5	1	1.6604
ENSG00000218358.2	RAET1K	3	5	1	1.6604
ENSG00000220110.1	RP1-6P5.2	3	5	1	1.6604
ENSG00000223668.1	EEF1A1P24	3	5	1	1.6604
ENSG00000224003.1	YES1P1	3	5	1	1.6604
ENSG00000227056.2	RPL6P2	3	5	1	1.6604
ENSG00000227343.1	RPL15P1	3	5	1	1.6604
ENSG00000232063.1	RP11-307E17.8	3	5	1	1.6604
ENSG00000237930.1	AC007563.4	3	5	1	1.6604
ENSG00000244113.1	RP11-468H14.1	3	5	1	1.6604
ENSG00000244753.2	RPL15P21	3	5	1	1.6604
ENSG00000249679.1	RP11-279O9.4	3	5	1	1.6604
ENSG00000252552.1	RNU6-307P	3	5	1	1.6604
ENSG00000257127.6	CLLU1	3	5	1	1.6604
ENSG00000265781.1	RP11-384E22.1	3	5	1	1.6604
ENSG00000266171.1	RP11-769O8.1	3	5	1	1.6604
ENSG00000267353.1	CTD-2162K18.3	3	5	1	1.6604
ENSG00000267607.1	CTD-2369P2.8	3	5	1	1.6604
ENSG00000267707.2	RP11-95O2.5	3	5	1	1.6604
ENSG00000270117.1	AP000769.7	3	5	1	1.6604
ENSG00000270889.1	RP11-609L3.1	3	5	1	1.6604
ENSG00000272049.1	RP11-480D4.6	3	5	1	1.6604
ENSG00000273257.1	RP11-177J6.1	3	5	1	1.6604
ENSG00000276250.1	CTD-2349P21.12	3	5	1	1.6604
ENSG00000106125.14	FAM188B	4	7	1	1.59001
ENSG00000161958.10	FGF11	4	7	1	1.59001
ENSG00000162069.14	CCDC64B	4	7	1	1.59001
ENSG00000242229.1	RPS3AP14	4	7	1	1.59001
ENSG00000255397.1	AC022182.2	4	7	1	1.59001
ENSG00000259803.6	SLC22A31	4	7	1	1.59001
ENSG00000275014.1	RN7SL166P	4	7	1	1.59001
ENSG00000279662.1	RP11-609N14.4	4	7	1	1.59001
ENSG00000187244.10	BCAM	5	9	1	1.54937
ENSG00000214803.3	RP11-37N22.1	5	9	1	1.54937
ENSG00000243904.1	RPSAP5	5	9	1	1.54937
ENSG00000274191.1	RP11-324E6.10	5	9	1	1.54937
ENSG00000024526.16	DEPDC1	1	2	1	1.39736
ENSG00000043039.6	BARX2	3	6	1	1.39736
ENSG00000060718.19	COL11A1	1	2	1	1.39736
ENSG00000065534.18	MYLK	2	4	1	1.39736
ENSG00000065618.16	COL17A1	1	2	1	1.39736
ENSG00000066382.16	MPPED2	2	4	1	1.39736
ENSG00000070019.4	GUCY2C	1	2	1	1.39736
ENSG00000075035.9	WSCD2	1	2	1	1.39736
ENSG00000075886.10	TUBA3D	1	2	1	1.39736
ENSG00000080166.15	DCT	1	2	1	1.39736
ENSG00000081052.11	COL4A4	1	2	1	1.39736
ENSG00000081479.12	LRP2	1	2	1	1.39736
ENSG00000088386.15	SLC15A1	1	2	1	1.39736
ENSG00000090889.11	KIF4A	1	2	1	1.39736
ENSG00000091262.14	ABCC6	2	4	1	1.39736
ENSG00000095539.15	SEMA4G	4	8	1	1.39736
ENSG00000099864.17	PALM	1	2	1	1.39736
ENSG00000099954.18	CECR2	1	2	1	1.39736
ENSG00000100156.10	SLC16A8	1	2	1	1.39736
ENSG00000100341.11	PNPLA5	1	2	1	1.39736
ENSG00000100433.15	KCNK10	1	2	1	1.39736
ENSG00000100557.9	C14orf105	2	4	1	1.39736
ENSG00000100678.18	SLC8A3	1	2	1	1.39736
ENSG00000101384.11	JAG1	1	2	1	1.39736
ENSG00000104537.16	ANXA13	1	2	1	1.39736
ENSG00000104967.6	NOVA2	1	2	1	1.39736
ENSG00000104970.10	KIR3DX1	1	2	1	1.39736
ENSG00000105131.7	EPHX3	1	2	1	1.39736
ENSG00000105668.7	UPK1A	3	6	1	1.39736
ENSG00000106714.17	CNTNAP3	1	2	1	1.39736
ENSG00000108239.8	TBC1D12	1	2	1	1.39736
ENSG00000111052.7	LIN7A	1	2	1	1.39736
ENSG00000111305.18	GSG1	2	4	1	1.39736
ENSG00000111732.10	AICDA	1	2	1	1.39736
ENSG00000115648.13	MLPH	1	2	1	1.39736
ENSG00000117009.11	KMO	1	2	1	1.39736
ENSG00000120664.10	SPG20-AS1	3	6	1	1.39736
ENSG00000121446.18	RGSL1	1	2	1	1.39736
ENSG00000121570.12	DPPA4	1	2	1	1.39736
ENSG00000122194.18	PLG	1	2	1	1.39736
ENSG00000123095.5	BHLHE41	1	2	1	1.39736
ENSG00000123560.13	PLP1	1	2	1	1.39736
ENSG00000127329.14	PTPRB	1	2	1	1.39736
ENSG00000128268.11	MGAT3	1	2	1	1.39736
ENSG00000128805.14	ARHGAP22	5	10	1	1.39736
ENSG00000130052.13	STARD8	1	2	1	1.39736
ENSG00000130649.9	CYP2E1	2	4	1	1.39736
ENSG00000131095.11	GFAP	1	2	1	1.39736
ENSG00000131401.11	NAPSB	2	4	1	1.39736
ENSG00000131471.6	AOC3	1	2	1	1.39736
ENSG00000132681.16	ATP1A4	2	4	1	1.39736
ENSG00000132958.17	TPTE2	1	2	1	1.39736
ENSG00000134376.14	CRB1	1	2	1	1.39736
ENSG00000135111.14	TBX3	1	2	1	1.39736
ENSG00000135409.10	AMHR2	1	2	1	1.39736
ENSG00000135740.16	SLC9A5	3	6	1	1.39736
ENSG00000136235.15	GPNMB	1	2	1	1.39736
ENSG00000136531.13	SCN2A	1	2	1	1.39736
ENSG00000137673.8	MMP7	2	4	1	1.39736
ENSG00000137868.18	STRA6	1	2	1	1.39736
ENSG00000137962.12	ARHGAP29	2	4	1	1.39736
ENSG00000138653.9	NDST4	1	2	1	1.39736
ENSG00000139540.11	SLC39A5	4	8	1	1.39736
ENSG00000143469.16	SYT14	1	2	1	1.39736
ENSG00000144278.14	GALNT13	1	2	1	1.39736
ENSG00000144481.16	TRPM8	1	2	1	1.39736
ENSG00000144668.11	ITGA9	1	2	1	1.39736
ENSG00000144847.12	IGSF11	1	2	1	1.39736
ENSG00000146722.11	AC006014.8	3	6	1	1.39736
ENSG00000146950.12	SHROOM2	1	2	1	1.39736
ENSG00000147509.13	RGS20	1	2	1	1.39736
ENSG00000148584.14	A1CF	1	2	1	1.39736
ENSG00000148948.7	LRRC4C	1	2	1	1.39736
ENSG00000149256.14	TENM4	1	2	1	1.39736
ENSG00000149305.6	HTR3B	1	2	1	1.39736
ENSG00000150556.16	LYPD6B	1	2	1	1.39736
ENSG00000151967.18	SCHIP1	2	4	1	1.39736
ENSG00000153292.15	ADGRF1	2	4	1	1.39736
ENSG00000153822.13	KCNJ16	1	2	1	1.39736
ENSG00000154485.4	MMP21	1	2	1	1.39736
ENSG00000155026.16	RSPH10B	1	2	1	1.39736
ENSG00000155530.2	LRGUK	1	2	1	1.39736
ENSG00000155966.13	AFF2	1	2	1	1.39736
ENSG00000157551.17	KCNJ15	1	2	1	1.39736
ENSG00000157680.15	DGKI	1	2	1	1.39736
ENSG00000158220.13	ESYT3	1	2	1	1.39736
ENSG00000158528.11	PPP1R9A	1	2	1	1.39736
ENSG00000158571.10	PFKFB1	1	2	1	1.39736
ENSG00000159904.11	ZNF890P	1	2	1	1.39736
ENSG00000160200.17	CBS	1	2	1	1.39736
ENSG00000162188.5	GNG3	1	2	1	1.39736
ENSG00000162493.16	PDPN	2	4	1	1.39736
ENSG00000162631.18	NTNG1	1	2	1	1.39736
ENSG00000162843.17	WDR64	1	2	1	1.39736
ENSG00000162944.10	RFTN2	1	2	1	1.39736
ENSG00000163032.11	VSNL1	1	2	1	1.39736
ENSG00000163053.10	SLC16A14	1	2	1	1.39736
ENSG00000163273.3	NPPC	1	2	1	1.39736
ENSG00000163631.16	ALB	1	2	1	1.39736
ENSG00000163792.6	TCF23	3	6	1	1.39736
ENSG00000163888.3	CAMK2N2	1	2	1	1.39736
ENSG00000163958.13	ZDHHC19	1	2	1	1.39736
ENSG00000164023.14	SGMS2	1	2	1	1.39736
ENSG00000164509.13	IL31RA	1	2	1	1.39736
ENSG00000166323.12	C11orf65	4	8	1	1.39736
ENSG00000167619.11	TMEM145	1	2	1	1.39736
ENSG00000167701.13	GPT	1	2	1	1.39736
ENSG00000169071.14	ROR2	1	2	1	1.39736
ENSG00000169962.4	TAS1R3	1	2	1	1.39736
ENSG00000170484.9	KRT74	1	2	1	1.39736
ENSG00000170615.14	SLC26A5	3	6	1	1.39736
ENSG00000172209.5	GPR22	1	2	1	1.39736
ENSG00000172421.7	EFCAB3	1	2	1	1.39736
ENSG00000174473.15	GALNTL6	1	2	1	1.39736
ENSG00000174567.7	GOLT1A	1	2	1	1.39736
ENSG00000177045.7	SIX5	3	6	1	1.39736
ENSG00000177511.5	ST8SIA3	3	6	1	1.39736
ENSG00000180287.16	PLD5	1	2	1	1.39736
ENSG00000180332.6	KCTD4	1	2	1	1.39736
ENSG00000180777.13	ANKRD30B	1	2	1	1.39736
ENSG00000180846.8	CSNK1G2-AS1	1	2	1	1.39736
ENSG00000182885.16	ADGRG3	2	4	1	1.39736
ENSG00000182921.9	CCDC75P1	1	2	1	1.39736
ENSG00000183747.11	ACSM2A	1	2	1	1.39736
ENSG00000184774.8	MGAT4EP	1	2	1	1.39736
ENSG00000185565.11	LSAMP	2	4	1	1.39736
ENSG00000185873.7	TMPRSS11B	1	2	1	1.39736
ENSG00000186431.18	FCAR	1	2	1	1.39736
ENSG00000186472.19	PCLO	1	2	1	1.39736
ENSG00000186684.12	CYP27C1	2	4	1	1.39736
ENSG00000187498.14	COL4A1	1	2	1	1.39736
ENSG00000187595.14	ZNF385C	5	10	1	1.39736
ENSG00000188037.10	CLCN1	1	2	1	1.39736
ENSG00000188107.13	EYS	2	4	1	1.39736
ENSG00000188185.11	LINC00265	3	6	1	1.39736
ENSG00000188277.9	C15orf62	2	4	1	1.39736
ENSG00000188316.13	ENO4	1	2	1	1.39736
ENSG00000188730.4	VWC2	1	2	1	1.39736
ENSG00000188906.13	LRRK2	1	2	1	1.39736
ENSG00000189030.9	VHLL	1	2	1	1.39736
ENSG00000196167.9	COLCA1	1	2	1	1.39736
ENSG00000196565.12	HBG2	2	4	1	1.39736
ENSG00000196767.6	POU3F4	1	2	1	1.39736
ENSG00000196876.13	SCN8A	2	4	1	1.39736
ENSG00000196900.4	TEX43	1	2	1	1.39736
ENSG00000196972.7	SMIM10L2B	1	2	1	1.39736
ENSG00000197083.11	ZNF300P1	2	4	1	1.39736
ENSG00000197334.2	Metazoa_SRP	1	2	1	1.39736
ENSG00000197408.8	CYP2B6	1	2	1	1.39736
ENSG00000197753.8	LHFPL5	1	2	1	1.39736
ENSG00000197816.13	CCDC180	3	6	1	1.39736
ENSG00000198156.10	NPIPB6	4	8	1	1.39736
ENSG00000198358.4	RP11-544M22.1	1	2	1	1.39736
ENSG00000198868.3	MTND4LP30	2	4	1	1.39736
ENSG00000199032.1	MIR425	1	2	1	1.39736
ENSG00000199035.1	MIR103A1	1	2	1	1.39736
ENSG00000199691.1	RN7SKP173	1	2	1	1.39736
ENSG00000199875.1	Y_RNA	2	4	1	1.39736
ENSG00000199944.1	RNU6-653P	1	2	1	1.39736
ENSG00000200175.1	RNU6-1309P	1	2	1	1.39736
ENSG00000200840.1	RNU6-82P	1	2	1	1.39736
ENSG00000201078.1	RN7SKP214	1	2	1	1.39736
ENSG00000201109.1	RNA5SP245	2	4	1	1.39736
ENSG00000201160.1	Y_RNA	1	2	1	1.39736
ENSG00000201231.1	RNU4-50P	1	2	1	1.39736
ENSG00000201367.1	RNU6-522P	4	8	1	1.39736
ENSG00000201372.1	RNU6-1251P	1	2	1	1.39736
ENSG00000201492.1	RNA5SP78	1	2	1	1.39736
ENSG00000201659.1	RNU12-2P	1	2	1	1.39736
ENSG00000203327.2	AC012358.7	1	2	1	1.39736
ENSG00000203469.2	RP5-1113E3.3	1	2	1	1.39736
ENSG00000203684.5	IBA57-AS1	1	2	1	1.39736
ENSG00000203721.5	LINC00862	2	4	1	1.39736
ENSG00000204052.4	LRRC73	1	2	1	1.39736
ENSG00000204323.5	SMIM5	2	4	1	1.39736
ENSG00000204334.7	ERICH2	1	2	1	1.39736
ENSG00000204539.3	CDSN	1	2	1	1.39736
ENSG00000205767.4	CTD-2302E22.1	1	2	1	1.39736
ENSG00000206778.1	RNU6-213P	1	2	1	1.39736
ENSG00000206856.1	RNU6-427P	1	2	1	1.39736
ENSG00000206903.1	SNORA24	3	6	1	1.39736
ENSG00000207369.1	RNU6-665P	2	4	1	1.39736
ENSG00000207452.1	RNU6-606P	1	2	1	1.39736
ENSG00000207713.2	MIR200C	1	2	1	1.39736
ENSG00000207725.2	MIR222	1	2	1	1.39736
ENSG00000207741.1	MIR590	1	2	1	1.39736
ENSG00000207895.1	AL161652.1	2	4	1	1.39736
ENSG00000211454.13	AKR7L	1	2	1	1.39736
ENSG00000211863.1	TRAJ26	2	4	1	1.39736
ENSG00000211869.1	TRAJ20	1	2	1	1.39736
ENSG00000211893.3	IGHG2	4	8	1	1.39736
ENSG00000211896.7	IGHG1	5	10	1	1.39736
ENSG00000211898.7	IGHD	1	2	1	1.39736
ENSG00000212485.1	RNU6-1197P	1	2	1	1.39736
ENSG00000212663.2	RP1-122K4.3	1	2	1	1.39736
ENSG00000213035.4	RPL23AP80	1	2	1	1.39736
ENSG00000213057.5	C1orf220	5	10	1	1.39736
ENSG00000213252.3	RP11-819M15.1	2	4	1	1.39736
ENSG00000213279.2	RP1-29C18.9	1	2	1	1.39736
ENSG00000213290.4	PGK1P2	1	2	1	1.39736
ENSG00000213295.3	AC092106.2	3	6	1	1.39736
ENSG00000213421.4	RP11-84O12.2	2	4	1	1.39736
ENSG00000213435.3	ATP6V0CP3	1	2	1	1.39736
ENSG00000213592.4	AP000662.9	1	2	1	1.39736
ENSG00000213761.4	MT1P1	1	2	1	1.39736
ENSG00000213786.3	NHP2P2	1	2	1	1.39736
ENSG00000213830.3	CFL1P5	1	2	1	1.39736
ENSG00000214015.3	RP11-414H17.2	1	2	1	1.39736
ENSG00000214298.3	MRPS21P6	1	2	1	1.39736
ENSG00000214855.9	APOC1P1	3	6	1	1.39736
ENSG00000215018.9	COL28A1	1	2	1	1.39736
ENSG00000215045.8	GRID2IP	2	4	1	1.39736
ENSG00000215089.3	KRT18P11	1	2	1	1.39736
ENSG00000215529.12	EFCAB8	1	2	1	1.39736
ENSG00000216365.2	RPL37P15	1	2	1	1.39736
ENSG00000216901.1	AL022393.7	1	2	1	1.39736
ENSG00000216990.2	HSPD1P10	1	2	1	1.39736
ENSG00000217566.2	TDGF1P4	1	2	1	1.39736
ENSG00000218872.1	RP11-249L21.2	1	2	1	1.39736
ENSG00000218991.1	CCNG1P1	1	2	1	1.39736
ENSG00000219253.1	RPS6P7	2	4	1	1.39736
ENSG00000221319.1	AL441988.1	1	2	1	1.39736
ENSG00000221340.1	RNU6ATAC18P	1	2	1	1.39736
ENSG00000221463.2	MIR1277	1	2	1	1.39736
ENSG00000221866.9	PLXNA4	1	2	1	1.39736
ENSG00000222005.8	LINC01118	1	2	1	1.39736
ENSG00000223570.2	RP11-275I14.2	1	2	1	1.39736
ENSG00000223695.1	RP4-633O19__A.1	1	2	1	1.39736
ENSG00000223973.2	AC068491.3	1	2	1	1.39736
ENSG00000224224.1	HAUS1P2	1	2	1	1.39736
ENSG00000224610.1	RP11-265P11.1	1	2	1	1.39736
ENSG00000224680.4	PLA2G12AP1	2	4	1	1.39736
ENSG00000224685.1	RP11-84O12.3	1	2	1	1.39736
ENSG00000224992.2	RP11-295G24.5	1	2	1	1.39736
ENSG00000225302.2	RP11-539I5.1	1	2	1	1.39736
ENSG00000225579.1	EDNRB-AS1	1	2	1	1.39736
ENSG00000225642.1	SNRPEP5	1	2	1	1.39736
ENSG00000225756.1	DBH-AS1	4	8	1	1.39736
ENSG00000225832.1	RP3-348I23.3	1	2	1	1.39736
ENSG00000225873.2	LINC00694	1	2	1	1.39736
ENSG00000225930.3	DKFZP434L187	2	4	1	1.39736
ENSG00000226055.2	PAICSP1	1	2	1	1.39736
ENSG00000226306.6	NPY6R	1	2	1	1.39736
ENSG00000226676.1	RP11-589B3.6	1	2	1	1.39736
ENSG00000226806.1	AC011893.3	1	2	1	1.39736
ENSG00000226942.2	IL9RP3	1	2	1	1.39736
ENSG00000227038.2	GTF2IP7	1	2	1	1.39736
ENSG00000227165.7	WDR11-AS1	1	2	1	1.39736
ENSG00000227256.1	MIS18A-AS1	1	2	1	1.39736
ENSG00000227262.3	HCG4B	1	2	1	1.39736
ENSG00000227375.5	DLG1-AS1	1	2	1	1.39736
ENSG00000227638.2	HNRNPA1P14	1	2	1	1.39736
ENSG00000227855.3	DPY19L2P3	1	2	1	1.39736
ENSG00000228095.3	RP11-361M4.1	1	2	1	1.39736
ENSG00000228251.1	AC012442.6	2	4	1	1.39736
ENSG00000228663.1	PSMD10P1	1	2	1	1.39736
ENSG00000229091.3	HSPA8P8	1	2	1	1.39736
ENSG00000229241.1	PNPT1P1	1	2	1	1.39736
ENSG00000229487.1	ALG13-AS1	2	4	1	1.39736
ENSG00000229654.1	RP1-60O19.2	2	4	1	1.39736
ENSG00000229862.5	RP11-505P4.7	1	2	1	1.39736
ENSG00000229870.1	RP11-507K13.6	2	4	1	1.39736
ENSG00000229896.2	RP11-456H18.2	1	2	1	1.39736
ENSG00000229939.1	RP11-111F16.2	1	2	1	1.39736
ENSG00000229949.1	AC005094.2	1	2	1	1.39736
ENSG00000230116.1	RP11-163G10.2	1	2	1	1.39736
ENSG00000230131.5	RP11-282I1.1	1	2	1	1.39736
ENSG00000230198.1	RPL37P4	1	2	1	1.39736
ENSG00000230325.1	RP11-385F5.4	3	6	1	1.39736
ENSG00000230350.1	RPL35AP3	1	2	1	1.39736
ENSG00000230401.1	AC090505.4	2	4	1	1.39736
ENSG00000230534.6	RP11-297A16.2	1	2	1	1.39736
ENSG00000230912.1	RP3-508I15.10	3	6	1	1.39736
ENSG00000230918.1	AC008063.2	1	2	1	1.39736
ENSG00000230935.1	RPS3P1	3	6	1	1.39736
ENSG00000230968.1	AC084149.1	1	2	1	1.39736
ENSG00000230982.1	DSTNP1	1	2	1	1.39736
ENSG00000231066.3	NPM1P9	1	2	1	1.39736
ENSG00000231322.5	RPL13AP17	1	2	1	1.39736
ENSG00000231359.3	AC072052.7	1	2	1	1.39736
ENSG00000231646.5	FSIP2-AS1	1	2	1	1.39736
ENSG00000231898.8	AC012594.1	1	2	1	1.39736
ENSG00000232006.8	AC005537.2	1	2	1	1.39736
ENSG00000232091.1	PNLIPP1	1	2	1	1.39736
ENSG00000232464.1	CTA-125H2.1	1	2	1	1.39736
ENSG00000232498.1	RP5-1011O1.2	1	2	1	1.39736
ENSG00000232514.1	RP11-329A14.2	1	2	1	1.39736
ENSG00000232682.2	RP11-388P9.2	1	2	1	1.39736
ENSG00000232794.1	HNRNPDP1	1	2	1	1.39736
ENSG00000232864.1	NUCKS1P1	1	2	1	1.39736
ENSG00000232876.1	CTA-212D2.2	1	2	1	1.39736
ENSG00000232969.1	AP001062.9	1	2	1	1.39736
ENSG00000233073.1	AC005009.2	1	2	1	1.39736
ENSG00000233084.2	RPL23AP25	1	2	1	1.39736
ENSG00000233235.1	RP5-908D6.1	1	2	1	1.39736
ENSG00000233318.2	RP11-573G6.2	1	2	1	1.39736
ENSG00000233393.1	AP000688.29	1	2	1	1.39736
ENSG00000233579.1	KRT8P15	2	4	1	1.39736
ENSG00000233780.3	HNRNPA1P30	1	2	1	1.39736
ENSG00000233782.1	ZNF90P3	1	2	1	1.39736
ENSG00000233849.1	AC022201.5	1	2	1	1.39736
ENSG00000233952.1	FTLP15	3	6	1	1.39736
ENSG00000233984.1	RPSAP14	2	4	1	1.39736
ENSG00000234162.1	AC009505.4	1	2	1	1.39736
ENSG00000234173.1	RP11-257I14.1	1	2	1	1.39736
ENSG00000234286.1	AC006026.13	1	2	1	1.39736
ENSG00000234415.1	RPL5P7	1	2	1	1.39736
ENSG00000234500.1	GS1-124K5.10	3	6	1	1.39736
ENSG00000234524.1	RPL12P43	1	2	1	1.39736
ENSG00000234584.1	AC019186.1	1	2	1	1.39736
ENSG00000234800.2	PCMTD1P3	1	2	1	1.39736
ENSG00000234819.1	RP11-336N8.4	1	2	1	1.39736
ENSG00000235008.1	RP3-497J21.1	1	2	1	1.39736
ENSG00000235018.1	RP11-11M20.2	2	4	1	1.39736
ENSG00000235044.1	PPIAP3	2	4	1	1.39736
ENSG00000235264.1	RPL5P28	4	8	1	1.39736
ENSG00000235615.2	AJ239322.1	2	4	1	1.39736
ENSG00000235636.1	NUS1P1	1	2	1	1.39736
ENSG00000235768.1	BRD7P5	1	2	1	1.39736
ENSG00000235790.7	RP11-73M7.6	3	6	1	1.39736
ENSG00000235817.2	RP11-543E8.2	1	2	1	1.39736
ENSG00000236432.7	AC097662.2	1	2	1	1.39736
ENSG00000236434.2	RP11-296A18.6	2	4	1	1.39736
ENSG00000236480.1	PKMP1	1	2	1	1.39736
ENSG00000236570.1	RAD23BP1	1	2	1	1.39736
ENSG00000236581.8	STARD13-AS	1	2	1	1.39736
ENSG00000236646.1	LAMTOR5P1	1	2	1	1.39736
ENSG00000236888.1	RPS20P5	1	2	1	1.39736
ENSG00000237262.1	AC068492.1	4	8	1	1.39736
ENSG00000237515.7	SHISA9	1	2	1	1.39736
ENSG00000237980.1	RP11-338C15.3	1	2	1	1.39736
ENSG00000238133.6	MLK7-AS1	1	2	1	1.39736
ENSG00000238267.1	RP11-241K18.2	1	2	1	1.39736
ENSG00000238420.1	RNU6-437P	1	2	1	1.39736
ENSG00000239467.5	AC007405.6	2	4	1	1.39736
ENSG00000239799.1	ITIH4-AS1	1	2	1	1.39736
ENSG00000239868.3	RN7SL34P	3	6	1	1.39736
ENSG00000239932.3	RN7SL606P	1	2	1	1.39736
[truncated: 29,141 more rows]

## Sheet: cluster3
Donor 1, Cluster 3
ensg	gene	ncluster	nrest	fdr	log2_effect
ENSG00000165650.11	PDZD8	702	1012	0	2.74257
ENSG00000126709.14	IFI6	824	2885	5.70081e-191	1.46238
ENSG00000131981.15	LGALS3	549	1350	5.71578e-176	1.97215
ENSG00000213145.9	CRIP1	755	2595	1.95431e-173	1.48905
ENSG00000163191.5	S100A11	1220	6825	2.32747e-157	0.786286
ENSG00000182718.16	ANXA2	731	2632	1.32812e-154	1.42202
ENSG00000168685.14	IL7R	890	3944	4.36749e-144	1.12245
ENSG00000100097.11	LGALS1	965	4683	1.50454e-136	0.991402
ENSG00000245532.5	NEAT1	1285	7964	5.07497e-135	0.638509
ENSG00000196154.11	S100A4	1155	6549	5.32732e-133	0.766852
ENSG00000197747.8	S100A10	1317	8600	2.65037e-122	0.563153
ENSG00000067082.14	KLF6	1092	6102	2.94385e-122	0.787925
ENSG00000051523.10	CYBA	1308	8494	5.50142e-122	0.571152
ENSG00000197971.14	MBP	636	2489	1.80972e-111	1.30177
ENSG00000137959.15	IFI44L	368	935	1.9159e-106	1.92497
ENSG00000173821.19	RNF213	969	5242	1.92298e-105	0.834685
ENSG00000135842.16	FAM129A	387	1081	2.11889e-100	1.78827
ENSG00000271503.5	CCL5	667	3066	1.22237e-86	1.06963
ENSG00000225783.6	MIAT	434	1527	1.99039e-82	1.4553
ENSG00000090104.11	RGS1	537	2227	3.44596e-80	1.21813
ENSG00000187608.8	ISG15	892	5101	3.73282e-77	0.754569
ENSG00000135046.13	ANXA1	1003	6161	6.26635e-76	0.651391
ENSG00000111796.3	KLRB1	343	1104	7.10042e-72	1.58377
ENSG00000025708.13	TYMP	686	3477	1.73797e-71	0.928671
ENSG00000223551.1	TMSB4XP4	995	6247	6.40992e-69	0.619839
ENSG00000152518.6	ZFP36L2	962	5973	3.70162e-67	0.635887
ENSG00000172965.14	MIR4435-2HG	404	1528	5.05751e-67	1.35102
ENSG00000160932.10	LY6E	982	6169	5.53807e-67	0.618992
ENSG00000181104.6	F2R	264	732	5.70853e-66	1.79893
ENSG00000140564.10	FURIN	314	1037	1.44691e-62	1.54665
ENSG00000150593.15	PDCD4	493	2202	8.91939e-62	1.11108
ENSG00000080822.16	CLDND1	684	3655	9.68731e-62	0.852431
ENSG00000136810.12	TXN	912	5664	1.29381e-60	0.635518
ENSG00000197956.9	S100A6	1461	12032	3.74001e-60	0.228385
ENSG00000172183.14	ISG20	958	6151	1.63138e-58	0.58751
ENSG00000122862.4	SRGN	1110	7776	1.04725e-54	0.461765
ENSG00000112378.11	PERP	217	590	1.22573e-54	1.82721
ENSG00000280721.1	AC133644.2	573	2941	9.10645e-54	0.910534
ENSG00000111331.12	OAS3	302	1071	1.83035e-53	1.4439
ENSG00000103187.7	COTL1	784	4694	3.18938e-53	0.688342
ENSG00000008517.16	IL32	1419	11564	2.36148e-52	0.24354
ENSG00000142347.16	MYO1F	343	1388	8.36491e-49	1.25351
ENSG00000054654.15	SYNE2	632	3518	9.44309e-49	0.793475
ENSG00000113580.14	NR3C1	475	2304	1.10749e-48	0.992093
ENSG00000213553.4	RPLP0P6	468	2296	2.03058e-46	0.975692
ENSG00000177606.6	JUN	272	1003	1.92568e-44	1.38759
ENSG00000107742.12	SPOCK2	559	3046	7.7973e-44	0.824238
ENSG00000142089.15	IFITM3	684	4084	2.50349e-43	0.692319
ENSG00000121966.6	CXCR4	905	6084	8.9445e-43	0.521203
ENSG00000148175.12	STOM	267	1013	2.23488e-41	1.34651
ENSG00000157514.16	TSC22D3	457	2326	6.63015e-41	0.922649
ENSG00000171223.5	JUNB	777	4988	5.34031e-40	0.587759
ENSG00000143891.16	GALM	298	1266	1.36483e-37	1.18334
ENSG00000135404.11	CD63	615	3706	9.43886e-36	0.679029
ENSG00000116824.4	CD2	988	7116	1.21676e-35	0.42175
ENSG00000221869.4	CEBPD	157	455	1.92488e-35	1.73513
ENSG00000133574.9	GIMAP4	823	5556	3.98371e-35	0.515152
ENSG00000206560.10	ANKRD28	185	610	5.4476e-35	1.54895
ENSG00000172215.5	CXCR6	151	447	5.30238e-33	1.70451
ENSG00000163171.7	CDC42EP3	267	1142	1.08544e-32	1.17358
ENSG00000155307.17	SAMSN1	544	3208	1.47109e-32	0.710238
ENSG00000163568.13	AIM2	119	294	1.8871e-32	1.96538
ENSG00000089127.12	OAS1	153	466	3.74908e-32	1.66344
ENSG00000169641.13	LUZP1	240	978	4.69386e-32	1.24343
ENSG00000163565.18	IFI16	642	4071	3.77468e-31	0.605496
ENSG00000222041.10	LINC00152	584	3587	7.00637e-31	0.651496
ENSG00000102871.15	TRADD	457	2563	1.1232e-30	0.782666
ENSG00000133561.15	GIMAP6	292	1352	2.49568e-30	1.05918
ENSG00000196141.12	SPATS2L	182	649	2.92037e-30	1.43595
ENSG00000185507.19	IRF7	338	1678	3.05414e-30	0.958586
ENSG00000132965.9	ALOX5AP	491	2844	3.05414e-30	0.736107
ENSG00000243449.6	C4orf48	609	3822	4.12425e-30	0.62042
ENSG00000213639.9	PPP1CB	594	3699	5.53007e-30	0.631633
ENSG00000124942.13	AHNAK	276	1250	5.70805e-30	1.09105
ENSG00000186891.13	TNFRSF18	353	1793	5.70805e-30	0.925598
ENSG00000138814.16	PPP3CA	234	973	5.83291e-30	1.2143
ENSG00000047365.11	ARAP2	248	1066	7.88549e-30	1.16644
ENSG00000128016.5	ZFP36	610	3848	1.41999e-29	0.613006
ENSG00000078304.19	PPP2R5C	632	4051	4.11003e-29	0.589952
ENSG00000157601.13	MX1	306	1484	1.28546e-28	0.992346
ENSG00000177426.20	TGIF1	258	1157	2.08152e-28	1.10529
ENSG00000058668.14	ATP2B4	223	928	2.30397e-28	1.21315
ENSG00000123240.16	OPTN	391	2130	1.08104e-27	0.824621
ENSG00000069667.15	RORA	433	2459	1.60116e-27	0.764601
ENSG00000170525.18	PFKFB3	196	773	2.21999e-27	1.29062
ENSG00000277147.4	LINC00869	375	2017	2.29477e-27	0.842985
ENSG00000151150.20	ANK3	180	676	2.3674e-27	1.36121
ENSG00000185885.15	IFITM1	505	3046	3.68518e-27	0.677673
ENSG00000183508.4	FAM46C	156	542	7.6845e-27	1.47349
ENSG00000150093.18	ITGB1	309	1543	7.6845e-27	0.950175
ENSG00000158710.14	TAGLN2	787	5536	3.08978e-26	0.455825
ENSG00000178573.6	MAF	282	1367	4.33706e-26	0.992988
ENSG00000139278.9	GLIPR1	235	1049	7.23657e-26	1.11195
ENSG00000128245.14	YWHAH	446	2634	6.0897e-25	0.708094
ENSG00000143384.12	MCL1	511	3173	1.27402e-24	0.635782
ENSG00000010404.17	IDS	339	1815	1.43038e-24	0.849621
ENSG00000134198.9	TSPAN2	70	135	1.61139e-24	2.3227
ENSG00000185201.16	IFITM2	912	6796	2.82163e-24	0.372654
ENSG00000092820.17	EZR	567	3656	3.03105e-24	0.581388
ENSG00000244509.3	APOBEC3C	382	2156	4.83653e-24	0.773521
ENSG00000217801.9	RP11-465B22.3	351	1937	2.51735e-23	0.805953
ENSG00000132530.16	XAF1	254	1228	2.60472e-23	0.996824
ENSG00000076641.4	PAG1	262	1292	6.13817e-23	0.968266
ENSG00000153113.23	CAST	485	3014	6.90742e-23	0.634611
ENSG00000183486.12	MX2	191	813	7.86176e-23	1.18055
ENSG00000055332.16	EIF2AK2	207	920	1.08126e-22	1.11823
ENSG00000111266.8	DUSP16	138	493	1.80922e-22	1.43331
ENSG00000177189.12	RPS6KA3	217	991	1.82039e-22	1.07904
ENSG00000184588.17	PDE4B	219	1016	7.3816e-22	1.05634
ENSG00000130402.11	ACTN4	276	1418	8.74289e-22	0.909116
ENSG00000077984.5	CST7	402	2392	2.85044e-21	0.697284
ENSG00000104447.11	TRPS1	86	229	4.06246e-21	1.85729
ENSG00000122417.15	ODF2L	298	1597	4.77046e-21	0.848254
ENSG00000110324.9	IL10RA	328	1826	6.48248e-21	0.793315
ENSG00000102096.9	PIM2	637	4389	7.87562e-21	0.485707
ENSG00000161405.16	IKZF3	376	2204	1.09522e-20	0.718914
ENSG00000235576.1	AC092580.4	390	2327	2.82876e-20	0.693309
ENSG00000132274.15	TRIM22	281	1493	3.55384e-20	0.860662
ENSG00000236213.1	AC006369.2	102	322	6.38261e-20	1.61174
ENSG00000167996.15	FTH1	1476	13335	1.14937e-19	0.0947806
ENSG00000163564.14	PYHIN1	193	883	1.19093e-19	1.07642
ENSG00000115904.12	SOS1	142	560	2.41485e-19	1.2907
ENSG00000136286.14	MYO1G	315	1775	3.76139e-19	0.775839
ENSG00000133321.10	RARRES3	652	4602	7.18998e-19	0.450917
ENSG00000118503.14	TNFAIP3	228	1141	7.49106e-19	0.947041
ENSG00000101445.9	PPP1R16B	127	481	1.563e-18	1.34903
ENSG00000145365.10	TIFA	243	1260	2.41331e-18	0.895838
ENSG00000137965.10	IFI44	130	502	2.51398e-18	1.32106
ENSG00000183726.10	TMEM50A	560	3817	3.12385e-18	0.501293
ENSG00000143889.15	HNRNPLL	167	737	3.13417e-18	1.12842
ENSG00000145703.15	IQGAP2	223	1122	3.98046e-18	0.939277
ENSG00000170776.19	AKAP13	424	2672	3.99126e-18	0.61445
ENSG00000184584.12	TMEM173	283	1566	6.20321e-18	0.802024
ENSG00000186810.7	CXCR3	139	564	6.94365e-18	1.24962
ENSG00000177337.7	DLGAP1-AS1	157	683	1.31776e-17	1.14911
ENSG00000158985.13	CDC42SE2	815	6163	1.49937e-17	0.351473
ENSG00000135114.12	OASL	124	478	1.69872e-17	1.32356
ENSG00000164543.5	STK17A	587	4098	3.7838e-17	0.466746
ENSG00000116793.15	PHTF1	119	456	6.22919e-17	1.33216
ENSG00000147324.10	MFHAS1	153	669	6.22919e-17	1.14176
ENSG00000111728.10	ST8SIA1	75	215	1.30943e-16	1.75086
ENSG00000026508.16	CD44	946	7474	1.30943e-16	0.288265
ENSG00000111335.12	OAS2	163	742	1.53225e-16	1.08369
ENSG00000023445.13	BIRC3	636	4562	1.67601e-16	0.427666
ENSG00000129559.12	NEDD8	827	6332	2.07999e-16	0.333532
ENSG00000167552.13	TUBA1A	529	3626	2.44689e-16	0.493195
ENSG00000152061.22	RABGAP1L	169	787	2.6623e-16	1.05089
ENSG00000102007.10	PLP2	870	6751	2.88737e-16	0.31422
ENSG00000092841.18	MYL6	1277	10958	2.99132e-16	0.16908
ENSG00000145901.14	TNIP1	403	2569	3.54537e-16	0.597879
ENSG00000008283.15	CYB561	82	257	4.78128e-16	1.62216
ENSG00000165476.13	REEP3	191	945	5.52811e-16	0.963492
ENSG00000142669.13	SH3BGRL3	1393	12340	6.98802e-16	0.123159
ENSG00000112419.14	PHACTR2	132	553	7.28466e-16	1.20349
ENSG00000138646.8	HERC5	114	445	1.22698e-15	1.30546
ENSG00000172575.11	RASGRP1	325	1959	1.24372e-15	0.678628
ENSG00000139083.10	ETV6	267	1514	1.783e-15	0.76678
ENSG00000115902.10	SLC1A4	87	291	1.96186e-15	1.5283
ENSG00000128309.16	MPST	147	658	2.1134e-15	1.10796
ENSG00000070831.15	CDC42	747	5631	2.22986e-15	0.356023
ENSG00000162909.17	CAPN2	322	1947	2.81031e-15	0.674114
ENSG00000169442.8	CD52	1017	8253	3.07291e-15	0.249635
ENSG00000010810.17	FYN	473	3194	3.54596e-15	0.514782
ENSG00000205413.7	SAMD9	217	1152	4.22026e-15	0.86186
ENSG00000102265.11	TIMP1	248	1382	4.41926e-15	0.791888
ENSG00000187583.10	PLEKHN1	88	301	4.49329e-15	1.49605
ENSG00000138767.12	CNOT6L	215	1140	5.26184e-15	0.863609
ENSG00000164733.20	CTSB	240	1334	1.19764e-14	0.795581
ENSG00000104660.17	LEPROTL1	663	4895	1.25643e-14	0.386006
ENSG00000173221.13	GLRX	413	2711	1.28998e-14	0.555622
ENSG00000101596.14	SMCHD1	437	2918	1.8131e-14	0.530959
ENSG00000042493.15	CAPG	120	504	2.89038e-14	1.19984
ENSG00000186187.11	ZNRF1	126	543	3.20104e-14	1.16271
ENSG00000104904.12	OAZ1	1333	11693	3.28413e-14	0.137337
ENSG00000179144.4	GIMAP7	811	6295	3.54629e-14	0.313801
ENSG00000197622.12	CDC42SE1	523	3673	4.47616e-14	0.458158
ENSG00000197448.13	GSTK1	697	5234	4.47616e-14	0.36155
ENSG00000144749.13	LRIG1	80	270	5.97827e-14	1.51535
ENSG00000217555.12	CKLF	435	2925	6.85405e-14	0.520885
ENSG00000081237.18	PTPRC	797	6184	9.07594e-14	0.314345
ENSG00000260212.1	RP11-325O24.5	87	314	1.34432e-13	1.41856
ENSG00000103490.13	PYCARD	250	1441	1.4184e-13	0.743164
ENSG00000136560.13	TANK	334	2102	1.4184e-13	0.616391
ENSG00000137501.17	SYTL2	83	292	1.55833e-13	1.45545
ENSG00000130429.12	ARPC1B	893	7131	2.67711e-13	0.272862
ENSG00000196924.14	FLNA	340	2162	2.91169e-13	0.601474
ENSG00000118640.10	VAMP8	628	4647	3.09845e-13	0.382771
ENSG00000161055.3	SCGB3A1	75	251	3.16438e-13	1.52751
ENSG00000147065.16	MSN	390	2580	4.26231e-13	0.544409
ENSG00000088986.10	DYNLL1	573	4165	5.36396e-13	0.408524
ENSG00000076043.9	REXO2	329	2087	7.01402e-13	0.604963
ENSG00000143924.18	EML4	351	2270	8.79472e-13	0.577084
ENSG00000069974.15	RAB27A	274	1654	1.01444e-12	0.676522
ENSG00000120875.8	DUSP4	120	532	1.09782e-12	1.12184
ENSG00000240350.2	AC017002.1	130	598	1.11175e-12	1.0686
ENSG00000138172.10	CALHM2	80	286	1.12848e-12	1.43229
ENSG00000198873.11	GRK5	134	625	1.13543e-12	1.04861
ENSG00000133106.14	EPSTI1	415	2808	1.14714e-12	0.511874
ENSG00000120727.12	PAIP2	570	4163	1.66117e-12	0.401644
ENSG00000140575.12	IQGAP1	267	1608	1.83296e-12	0.679878
ENSG00000235162.8	C12orf75	214	1202	1.89175e-12	0.78048
ENSG00000178607.15	ERN1	112	485	1.95591e-12	1.15575
ENSG00000162545.5	CAMK2N1	55	155	2.2778e-12	1.77547
ENSG00000136213.9	CHST12	250	1480	2.45761e-12	0.704637
ENSG00000116489.12	CAPZA1	501	3563	2.52121e-12	0.440024
ENSG00000183943.5	PRKX	301	1883	2.61635e-12	0.625036
ENSG00000119632.3	IFI27L2	388	2599	3.01243e-12	0.526406
ENSG00000117616.17	RSRP1	365	2408	3.1154e-12	0.548367
ENSG00000169756.16	LIMS1	187	1009	3.31229e-12	0.838418
ENSG00000166913.12	YWHAB	840	6684	3.57301e-12	0.277983
ENSG00000147533.16	GOLGA7	283	1747	4.21933e-12	0.644228
ENSG00000111640.14	GAPDH	1436	13041	5.06693e-12	0.087307
ENSG00000150347.14	ARID5B	499	3567	6.96003e-12	0.432634
ENSG00000198885.9	ITPRIPL1	79	291	6.98904e-12	1.38914
ENSG00000267750.5	RUNDC3A-AS1	19	17	9.64261e-12	3.4307
ENSG00000162434.11	JAK1	457	3209	9.74964e-12	0.458376
ENSG00000164484.11	TMEM200A	36	74	1.24482e-11	2.23071
ENSG00000168209.4	DDIT4	519	3762	1.70231e-11	0.41254
ENSG00000130589.16	HELZ2	163	856	2.14188e-11	0.877495
ENSG00000168824.14	NSG1	73	264	2.66381e-11	1.41566
ENSG00000100906.10	NFKBIA	759	5965	2.73656e-11	0.295883
ENSG00000143443.9	C1orf56	454	3205	2.82985e-11	0.450674
ENSG00000176485.10	PLA2G16	102	443	3.37258e-11	1.1515
ENSG00000105404.10	RABAC1	729	5690	3.53309e-11	0.305796
ENSG00000172493.20	AFF1	83	326	4.22067e-11	1.29655
ENSG00000013725.14	CD6	468	3335	4.22128e-11	0.437128
ENSG00000149021.6	SCGB1A1	66	227	4.2947e-11	1.48808
ENSG00000163297.16	ANTXR2	140	704	6.07786e-11	0.940085
ENSG00000197442.9	MAP3K5	73	269	6.15591e-11	1.3886
ENSG00000160271.14	RALGDS	144	733	6.60372e-11	0.922489
ENSG00000095794.19	CREM	427	2992	7.22348e-11	0.461432
ENSG00000178199.13	ZC3H12D	173	943	7.36529e-11	0.823748
ENSG00000085832.16	EPS15	154	806	7.84614e-11	0.882384
ENSG00000177409.11	SAMD9L	229	1367	7.84614e-11	0.69264
ENSG00000185947.14	ZNF267	259	1607	1.07897e-10	0.636888
ENSG00000150991.14	UBC	965	7995	1.14942e-10	0.219737
ENSG00000116977.18	LGALS8	205	1189	1.23697e-10	0.734181
ENSG00000198668.10	CALM1	995	8301	1.50623e-10	0.209717
ENSG00000162819.11	BROX	164	886	1.54603e-10	0.836623
ENSG00000122694.15	GLIPR2	173	953	1.67498e-10	0.80853
ENSG00000279396.1	AC130469.1	57	185	1.81382e-10	1.57174
ENSG00000126822.16	PLEKHG3	21	26	1.9167e-10	2.96211
ENSG00000110876.9	SELPLG	205	1196	2.04587e-10	0.725712
ENSG00000010278.11	CD9	58	194	3.71107e-10	1.5283
ENSG00000160593.17	AMICA1	303	1984	4.03586e-10	0.559212
ENSG00000135441.7	BLOC1S1	486	3543	4.06986e-10	0.404291
ENSG00000162032.15	SPSB3	275	1757	4.1369e-10	0.594623
ENSG00000100354.20	TNRC6B	486	3546	4.61893e-10	0.40307
ENSG00000143753.12	DEGS1	203	1193	4.97175e-10	0.715191
ENSG00000170571.11	EMB	221	1332	4.97175e-10	0.678758
ENSG00000130813.17	C19orf66	380	2631	5.00088e-10	0.478694
ENSG00000136156.12	ITM2B	911	7504	5.00088e-10	0.228097
ENSG00000013364.18	MVP	326	2178	5.02415e-10	0.530174
ENSG00000033867.16	SLC4A7	113	539	5.07106e-10	1.01627
ENSG00000163519.13	TRAT1	376	2598	5.17655e-10	0.481637
ENSG00000177700.5	POLR2L	908	7480	5.9971e-10	0.22796
ENSG00000142327.11	RNPEPL1	181	1031	7.02415e-10	0.760251
ENSG00000124126.13	PREX1	116	563	7.40225e-10	0.991224
ENSG00000177917.10	ARL6IP6	187	1078	7.9719e-10	0.742987
ENSG00000143198.12	MGST3	361	2480	7.9719e-10	0.489964
ENSG00000258512.1	LINC00239	53	171	8.21129e-10	1.5803
ENSG00000167470.12	MIDN	186	1072	8.89948e-10	0.743303
ENSG00000253882.6	RP11-61L23.2	159	871	9.11437e-10	0.816588
ENSG00000162630.5	B3GALT2	26	46	1.12976e-09	2.44711
ENSG00000183696.13	UPP1	322	2161	1.16018e-09	0.523667
ENSG00000148362.10	C9orf142	454	3288	1.19295e-09	0.413788
ENSG00000075884.12	ARHGAP15	393	2762	1.28201e-09	0.457122
ENSG00000142227.10	EMP3	1092	9348	1.54397e-09	0.172549
ENSG00000100612.13	DHRS7	297	1961	1.63426e-09	0.547179
ENSG00000185088.13	RPS27L	836	6811	1.66493e-09	0.243942
ENSG00000186469.8	GNG2	252	1598	1.83998e-09	0.605462
ENSG00000129625.12	REEP5	373	2603	2.22242e-09	0.467306
ENSG00000272256.1	RP11-489E7.4	61	221	2.23385e-09	1.41307
ENSG00000116815.15	CD58	122	617	2.54881e-09	0.931845
ENSG00000124203.5	ZNF831	37	95	2.60264e-09	1.90983
ENSG00000116209.11	TMEM59	591	4531	2.71128e-09	0.331634
ENSG00000086062.12	B4GALT1	142	762	3.18543e-09	0.846334
ENSG00000264745.1	TTC39C-AS1	34	82	3.27132e-09	2.00014
ENSG00000184007.17	PTP4A2	1030	8740	3.27132e-09	0.185245
ENSG00000189403.14	HMGB1	993	8371	3.49214e-09	0.194699
ENSG00000130592.13	LSP1	554	4203	3.53606e-09	0.346772
ENSG00000119714.10	GPR68	89	397	3.59791e-09	1.11297
ENSG00000110031.12	LPXN	319	2164	4.81264e-09	0.508162
ENSG00000271614.1	LINC00936	48	153	4.91375e-09	1.59781
ENSG00000052126.14	PLEKHA5	43	127	5.00544e-09	1.70781
ENSG00000102109.8	PCSK1N	107	521	5.48975e-09	0.986561
ENSG00000133302.12	SLF1	96	447	5.6668e-09	1.05107
ENSG00000197536.10	C5orf56	239	1515	6.31539e-09	0.605999
ENSG00000226067.6	LINC00623	116	585	6.53502e-09	0.935922
ENSG00000085117.11	CD82	170	980	7.32762e-09	0.742987
ENSG00000057657.14	PRDM1	219	1359	7.47001e-09	0.636691
ENSG00000141574.7	SECTM1	56	201	9.9028e-09	1.42654
ENSG00000164938.13	TP53INP1	40	115	1.05774e-08	1.74667
ENSG00000085063.14	CD59	204	1247	1.08015e-08	0.658413
ENSG00000128335.13	APOL2	283	1882	1.10008e-08	0.536841
ENSG00000213949.8	ITGA1	84	374	1.1334e-08	1.11566
ENSG00000119801.12	YPEL5	279	1851	1.21103e-08	0.540266
ENSG00000173915.12	USMG5	1006	8539	1.24711e-08	0.184797
ENSG00000138496.16	PARP9	178	1051	1.51294e-08	0.70842
ENSG00000111276.10	CDKN1B	232	1476	1.70986e-08	0.600738
ENSG00000185669.5	SNAI3	80	353	2.07763e-08	1.12864
ENSG00000105643.9	ARRDC2	194	1182	2.51364e-08	0.663132
ENSG00000159023.18	EPB41	181	1082	2.63089e-08	0.690595
ENSG00000092871.16	RFFL	106	531	3.00971e-08	0.945586
ENSG00000168214.20	RBPJ	344	2414	3.19361e-08	0.459289
ENSG00000035664.11	DAPK2	31	76	3.20392e-08	1.9765
ENSG00000160213.5	CSTB	773	6296	3.20949e-08	0.244339
ENSG00000086598.10	TMED2	553	4253	3.24019e-08	0.327104
ENSG00000169692.12	AGPAT2	126	674	3.34023e-08	0.850909
ENSG00000158122.11	AAED1	168	987	3.57446e-08	0.715645
ENSG00000099797.11	TECR	344	2417	3.61041e-08	0.457497
ENSG00000115232.13	ITGA4	126	675	3.61548e-08	0.84877
ENSG00000003402.19	CFLAR	348	2454	4.12308e-08	0.452258
ENSG00000242732.4	RGAG4	23	43	4.13969e-08	2.36753
ENSG00000133318.13	RTN3	182	1097	4.19321e-08	0.678681
ENSG00000113448.16	PDE4D	141	787	4.35748e-08	0.789565
ENSG00000159884.11	CCDC107	344	2423	4.69848e-08	0.45392
ENSG00000100221.10	JOSD1	158	916	5.00569e-08	0.734811
ENSG00000142687.17	KIAA0319L	109	558	5.21982e-08	0.914297
ENSG00000115935.16	WIPF1	506	3844	5.42325e-08	0.344835
ENSG00000174946.6	GPR171	475	3569	5.77277e-08	0.360713
ENSG00000124145.6	SDC4	62	249	6.98401e-08	1.26443
ENSG00000182351.7	CRIP1P4	27	61	7.51347e-08	2.09438
ENSG00000059378.12	PARP12	119	634	8.08611e-08	0.856713
ENSG00000163346.16	PBXIP1	314	2181	8.13984e-08	0.474081
ENSG00000189159.15	HN1	383	2771	8.31976e-08	0.415243
ENSG00000151883.16	PARP8	137	767	9.16427e-08	0.785183
ENSG00000169508.6	GPR183	439	3265	1.01569e-07	0.375444
ENSG00000162889.10	MAPKAPK2	161	949	1.02524e-07	0.710886
ENSG00000197969.11	VPS13A	126	688	1.05794e-07	0.821249
ENSG00000276305.1	AC106788.1	33	90	1.11157e-07	1.82277
ENSG00000112308.12	C6orf62	352	2512	1.16032e-07	0.435045
ENSG00000196782.12	MAML3	17	24	1.26815e-07	2.77273
ENSG00000026103.19	FAS	191	1185	1.28781e-07	0.636991
ENSG00000122547.10	EEPD1	23	46	1.36721e-07	2.27023
ENSG00000174718.11	KIAA1551	271	1835	1.5292e-07	0.510819
ENSG00000103363.14	TCEB2	1021	8768	1.54885e-07	0.167969
ENSG00000184922.13	FMNL1	509	3900	1.55408e-07	0.332497
ENSG00000143774.16	GUK1	863	7211	1.56001e-07	0.207467
ENSG00000196814.14	MVB12B	30	77	1.56166e-07	1.91034
ENSG00000083457.11	ITGAE	247	1639	1.63727e-07	0.540001
ENSG00000273674.4	CTD-2378E12.1	55	213	1.74868e-07	1.31688
ENSG00000135074.15	ADAM19	129	717	1.82735e-07	0.795632
ENSG00000072786.12	STK10	220	1422	1.82816e-07	0.577888
ENSG00000272189.1	RP3-325F22.5	50	184	1.87108e-07	1.39053
ENSG00000121104.7	FAM117A	99	503	2.11322e-07	0.925176
ENSG00000178878.12	APOLD1	117	632	2.26401e-07	0.836818
ENSG00000168300.13	PCMTD1	132	742	2.26468e-07	0.779353
ENSG00000083223.17	ZCCHC6	112	597	2.47644e-07	0.856002
ENSG00000235859.5	AC006978.6	53	204	2.73646e-07	1.32573
ENSG00000023902.13	PLEKHO1	169	1026	2.82095e-07	0.668298
ENSG00000134996.11	OSTF1	327	2321	3.03886e-07	0.44285
ENSG00000092964.16	DPYSL2	41	136	3.052e-07	1.54032
ENSG00000103365.15	GGA2	169	1028	3.19805e-07	0.665489
ENSG00000147408.14	CSGALNACT1	103	536	3.27867e-07	0.890645
ENSG00000159733.13	ZFYVE28	90	447	3.96088e-07	0.957956
ENSG00000047849.21	MAP4	180	1118	4.15157e-07	0.635382
ENSG00000215788.9	TNFRSF25	316	2235	4.22077e-07	0.447955
ENSG00000100385.13	IL2RB	237	1577	4.51598e-07	0.53601
ENSG00000178209.14	PLEC	178	1104	4.58621e-07	0.637443
ENSG00000169519.20	METTL15	104	547	4.62397e-07	0.875277
ENSG00000158050.4	DUSP2	260	1767	4.62397e-07	0.505515
ENSG00000185043.10	CIB1	612	4875	5.1986e-07	0.276435
ENSG00000197324.8	LRP10	323	2300	5.29929e-07	0.438206
ENSG00000166949.15	SMAD3	147	867	5.45234e-07	0.710018
ENSG00000254859.1	RP11-661A12.5	26	63	5.5044e-07	1.99339
ENSG00000161011.19	SQSTM1	453	3435	5.5044e-07	0.347507
ENSG00000100345.20	MYH9	352	2550	5.53684e-07	0.413384
ENSG00000111817.16	DSE	68	303	5.661e-07	1.11452
ENSG00000154978.12	VOPP1	216	1411	5.70485e-07	0.562619
ENSG00000197863.8	ZNF790	67	297	5.97592e-07	1.122
ENSG00000197312.11	DDI2	77	363	6.09694e-07	1.03319
ENSG00000183918.15	SH2D1A	301	2117	6.17183e-07	0.456048
ENSG00000156273.15	BACH1	91	460	6.96448e-07	0.932538
ENSG00000196975.15	ANXA4	83	405	7.07918e-07	0.983495
ENSG00000173193.13	PARP14	185	1167	7.1566e-07	0.613026
ENSG00000134285.10	FKBP11	234	1563	7.53973e-07	0.530496
ENSG00000140455.16	USP3	157	949	7.61728e-07	0.67459
ENSG00000213719.8	CLIC1	624	4999	7.6848e-07	0.268212
ENSG00000187479.5	C11orf96	16	24	7.73387e-07	2.68527
ENSG00000175550.7	DRAP1	749	6172	7.83347e-07	0.227533
ENSG00000174738.12	NR1D2	67	300	8.46845e-07	1.1075
ENSG00000108669.16	CYTH1	327	2346	8.48753e-07	0.427393
ENSG00000110492.15	MDK	33	99	9.21483e-07	1.68527
ENSG00000171681.12	ATF7IP	116	643	9.58445e-07	0.79954
ENSG00000116497.17	S100PBP	95	492	9.88986e-07	0.897575
ENSG00000108946.14	PRKAR1A	277	1929	1.15937e-06	0.470339
ENSG00000005483.19	KMT2E	593	4730	1.32854e-06	0.274498
ENSG00000176463.13	SLCO3A1	91	467	1.32877e-06	0.91075
ENSG00000279433.1	RP11-4B16.1	39	133	1.35962e-06	1.50035
ENSG00000100422.13	CERK	134	782	1.36881e-06	0.725298
ENSG00000163840.9	DTX3L	131	762	1.66033e-06	0.73001
ENSG00000229833.9	PET100	275	1921	1.72588e-06	0.46588
ENSG00000166333.13	ILK	236	1598	1.88608e-06	0.510825
ENSG00000273749.4	CYFIP1	23	54	2.13038e-06	2.03891
ENSG00000150867.13	PIP4K2A	229	1544	2.26077e-06	0.516981
ENSG00000132475.8	H3F3B	1343	12227	2.45085e-06	0.0836946
ENSG00000078589.12	P2RY10	145	876	2.71735e-06	0.675356
ENSG00000034677.11	RNF19A	164	1024	2.72699e-06	0.627786
ENSG00000109854.13	HTATIP2	247	1697	2.75038e-06	0.48983
ENSG00000124920.13	MYRF	11	11	2.82295e-06	3.27023
ENSG00000175779.1	C15orf53	18	34	2.87455e-06	2.3527
ENSG00000168234.12	TTC39C	303	2171	2.99056e-06	0.429264
ENSG00000138642.14	HERC6	87	448	3.07078e-06	0.905822
ENSG00000277203.1	F8A1	179	1146	3.27402e-06	0.591658
ENSG00000182957.15	SPATA13	143	864	3.35435e-06	0.675218
ENSG00000141551.14	CSNK1D	227	1537	3.56112e-06	0.510881
ENSG00000254682.1	RP11-660L16.2	192	1252	3.60522e-06	0.565177
ENSG00000155368.16	DBI	682	5593	3.81005e-06	0.234455
ENSG00000196218.11	RYR1	28	80	4.02951e-06	1.75566
ENSG00000107201.9	DDX58	81	409	4.02951e-06	0.934127
ENSG00000067066.16	SP100	331	2419	4.02951e-06	0.400726
ENSG00000163629.12	PTPN13	10	9	4.34621e-06	3.42224
ENSG00000236481.1	AC002331.1	24	61	4.37246e-06	1.92446
ENSG00000119900.7	OGFRL1	36	123	4.66447e-06	1.49764
ENSG00000135899.16	SP110	237	1626	4.76238e-06	0.491866
ENSG00000124172.9	ATP5E	1427	13205	4.78707e-06	0.0602068
ENSG00000100300.17	TSPO	650	5302	4.85547e-06	0.242209
ENSG00000124225.15	PMEPA1	57	250	4.91898e-06	1.13734
ENSG00000150637.8	CD226	109	613	5.02366e-06	0.778675
ENSG00000090266.12	NDUFB2	796	6686	5.13839e-06	0.199931
ENSG00000136485.14	DCAF7	187	1220	5.52847e-06	0.564463
ENSG00000188001.9	TPRG1	61	277	5.57946e-06	1.08723
ENSG00000102921.7	N4BP1	103	571	5.93033e-06	0.799387
ENSG00000184983.9	NDUFA6	473	3685	6.05403e-06	0.308481
ENSG00000030582.16	GRN	80	407	6.35177e-06	0.923277
ENSG00000136051.13	KIAA1033	113	646	6.38834e-06	0.755022
ENSG00000145817.16	YIPF5	154	961	6.68316e-06	0.628628
ENSG00000069020.18	MAST4	104	580	6.70788e-06	0.790764
ENSG00000105717.13	PBX4	103	574	7.46736e-06	0.791827
ENSG00000124795.14	DEK	486	3809	7.48005e-06	0.29985
ENSG00000136238.17	RAC1	586	4723	7.5159e-06	0.259503
ENSG00000109736.14	MFSD10	247	1720	7.5993e-06	0.470408
ENSG00000224531.5	SMIM13	59	267	7.87772e-06	1.09218
ENSG00000272888.5	LINC01578	255	1788	7.87772e-06	0.460456
ENSG00000145247.11	OCIAD2	553	4421	7.87772e-06	0.271212
ENSG00000140030.5	GPR65	165	1052	8.42537e-06	0.597637
ENSG00000087884.14	AAMDC	72	355	8.6753e-06	0.968484
ENSG00000168918.13	INPP5D	187	1229	8.72423e-06	0.553859
ENSG00000150907.6	FOXO1	107	606	8.87521e-06	0.768527
ENSG00000132963.7	POMP	677	5577	8.93443e-06	0.227972
ENSG00000155313.15	USP25	77	390	9.00044e-06	0.92969
ENSG00000090924.14	PLEKHG2	39	144	9.02053e-06	1.38571
ENSG00000160219.11	GAB3	41	156	9.41797e-06	1.34238
ENSG00000163162.8	RNF149	214	1451	9.41797e-06	0.508869
ENSG00000182253.14	SYNM	24	64	9.60033e-06	1.8552
ENSG00000106948.16	AKNA	294	2124	9.64035e-06	0.417338
ENSG00000102572.14	STK24	152	952	9.67207e-06	0.623344
ENSG00000124767.6	GLO1	268	1903	9.71801e-06	0.442263
ENSG00000069966.18	GNB5	126	751	9.98075e-06	0.694845
ENSG00000198258.10	UBL5	1032	9025	1.0321e-05	0.14175
ENSG00000020129.15	NCDN	45	181	1.07925e-05	1.26224
ENSG00000189136.8	UBE2Q2P1	50	212	1.07925e-05	1.18617
ENSG00000129667.12	RHBDF2	87	463	1.09475e-05	0.858309
ENSG00000104419.14	NDRG1	99	551	1.185e-05	0.793682
ENSG00000165102.14	HGSNAT	114	663	1.22116e-05	0.730259
ENSG00000140990.14	NDUFB10	533	4254	1.24719e-05	0.273621
ENSG00000281741.1	AC241377.2	16	30	1.28392e-05	2.36334
ENSG00000135976.16	ANKRD36	118	694	1.28468e-05	0.714085
ENSG00000219200.11	RNASEK	64	305	1.31665e-05	1.01757
ENSG00000211751.8	TRBC1	773	6505	1.44232e-05	0.197225
ENSG00000256128.5	LINC00944	43	171	1.46729e-05	1.27865
ENSG00000177697.17	CD151	92	503	1.51024e-05	0.819381
ENSG00000169230.9	PRELID1	654	5381	1.51392e-05	0.229722
ENSG00000254667.2	AP000783.1	31	102	1.51687e-05	1.552
ENSG00000135437.9	RDH5	89	482	1.59874e-05	0.833078
ENSG00000173230.15	GOLGB1	120	713	1.65317e-05	0.699366
ENSG00000105968.18	H2AFV	489	3863	1.65814e-05	0.288419
ENSG00000197728.9	RPS26	1138	10117	1.69733e-05	0.118025
ENSG00000196230.12	TUBB	1069	9416	1.70862e-05	0.131381
ENSG00000100784.9	RPS6KA5	236	1648	1.76771e-05	0.466376
ENSG00000010030.13	ETV7	83	441	1.90419e-05	0.860638
ENSG00000139112.10	GABARAPL1	104	595	1.97821e-05	0.753928
ENSG00000125995.15	ROMO1	483	3815	2.00962e-05	0.288646
ENSG00000005059.15	CCDC109B	407	3134	2.12086e-05	0.325329
ENSG00000103811.15	CTSH	57	263	2.1654e-05	1.0642
ENSG00000183484.11	GPR132	76	393	2.19278e-05	0.899776
ENSG00000167077.12	MEI1	148	935	2.19278e-05	0.610865
ENSG00000214226.8	C17orf67	65	317	2.23588e-05	0.984263
ENSG00000204977.9	TRIM13	116	688	2.35741e-05	0.70195
ENSG00000132967.9	HMGB1P5	225	1564	2.49456e-05	0.47299
ENSG00000168016.13	TRANK1	60	285	2.70402e-05	1.02231
ENSG00000105186.14	ANKRD27	65	319	2.74047e-05	0.975189
ENSG00000110852.4	CLEC2B	498	3963	2.85651e-05	0.277859
ENSG00000121579.12	NAA50	224	1559	2.88877e-05	0.471184
ENSG00000085491.15	SLC25A24	64	314	3.30306e-05	0.975613
ENSG00000134242.15	PTPN22	132	817	3.4086e-05	0.640436
ENSG00000182866.16	LCK	719	6024	3.4182e-05	0.203576
ENSG00000143156.13	NME7	75	391	3.44834e-05	0.888028
ENSG00000176903.4	PNMA1	102	588	3.48202e-05	0.742987
ENSG00000055208.17	TAB2	170	1121	3.82271e-05	0.549054
ENSG00000171368.11	TPPP	9	9	3.96779e-05	3.27023
ENSG00000144747.14	TMF1	143	907	4.22012e-05	0.605146
ENSG00000136770.10	DNAJC1	179	1198	4.68116e-05	0.527637
ENSG00000100243.20	CYB5R3	204	1404	4.80614e-05	0.487332
ENSG00000232112.3	TMA7	1362	12525	4.99484e-05	0.0692218
ENSG00000175073.7	VCPIP1	90	504	5.0846e-05	0.784807
ENSG00000124496.12	TRERF1	61	298	5.17007e-05	0.981803
ENSG00000102781.13	KATNAL1	28	92	5.1736e-05	1.55403
ENSG00000160791.13	CCR5	58	278	5.33659e-05	1.00927
ENSG00000143119.12	CD53	607	4989	5.36744e-05	0.231252
ENSG00000026025.13	VIM	1191	10705	5.42692e-05	0.102194
ENSG00000149480.6	MTA2	139	880	5.43325e-05	0.607815
ENSG00000178449.8	COX14	403	3128	5.44382e-05	0.313845
ENSG00000213203.2	GIMAP1	427	3344	5.64362e-05	0.300967
ENSG00000137767.13	SQRDL	191	1301	5.79528e-05	0.502257
ENSG00000172428.10	MYEOV2	658	5469	5.79528e-05	0.215116
ENSG00000231389.7	HLA-DPA1	134	842	5.83896e-05	0.618647
ENSG00000163827.12	LRRC2	14	26	5.90275e-05	2.37715
ENSG00000119782.13	FKBP1B	26	82	5.90463e-05	1.61312
ENSG00000184640.17	SEPT9	467	3707	5.97554e-05	0.281476
ENSG00000139289.13	PHLDA1	154	1002	6.24223e-05	0.568354
ENSG00000124256.14	ZBP1	42	176	6.79446e-05	1.20312
ENSG00000152601.17	MBNL1	436	3432	6.95211e-05	0.293584
ENSG00000163069.12	SGCB	41	170	6.98721e-05	1.21839
ENSG00000114978.17	MOB1A	301	2238	7.06633e-05	0.375859
ENSG00000158321.15	AUTS2	30	105	7.32787e-05	1.46288
ENSG00000093167.17	LRRFIP2	121	745	7.58939e-05	0.648
ENSG00000117020.16	AKT3	80	437	8.0239e-05	0.820672
ENSG00000143013.12	LMO4	143	919	8.06381e-05	0.586184
ENSG00000237903.1	RP3-404F18.5	16	35	8.24865e-05	2.14095
ENSG00000177463.15	NR2C2	62	310	8.4147e-05	0.948306
ENSG00000155366.16	RHOC	151	984	8.54073e-05	0.566124
ENSG00000180233.10	ZNRF2	30	106	8.7157e-05	1.4492
ENSG00000256235.1	SMIM3	107	640	8.97559e-05	0.689773
ENSG00000260032.1	LINC00657	205	1427	8.97559e-05	0.470944
ENSG00000172531.14	PPP1CA	619	5121	8.97559e-05	0.22182
ENSG00000143970.16	ASXL2	90	512	8.97854e-05	0.762087
ENSG00000127540.11	UQCR11	1028	9070	9.10611e-05	0.128972
ENSG00000169045.17	HNRNPH1	647	5384	9.12386e-05	0.213393
ENSG00000141526.14	SLC16A3	139	890	9.26566e-05	0.591513
ENSG00000213888.3	LINC01521	25	79	9.37296e-05	1.61031
ENSG00000068024.16	HDAC4	57	277	9.37296e-05	0.989382
ENSG00000104518.10	GSDMD	344	2623	9.4971e-05	0.339497
ENSG00000169155.9	ZBTB43	105	626	9.63755e-05	0.694461
ENSG00000280248.1	CTD-2047H16.3	37	148	9.81448e-05	1.27023
ENSG00000112782.15	CLIC5	24	74	9.83928e-05	1.64574
ENSG00000282851.1	BISPR	112	680	9.83928e-05	0.668198
ENSG00000170379.19	TCAF2	98	574	0.00010317	0.720037
ENSG00000153179.11	RASSF3	152	997	0.000108595	0.556712
ENSG00000188042.7	ARL4C	381	2955	0.000108656	0.314939
ENSG00000134256.12	CD101	12	20	0.000109455	2.53327
ENSG00000182534.13	MXRA7	38	155	0.000110628	1.24204
ENSG00000169020.9	ATP5I	946	8267	0.000114104	0.142782
ENSG00000215301.9	DDX3X	253	1839	0.000116494	0.408522
ENSG00000088854.12	C20orf194	51	239	0.000118614	1.04179
ENSG00000108924.13	HLF	13	24	0.000124397	2.38571
ENSG00000006125.16	AP2B1	266	1953	0.000128496	0.39404
ENSG00000106144.19	CASP2	130	825	0.000128942	0.604351
ENSG00000177173.5	NAP1L4P1	22	65	0.000131289	1.7073
ENSG00000071051.13	NCK2	147	961	0.000133333	0.561514
ENSG00000165169.10	DYNLT3	285	2118	0.000133333	0.376565
ENSG00000035862.12	TIMP2	17	41	0.000134497	2.00014
ENSG00000165502.6	RPL36AL	1380	12757	0.000142263	0.0616849
ENSG00000027697.12	IFNGR1	124	780	0.000145704	0.6171
ENSG00000119950.20	MXI1	147	963	0.000147633	0.558514
ENSG00000170581.13	STAT2	115	710	0.000147746	0.644049
ENSG00000171533.11	MAP6	5	2	0.000148402	4.59216
ENSG00000203711.11	C6orf99	5	2	0.000148402	4.59216
ENSG00000240375.1	VPS26AP1	5	2	0.000148402	4.59216
ENSG00000230601.5	RP11-402G3.3	18	46	0.000150142	1.9166
ENSG00000086065.13	CHMP5	279	2070	0.000151439	0.37894
ENSG00000152495.10	CAMK4	277	2053	0.000152801	0.380458
ENSG00000158828.5	PINK1	80	446	0.00015538	0.791262
ENSG00000136603.13	SKIL	115	712	0.000165306	0.63999
ENSG00000135127.11	CCDC64	130	830	0.000167752	0.595634
ENSG00000140264.19	SERF2	1382	12786	0.000177026	0.0604984
ENSG00000165246.12	NLGN4Y	13	25	0.00018535	2.32682
ENSG00000105953.14	OGDH	100	599	0.000194953	0.687678
ENSG00000062716.10	VMP1	348	2682	0.000198974	0.324084
ENSG00000250869.2	RP11-453N18.1	27	94	0.000200274	1.47053
ENSG00000166716.9	ZNF592	48	224	0.000200274	1.04784
ENSG00000152818.18	UTRN	66	348	0.000200274	0.871684
ENSG00000186594.12	MIR22HG	57	285	0.000200754	0.948306
ENSG00000104814.12	MAP4K1	160	1075	0.000204083	0.522041
ENSG00000260711.2	RP11-747H7.3	74	406	0.000207971	0.814351
ENSG00000185477.4	GPRIN3	95	563	0.00022161	0.703098
ENSG00000158555.14	GDPD5	29	106	0.000222177	1.40029
ENSG00000239713.7	APOBEC3G	243	1772	0.000229013	0.403883
ENSG00000115607.9	IL18RAP	34	136	0.000234351	1.27023
ENSG00000163687.13	DNASE1L3	4	0	0.000235964	2
ENSG00000070526.14	ST6GALNAC1	23	73	0.000235964	1.60397
ENSG00000069399.12	BCL3	153	1022	0.000245567	0.530442
ENSG00000143977.13	SNRPG	831	7179	0.000245567	0.159371
ENSG00000165929.12	TC2N	209	1486	0.000250642	0.440375
ENSG00000173757.9	STAT5B	178	1228	0.000258312	0.483872
ENSG00000080819.6	CPOX	104	635	0.000269368	0.660061
ENSG00000177565.15	TBL1XR1	169	1155	0.000272789	0.497436
ENSG00000246526.2	RP11-539L10.2	23	74	0.000289105	1.58434
ENSG00000114331.13	ACAP2	157	1058	0.000289594	0.517731
ENSG00000175505.10	CLCF1	17	44	0.000313874	1.89827
ENSG00000168884.14	TNIP2	369	2884	0.00031559	0.303855
ENSG00000123636.17	BAZ2B	56	283	0.000318642	0.932931
ENSG00000135047.14	CTSL	109	677	0.000327579	0.635406
ENSG00000106701.11	FSD1L	18	49	0.000331187	1.82545
ENSG00000099795.6	NDUFB7	598	4980	0.000343456	0.212305
ENSG00000134070.4	IRAK2	28	103	0.000350502	1.39109
ENSG00000100629.16	CEP128	23	75	0.000352043	1.56498
ENSG00000097033.14	SH3GLB1	255	1887	0.000352248	0.382709
ENSG00000137193.13	PIM1	520	4259	0.000361441	0.236303
ENSG00000165233.17	CARD19	314	2402	0.000366956	0.334834
ENSG00000115977.18	AAK1	517	4232	0.000366956	0.23713
ENSG00000108828.15	VAT1	58	299	0.000382673	0.904213
ENSG00000157303.10	SUSD3	227	1650	0.000391062	0.408532
ENSG00000227053.1	RP11-395B7.4	28	104	0.000411347	1.37715
ENSG00000125910.5	S1PR4	428	3424	0.000414189	0.270234
ENSG00000166979.12	EVA1C	54	272	0.000414224	0.937659
ENSG00000162976.12	PQLC3	152	1025	0.000414831	0.516753
ENSG00000204397.7	CARD16	232	1695	0.000425367	0.401145
ENSG00000273445.1	RP11-1399P15.1	185	1298	0.000426277	0.459541
ENSG00000116747.12	TROVE2	214	1542	0.000427109	0.421114
ENSG00000115267.5	IFIH1	64	343	0.000430518	0.848169
ENSG00000184743.12	ATL3	104	643	0.000431191	0.641999
ENSG00000107968.9	MAP3K8	79	453	0.000440509	0.750647
ENSG00000266028.7	SRGAP2	38	166	0.00045062	1.14312
ENSG00000178694.9	NSUN3	59	308	0.000450794	0.88609
ENSG00000134046.11	MBD2	88	521	0.000451222	0.704526
ENSG00000023171.14	GRAMD1B	22	71	0.000456106	1.57992
ENSG00000120063.9	GNA13	109	683	0.000456106	0.622676
ENSG00000187653.11	TMSB4XP8	65	351	0.000456459	0.837274
ENSG00000162804.13	SNED1	10	16	0.000475646	2.59216
ENSG00000246859.2	STARD4-AS1	10	16	0.000475646	2.59216
ENSG00000178075.19	GRAMD1C	21	66	0.000486821	1.61816
ENSG00000267519.3	CTD-3252C9.4	36	154	0.000487975	1.17337
ENSG00000128604.18	IRF5	16	41	0.000488176	1.91268
ENSG00000183735.9	TBK1	79	455	0.000502466	0.744292
ENSG00000137944.16	CCBL2	90	538	0.000503442	0.690625
ENSG00000230556.1	AC073264.6	74	418	0.000504855	0.772328
ENSG00000140941.12	MAP1LC3B	374	2946	0.000508067	0.292587
ENSG00000108819.10	PPP1R9B	67	367	0.000512712	0.816687
ENSG00000236753.5	MKLN1-AS	19	56	0.000525438	1.71081
ENSG00000166002.6	SMCO4	37	161	0.000526006	1.14877
ENSG00000163635.17	ATXN7	148	998	0.000527436	0.516791
ENSG00000198113.2	TOR4A	22	72	0.00055009	1.55974
ENSG00000146859.6	TMEM140	98	601	0.000552281	0.653723
ENSG00000171603.16	CLSTN1	98	601	0.000552281	0.653723
ENSG00000135506.15	OS9	198	1414	0.000552281	0.434024
ENSG00000166783.19	KIAA0430	72	405	0.000570148	0.778381
ENSG00000071073.12	MGAT4A	225	1644	0.000571817	0.40102
ENSG00000137404.14	NRM	51	255	0.00057233	0.948306
ENSG00000160007.17	ARHGAP35	52	262	0.000576756	0.937251
ENSG00000123933.14	MXD4	68	376	0.000580911	0.803108
ENSG00000128294.15	TPST2	122	791	0.000596382	0.573437
ENSG00000170876.7	TMEM43	129	847	0.000596382	0.555243
ENSG00000196843.15	ARID5A	531	4382	0.000596382	0.225428
ENSG00000128923.10	FAM63B	75	428	0.000600515	0.757586
ENSG00000226928.1	RPS14P4	32	131	0.000620231	1.23681
ENSG00000164171.10	ITGA2	16	42	0.000629541	1.87792
ENSG00000169583.12	CLIC3	46	222	0.000636139	0.99938
ENSG00000113263.12	ITK	289	2202	0.00065439	0.340561
ENSG00000238304.1	RNU7-50P	69	385	0.000657559	0.790044
ENSG00000164924.17	YWHAZ	586	4897	0.000657891	0.207308
ENSG00000172197.10	MBOAT1	14	33	0.000667098	2.03319
ENSG00000145220.13	LYAR	292	2229	0.000667098	0.337877
ENSG00000138175.8	ARL3	100	620	0.000670778	0.637966
ENSG00000077420.15	APBB1IP	232	1709	0.000677632	0.389278
ENSG00000140612.13	SEC11A	390	3101	0.000683953	0.279046
ENSG00000135315.11	CEP162	67	371	0.000684512	0.801048
ENSG00000167984.16	NLRC3	75	431	0.000739668	0.747508
ENSG00000062194.15	GPBP1	432	3484	0.000747819	0.258592
ENSG00000100030.14	MAPK1	163	1130	0.000768728	0.476855
ENSG00000159335.15	PTMS	178	1255	0.000775766	0.452496
ENSG00000178715.8	RP11-169K16.8	285	2173	0.00078674	0.339579
ENSG00000136003.15	ISCU	679	5779	0.000787596	0.180897
ENSG00000179820.15	MYADM	86	515	0.000792612	0.68807
ENSG00000132507.17	EIF5A	928	8178	0.000796763	0.130682
ENSG00000204525.15	HLA-C	1454	13652	0.000804304	0.0392207
ENSG00000159640.15	ACE	12	25	0.000809067	2.21134
ENSG00000173281.4	PPP1R3B	50	252	0.000812555	0.93681
ENSG00000169499.14	PLEKHA2	110	702	0.000817269	0.596266
ENSG00000100258.17	LMF2	145	984	0.00083586	0.507628
ENSG00000145675.14	PIK3R1	138	927	0.000837105	0.522333
ENSG00000121989.14	ACVR2A	27	103	0.000840662	1.33862
ENSG00000159069.13	FBXW5	259	1949	0.00085026	0.358524
ENSG00000140280.13	LYSMD2	309	2387	0.000853641	0.320714
ENSG00000258752.1	RP11-356K23.1	5	3	0.000856994	4.0072
ENSG00000156110.13	ADK	139	936	0.000867927	0.51881
ENSG00000002549.12	LAP3	118	767	0.000879328	0.569794
ENSG00000013441.15	CLK1	300	2309	0.000886095	0.326
ENSG00000140859.15	KIFC3	20	64	0.000922761	1.59216
ENSG00000140416.19	TPM1	69	390	0.000935892	0.771428
ENSG00000116586.11	LAMTOR2	339	2657	0.000959316	0.299793
ENSG00000196712.16	NF1	54	282	0.000968159	0.88557
ENSG00000137628.16	DDX60	64	354	0.000982098	0.802628
ENSG00000114857.17	NKTR	396	3169	0.000982098	0.269779
ENSG00000182154.7	MRPL41	487	3998	0.000982098	0.232949
ENSG00000163320.10	CGGBP1	247	1850	0.00099763	0.365292
ENSG00000074706.13	IPCEF1	119	779	0.00107929	0.559572
ENSG00000101109.11	STK4	520	4306	0.00108119	0.220469
ENSG00000279632.1	RP11-286N22.6	41	194	0.00111611	1.02787
ENSG00000162413.16	KLHL21	56	298	0.00112854	0.85842
ENSG00000128284.19	APOL3	167	1173	0.00114037	0.457951
ENSG00000073921.17	PICALM	106	677	0.00115831	0.595142
ENSG00000107485.15	GATA3	191	1375	0.0011634	0.422447
ENSG00000123104.11	ITPR2	88	537	0.00118548	0.660887
ENSG00000198189.10	HSD17B11	254	1916	0.00118726	0.355037
ENSG00000136147.16	PHF11	327	2559	0.00122757	0.302016
ENSG00000144741.17	SLC25A26	175	1242	0.00124051	0.442995
ENSG00000272053.1	RP11-367G6.3	30	124	0.00125259	1.22293
ENSG00000149177.12	PTPRJ	48	243	0.00126183	0.930384
ENSG00000174500.12	GCSAM	49	250	0.00126577	0.919159
ENSG00000175274.18	TP53I11	42	202	0.00126663	1.00434
ENSG00000185359.12	HGS	104	663	0.00126663	0.597809
ENSG00000150977.10	RILPL2	190	1369	0.00126728	0.421183
ENSG00000133943.20	C14orf159	122	807	0.00129811	0.544546
ENSG00000135362.13	PRR5L	27	106	0.00130079	1.2972
ENSG00000153283.12	CD96	221	1634	0.00130413	0.383944
ENSG00000095015.5	MAP3K1	71	410	0.00133482	0.740501
ENSG00000156958.14	GALK2	75	440	0.00133482	0.717693
ENSG00000101695.8	RNF125	126	840	0.00133834	0.533268
ENSG00000075426.11	FOSL2	109	704	0.00135849	0.578987
ENSG00000225190.8	PLEKHM1	52	272	0.00136387	0.883211
ENSG00000174529.7	TMEM81	13	31	0.00137618	2.01648
ENSG00000101412.12	E2F1	42	203	0.00138962	0.997215
ENSG00000133056.13	PIK3C2B	39	183	0.00140665	1.03994
ENSG00000116685.15	KIAA2013	75	441	0.00142012	0.714418
ENSG00000100731.15	PCNX	143	980	0.00142146	0.493467
ENSG00000096092.5	TMEM14A	119	785	0.00142687	0.548503
ENSG00000213614.9	HEXA	119	786	0.00150238	0.546666
ENSG00000071859.14	FAM50A	216	1596	0.0015375	0.384876
ENSG00000128989.10	ARPP19	240	1803	0.0015418	0.360941
ENSG00000234199.2	LINC01191	9	15	0.00154584	2.53327
ENSG00000257065.1	RP3-468K18.5	9	15	0.00154584	2.53327
ENSG00000270190.1	RP11-803D5.4	31	132	0.00154915	1.18004
ENSG00000166750.9	SLFN5	273	2091	0.00155624	0.333014
ENSG00000125356.6	NDUFA1	801	6978	0.001579	0.147294
ENSG00000125726.10	CD70	66	376	0.00165645	0.760039
ENSG00000138688.15	KIAA1109	70	406	0.00168191	0.734181
ENSG00000107263.18	RAPGEF1	100	637	0.00168498	0.59894
ENSG00000100796.17	PPP4R3A	218	1616	0.00168498	0.380207
ENSG00000213071.10	LPAL2	11	23	0.00168931	2.2061
ENSG00000178184.15	PARD6G	10	19	0.00170413	2.34423
ENSG00000270240.2	AC015849.2	10	19	0.00170413	2.34423
ENSG00000280008.1	RP11-652L8.4	10	19	0.00170413	2.34423
ENSG00000111229.15	ARPC3	855	7504	0.00170445	0.13657
ENSG00000185475.8	TMEM179B	245	1850	0.00171464	0.353562
ENSG00000171943.11	SRGAP2C	39	185	0.00171494	1.02425
ENSG00000173621.8	LRFN4	19	62	0.00174931	1.56397
ENSG00000141458.12	NPC1	46	233	0.00175776	0.92961
ENSG00000165434.7	PGM2L1	104	670	0.00179823	0.582656
ENSG00000183864.4	TOB2	119	790	0.00179823	0.539343
ENSG00000170638.9	TRABD	319	2504	0.00188276	0.297628
ENSG00000104375.15	STK3	39	186	0.00190372	1.01648
ENSG00000147251.15	DOCK11	106	687	0.00190524	0.573988
ENSG00000197299.10	BLM	46	234	0.00192509	0.923431
ENSG00000060558.3	GNA15	55	298	0.0019643	0.832425
ENSG00000221968.8	FADS3	42	207	0.00203806	0.969064
ENSG00000233264.2	AC006042.8	16	47	0.00205033	1.71564
ENSG00000184076.12	UQCR10	718	6196	0.00205033	0.160952
ENSG00000100387.8	RBX1	702	6044	0.00206094	0.164273
ENSG00000100298.15	APOBEC3H	19	63	0.0021173	1.54088
ENSG00000138495.6	COX17	568	4783	0.0021248	0.196281
ENSG00000168036.16	CTNNB1	274	2111	0.00215937	0.324555
ENSG00000143801.16	PSEN2	22	80	0.0021744	1.40774
ENSG00000238105.7	GOLGA2P5	37	174	0.00218854	1.03674
ENSG00000116030.16	SUMO1	600	5084	0.00219727	0.187304
ENSG00000106803.9	SEC61B	713	6153	0.0022487	0.160918
ENSG00000179195.15	ZNF664	48	250	0.0022895	0.889412
ENSG00000223652.2	AC106786.1	55	300	0.0022895	0.822775
ENSG00000115649.15	CNPPD1	132	901	0.0022895	0.499245
ENSG00000198265.11	HELZ	112	739	0.00231839	0.548158
ENSG00000235750.9	KIAA0040	111	731	0.00231896	0.550922
ENSG00000164104.11	HMGB2	279	2158	0.00234629	0.318876
ENSG00000051620.10	HEBP2	232	1748	0.00240198	0.356725
ENSG00000236278.2	PEBP1P3	170	1218	0.00240705	0.429326
ENSG00000105698.15	USF2	186	1354	0.00247381	0.406381
ENSG00000182175.13	RGMA	10	20	0.00248088	2.27023
ENSG00000173786.16	CNP	127	862	0.00248088	0.507374
ENSG00000261801.5	LOXL1-AS1	47	244	0.00249301	0.894085
ENSG00000213362.3	FTH1P12	16	48	0.0025384	1.68527
ENSG00000187010.18	RHD	4	2	0.00262144	4.27023
ENSG00000260552.1	RP11-49I11.1	4	2	0.00262144	4.27023
ENSG00000110422.11	HIPK3	64	368	0.00262821	0.746672
ENSG00000141506.13	PIK3R5	41	203	0.00264513	0.96245
ENSG00000100911.13	PSME2	740	6419	0.00264513	0.153482
ENSG00000180628.14	PCGF5	155	1095	0.00266246	0.449643
ENSG00000151553.14	FAM160B1	49	259	0.0026726	0.868135
ENSG00000126456.15	IRF3	326	2580	0.00268657	0.285807
ENSG00000163412.12	EIF4E3	74	444	0.0027339	0.685271
ENSG00000131591.17	C1orf159	42	211	0.0029488	0.941452
ENSG00000274712.1	RP11-147L13.15	32	144	0.00299359	1.10031
ENSG00000160588.9	MPZL3	86	538	0.00299359	0.625036
ENSG00000168118.11	RAB4A	146	1023	0.0030003	0.461468
ENSG00000181555.19	SETD2	83	515	0.00304908	0.636845
ENSG00000073169.13	SELO	35	164	0.00308277	1.04196
ENSG00000196684.12	HSH2D	63	363	0.0031083	0.743688
ENSG00000131378.13	RFTN1	137	950	0.0031985	0.476482
ENSG00000226430.5	USP17L7	8	13	0.00320458	2.56979
ENSG00000178951.8	ZBTB7A	199	1473	0.00326356	0.382317
ENSG00000178685.13	PARP10	106	698	0.00326779	0.551071
ENSG00000233937.6	CTC-338M12.4	37	178	0.00327852	1.00395
ENSG00000000971.15	CFH	10	21	0.00356521	2.19984
ENSG00000138311.15	ZNF365	10	21	0.00356521	2.19984
ENSG00000197405.7	C5AR1	10	21	0.00356521	2.19984
ENSG00000168938.5	PPIC	9	17	0.00361315	2.3527
ENSG00000162073.13	PAQR4	17	55	0.00362976	1.57634
ENSG00000078674.17	PCM1	193	1425	0.00366156	0.385945
ENSG00000104853.15	CLPTM1	142	995	0.00370814	0.461428
ENSG00000164548.10	TRA2A	282	2201	0.00374235	0.305842
ENSG00000084234.16	APLP2	96	621	0.0037632	0.576747
ENSG00000278231.1	RP5-906C1.1	20	72	0.00383785	1.42224
ENSG00000174021.10	GNG5	612	5224	0.00384723	0.176683
ENSG00000115685.14	PPP1R7	225	1703	0.00392382	0.350152
ENSG00000181722.15	ZBTB20	127	873	0.00401114	0.489081
ENSG00000226564.1	FTH1P20	22	84	0.00405647	1.33735
ENSG00000117298.14	ECE1	70	420	0.00410942	0.685271
ENSG00000161013.16	MGAT4B	39	194	0.00414672	0.955723
ENSG00000184206.11	GOLGA6L4	6	7	0.00416733	3.04784
ENSG00000250011.1	HMGB1P3	32	147	0.00416733	1.07056
ENSG00000163558.12	PRKCI	55	308	0.00416733	0.784807
ENSG00000127084.17	FGD3	170	1233	0.00416733	0.411668
ENSG00000100162.14	CENPM	66	390	0.00417694	0.707298
ENSG00000163820.14	FYCO1	43	222	0.00421289	0.902083
ENSG00000144354.13	CDCA7	27	115	0.00426232	1.17963
ENSG00000076513.16	ANKRD13A	95	616	0.00435421	0.573303
ENSG00000133703.11	KRAS	326	2599	0.00440535	0.275221
ENSG00000057704.10	TMCC3	11	26	0.00440579	2.02923
ENSG00000118242.15	MREG	26	109	0.00440579	1.20249
ENSG00000136052.9	SLC41A2	31	141	0.00441397	1.08488
ENSG00000204217.12	BMPR2	47	251	0.00445022	0.853279
ENSG00000132849.19	INADL	69	414	0.00450502	0.685271
ENSG00000118058.20	KMT2A	251	1935	0.00453127	0.32366
ENSG00000172932.14	ANKRD13D	154	1101	0.00460734	0.432422
ENSG00000271430.1	RP3-368A4.5	35	168	0.00462381	1.0072
ENSG00000172673.10	THEMIS	66	392	0.00473315	0.699918
ENSG00000197619.13	ZNF615	18	62	0.00476629	1.48596
ENSG00000125304.8	TM9SF2	151	1077	0.00481289	0.435836
ENSG00000010610.9	CD4	148	1052	0.00482647	0.440768
ENSG00000160310.16	PRMT2	434	3582	0.00482647	0.225235
ENSG00000168675.18	LDLRAD4	59	340	0.00490963	0.743486
ENSG00000266777.1	SH3GL1P1	12	31	0.00491037	1.901
ENSG00000203879.11	GDI1	137	961	0.0049552	0.459873
ENSG00000144909.7	OSBPL11	43	224	0.00496669	0.889144
ENSG00000197746.13	PSAP	248	1912	0.00496669	0.323563
ENSG00000105323.16	HNRNPUL1	258	2000	0.00497926	0.315677
ENSG00000258962.2	RP11-747H7.1	19	68	0.00503516	1.4307
ENSG00000180370.10	PAK2	255	1975	0.00518474	0.31695
ENSG00000162961.13	DPY30	321	2561	0.00518474	0.274172
ENSG00000121964.14	GTDC1	47	253	0.00519258	0.841829
ENSG00000213186.7	TRIM59	61	356	0.0052446	0.725238
ENSG00000173917.10	HOXB2	180	1325	0.00524799	0.39031
ENSG00000131389.16	SLC6A6	66	394	0.0053302	0.692576
ENSG00000146776.14	ATXN7L1	53	297	0.00536702	0.783835
ENSG00000074370.17	ATP2A3	80	502	0.00536702	0.620618
ENSG00000171115.3	GIMAP8	64	379	0.00536881	0.70418
ENSG00000082805.19	ERC1	49	268	0.00541788	0.818854
ENSG00000255302.3	EID1	404	3314	0.0055022	0.234087
ENSG00000197696.9	NMB	66	395	0.00567036	0.688919
ENSG00000145743.15	FBXL17	46	247	0.00568821	0.845429
ENSG00000070961.15	ATP2B1	96	630	0.00580595	0.555988
ENSG00000157045.8	NTAN1	164	1192	0.00582692	0.408617
ENSG00000115539.13	PDCL3	192	1431	0.00583123	0.372388
ENSG00000067167.7	TRAM1	434	3591	0.00583567	0.221615
ENSG00000081985.10	IL12RB2	42	219	0.00588146	0.887764
ENSG00000121152.9	NCAPH	19	69	0.00590591	1.40964
ENSG00000115020.16	PIKFYVE	48	262	0.00594673	0.821773
ENSG00000165695.9	AK8	3	1	0.00612851	4.8552
ENSG00000172900.11	FLJ42102	3	1	0.00612851	4.8552
ENSG00000258292.1	RP11-536G4.1	3	1	0.00612851	4.8552
ENSG00000259345.5	RP11-624L4.1	3	1	0.00612851	4.8552
ENSG00000259751.1	RP11-83J16.3	3	1	0.00612851	4.8552
ENSG00000264125.1	RP11-354P11.4	3	1	0.00612851	4.8552
ENSG00000266850.1	RP11-370A5.1	3	1	0.00612851	4.8552
ENSG00000275221.1	HIST1H2AK	3	1	0.00612851	4.8552
ENSG00000130433.7	CACNG6	3	0	0.00612851	1.58496
ENSG00000160224.16	AIRE	3	0	0.00612851	1.58496
ENSG00000166257.8	SCN3B	3	0	0.00612851	1.58496
ENSG00000231440.1	RP11-467I20.6	3	0	0.00612851	1.58496
ENSG00000251639.2	RP11-20I20.1	3	0	0.00612851	1.58496
ENSG00000163328.13	GPR155	154	1109	0.00612851	0.421977
ENSG00000145494.11	NDUFS6	481	4026	0.00612851	0.204995
ENSG00000106785.14	TRIM14	104	696	0.00617052	0.52773
ENSG00000109118.13	PHF12	88	568	0.00620514	0.579918
ENSG00000120899.17	PTK2B	102	680	0.00620514	0.533268
ENSG00000158747.13	NBL1	116	794	0.00625485	0.49522
ENSG00000160783.19	PMF1	287	2266	0.00629895	0.289209
ENSG00000162654.8	GBP4	219	1668	0.00638758	0.341117
ENSG00000279286.2	RP11-248B24.1	7	11	0.00649006	2.61816
ENSG00000158201.9	ABHD3	125	869	0.00651876	0.472806
ENSG00000169057.19	MECP2	262	2046	0.00656276	0.305066
ENSG00000008405.11	CRY1	69	421	0.00670345	0.661082
ENSG00000175215.9	CTDSP2	133	936	0.00670345	0.455152
ENSG00000125503.12	PPP1R12C	44	235	0.00671418	0.853149
ENSG00000232300.1	FAM215B	275	2162	0.00672297	0.295371
ENSG00000082458.11	DLG3	19	70	0.00681753	1.38888
ENSG00000024048.10	UBR2	88	570	0.00684554	0.574847
ENSG00000186577.11	C6orf1	140	995	0.00684988	0.440964
ENSG00000213516.9	RBMXL1	81	515	0.00694941	0.601655
ENSG00000186517.13	ARHGAP30	318	2547	0.0069717	0.268534
ENSG00000114993.15	RTKN	5	5	0.00705114	3.27023
ENSG00000203985.10	LDLRAD1	5	5	0.00705114	3.27023
ENSG00000169018.5	FEM1B	57	331	0.00711151	0.732436
ENSG00000140367.11	UBE2Q2	145	1038	0.00712712	0.430552
ENSG00000185905.3	C16orf54	231	1777	0.00720417	0.326755
ENSG00000157106.16	SMG1	162	1182	0.00725901	0.40307
ENSG00000138160.5	KIF11	9	19	0.00727111	2.19223
ENSG00000100242.15	SUN2	301	2397	0.00733717	0.276839
ENSG00000122085.16	MTERF4	219	1673	0.00734521	0.336799
ENSG00000170906.15	NDUFA3	673	5836	0.00734521	0.153932
ENSG00000152969.16	JAKMIP1	66	400	0.00749566	0.670772
ENSG00000120278.14	PLEKHG1	11	28	0.00750873	1.92231
ENSG00000109670.13	FBXW7	89	580	0.00753142	0.566058
ENSG00000159461.14	AMFR	93	612	0.00754377	0.552005
ENSG00000159433.11	STARD9	24	101	0.00754401	1.19698
ENSG00000160584.15	SIK3	54	310	0.00776462	0.748997
ENSG00000135926.12	TMBIM1	129	907	0.00785201	0.456502
ENSG00000066294.14	CD84	86	557	0.00785372	0.574965
ENSG00000164136.16	IL15	34	167	0.00786168	0.973992
ENSG00000215769.8	RP13-104F24.2	12	33	0.00788341	1.8108
ENSG00000106415.12	GLCCI1	63	378	0.00788341	0.685271
ENSG00000264920.1	RP11-6N17.4	67	409	0.00808575	0.660366
ENSG00000112701.17	SENP6	155	1126	0.00809279	0.409367
ENSG00000014216.15	CAPN1	180	1339	0.00809279	0.375147
ENSG00000139182.13	CLSTN3	52	296	0.00819257	0.76122
ENSG00000005339.13	CREBBP	112	768	0.00823871	0.492626
ENSG00000179134.14	SAMD4B	92	606	0.00827845	0.550622
ENSG00000153827.13	TRIP12	116	801	0.00828574	0.482556
ENSG00000151065.13	DCP1B	47	260	0.00862661	0.802455
ENSG00000166347.18	CYB5A	215	1644	0.00869596	0.335432
ENSG00000197457.9	STMN3	165	1213	0.00870441	0.392192
ENSG00000205730.6	ITPRIPL2	15	49	0.00872765	1.56241
ENSG00000168792.4	ABHD15	40	210	0.00878671	0.877916
ENSG00000106052.13	TAX1BP1	338	2737	0.00878671	0.252734
ENSG00000077380.15	DYNC1I2	293	2334	0.00901079	0.276402
ENSG00000198399.14	ITSN2	227	1751	0.00925403	0.322819
ENSG00000135655.13	USP15	320	2577	0.00925403	0.260685
ENSG00000130303.12	BST2	404	3339	0.00927153	0.223245
ENSG00000134954.14	ETS1	484	4076	0.00938703	0.196159
ENSG00000196950.13	SLC39A10	106	722	0.0093889	0.502299
ENSG00000249936.3	RAC1P2	46	254	0.0094586	0.805111
ENSG00000179085.7	DPM3	175	1301	0.0094586	0.37604
ENSG00000120733.13	KDM3B	75	474	0.00948994	0.610309
ENSG00000126804.13	ZBTB1	85	553	0.00950656	0.568489
ENSG00000176049.15	JAKMIP2	16	55	0.00952652	1.48887
ENSG00000187555.14	USP7	103	698	0.0095326	0.509651
ENSG00000134294.13	SLC38A2	357	2913	0.00962852	0.241724
ENSG00000163527.9	STT3B	232	1797	0.0097798	0.31684
ENSG00000276171.1	AC114498.1	545	4646	0.00978078	0.178573
ENSG00000130511.15	SSBP4	238	1850	0.0098435	0.311742
ENSG00000148444.15	COMMD3	176	1311	0.00984993	0.373213
ENSG00000078369.17	GNB1	204	1553	0.0098994	0.341817
ENSG00000167397.14	VKORC1	230	1780	0.0098994	0.318062
ENSG00000107796.12	ACTA2	66	405	0.00991496	0.65285
ENSG00000204160.11	ZDHHC18	84	546	0.00991496	0.569794
ENSG00000206503.11	HLA-A	1481	14040	0.00991496	0.0253345
ENSG00000139547.7	RDH16	4	3	0.00993345	3.68527
ENSG00000143816.7	WNT9A	4	3	0.00993345	3.68527
ENSG00000166033.11	HTRA1	4	3	0.00993345	3.68527
ENSG00000253194.1	RP11-351A11.1	4	3	0.00993345	3.68527
ENSG00000279791.1	RP11-499E14.1	4	3	0.00993345	3.68527
ENSG00000138678.10	GPAT3	32	156	0.00993345	0.984832
ENSG00000196369.10	SRGAP2B	42	226	0.00998473	0.842372
ENSG00000102898.11	NUTF2	317	2554	0.00998917	0.26003
ENSG00000137267.5	TUBB2A	77	491	0.010012	0.597441
ENSG00000164983.7	TMEM65	46	255	0.0100185	0.799442
ENSG00000131018.22	SYNE1	111	765	0.0100629	0.485334
ENSG00000224051.6	CPTP	72	452	0.0100862	0.61998
ENSG00000134265.12	NAPG	79	507	0.0101071	0.588173
ENSG00000117226.11	GBP3	96	643	0.0101423	0.526521
ENSG00000170293.8	CMTM8	96	643	0.0101423	0.526521
ENSG00000197535.14	MYO5A	45	248	0.0101878	0.807891
ENSG00000234231.3	AC093616.4	27	123	0.0102349	1.08261
ENSG00000127838.13	PNKD	184	1382	0.0103913	0.361254
ENSG00000136856.17	SLC2A8	20	79	0.0104372	1.28838
ENSG00000167107.12	ACSF2	20	79	0.0104372	1.28838
ENSG00000012822.15	CALCOCO1	71	445	0.01048	0.622319
ENSG00000263740.2	RN7SL4P	77	492	0.01048	0.594506
ENSG00000264235.5	RP13-270P17.1	8	16	0.0104843	2.27023
ENSG00000106829.18	TLE4	163	1203	0.0107467	0.386541
ENSG00000163349.21	HIPK1	105	718	0.01097	0.496639
ENSG00000186283.13	TOR3A	110	759	0.01097	0.483637
ENSG00000151651.15	ADAM8	118	825	0.01097	0.464627
ENSG00000142634.12	EFHD2	181	1358	0.01097	0.362812
ENSG00000100934.14	SEC23A	121	850	0.0110255	0.457778
ENSG00000106400.11	ZNHIT1	367	3011	0.011058	0.233843
ENSG00000256745.1	RP11-680H20.1	35	178	0.0111661	0.923783
ENSG00000147168.12	IL2RG	591	5086	0.0112608	0.164932
ENSG00000100453.12	GZMB	306	2461	0.0113541	0.262593
ENSG00000122545.18	SEPT7	543	4637	0.0115071	0.176066
ENSG00000122557.9	HERPUD2	131	935	0.0117538	0.434834
ENSG00000165219.21	GAPVD1	83	542	0.0118512	0.563124
ENSG00000114739.13	ACVR2B	50	287	0.0119274	0.749183
ENSG00000168591.15	TMUB2	121	852	0.0119274	0.454387
ENSG00000154240.16	CEP112	11	30	0.0121976	1.82277
ENSG00000251313.1	RP11-747H12.5	11	30	0.0121976	1.82277
ENSG00000230747.1	AC021188.4	12	35	0.0122379	1.72591
ENSG00000175895.3	PLEKHF2	93	623	0.0122379	0.526304
ENSG00000150712.10	MTMR12	29	138	0.0122582	1.01969
ENSG00000268154.2	Metazoa_SRP	15	51	0.0122695	1.5047
ENSG00000153094.21	BCL2L11	65	402	0.0128044	0.64155
ENSG00000065809.13	FAM107B	463	3899	0.0129161	0.196214
ENSG00000058063.15	ATP11B	89	592	0.0129919	0.536514
ENSG00000160654.9	CD3G	484	4094	0.0130273	0.189802
ENSG00000132716.18	DCAF8	84	552	0.0130467	0.554027
ENSG00000182208.12	MOB2	122	863	0.0132186	0.447754
ENSG00000143549.19	TPM3	658	5728	0.0132468	0.148362
ENSG00000170779.10	CDCA4	111	772	0.0132957	0.472193
ENSG00000115523.16	GNLY	200	1529	0.0132957	0.335717
ENSG00000260810.1	CTD-2547L24.4	9	21	0.0133855	2.04784
ENSG00000167900.11	TK1	14	46	0.0134211	1.55403
ENSG00000182648.11	LINC01006	14	46	0.0134211	1.55403
ENSG00000100226.15	GTPBP1	109	756	0.0135296	0.476176
ENSG00000185989.10	RASA3	89	593	0.0135312	0.534079
ENSG00000183011.13	NAA38	277	2209	0.0135549	0.274798
ENSG00000115421.12	PAPOLG	52	304	0.0136164	0.722746
ENSG00000119242.8	CCDC92	66	411	0.0136309	0.631633
ENSG00000188234.13	AGAP4	18	69	0.013785	1.33163
ENSG00000150938.9	CRIM1	19	75	0.0137915	1.28934
ENSG00000184887.13	BTBD6	23	100	0.0140592	1.14994
ENSG00000185753.12	CXorf38	77	498	0.0141236	0.577018
ENSG00000125864.11	BFSP1	5	6	0.0141484	3.0072
ENSG00000272668.1	RP11-190A12.8	5	6	0.0141484	3.0072
ENSG00000124813.20	RUNX2	38	202	0.0141484	0.85995
ENSG00000259976.1	RP11-553L6.5	38	202	0.0141484	0.85995
ENSG00000182054.9	IDH2	236	1847	0.0141484	0.301909
ENSG00000064932.15	SBNO2	102	700	0.0142868	0.491448
ENSG00000167106.11	FAM102A	196	1497	0.0142868	0.337085
ENSG00000166272.16	WBP1L	62	381	0.0143042	0.650783
ENSG00000171262.11	FAM98B	130	933	0.0146965	0.426868
ENSG00000110367.11	DDX6	329	2680	0.0147669	0.24416
ENSG00000243147.7	MRPL33	510	4343	0.0147979	0.180111
ENSG00000116833.13	NR5A2	7	13	0.0150371	2.37715
ENSG00000272333.5	KMT2B	56	336	0.0151694	0.685271
ENSG00000145241.10	CENPC	92	620	0.015241	0.517671
ENSG00000253683.1	CTB-79E8.3	108	751	0.0153235	0.472452
ENSG00000170873.18	MTSS1	20	82	0.0155398	1.23461
ENSG00000129465.15	RIPK3	36	189	0.0155786	0.877916
ENSG00000175048.16	ZDHHC14	17	64	0.0157446	1.3577
ENSG00000115355.15	CCDC88A	23	101	0.0157469	1.13558
ENSG00000176454.13	LPCAT4	72	461	0.0159911	0.591536
ENSG00000087258.13	GNAO1	14	47	0.0160192	1.523
ENSG00000279296.1	RP11-609D21.3	14	47	0.0160192	1.523
ENSG00000163946.13	FAM208A	88	589	0.0161818	0.527542
ENSG00000118680.12	MYL12B	854	7621	0.0161929	0.112562
ENSG00000139644.12	TMBIM6	649	5655	0.0162353	0.146997
ENSG00000117868.15	ESYT2	85	565	0.0162845	0.537518
ENSG00000215039.6	CD27-AS1	29	141	0.0163066	0.988663
ENSG00000143570.17	SLC39A1	153	1131	0.0163876	0.384238
ENSG00000100644.16	HIF1A	292	2352	0.0165734	0.260386
ENSG00000237264.4	FTH1P11	31	155	0.0168359	0.948306
ENSG00000189190.8	ZNF600	88	590	0.016894	0.525094
ENSG00000139218.17	SCAF11	353	2904	0.0169187	0.229932
ENSG00000057663.12	ATG5	139	1013	0.0169194	0.404756
ENSG00000206341.7	HLA-H	49	285	0.0169266	0.730126
ENSG00000103024.7	NME3	275	2201	0.0170195	0.269578
ENSG00000135164.18	DMTF1	79	518	0.0170871	0.557206
ENSG00000126432.13	PRDX5	568	4894	0.0171548	0.163183
ENSG00000117533.14	VAMP4	107	746	0.0173512	0.468669
ENSG00000122008.15	POLK	117	829	0.0173731	0.44537
ENSG00000197057.8	DTHD1	23	102	0.017588	1.12137
ENSG00000111962.7	UST	9	22	0.0176491	1.98073
ENSG00000093183.13	SEC22C	109	763	0.0176491	0.462879
ENSG00000162929.13	KIAA1841	16	59	0.0178141	1.38759
ENSG00000175711.8	B3GNTL1	37	198	0.0180411	0.850331
ENSG00000119048.7	UBE2B	420	3521	0.0183271	0.20271
ENSG00000223361.5	FTH1P10	24	109	0.0186571	1.08701
ENSG00000176624.10	MEX3C	58	355	0.0187746	0.65654
ENSG00000151414.14	NEK7	81	536	0.0187746	0.543995
ENSG00000164916.10	FOXK1	168	1264	0.0187746	0.358771
ENSG00000279191.1	RP11-803D5.1	27	129	0.0188448	1.01389
ENSG00000166946.13	CCNDBP1	256	2036	0.0189107	0.278712
ENSG00000159873.9	CCDC117	53	317	0.0189939	0.689815
ENSG00000171444.17	MCC	11	32	0.019111	1.72967
ENSG00000136169.16	SETDB2	69	441	0.019111	0.594123
ENSG00000134109.10	EDEM1	126	907	0.0191277	0.422555
ENSG00000234354.3	RPS26P47	60	371	0.0193589	0.641849
ENSG00000176915.14	ANKLE2	161	1205	0.0194284	0.366333
ENSG00000162520.14	SYNC	84	561	0.0194742	0.530694
ENSG00000174373.15	RALGAPA1	79	521	0.0196399	0.548875
ENSG00000065613.13	SLK	66	418	0.0196411	0.607269
ENSG00000168280.16	KIF5C	48	280	0.0198273	0.725913
ENSG00000278867.1	RP11-640N20.4	20	84	0.0199048	1.19984
ENSG00000171840.11	NINJ2	31	157	0.0200093	0.929809
ENSG00000156232.7	WHAMM	125	900	0.0200708	0.422237
ENSG00000101096.19	NFATC2	134	976	0.0201491	0.405586
ENSG00000122643.18	NT5C3A	182	1388	0.020372	0.339237
ENSG00000125817.7	CENPB	49	288	0.0204399	0.715019
ENSG00000137270.10	GCM1	6	10	0.0205001	2.53327
ENSG00000104081.13	BMF	22	97	0.0206433	1.12975
ENSG00000047346.12	FAM214A	41	229	0.0210008	0.788582
ENSG00000105254.11	TBCB	396	3308	0.0211462	0.207847
ENSG00000113088.5	GZMK	108	760	0.0216413	0.455266
ENSG00000196116.7	TDRD7	21	91	0.021683	1.15476
ENSG00000139718.10	SETD1B	45	259	0.0217439	0.745279
ENSG00000169258.6	GPRIN1	7	14	0.0217613	2.27023
ENSG00000236790.5	LINC00299	7	14	0.0217613	2.27023
ENSG00000197879.14	MYO1C	49	289	0.0217654	0.710018
ENSG00000179387.9	ELMOD2	39	215	0.0218755	0.807443
ENSG00000188707.5	ZBED6CL	23	104	0.0218852	1.09336
ENSG00000180879.13	SSR4	808	7195	0.0218893	0.115666
ENSG00000103657.13	HERC1	86	580	0.0219965	0.51659
ENSG00000256060.2	TRAPPC2P1	68	436	0.0220022	0.589512
ENSG00000028137.16	TNFRSF1B	208	1618	0.0220354	0.310678
ENSG00000103769.9	RAB11A	270	2168	0.0222062	0.2649
ENSG00000142507.9	PSMB6	431	3633	0.0222584	0.194832
ENSG00000235043.3	TECRP1	59	366	0.0223983	0.637177
ENSG00000176092.13	AIM1L	14	49	0.0224003	1.46288
ENSG00000114933.15	INO80D	76	500	0.0224533	0.552377
ENSG00000197694.13	SPTAN1	145	1073	0.0225277	0.382709
ENSG00000011132.11	APBA3	86	581	0.022928	0.514104
ENSG00000224712.11	NPIPA3	9	23	0.0229558	1.9166
ENSG00000264739.1	RP11-138I1.2	9	23	0.0229558	1.9166
ENSG00000126070.19	AGO3	107	754	0.0234584	0.45328
ENSG00000122565.18	CBX3	611	5318	0.0235313	0.148594
ENSG00000197562.9	RAB40C	33	173	0.0235842	0.88
ENSG00000170836.11	PPM1D	31	159	0.023686	0.911547
ENSG00000229153.5	EPHA1-AS1	65	414	0.0238419	0.599115
ENSG00000151327.12	FAM177A1	291	2360	0.0240597	0.250538
ENSG00000108219.14	TSPAN14	160	1204	0.0243277	0.358542
ENSG00000118922.16	KLF12	71	462	0.0245377	0.568232
ENSG00000112078.13	KCTD20	99	689	0.0245377	0.47123
ENSG00000101290.13	CDS2	134	982	0.0245377	0.396744
ENSG00000072840.12	EVC	4	4	0.0246118	3.27023
ENSG00000174945.13	AMZ1	4	4	0.0246118	3.27023
ENSG00000228190.2	RPL23AP16	4	4	0.0246118	3.27023
ENSG00000229497.1	AC005189.6	4	4	0.0246118	3.27023
ENSG00000129675.15	ARHGEF6	77	510	0.0246118	0.542667
ENSG00000092020.10	PPP2R3C	170	1291	0.024685	0.345351
ENSG00000116678.18	LEPR	13	44	0.0246922	1.51124
ENSG00000175582.19	RAB6A	213	1667	0.0249808	0.301905
ENSG00000137752.22	CASP1	116	831	0.025051	0.42951
ENSG00000155252.13	PI4K2A	24	112	0.0252678	1.04784
ENSG00000153933.9	DGKE	89	608	0.0254692	0.49804
ENSG00000138600.9	SPPL2A	194	1501	0.0254692	0.318438
ENSG00000115170.13	ACVR1	41	232	0.0256433	0.769805
ENSG00000237343.1	RP11-763B22.4	41	232	0.0256433	0.769805
ENSG00000076108.11	BAZ2A	269	2167	0.0265445	0.260213
ENSG00000133275.15	CSNK1G2	111	791	0.0268406	0.437116
ENSG00000241420.3	RN7SL505P	12	39	0.0270384	1.56979
ENSG00000158195.10	WASF2	312	2555	0.0270384	0.236528
ENSG00000107669.17	ATE1	57	354	0.0270576	0.635518
ENSG00000104856.13	RELB	376	3138	0.0271777	0.209193
ENSG00000239247.3	RN7SL589P	15	56	0.0272363	1.36977
ENSG00000137075.17	RNF38	54	331	0.0272723	0.654434
ENSG00000106952.7	TNFSF8	64	409	0.0274756	0.594277
ENSG00000070718.11	AP3M2	90	618	0.0274756	0.490624
ENSG00000187091.13	PLCD1	38	211	0.0275249	0.797062
ENSG00000083454.21	P2RX5	49	293	0.0275548	0.690187
ENSG00000114626.17	ABTB1	144	1071	0.0275548	0.375416
ENSG00000081019.13	RSBN1	208	1627	0.0276149	0.302675
ENSG00000115307.16	AUP1	279	2259	0.0278111	0.252887
ENSG00000170310.14	STX8	152	1140	0.027887	0.363343
ENSG00000105699.16	LSR	110	784	0.0280247	0.436884
ENSG00000068724.15	TTC7A	48	286	0.0285762	0.695325
ENSG00000110057.7	UNC93B1	42	241	0.0285832	0.749662
ENSG00000108465.14	CDK5RAP3	130	953	0.0286507	0.396269
ENSG00000277511.1	CTD-2095E4.5	46	271	0.0287197	0.711647
ENSG00000008869.11	HEATR5B	39	219	0.0288081	0.780849
ENSG00000174837.14	ADGRE1	39	219	0.0288081	0.780849
ENSG00000186827.10	TNFRSF4	296	2414	0.0289725	0.242477
ENSG00000086619.13	ERO1B	96	669	0.0293324	0.469334
ENSG00000206965.1	RNU6-5P	9	24	0.0293979	1.8552
ENSG00000100592.15	DAAM1	60	379	0.0293979	0.61107
ENSG00000271383.6	NBPF19	71	466	0.0294085	0.555795
ENSG00000072803.17	FBXW11	74	490	0.0294085	0.543049
ENSG00000259802.1	CTD-2256P15.2	10	29	0.0296872	1.73418
ENSG00000198648.10	STK39	27	134	0.0297868	0.959032
ENSG00000114999.7	TTL	37	205	0.0300818	0.800207
ENSG00000163491.16	NEK10	7	15	0.0302587	2.1707
ENSG00000223496.2	EXOSC6	126	921	0.0303944	0.400456
ENSG00000140853.15	NLRC5	147	1100	0.0303944	0.366618
ENSG00000159445.12	THEM4	199	1552	0.0305884	0.306946
ENSG00000165527.6	ARF6	712	6295	0.0305884	0.125977
ENSG00000224950.2	RP5-1086K13.1	6	11	0.0308007	2.39576
ENSG00000240303.7	ACAD11	6	11	0.0308007	2.39576
ENSG00000137815.14	RTF1	356	2962	0.0308007	0.213611
ENSG00000154124.4	OTULIN	94	654	0.0309384	0.471676
ENSG00000270055.1	CTD-3092A11.2	35	191	0.0310928	0.822088
ENSG00000149499.11	EML3	107	762	0.0310928	0.438054
ENSG00000105939.12	ZC3HAV1	323	2662	0.0310928	0.227329
ENSG00000099785.10	MARCH2	122	888	0.03111	0.406555
ENSG00000115993.11	TRAK2	50	303	0.0315157	0.670916
ENSG00000269973.1	RP11-95D17.1	20	88	0.0315241	1.13273
ENSG00000257303.1	RP11-977G19.11	65	420	0.0317857	0.578356
ENSG00000175106.16	TVP23C	12	40	0.0321045	1.53327
ENSG00000160796.16	NBEAL2	42	243	0.032354	0.737739
ENSG00000198420.9	TCAF1	42	243	0.032354	0.737739
ENSG00000205629.11	LCMT1	126	923	0.032354	0.397327
ENSG00000002330.13	BAD	167	1275	0.032472	0.337657
ENSG00000105669.12	COPE	533	4605	0.0328891	0.15924
ENSG00000016402.13	IL20RA	3	2	0.0330322	3.8552
ENSG00000073150.13	PANX2	3	2	0.0330322	3.8552
ENSG00000113594.9	LIFR	3	2	0.0330322	3.8552
ENSG00000158186.12	MRAS	3	2	0.0330322	3.8552
ENSG00000162409.10	PRKAA2	3	2	0.0330322	3.8552
ENSG00000181126.13	HLA-V	3	2	0.0330322	3.8552
ENSG00000200893.1	RNU6-944P	3	2	0.0330322	3.8552
ENSG00000232310.6	RP11-557H15.4	3	2	0.0330322	3.8552
ENSG00000235095.1	RP11-1217F2.1	3	2	0.0330322	3.8552
ENSG00000237054.9	PRMT5-AS1	3	2	0.0330322	3.8552
ENSG00000247033.1	RP11-252E2.1	3	2	0.0330322	3.8552
ENSG00000260418.1	RP3-406A7.7	3	2	0.0330322	3.8552
ENSG00000244459.2	RP11-1398P2.1	45	266	0.0330322	0.706805
ENSG00000177311.10	ZBTB38	94	656	0.0330322	0.467271
ENSG00000154640.14	BTG3	124	907	0.0330322	0.399471
ENSG00000140332.15	TLE3	134	992	0.0330322	0.382127
ENSG00000177105.9	RHOG	444	3776	0.0330322	0.182007
ENSG00000198252.11	STYX	89	615	0.0332082	0.481525
ENSG00000123728.9	RAP2C	106	756	0.0334385	0.435912
ENSG00000160710.15	ADAR	411	3472	0.0334385	0.191677
ENSG00000122033.14	MTIF3	267	2161	0.0338215	0.253446
ENSG00000058272.16	PPP1R12A	237	1893	0.0339537	0.272518
ENSG00000130517.13	PGPEP1	76	510	0.0345289	0.523808
ENSG00000142694.6	EVA1B	26	129	0.0348258	0.959446
ENSG00000177688.6	SUMO4	20	89	0.0349806	1.11643
ENSG00000108551.4	RASD1	8	20	0.0350541	1.94831
ENSG00000273017.1	AP000240.9	27	136	0.0351429	0.937659
ENSG00000159110.19	IFNAR2	148	1114	0.035206	0.358154
ENSG00000262246.5	CORO7	104	741	0.0356248	0.437344
ENSG00000187860.10	CCDC157	15	58	0.035794	1.31914
ENSG00000135272.9	MDFIC	125	918	0.0358554	0.393668
ENSG00000166794.4	PPIB	586	5110	0.036219	0.145883
ENSG00000012779.10	ALOX5	10	30	0.0362512	1.68527
ENSG00000162302.12	RPS6KA4	73	487	0.0363744	0.53228
ENSG00000086666.18	ZFAND6	237	1896	0.0363938	0.270234
ENSG00000197555.9	SIPA1L1	71	471	0.0364654	0.540398
ENSG00000137504.13	CREBZF	81	552	0.0366521	0.501559
ENSG00000171954.12	CYP4F22	9	25	0.0366838	1.7963
ENSG00000183091.19	NEB	9	25	0.0366838	1.7963
ENSG00000087460.23	GNAS	396	3339	0.0366965	0.19439
ENSG00000153551.13	CMTM7	204	1604	0.0367819	0.295201
ENSG00000132670.20	PTPRA	155	1176	0.0367836	0.346686
ENSG00000137207.11	YIPF3	143	1073	0.037224	0.362671
ENSG00000271869.1	RP11-51J9.5	134	996	0.0373047	0.376321
ENSG00000113595.14	TRIM23	25	123	0.0374498	0.971576
ENSG00000182952.4	HMGN4	62	400	0.037627	0.580574
ENSG00000187260.15	WDR86	12	41	0.0377	1.49764
ENSG00000178467.17	P4HTM	72	480	0.037941	0.533268
ENSG00000137409.18	MTCH1	237	1898	0.037941	0.268713
ENSG00000123130.16	ACOT9	65	424	0.0379416	0.564681
ENSG00000057252.12	SOAT1	81	553	0.0380262	0.498948
ENSG00000151690.14	MFSD6	35	194	0.0380875	0.799604
ENSG00000147119.3	CHST7	29	151	0.0381221	0.88981
ENSG00000154930.14	ACSS1	86	594	0.0381221	0.482179
ENSG00000102699.5	PARP4	49	299	0.0381537	0.660942
ENSG00000171988.17	JMJD1C	222	1765	0.0381537	0.279197
ENSG00000198833.6	UBE2J1	106	760	0.0382626	0.428299
ENSG00000152784.15	PRDM8	40	231	0.0383598	0.740413
ENSG00000114423.18	CBLB	127	938	0.0391824	0.385474
ENSG00000199366.1	Y_RNA	17	71	0.0393575	1.20795
ENSG00000163344.5	PMVK	210	1660	0.0394108	0.287512
ENSG00000263781.3	RP11-321A17.3	33	180	0.0394212	0.822775
ENSG00000269834.5	ZNF528-AS1	33	180	0.0394212	0.822775
ENSG00000111802.13	TDP2	118	862	0.0395702	0.401333
ENSG00000242683.1	RPL12P21	13	47	0.0395907	1.41608
ENSG00000144028.14	SNRNP200	197	1546	0.040082	0.297961
ENSG00000198756.10	COLGALT2	16	65	0.0402855	1.24787
ENSG00000134030.13	CTIF	7	16	0.0403294	2.07759
ENSG00000174527.9	MYO1H	7	16	0.0403294	2.07759
ENSG00000213453.3	FTH1P3	7	16	0.0403294	2.07759
ENSG00000266420.2	RN7SL118P	7	16	0.0403294	2.07759
ENSG00000105355.8	PLIN3	92	645	0.0403432	0.46064
ENSG00000109220.10	CHIC2	107	770	0.0403438	0.422986
ENSG00000072135.12	PTPN18	136	1016	0.0403593	0.369012
ENSG00000273096.1	RP3-508I15.20	14	53	0.0404122	1.34967
ENSG00000139192.11	TAPBPL	114	829	0.0404122	0.407896
ENSG00000156509.13	FBXO43	5	8	0.0404922	2.59216
ENSG00000253666.1	KB-1615E4.2	5	8	0.0404922	2.59216
ENSG00000256982.1	CTD-2555A7.2	5	8	0.0404922	2.59216
ENSG00000263159.1	RP11-462G12.4	5	8	0.0404922	2.59216
ENSG00000269807.1	AC007292.4	5	8	0.0404922	2.59216
ENSG00000242860.3	RN7SL180P	15	59	0.0404922	1.29448
ENSG00000167797.7	CDK2AP2	432	3678	0.0405504	0.180416
ENSG00000144824.19	PHLDB2	11	36	0.0406441	1.55974
ENSG00000232187.1	FTH1P7	11	36	0.0406441	1.55974
ENSG00000198909.7	MAP3K3	65	426	0.041136	0.557892
ENSG00000168672.3	FAM84B	48	293	0.041584	0.660439
ENSG00000137710.14	RDX	137	1026	0.0419	0.365451
ENSG00000186063.12	AIDA	137	1026	0.0419	0.365451
ENSG00000134333.13	LDHA	919	8318	0.0419	0.0921339
ENSG00000099246.16	RAB18	189	1478	0.042107	0.303046
ENSG00000074266.17	EED	113	822	0.0422002	0.407418
ENSG00000123684.12	LPGAT1	59	379	0.0422888	0.586823
ENSG00000274265.4	CH17-189H20.1	53	332	0.0423001	0.623115
ENSG00000100532.11	CGRRF1	86	597	0.0423237	0.474911
ENSG00000102981.9	PARD6A	86	597	0.0423237	0.474911
ENSG00000068912.13	ERLEC1	149	1130	0.0427162	0.347295
ENSG00000110090.12	CPT1A	62	403	0.0427493	0.569794
ENSG00000162066.14	AMDHD2	78	532	0.0431758	0.500354
ENSG00000169925.16	BRD3	124	916	0.0431758	0.385226
ENSG00000080802.18	CNOT4	153	1165	0.0431758	0.341507
ENSG00000163806.15	SPDYA	6	12	0.0431874	2.27023
ENSG00000278607.1	RP11-405M12.3	6	12	0.0431874	2.27023
ENSG00000280160.1	RP11-196G11.3	6	12	0.0431874	2.27023
ENSG00000102984.14	ZNF821	31	167	0.0431874	0.840726
ENSG00000240963.1	RP11-518L10.5	10	31	0.0433327	1.63797
ENSG00000254363.6	CTB-131B5.5	30	160	0.043654	0.855196
ENSG00000174891.12	RSRC1	152	1157	0.0438695	0.341988
ENSG00000198740.8	ZNF652	93	656	0.0441282	0.451841
ENSG00000271437.1	RP11-295B17.6	8	21	0.0442018	1.87792
ENSG00000273240.1	RP11-455J20.3	8	21	0.0442018	1.87792
ENSG00000279035.1	RP11-649A18.3	8	21	0.0442018	1.87792
ENSG00000100031.18	GGT1	21	98	0.0442018	1.04784
ENSG00000198586.13	TLK1	157	1201	0.0446348	0.334834
ENSG00000136830.11	FAM129B	19	85	0.0447797	1.10877
ENSG00000260001.6	TGFBR3L	19	85	0.0447797	1.10877
ENSG00000123892.11	RAB38	9	26	0.0448051	1.73972
ENSG00000279811.1	RP11-862L9.2	9	26	0.0448051	1.73972
ENSG00000023287.12	RB1CC1	132	986	0.0452583	0.369184
ENSG00000182318.5	ZSCAN22	13	48	0.0454371	1.38571
ENSG00000159363.17	ATP13A2	75	509	0.0455056	0.507531
ENSG00000184979.9	USP18	51	318	0.0455687	0.629776
ENSG00000156313.12	RPGR	40	234	0.0455875	0.721797
ENSG00000278250.1	Metazoa_SRP	40	234	0.0455875	0.721797
ENSG00000238829.1	RNU7-45P	14	54	0.0460297	1.3227
ENSG00000196912.12	ANKRD36B	52	326	0.0460741	0.621945
ENSG00000181896.11	ZNF101	158	1211	0.0460943	0.332031
ENSG00000101745.15	ANKRD12	782	6997	0.0461332	0.108738
ENSG00000154217.14	PITPNC1	261	2123	0.0461385	0.246251
ENSG00000079277.19	MKNK1	91	641	0.0465168	0.453848
ENSG00000171055.14	FEZ2	94	666	0.0466287	0.445444
ENSG00000023909.9	GCLM	130	970	0.0466287	0.370761
ENSG00000134287.9	ARF3	145	1099	0.0467238	0.348167
ENSG00000159714.10	ZDHHC1	4	5	0.0467661	2.94831
ENSG00000182389.18	CACNB4	4	5	0.0467661	2.94831
ENSG00000225408.1	RP11-207C16.4	4	5	0.0467661	2.94831
ENSG00000256278.1	RP11-182J1.5	4	5	0.0467661	2.94831
ENSG00000258001.1	RP11-756H6.1	4	5	0.0467661	2.94831
ENSG00000270739.1	RP11-608O8.2	4	5	0.0467661	2.94831
ENSG00000260923.5	AC137934.1	18	79	0.0467661	1.13638
ENSG00000103335.19	PIEZO1	41	242	0.0467661	0.708923
ENSG00000025800.13	KPNA6	133	996	0.0467661	0.365514
ENSG00000158092.6	NCK1	205	1624	0.0467661	0.284378
ENSG00000119820.10	YIPF4	196	1545	0.0471648	0.291553
ENSG00000079263.18	SP140	119	877	0.0475033	0.388619
ENSG00000004897.11	CDC27	72	486	0.0477046	0.515346
ENSG00000078699.21	CBFA2T2	105	759	0.0480623	0.416523
ENSG00000065243.18	PKN2	61	398	0.0484555	0.564347
ENSG00000175354.18	PTPN2	281	2306	0.0485357	0.233483
ENSG00000198792.12	TMEM184B	64	422	0.0485713	0.549135
ENSG00000176658.16	MYO1D	19	86	0.0495349	1.0919
ENSG00000259529.1	RP11-468E2.4	84	585	0.0496599	0.470258
ENSG00000172354.9	GNB2	302	2498	0.0504283	0.222081
ENSG00000100393.10	EP300	101	727	0.0509529	0.422634
ENSG00000184307.13	ZDHHC23	12	43	0.0509695	1.42893
ENSG00000270228.1	RP11-453E17.3	12	43	0.0509695	1.42893
ENSG00000130939.18	UBE4B	64	423	0.0509695	0.54572
ENSG00000166145.14	SPINT1	29	155	0.0510158	0.85209
ENSG00000141012.12	GALNS	40	236	0.0513816	0.709519
ENSG00000271857.1	RP1-244F24.1	10	32	0.0520062	1.59216
ENSG00000070731.9	ST6GALNAC2	15	61	0.0520062	1.24639
ENSG00000132718.8	SYT11	26	134	0.0520062	0.904584
ENSG00000128585.17	MKLN1	72	488	0.0520062	0.509422
ENSG00000178980.14	SEPW1	316	2627	0.0520062	0.214814
ENSG00000117016.9	RIMS3	13	49	0.0523366	1.35596
ENSG00000060237.16	WNK1	177	1382	0.0523542	0.305297
ENSG00000101849.15	TBL1X	89	628	0.052859	0.451347
ENSG00000219507.4	FTH1P8	39	229	0.0530273	0.716432
ENSG00000121060.14	TRIM25	65	432	0.0532003	0.537714
ENSG00000143862.7	ARL8A	75	513	0.0532485	0.496238
ENSG00000122218.14	COPA	123	915	0.0537615	0.37512
ENSG00000158717.10	RNF166	182	1427	0.0537936	0.299259
ENSG00000004700.15	RECQL	121	898	0.0538096	0.378525
ENSG00000185658.13	BRWD1	128	958	0.0540908	0.366352
ENSG00000236140.1	RP11-89F3.2	40	237	0.0545662	0.703419
ENSG00000235262.1	KDM5C-IT1	9	27	0.055047	1.68527
ENSG00000185158.12	LRRC37B	43	260	0.0553241	0.674131
ENSG00000173040.12	EVC2	8	22	0.0557077	1.8108
ENSG00000184731.5	FAM110C	8	22	0.0557077	1.8108
ENSG00000240160.3	RN7SL263P	8	22	0.0557077	1.8108
ENSG00000227486.1	RP13-188A5.1	23	114	0.0557077	0.960906
ENSG00000175155.8	YPEL2	51	322	0.0557597	0.611742
ENSG00000095564.13	BTAF1	41	245	0.0559292	0.691148
ENSG00000169220.17	RGS14	144	1097	0.0559832	0.340811
ENSG00000151116.16	UEVLD	26	135	0.0563359	0.893858
ENSG00000124788.17	ATXN1	134	1011	0.0564272	0.354756
ENSG00000114948.12	ADAM23	11	38	0.0567622	1.48174
ENSG00000180389.6	ATP5EP2	54	346	0.0570758	0.590493
ENSG00000231940.1	RPS7P3	31	171	0.0573119	0.806578
ENSG00000132522.15	GPS2	55	354	0.0573744	0.583988
ENSG00000125827.8	TMX4	104	756	0.0575836	0.408431
ENSG00000160131.13	VMA21	164	1272	0.0575836	0.314903
ENSG00000123338.12	NCKAP1L	154	1185	0.0578336	0.326349
ENSG00000204261.8	PSMB8-AS1	308	2560	0.0578336	0.215092
ENSG00000138758.11	SEPT11	65	434	0.0579236	0.53105
ENSG00000165671.18	NSD1	209	1669	0.0579236	0.272825
ENSG00000213064.9	SFT2D2	63	418	0.0580028	0.540155
ENSG00000117222.13	RBBP5	93	664	0.0580028	0.434353
ENSG00000148248.13	SURF4	305	2533	0.0580028	0.216268
ENSG00000021574.11	SPAST	33	186	0.0586705	0.775469
ENSG00000107819.13	SFXN3	71	483	0.0589751	0.504102
ENSG00000182158.14	CREB3L2	48	300	0.0598189	0.626378
ENSG00000163739.4	CXCL1	13	50	0.060334	1.32682
ENSG00000080815.18	PSEN1	65	435	0.0605925	0.52773
ENSG00000147889.16	CDKN2A	23	115	0.0607534	0.948306
ENSG00000124391.4	IL17C	5	9	0.0608139	2.42224
ENSG00000201466.1	Y_RNA	5	9	0.0608139	2.42224
ENSG00000206623.1	RNU6-979P	5	9	0.0608139	2.42224
ENSG00000222499.1	RN7SKP177	5	9	0.0608139	2.42224
ENSG00000105514.7	RAB3D	26	136	0.0608139	0.883211
ENSG00000164398.12	ACSL6	26	136	0.0608139	0.883211
ENSG00000198624.12	CCDC69	195	1547	0.0608139	0.282307
ENSG00000243335.8	KCTD7	24	122	0.0608382	0.924459
ENSG00000169926.9	KLF13	258	2110	0.0608382	0.238434
ENSG00000134326.11	CMPK2	51	324	0.0613826	0.602809
ENSG00000078403.16	MLLT10	106	775	0.0613826	0.400102
ENSG00000136986.9	DERL1	168	1310	0.0618659	0.3072
ENSG00000168175.14	MAPK1IP1L	203	1619	0.062243	0.274682
ENSG00000176340.3	COX8A	734	6558	0.0625564	0.11083
ENSG00000157741.14	UBN2	41	247	0.062566	0.679419
ENSG00000091490.10	SEL1L3	74	509	0.062566	0.488165
ENSG00000153815.16	CMIP	65	436	0.062959	0.524417
ENSG00000135749.18	PCNXL2	57	372	0.0632704	0.563965
ENSG00000141753.6	IGFBP4	29	158	0.0635191	0.824434
ENSG00000279884.1	RP11-483E17.1	16	69	0.063882	1.16171
ENSG00000173960.12	UBXN2A	96	692	0.0639655	0.420568
ENSG00000238045.9	AC009133.12	32	180	0.0641914	0.778381
ENSG00000010818.8	HIVEP2	90	642	0.0643941	0.435657
ENSG00000047644.17	WWC3	43	263	0.0651603	0.65758
ENSG00000234745.9	HLA-B	1503	14359	0.0651603	0.0141955
ENSG00000131828.13	PDHA1	106	777	0.0655347	0.396384
ENSG00000105672.14	ETV2	23	116	0.0661108	0.935815
ENSG00000136813.14	KIAA0368	59	389	0.0665351	0.549251
ENSG00000158270.11	COLEC12	9	28	0.0668829	1.6328
ENSG00000172403.10	SYNPO2	9	28	0.0668829	1.6328
ENSG00000257315.1	ZBED6	45	279	0.0673598	0.637966
ENSG00000153046.17	CDYL	35	203	0.0677647	0.734181
ENSG00000109381.19	ELF2	133	1009	0.0678191	0.346806
ENSG00000132432.13	SEC61G	696	6200	0.0678191	0.115125
ENSG00000170043.11	TRAPPC1	516	4495	0.0679143	0.147356
ENSG00000054116.11	TRAPPC3	227	1837	0.0680497	0.253646
ENSG00000187951.10	ARHGAP11B	29	159	0.0684043	0.815332
ENSG00000168159.10	RNF187	237	1927	0.0686027	0.246836
ENSG00000119004.14	CYP20A1	207	1659	0.0687551	0.267623
ENSG00000064763.10	FAR2	13	51	0.0690337	1.29825
ENSG00000138378.17	STAT4	180	1420	0.0690337	0.290412
ENSG00000110713.15	NUP98	87	619	0.0691244	0.439382
ENSG00000145014.17	TMEM44	8	23	0.0693188	1.74667
ENSG00000125089.16	SH3TC1	28	152	0.0693698	0.829661
ENSG00000173818.16	ENDOV	58	382	0.0693698	0.550786
ENSG00000110448.10	CD5	172	1350	0.0696598	0.297755
ENSG00000118046.14	STK11	44	272	0.0697913	0.642203
ENSG00000146830.9	GIGYF1	86	611	0.0697913	0.44147
ENSG00000006007.11	GDE1	94	678	0.0701427	0.419681
ENSG00000168961.16	LGALS9	68	463	0.070358	0.502828
ENSG00000130714.15	POMT1	50	319	0.0706778	0.596677
ENSG00000181904.8	C5orf24	122	916	0.0707613	0.361767
ENSG00000122490.18	PQLC1	51	327	0.0711357	0.589512
ENSG00000184260.5	HIST2H2AC	22	110	0.0713012	0.948306
ENSG00000183150.7	GPR19	16	70	0.0714016	1.14095
ENSG00000211456.10	SACM1L	87	620	0.0714016	0.437053
ENSG00000115677.16	HDLBP	123	925	0.0715433	0.359439
ENSG00000223478.1	RP11-545E17.3	37	219	0.0715708	0.7049
ENSG00000242607.1	RPS3AP34	30	167	0.071641	0.79342
ENSG00000119979.15	FAM45A	177	1396	0.0729866	0.290756
ENSG00000187446.11	CHP1	148	1142	0.0732182	0.32234
ENSG00000120029.12	C10orf76	38	227	0.0736159	0.691613
ENSG00000210135.1	MT-TN	10	34	0.0737642	1.5047
ENSG00000277496.1	RP11-93B14.9	10	34	0.0737642	1.5047
ENSG00000111371.15	SLC38A1	369	3133	0.0738327	0.184382
ENSG00000113810.15	SMC4	84	596	0.0738997	0.443383
ENSG00000008256.15	CYTH3	15	64	0.0744965	1.17712
ENSG00000154429.10	CCSAP	15	64	0.0744965	1.17712
ENSG00000159842.14	ABR	64	432	0.0746489	0.515346
ENSG00000174013.7	FBXO45	31	175	0.0751131	0.773219
ENSG00000135940.6	COX5B	766	6880	0.0762094	0.103242
ENSG00000163818.16	LZTFL1	26	139	0.07688	0.851732
ENSG00000201343.1	Y_RNA	11	40	0.0778524	1.40774
ENSG00000114982.17	KANSL3	44	274	0.0778524	0.631633
ENSG00000147649.9	MTDH	547	4796	0.0778524	0.138015
ENSG00000072818.11	ACAP1	609	5382	0.0778524	0.126606
ENSG00000168758.10	SEMA4C	22	111	0.0778738	0.93525
ENSG00000135241.16	PNPLA8	91	656	0.0780522	0.420476
ENSG00000248333.8	CDK11B	302	2522	0.0780522	0.208286
ENSG00000092010.14	PSME1	1056	9710	0.078124	0.0693724
ENSG00000164430.15	MB21D1	75	523	0.0781334	0.468385
ENSG00000177200.15	CHD9	100	732	0.0784921	0.39839
ENSG00000272489.1	RP11-182L21.5	29	161	0.078565	0.797298
ENSG00000158161.15	EYA3	52	337	0.0785833	0.574069
ENSG00000162517.12	PEF1	168	1320	0.0786597	0.296229
ENSG00000131435.12	PDLIM4	4	6	0.079828	2.68527
ENSG00000171643.13	S100Z	4	6	0.079828	2.68527
ENSG00000205364.3	MT1M	4	6	0.079828	2.68527
ENSG00000224161.3	RPS26P54	4	6	0.079828	2.68527
ENSG00000256977.10	LIMS3	4	6	0.079828	2.68527
ENSG00000267711.1	RP11-686D22.5	4	6	0.079828	2.68527
ENSG00000278023.4	RDM1	4	6	0.079828	2.68527
ENSG00000061337.15	LZTS1	6	14	0.079828	2.04784
ENSG00000169129.14	AFAP1L2	6	14	0.079828	2.04784
ENSG00000227218.7	RP11-203J24.8	6	14	0.079828	2.04784
ENSG00000243445.1	RP11-715J22.1	72	499	0.079828	0.477263
ENSG00000135604.9	STX11	131	998	0.079828	0.340761
ENSG00000267312.1	RP11-1094M14.7	9	29	0.079997	1.58218
ENSG00000079805.16	DNM2	151	1172	0.0802267	0.313882
ENSG00000167323.9	STIM1	79	557	0.0804523	0.452481
ENSG00000112297.14	AIM1	82	582	0.0807274	0.442911
ENSG00000147854.16	UHRF2	50	322	0.0813469	0.583173
ENSG00000185386.14	MAPK11	30	169	0.0819773	0.776245
ENSG00000024422.11	EHD2	3	3	0.0821327	3.27023
ENSG00000104067.16	TJP1	3	3	0.0821327	3.27023
ENSG00000107105.14	ELAVL2	3	3	0.0821327	3.27023
ENSG00000111886.10	GABRR2	3	3	0.0821327	3.27023
ENSG00000115221.10	ITGB6	3	3	0.0821327	3.27023
ENSG00000150773.10	PIH1D2	3	3	0.0821327	3.27023
ENSG00000162771.7	FAM71A	3	3	0.0821327	3.27023
ENSG00000172031.6	EPHX4	3	3	0.0821327	3.27023
ENSG00000172568.4	FNDC9	3	3	0.0821327	3.27023
ENSG00000188981.10	MSANTD1	3	3	0.0821327	3.27023
ENSG00000199667.1	Y_RNA	3	3	0.0821327	3.27023
ENSG00000230337.1	RP4-635E18.6	3	3	0.0821327	3.27023
ENSG00000252481.1	SCARNA13	3	3	0.0821327	3.27023
ENSG00000271815.1	CTD-2235C13.3	3	3	0.0821327	3.27023
ENSG00000130363.11	RSPH3	20	98	0.0821327	0.977452
ENSG00000182809.10	CRIP2	73	508	0.0821327	0.471374
ENSG00000107290.13	SETX	114	853	0.0821327	0.366722
ENSG00000185624.14	P4HB	418	3594	0.0824046	0.166218
ENSG00000168092.13	PAFAH1B2	167	1314	0.0831007	0.294189
ENSG00000113441.15	LNPEP	314	2636	0.0832451	0.20072
ENSG00000068079.7	IFI35	204	1642	0.0834599	0.261421
ENSG00000243609.1	RPS2P44	22	112	0.0835192	0.922311
ENSG00000258469.1	CHMP4BP1	8	24	0.0842575	1.68527
ENSG00000211772.9	TRBC2	985	9017	0.0845135	0.075782
ENSG00000134779.14	TPGS2	145	1122	0.0845152	0.318286
ENSG00000198408.13	MGEA5	216	1750	0.0849404	0.251982
ENSG00000214140.10	PRCD	7	19	0.0851674	1.82966
ENSG00000242960.1	FTH1P23	7	19	0.0851674	1.82966
ENSG00000163932.13	PRKCD	33	192	0.0852837	0.729665
ENSG00000206970.1	RNU6-474P	10	35	0.085939	1.46288
ENSG00000129493.14	HEATR5A	18	85	0.0859923	1.03077
ENSG00000171522.5	PTGER4	152	1184	0.0863584	0.308708
ENSG00000074527.11	NTN4	5	10	0.0863779	2.27023
ENSG00000152076.18	CCDC74B	5	10	0.0863779	2.27023
ENSG00000156234.7	CXCL13	5	10	0.0863779	2.27023
ENSG00000188765.7	TMSB4XP2	5	10	0.0863779	2.27023
ENSG00000256238.1	SUPT16HP1	5	10	0.0863779	2.27023
ENSG00000168876.8	ANKRD49	177	1404	0.0863779	0.282512
ENSG00000134086.7	VHL	94	685	0.0868607	0.404863
ENSG00000110719.9	TCIRG1	77	543	0.0874741	0.452212
ENSG00000223804.5	CH17-472G23.2	100	736	0.0875941	0.390528
ENSG00000181450.17	ZNF678	13	53	0.0881582	1.24275
ENSG00000112406.4	HECA	111	830	0.088465	0.367682
ENSG00000236073.2	RP11-487E1.2	11	41	0.0887143	1.37211
ENSG00000254815.5	RP11-496I9.1	11	41	0.0887143	1.37211
ENSG00000259318.1	RP11-454L9.2	11	41	0.0887143	1.37211
ENSG00000134644.15	PUM1	186	1485	0.0888886	0.273145
ENSG00000061938.16	TNK2	57	380	0.0889058	0.533268
ENSG00000267534.2	S1PR2	54	356	0.0890964	0.549388
ENSG00000129083.12	COPB1	146	1133	0.0890992	0.314126
ENSG00000104219.12	ZDHHC2	92	669	0.0891176	0.407933
ENSG00000225484.6	NUTM2B-AS1	197	1583	0.0891631	0.26384
ENSG00000007202.14	KIAA0100	45	285	0.0899533	0.607269
ENSG00000198663.16	C6orf89	106	788	0.0900423	0.376102
ENSG00000167535.7	CACNB3	21	106	0.0900521	0.934631
ENSG00000138594.12	TMOD3	152	1186	0.0902034	0.306273
ENSG00000139517.7	LNX2	22	113	0.0902643	0.909486
ENSG00000165312.6	OTUD1	41	254	0.0903308	0.639101
ENSG00000130748.6	TMEM160	418	3601	0.0912607	0.163411
ENSG00000104133.14	SPG11	101	746	0.0915217	0.385414
ENSG00000077585.13	GPR137B	60	405	0.091834	0.515346
ENSG00000104848.1	KCNA7	15	66	0.0919611	1.13273
ENSG00000103966.9	EHD4	110	823	0.0922296	0.366845
ENSG00000128872.9	TMOD2	27	149	0.0923551	0.805953
ENSG00000132964.11	CDK8	39	239	0.0923787	0.654769
ENSG00000168404.12	MLKL	39	239	0.0923787	0.654769
ENSG00000221838.9	AP4M1	51	333	0.0926189	0.563281
ENSG00000120868.13	APAF1	32	186	0.0929075	0.731075
ENSG00000226970.2	RP11-82H13.2	113	849	0.0929075	0.360792
ENSG00000143164.15	DCAF6	70	487	0.092958	0.471739
ENSG00000106366.8	SERPINE1	2	1	0.0930547	4.27023
ENSG00000123342.15	MMP19	2	1	0.0930547	4.27023
ENSG00000134222.16	PSRC1	2	1	0.0930547	4.27023
ENSG00000141316.12	SPACA3	2	1	0.0930547	4.27023
ENSG00000143452.15	HORMAD1	2	1	0.0930547	4.27023
ENSG00000149305.6	HTR3B	2	1	0.0930547	4.27023
ENSG00000161281.10	COX7A1	2	1	0.0930547	4.27023
ENSG00000162998.4	FRZB	2	1	0.0930547	4.27023
ENSG00000164035.9	EMCN	2	1	0.0930547	4.27023
ENSG00000164695.4	CHMP4C	2	1	0.0930547	4.27023
ENSG00000165828.13	PRAP1	2	1	0.0930547	4.27023
ENSG00000171124.12	FUT3	2	1	0.0930547	4.27023
ENSG00000172410.4	INSL5	2	1	0.0930547	4.27023
ENSG00000174827.13	PDZK1	2	1	0.0930547	4.27023
ENSG00000185873.7	TMPRSS11B	2	1	0.0930547	4.27023
ENSG00000187642.9	PERM1	2	1	0.0930547	4.27023
ENSG00000197644.2	AC106870.2	2	1	0.0930547	4.27023
ENSG00000199944.1	RNU6-653P	2	1	0.0930547	4.27023
ENSG00000200887.1	RNU6-598P	2	1	0.0930547	4.27023
ENSG00000201078.1	RN7SKP214	2	1	0.0930547	4.27023
ENSG00000203710.10	CR1	2	1	0.0930547	4.27023
ENSG00000206710.1	RNU6-147P	2	1	0.0930547	4.27023
ENSG00000206949.1	RNU6-1324P	2	1	0.0930547	4.27023
ENSG00000219902.1	RPL35P3	2	1	0.0930547	4.27023
ENSG00000226321.5	CROCC2	2	1	0.0930547	4.27023
ENSG00000228022.5	HCG20	2	1	0.0930547	4.27023
ENSG00000229835.2	KHSRPP1	2	1	0.0930547	4.27023
ENSG00000230373.8	GOLGA6L5P	2	1	0.0930547	4.27023
ENSG00000235101.1	SETP9	2	1	0.0930547	4.27023
ENSG00000235958.5	UBOX5-AS1	2	1	0.0930547	4.27023
ENSG00000236235.1	LA16c-13E4.3	2	1	0.0930547	4.27023
ENSG00000236266.1	RP3-467L1.4	2	1	0.0930547	4.27023
ENSG00000238716.1	AL031905.1	2	1	0.0930547	4.27023
ENSG00000239650.4	GUSBP4	2	1	0.0930547	4.27023
ENSG00000241587.3	RN7SL482P	2	1	0.0930547	4.27023
ENSG00000242628.5	AC009228.1	2	1	0.0930547	4.27023
ENSG00000243385.2	CTD-2110K23.1	2	1	0.0930547	4.27023
ENSG00000244676.5	AL109761.5	2	1	0.0930547	4.27023
ENSG00000246100.3	LINC00900	2	1	0.0930547	4.27023
ENSG00000248159.1	HSPA8P11	2	1	0.0930547	4.27023
ENSG00000250608.1	RP11-933H2.4	2	1	0.0930547	4.27023
ENSG00000255092.1	RP11-58K22.4	2	1	0.0930547	4.27023
ENSG00000255337.1	RP11-315O6.1	2	1	0.0930547	4.27023
ENSG00000261616.1	RP11-6O2.3	2	1	0.0930547	4.27023
ENSG00000263759.1	AC122714.1	2	1	0.0930547	4.27023
ENSG00000265942.2	RN7SL577P	2	1	0.0930547	4.27023
ENSG00000267493.3	CIRBP-AS1	2	1	0.0930547	4.27023
ENSG00000271009.2	RP11-346C20.3	2	1	0.0930547	4.27023
ENSG00000272217.1	XXbac-BPG157A10.21	2	1	0.0930547	4.27023
ENSG00000276063.1	RP11-817G13.3	2	1	0.0930547	4.27023
ENSG00000277021.1	AC091178.2	2	1	0.0930547	4.27023
ENSG00000278654.1	RP11-434C1.4	2	1	0.0930547	4.27023
ENSG00000280109.1	PLAC4	2	1	0.0930547	4.27023
ENSG00000281431.1	Metazoa_SRP	2	1	0.0930547	4.27023
ENSG00000281530.1	DGCR12	2	1	0.0930547	4.27023
ENSG00000282860.1	RP11-153F10.2	2	1	0.0930547	4.27023
ENSG00000148848.14	ADAM12	9	30	0.0930547	1.53327
ENSG00000255839.1	RP11-338K17.8	14	60	0.0930547	1.1707
ENSG00000252361.1	RNU6-118P	18	86	0.0930547	1.01389
ENSG00000079215.13	SLC1A3	2	0	0.0930547	1
ENSG00000114378.16	HYAL1	2	0	0.0930547	1
ENSG00000138771.14	SHROOM3	2	0	0.0930547	1
ENSG00000157330.9	C1orf158	2	0	0.0930547	1
ENSG00000167434.9	CA4	2	0	0.0930547	1
ENSG00000167600.13	CYP2S1	2	0	0.0930547	1
ENSG00000182459.4	TEX19	2	0	0.0930547	1
ENSG00000186765.11	FSCN2	2	0	0.0930547	1
ENSG00000188373.4	C10orf99	2	0	0.0930547	1
ENSG00000197585.9	AC107218.3	2	0	0.0930547	1
ENSG00000220305.1	HNRNPH1P1	2	0	0.0930547	1
ENSG00000224592.5	RP5-884C9.2	2	0	0.0930547	1
ENSG00000227070.1	RP11-191G24.1	2	0	0.0930547	1
ENSG00000230224.1	PHBP9	2	0	0.0930547	1
ENSG00000231233.1	CFAP58-AS1	2	0	0.0930547	1
ENSG00000239300.5	RP11-400L8.2	2	0	0.0930547	1
ENSG00000249092.1	CTD-2325A15.3	2	0	0.0930547	1
ENSG00000251046.2	ZNF969P	2	0	0.0930547	1
ENSG00000251377.1	RP11-18H21.3	2	0	0.0930547	1
ENSG00000253663.1	NPM1P52	2	0	0.0930547	1
ENSG00000253793.1	RP11-293D9.2	2	0	0.0930547	1
ENSG00000254649.1	RP11-452H21.2	2	0	0.0930547	1
ENSG00000257335.8	MGAM	2	0	0.0930547	1
ENSG00000258205.1	RP11-248E9.1	2	0	0.0930547	1
ENSG00000258553.5	RP11-16B13.1	2	0	0.0930547	1
ENSG00000259921.1	AC022819.3	2	0	0.0930547	1
ENSG00000260057.5	LINC01571	2	0	0.0930547	1
ENSG00000260862.1	RP11-22H5.2	2	0	0.0930547	1
ENSG00000261002.5	RP11-546B15.1	2	0	0.0930547	1
ENSG00000265366.6	GLUD1P7	2	0	0.0930547	1
ENSG00000265933.5	LINC00668	2	0	0.0930547	1
ENSG00000267201.1	AC005624.2	2	0	0.0930547	1
ENSG00000268350.7	FAM156A	2	0	0.0930547	1
ENSG00000273328.5	RP11-141M3.6	2	0	0.0930547	1
ENSG00000279061.1	RP3-332O11.2	2	0	0.0930547	1
ENSG00000279310.1	RP11-123O10.1	2	0	0.0930547	1
ENSG00000280014.1	AC006129.3	2	0	0.0930547	1
ENSG00000280151.1	AC026248.1	2	0	0.0930547	1
ENSG00000127561.14	SYNGR3	19	93	0.0930547	0.979003
ENSG00000254531.1	FLJ20021	19	93	0.0930547	0.979003
ENSG00000249021.1	CTC-505O3.3	21	107	0.0930547	0.921084
ENSG00000185697.16	MYBL1	22	114	0.0930547	0.896775
ENSG00000106799.12	TGFBR1	34	202	0.0930547	0.699485
ENSG00000131725.13	WDR44	35	209	0.0930547	0.692158
ENSG00000112640.14	PPP2R5D	39	240	0.0930547	0.648745
ENSG00000069702.10	TGFBR3	42	263	0.0930547	0.623632
ENSG00000106003.12	LFNG	48	310	0.0930547	0.579072
ENSG00000103051.18	COG4	50	326	0.0930547	0.565362
ENSG00000103326.10	CAPN15	50	326	0.0930547	0.565362
ENSG00000182359.14	KBTBD3	63	431	0.0930547	0.49597
ENSG00000143499.13	SMYD2	64	439	0.0930547	0.492157
ENSG00000204120.14	GIGYF2	97	713	0.0930547	0.392388
ENSG00000112079.8	STK38	104	774	0.0930547	0.374484
ENSG00000048140.17	TSPAN17	118	893	0.0930547	0.350361
ENSG00000068308.13	OTUD5	130	997	0.0930547	0.331152
ENSG00000159720.11	ATP6V0D1	143	1110	0.0930547	0.313761
ENSG00000089692.8	LAG3	160	1260	0.0930547	0.292954
ENSG00000112667.12	DNPH1	356	3031	0.0930547	0.180389
ENSG00000172270.18	BSG	366	3123	0.0930547	0.177217
ENSG00000257103.8	LSM14A	452	3921	0.0930547	0.153407
ENSG00000113369.8	ARRDC3	67	464	0.0931124	0.478342
ENSG00000160216.18	AGPAT3	81	580	0.0932409	0.430175
ENSG00000177479.19	ARIH2	156	1226	0.0956097	0.295893
ENSG00000137094.14	DNAJB5	8	25	0.095964	1.62638
ENSG00000159784.17	FAM131B	8	25	0.095964	1.62638
ENSG00000172757.12	CFL1	1287	12049	0.095964	0.0434044
ENSG00000012817.15	KDM5D	72	506	0.0962514	0.457165
ENSG00000106069.20	CHN2	15	67	0.0965789	1.11104
ENSG00000183793.13	NPIPA5	6	15	0.0967082	1.94831
ENSG00000213694.3	S1PR3	6	15	0.0967082	1.94831
ENSG00000254842.6	RP11-890B15.2	6	15	0.0967082	1.94831
ENSG00000273451.1	RP4-569M23.4	6	15	0.0967082	1.94831
ENSG00000281288.1	AC008906.1	6	15	0.0967082	1.94831
ENSG00000183354.11	KIAA2026	177	1412	0.0967082	0.274315
ENSG00000166579.15	NDEL1	71	498	0.0969301	0.459979
ENSG00000117523.15	PRRC2C	533	4686	0.0970574	0.134084
ENSG00000245680.9	ZNF585B	18	87	0.097104	0.997215
ENSG00000151665.12	PIGF	85	615	0.0981475	0.415182
ENSG00000120265.16	PCMT1	244	2013	0.0988891	0.22584
ENSG00000244754.8	N4BP2L2	627	5577	0.0990246	0.117282
ENSG00000107771.15	CCSER2	239	1968	0.099116	0.228586
ENSG00000112812.15	PRSS16	7	20	0.0995943	1.75566
ENSG00000165917.9	RAPSN	7	20	0.0995943	1.75566
ENSG00000168243.10	GNG4	7	20	0.0995943	1.75566
ENSG00000118197.13	DDX59	50	328	0.0996934	0.556538
ENSG00000173083.14	HPSE	21	108	0.0999665	0.907664
ENSG00000111912.19	NCOA7	153	1202	0.100845	0.296401
ENSG00000225355.1	ARL6IP1P2	16	74	0.101018	1.06078
ENSG00000280550.1	AC131263.1	14	61	0.101266	1.14685
ENSG00000018189.12	RUFY3	33	196	0.101791	0.699918
ENSG00000178971.13	CTC1	46	297	0.103651	0.579477
ENSG00000204622.11	HLA-J	78	558	0.103979	0.431515
ENSG00000100299.17	ARSA	53	353	0.104585	0.53463
ENSG00000162783.10	IER5	131	1011	0.104585	0.32209
ENSG00000222162.1	RN7SKP151	9	31	0.105564	1.48596
ENSG00000104886.9	PLEKHJ1	221	1809	0.105716	0.23716
ENSG00000255062.1	RP11-712L6.5	13	55	0.105921	1.18931
ENSG00000128951.13	DUT	322	2728	0.10701	0.187523
ENSG00000163960.11	UBXN7	56	378	0.108644	0.515346
ENSG00000163577.7	EIF5A2	63	435	0.108644	0.482642
ENSG00000134698.10	AGO4	22	116	0.108678	0.871684
ENSG00000204256.12	BRD2	304	2564	0.108926	0.193981
ENSG00000262655.3	SPON1	29	167	0.10894	0.744511
ENSG00000139946.9	PELI2	12	49	0.109173	1.24049
ENSG00000156968.8	MPV17L	12	49	0.109173	1.24049
ENSG00000137842.6	TMEM62	20	102	0.109173	0.919737
ENSG00000272763.1	RP11-357H14.17	20	102	0.109173	0.919737
ENSG00000153214.9	TMEM87B	48	314	0.109448	0.560576
ENSG00000139668.8	WDFY2	61	419	0.109922	0.490165
ENSG00000120860.10	CCDC53	131	1013	0.110149	0.319238
ENSG00000147121.15	KRBOX4	41	259	0.110684	0.610978
ENSG00000185561.9	TLCD2	11	43	0.110772	1.3034
ENSG00000235505.7	RP11-693N9.2	102	763	0.111131	0.36712
ENSG00000080503.20	SMARCA2	109	823	0.111131	0.35367
ENSG00000106733.20	NMRK1	179	1436	0.111313	0.26621
ENSG00000144560.13	VGLL4	75	535	0.1116	0.435657
ENSG00000180917.16	CMTR2	58	395	0.111823	0.502506
ENSG00000196396.9	PTPN1	160	1268	0.111942	0.283823
ENSG00000266088.5	RP5-1028K7.2	16	75	0.112026	1.04142
ENSG00000021461.16	CYP3A43	5	11	0.112336	2.13273
ENSG00000271011.1	RP11-171I2.5	5	11	0.112336	2.13273
ENSG00000082996.19	RNF13	142	1110	0.112524	0.303637
ENSG00000075790.10	BCAP29	89	653	0.112948	0.395028
ENSG00000124357.12	NAGK	97	721	0.113187	0.376291
ENSG00000275111.4	ZNF2	24	131	0.113937	0.821773
ENSG00000241468.7	ATP5J2	667	5969	0.114363	0.108503
ENSG00000119471.14	HSDL2	51	339	0.114417	0.537518
ENSG00000149932.16	TMEM219	340	2898	0.114692	0.178783
ENSG00000130699.16	TAF4	33	198	0.114751	0.685271
ENSG00000004939.13	SLC4A1	4	7	0.115262	2.46288
ENSG00000091844.7	RGS17	4	7	0.115262	2.46288
ENSG00000100336.17	APOL4	4	7	0.115262	2.46288
ENSG00000230825.1	AC005532.5	4	7	0.115262	2.46288
ENSG00000231650.1	RFESDP1	4	7	0.115262	2.46288
ENSG00000248476.1	BACH1-IT1	4	7	0.115262	2.46288
ENSG00000249614.1	RP11-703G6.1	4	7	0.115262	2.46288
ENSG00000275363.1	RP11-566K19.12	4	7	0.115262	2.46288
ENSG00000279148.1	RP11-135F9.4	8	26	0.115275	1.56979
ENSG00000139626.15	ITGB7	159	1261	0.116294	0.282764
ENSG00000196821.9	C6orf106	57	388	0.116669	0.503211
ENSG00000196954.12	CASP4	241	1995	0.117076	0.22095
ENSG00000109762.15	SNX25	19	96	0.117866	0.933199
ENSG00000148356.13	LRSAM1	19	96	0.117866	0.933199
ENSG00000119906.11	SLF2	66	462	0.117872	0.462879
ENSG00000169905.12	TOR1AIP2	138	1077	0.117872	0.305956
ENSG00000225423.1	TNPO1P1	20	103	0.11797	0.905661
ENSG00000257839.1	RP11-290L1.2	13	56	0.118573	1.16332
ENSG00000272716.1	RP11-563N4.1	13	56	0.118573	1.16332
ENSG00000223525.1	RABGAP1L-IT1	15	69	0.11895	1.0686
ENSG00000116005.11	PCYOX1	51	340	0.119054	0.533268
ENSG00000137145.20	DENND4C	48	316	0.119229	0.551416
ENSG00000005448.16	WDR54	156	1236	0.120214	0.284173
ENSG00000160408.14	ST6GALNAC6	82	596	0.12031	0.408617
ENSG00000131871.14	VIMP	301	2543	0.120383	0.191538
ENSG00000105619.13	TFPT	100	749	0.121082	0.365268
ENSG00000148384.11	INPP5E	27	154	0.122175	0.758335
ENSG00000185236.11	RAB11B	203	1655	0.122343	0.242954
ENSG00000105122.12	RASAL3	272	2279	0.122396	0.203511
ENSG00000129911.8	KLF16	31	184	0.122584	0.700868
ENSG00000271320.1	RP11-1152H14.1	7	21	0.122937	1.68527
ENSG00000240298.3	RPL36AP40	12	50	0.123093	1.21134
ENSG00000160062.14	ZBTB8A	16	76	0.123093	1.02231
ENSG00000167889.12	MGAT5B	9	32	0.123482	1.44016
ENSG00000259398.1	RP11-430B1.1	9	32	0.123482	1.44016
ENSG00000065675.14	PRKCQ	181	1459	0.123663	0.259316
ENSG00000180979.9	LRRC57	44	285	0.123697	0.574847
ENSG00000233452.6	STXBP5-AS1	6	16	0.123843	1.8552
ENSG00000251411.1	RP11-397E7.4	6	16	0.123843	1.8552
ENSG00000157933.9	SKI	59	406	0.124558	0.487541
ENSG00000173559.12	NABP1	160	1273	0.124558	0.278145
ENSG00000054523.17	KIF1B	26	147	0.124967	0.771001
ENSG00000103995.13	CEP152	32	192	0.125339	0.685271
ENSG00000092470.11	WDR76	58	398	0.125339	0.49159
ENSG00000225439.2	BOLA3-AS1	11	44	0.125737	1.27023
ENSG00000164251.4	F2RL1	14	63	0.125791	1.10031
ENSG00000132376.19	INPP5K	70	497	0.125791	0.442415
ENSG00000240535.8	CTD-2313F11.1	10	38	0.126096	1.34423
ENSG00000182472.8	CAPN12	30	177	0.126096	0.709519
ENSG00000183475.12	ASB7	30	177	0.126096	0.709519
ENSG00000197912.13	SPG7	130	1010	0.126096	0.312462
ENSG00000141425.17	RPRD1A	87	640	0.126836	0.391249
ENSG00000128185.9	DGCR6L	257	2145	0.127283	0.209096
ENSG00000101126.15	ADNP	110	837	0.127969	0.34251
ENSG00000100461.17	RBM23	249	2073	0.128907	0.212731
ENSG00000103275.18	UBE2I	518	4566	0.128907	0.130327
ENSG00000119333.11	WDR34	27	155	0.130047	0.748997
ENSG00000137601.15	NEK1	47	310	0.130243	0.548698
ENSG00000177042.14	TMEM80	73	523	0.13035	0.429391
ENSG00000110047.17	EHD1	155	1231	0.130695	0.280743
ENSG00000138071.13	ACTR2	358	3073	0.130695	0.168618
ENSG00000054965.10	FAM168A	15	70	0.131319	1.04784
ENSG00000116396.13	KCNC4	15	70	0.131319	1.04784
ENSG00000213699.8	SLC35F6	72	515	0.131888	0.43173
ENSG00000272690.5	RP11-803B1.8	13	57	0.132648	1.13778
ENSG00000067836.12	ROGDI	35	216	0.132648	0.644629
ENSG00000145734.18	BDP1	188	1525	0.132802	0.250229
ENSG00000077721.15	UBE2A	189	1534	0.132929	0.249393
ENSG00000250067.11	YJEFN3	23	126	0.133043	0.816516
ENSG00000113712.16	CSNK1A1	177	1427	0.133043	0.25907
ENSG00000266412.5	NCOA4	135	1056	0.13334	0.302655
ENSG00000108510.9	MED13	73	524	0.134893	0.426635
ENSG00000225535.6	LINC01393	8	27	0.137696	1.51535
ENSG00000053524.11	MCF2L2	12	51	0.13911	1.18277
ENSG00000263069.5	CTD-2047H16.4	12	51	0.13911	1.18277
ENSG00000163378.13	EOGT	19	98	0.139572	0.903452
ENSG00000135365.15	PHF21A	40	256	0.14053	0.592162
ENSG00000130340.14	SNX9	162	1296	0.14053	0.270234
ENSG00000162739.13	SLAMF6	41	264	0.141426	0.583392
ENSG00000066933.15	MYO9A	51	344	0.141713	0.516394
ENSG00000126870.15	WDR60	57	393	0.142904	0.484738
ENSG00000007168.12	PAFAH1B1	160	1279	0.142937	0.271361
ENSG00000163947.11	ARHGEF3	107	815	0.143096	0.341045
ENSG00000252242.1	RNU7-115P	11	45	0.143728	1.23781
ENSG00000256705.3	CTD-2017C7.1	11	45	0.143728	1.23781
ENSG00000170471.14	RALGAPB	56	385	0.143728	0.488874
ENSG00000225933.1	AC133965.1	28	164	0.143906	0.720037
ENSG00000269743.2	SLC25A53	37	233	0.144077	0.615501
ENSG00000182621.16	PLCB1	9	33	0.144424	1.39576
ENSG00000232434.2	C9orf172	9	33	0.144424	1.39576
ENSG00000251615.3	RP11-774O3.3	9	33	0.144424	1.39576
ENSG00000095739.10	BAMBI	3	4	0.145586	2.8552
ENSG00000102362.15	SYTL4	3	4	0.145586	2.8552
ENSG00000111834.12	RSPH4A	3	4	0.145586	2.8552
ENSG00000114270.15	COL7A1	3	4	0.145586	2.8552
ENSG00000162438.11	CTRC	3	4	0.145586	2.8552
ENSG00000163221.8	S100A12	3	4	0.145586	2.8552
ENSG00000170231.15	FABP6	3	4	0.145586	2.8552
ENSG00000213711.3	PHBP7	3	4	0.145586	2.8552
ENSG00000224971.1	SUMO2P3	3	4	0.145586	2.8552
ENSG00000233427.1	RP1-212P9.3	3	4	0.145586	2.8552
ENSG00000236285.1	NPM1P8	3	4	0.145586	2.8552
ENSG00000238120.1	LINC01589	3	4	0.145586	2.8552
ENSG00000240498.6	CDKN2B-AS1	3	4	0.145586	2.8552
ENSG00000243910.7	TUBA4B	3	4	0.145586	2.8552
ENSG00000261798.1	RP1-118J21.25	3	4	0.145586	2.8552
ENSG00000268105.1	RP11-369G6.2	3	4	0.145586	2.8552
ENSG00000268295.1	POLR3GP1	3	4	0.145586	2.8552
ENSG00000277287.1	RP4-794I6.4	3	4	0.145586	2.8552
ENSG00000278330.1	RP11-4B16.4	3	4	0.145586	2.8552
ENSG00000278570.4	NR2E3	3	4	0.145586	2.8552
ENSG00000278891.1	RP11-246E12.2	3	4	0.145586	2.8552
ENSG00000280153.1	RP11-876N24.3	3	4	0.145586	2.8552
ENSG00000261884.2	CTC-479C5.12	10	39	0.145586	1.30676
ENSG00000267469.1	AC005944.2	10	39	0.145586	1.30676
ENSG00000167555.13	ZNF528	25	142	0.145586	0.764343
ENSG00000163539.16	CLASP2	58	402	0.145586	0.477163
ENSG00000139842.14	CUL4A	99	747	0.145586	0.354626
ENSG00000088448.14	ANKRD10	113	868	0.145586	0.328862
ENSG00000188603.16	CLN3	79	577	0.145873	0.401587
ENSG00000136448.11	NMT1	329	2813	0.145873	0.174284
ENSG00000166797.10	FAM96A	151	1201	0.146136	0.278618
ENSG00000215414.4	PSMA6P1	176	1423	0.146277	0.254946
ENSG00000143324.13	XPR1	27	157	0.146437	0.730501
ENSG00000164574.15	GALNT10	83	611	0.14652	0.390245
ENSG00000001036.13	FUCA2	21	113	0.146626	0.842372
ENSG00000137218.10	FRS3	13	58	0.146704	1.11269
ENSG00000130522.5	JUND	179	1450	0.146741	0.252212
ENSG00000213590.2	RP11-229P13.2	16	78	0.146892	0.984832
ENSG00000258875.5	CTD-2547L24.3	32	195	0.147203	0.662904
ENSG00000116985.10	BMP8B	5	12	0.147217	2.0072
ENSG00000179583.17	CIITA	5	12	0.147217	2.0072
ENSG00000219699.2	RP11-325O24.2	5	12	0.147217	2.0072
ENSG00000237637.1	FRY-AS1	5	12	0.147217	2.0072
ENSG00000261653.1	RP11-21L1.1	5	12	0.147217	2.0072
ENSG00000265666.1	RARA-AS1	5	12	0.147217	2.0072
ENSG00000102878.16	HSF4	7	22	0.147217	1.61816
ENSG00000250318.1	CTA-963H5.5	7	22	0.147217	1.61816
ENSG00000020633.18	RUNX3	359	3091	0.147217	0.164216
ENSG00000162923.14	WDR26	80	586	0.147479	0.397405
ENSG00000161149.11	TUBA3FP	20	106	0.1475	0.864241
ENSG00000257815.5	LINC01481	55	378	0.1475	0.489351
ENSG00000261216.1	RP11-166B2.5	17	85	0.148086	0.948306
ENSG00000238121.5	LINC00426	18	92	0.148861	0.916597
ENSG00000114742.13	WDR48	77	561	0.148875	0.405163
ENSG00000165506.14	DNAAF2	100	757	0.149313	0.349941
ENSG00000118007.12	STAG1	108	826	0.149313	0.335123
ENSG00000125484.11	GTF3C4	28	165	0.150063	0.711267
ENSG00000261824.6	LINC00662	65	461	0.15107	0.443979
ENSG00000172890.11	NADSYN1	68	486	0.151206	0.432884
ENSG00000112365.4	ZBTB24	57	395	0.151235	0.477415
ENSG00000114353.16	GNAI2	346	2973	0.151802	0.167158
ENSG00000090686.15	USP48	99	749	0.151823	0.350769
ENSG00000204469.12	PRRC2A	113	870	0.15205	0.325541
ENSG00000084112.14	SSH1	41	266	0.152454	0.572503
ENSG00000181218.5	HIST3H2A	48	322	0.15257	0.524279
ENSG00000271109.1	CTC-523E23.11	60	420	0.153009	0.462879
ENSG00000164342.12	TLR3	6	17	0.153112	1.76773
ENSG00000178385.13	PLEKHM3	6	17	0.153112	1.76773
ENSG00000230532.1	AC091133.1	6	17	0.153112	1.76773
ENSG00000250562.1	RPL38P4	35	219	0.153112	0.62473
ENSG00000162636.15	FAM102B	29	173	0.153781	0.693587
ENSG00000035687.9	ADSS	149	1186	0.153781	0.277514
ENSG00000228049.7	POLR2J2	81	596	0.154431	0.390915
ENSG00000151233.10	GXYLT1	32	196	0.154623	0.655524
ENSG00000185722.16	ANKFY1	74	537	0.154675	0.410909
ENSG00000105856.13	HBP1	116	897	0.155476	0.319251
ENSG00000188229.5	TUBB4B	489	4309	0.156207	0.130787
ENSG00000143614.8	GATAD2B	80	588	0.156771	0.39249
ENSG00000135334.8	AKIRIN2	164	1320	0.157298	0.261464
ENSG00000110321.15	EIF4G2	516	4564	0.157959	0.125378
ENSG00000148358.19	GPR107	24	136	0.158089	0.767734
ENSG00000141503.15	MINK1	39	251	0.158276	0.584093
ENSG00000196323.11	ZBTB44	115	889	0.158276	0.319684
ENSG00000214753.2	HNRNPUL2	101	768	0.159322	0.343483
ENSG00000147124.12	ZNF41	11	46	0.159335	1.2061
ENSG00000255389.1	C6orf3	8	28	0.159415	1.46288
ENSG00000279192.1	PWAR5	8	28	0.159415	1.46288
ENSG00000110274.14	CEP164	63	446	0.159415	0.446614
ENSG00000138031.14	ADCY3	16	79	0.159755	0.966453
ENSG00000145337.4	PYURF	449	3936	0.161045	0.138291
ENSG00000254271.1	RP11-131N11.4	13	59	0.162371	1.08803
ENSG00000105877.17	DNAH11	4	8	0.163615	2.27023
ENSG00000137809.16	ITGA11	4	8	0.163615	2.27023
ENSG00000213109.4	RP11-55K22.2	4	8	0.163615	2.27023
ENSG00000221094.1	AL671972.1	4	8	0.163615	2.27023
ENSG00000228775.7	WEE2-AS1	4	8	0.163615	2.27023
ENSG00000236523.2	NPM1P40	4	8	0.163615	2.27023
ENSG00000252523.1	RNU6-267P	4	8	0.163615	2.27023
ENSG00000259736.1	CRTC3-AS1	4	8	0.163615	2.27023
ENSG00000263640.1	AF235103.1	4	8	0.163615	2.27023
ENSG00000264663.1	KRT8P34	4	8	0.163615	2.27023
ENSG00000266184.1	RP11-552O4.2	4	8	0.163615	2.27023
ENSG00000271795.1	CTC-251D13.1	4	8	0.163615	2.27023
ENSG00000282879.1	RP11-10F11.4	4	8	0.163615	2.27023
ENSG00000223799.1	IL10RB-AS1	10	40	0.163615	1.27023
ENSG00000273038.2	RP11-479G22.8	10	40	0.163615	1.27023
ENSG00000253372.5	RP11-44N11.1	25	144	0.163615	0.744165
ENSG00000150403.17	TMCO3	56	389	0.163615	0.473962
ENSG00000135722.8	FBXL8	27	159	0.163647	0.712238
ENSG00000198356.11	ASNA1	167	1349	0.164077	0.256264
ENSG00000117500.12	TMED5	125	978	0.164423	0.302327
ENSG00000188554.13	NBR1	97	735	0.164778	0.348546
ENSG00000115310.17	RTN4	294	2500	0.1653	0.182194
ENSG00000160602.13	NEK8	40	260	0.165805	0.569794
ENSG00000175893.11	ZDHHC21	40	260	0.165805	0.569794
ENSG00000132481.6	TRIM47	54	373	0.165943	0.48209
ENSG00000147044.20	CASK	45	300	0.166275	0.533268
ENSG00000103047.7	TANGO6	43	284	0.166514	0.546751
ENSG00000179526.16	SHARPIN	179	1457	0.166842	0.245264
ENSG00000206418.3	RAB12	21	115	0.167866	0.817061
ENSG00000068878.14	PSME4	67	481	0.168402	0.42643
ENSG00000117862.11	TXNDC12	172	1395	0.168881	0.250449
ENSG00000182628.12	SKA2	108	831	0.16916	0.326417
ENSG00000014164.6	ZC3H3	69	498	0.169959	0.418756
ENSG00000167037.18	SGSM1	12	53	0.17027	1.12728
ENSG00000225828.1	FAM229A	12	53	0.17027	1.12728
ENSG00000260081.1	RP11-66N11.8	12	53	0.17027	1.12728
ENSG00000173852.13	DPY19L1	20	108	0.17027	0.837274
ENSG00000180549.7	FUT7	20	108	0.17027	0.837274
ENSG00000153066.12	TXNDC11	88	659	0.17027	0.365531
ENSG00000100239.15	PPP6R2	103	788	0.17027	0.334683
ENSG00000122644.12	ARL4A	101	771	0.171555	0.337858
ENSG00000157500.10	APPL1	129	1015	0.171946	0.294197
ENSG00000183255.11	PTTG1IP	121	945	0.172295	0.304927
ENSG00000169221.13	TBC1D10B	47	317	0.172445	0.516484
ENSG00000112851.14	ERBB2IP	108	832	0.173415	0.324682
ENSG00000260942.1	CAPN10-AS1	25	145	0.174053	0.734181
ENSG00000162601.9	MYSM1	42	277	0.174053	0.548809
ENSG00000127314.17	RAP1B	297	2531	0.174138	0.179061
ENSG00000230795.3	HLA-K	17	87	0.174335	0.914753
ENSG00000139641.12	ESYT1	169	1370	0.174751	0.251153
ENSG00000135596.17	MICAL1	52	358	0.174766	0.486858
ENSG00000262001.1	DLGAP1-AS2	7	23	0.175269	1.55403
ENSG00000074755.14	ZZEF1	56	391	0.176053	0.466564
ENSG00000012983.11	MAP4K5	59	416	0.177792	0.452437
ENSG00000170340.10	B3GNT2	68	491	0.177797	0.418117
ENSG00000015479.17	MATR3	13	60	0.179022	1.06378
ENSG00000161202.17	DVL3	36	230	0.179022	0.594669
ENSG00000090238.11	YPEL3	425	3720	0.179422	0.140466
ENSG00000260916.5	CCPG1	26	153	0.179547	0.713286
ENSG00000261889.1	RP11-473M20.16	26	153	0.179547	0.713286
ENSG00000162236.11	STX5	145	1158	0.179742	0.272723
ENSG00000039319.16	ZFYVE16	37	238	0.179847	0.584869
ENSG00000276148.1	RP11-278C7.4	21	116	0.180092	0.80457
ENSG00000198468.7	FLVCR1-AS1	32	199	0.180852	0.633609
ENSG00000114850.6	SSR3	318	2727	0.181384	0.170018
ENSG00000198937.8	CCDC167	190	1560	0.181406	0.232759
ENSG00000002919.14	SNX11	43	286	0.18172	0.536627
ENSG00000013561.17	RNF14	52	359	0.18172	0.482834
ENSG00000241553.12	ARPC4	473	4171	0.18172	0.129753
ENSG00000134107.4	BHLHE40	152	1221	0.183461	0.264314
[truncated: 29,141 more rows]

## Sheet: cluster4
Donor 1, Cluster 4
ensg	gene	ncluster	nrest	fdr	log2_effect
ENSG00000234883.3	MIR155HG	851	2211	0	2.02656
ENSG00000185338.4	SOCS1	817	3093	1.26112e-200	1.48342
ENSG00000228502.1	EEF1A1P11	612	1710	1.04289e-197	1.92163
ENSG00000239672.7	NME1	610	1971	1.58166e-165	1.71198
ENSG00000115415.18	STAT1	854	4131	2.44742e-143	1.12984
ENSG00000165732.12	DDX21	807	3822	3.47076e-136	1.16034
ENSG00000116649.9	SRM	732	3198	5.84606e-136	1.27677
ENSG00000183010.16	PYCR1	305	578	1.30749e-128	2.48176
ENSG00000132507.17	EIF5A	1169	7937	8.95898e-121	0.640704
ENSG00000135069.13	PSAT1	372	947	1.2801e-120	2.05596
ENSG00000172115.8	CYCS	851	4648	4.80216e-110	0.954644
ENSG00000145912.8	NHP2	782	4023	1.49269e-109	1.04099
ENSG00000065911.11	MTHFD2	576	2356	4.36149e-109	1.37182
ENSG00000114737.15	CISH	549	2211	4.12379e-105	1.3942
ENSG00000140105.17	WARS	458	1596	1.67676e-104	1.60298
ENSG00000163584.17	RPL22L1	608	2828	4.77386e-93	1.18638
ENSG00000115541.10	HSPE1	867	5136	1.20685e-92	0.837482
ENSG00000115758.12	ODC1	471	1852	5.26739e-90	1.42874
ENSG00000110848.8	CD69	655	3265	9.67079e-90	1.08651
ENSG00000099901.16	RANBP1	736	4038	7.94909e-86	0.94816
ENSG00000169627.7	BOLA2B	943	6063	1.24426e-85	0.719321
ENSG00000096384.19	HSP90AB1	1045	7195	2.12284e-85	0.620531
ENSG00000187840.4	EIF4EBP1	373	1286	3.98917e-83	1.61838
ENSG00000125977.6	EIF2S2	940	6162	6.48556e-80	0.691357
ENSG00000100911.13	PSME2	941	6218	5.55473e-78	0.679839
ENSG00000108561.8	C1QBP	728	4142	5.62711e-77	0.895706
ENSG00000167414.4	GNG8	199	402	1.23621e-76	2.3896
ENSG00000141682.11	PMAIP1	464	2017	2.3438e-74	1.28401
ENSG00000242125.3	SNHG3	601	3114	6.16387e-73	1.03069
ENSG00000077238.13	IL4R	514	2449	6.90931e-71	1.15167
ENSG00000126457.21	PRMT1	542	2694	1.65827e-69	1.09064
ENSG00000159199.13	ATP5G1	676	3897	2.79089e-66	0.876754
ENSG00000144381.16	HSPD1	556	2892	6.46863e-65	1.02511
ENSG00000229119.3	CTB-63M22.1	682	3989	1.47121e-64	0.85584
ENSG00000106105.13	GARS	392	1647	2.44737e-64	1.33311
ENSG00000142684.7	ZNF593	379	1563	7.2087e-64	1.35997
ENSG00000167088.10	SNRPD1	659	3832	2.60261e-62	0.864276
ENSG00000156127.6	BATF	676	3990	4.15424e-62	0.842729
ENSG00000115053.15	NCL	776	4959	7.33252e-61	0.728102
ENSG00000134809.8	TIMM10	470	2301	1.16073e-59	1.11249
ENSG00000102317.17	RBM3	770	4947	5.12741e-59	0.720399
ENSG00000223583.1	RP3-476K8.4	522	2744	3.36758e-58	1.00986
ENSG00000100418.7	DESI1	377	1647	3.44453e-57	1.27682
ENSG00000115165.9	CYTIP	961	6982	7.30024e-57	0.542991
ENSG00000262814.6	MRPL12	397	1816	1.08119e-55	1.21047
ENSG00000182004.12	SNRPE	768	5033	6.21789e-55	0.691783
ENSG00000218426.5	RP11-475C16.1	810	5462	1.87689e-54	0.650588
ENSG00000101577.9	LPIN2	376	1689	4.55336e-54	1.23666
ENSG00000134460.15	IL2RA	397	1844	5.02021e-54	1.1884
ENSG00000164405.10	UQCRQ	847	5854	6.92054e-54	0.615034
ENSG00000214706.10	IFRD2	323	1325	1.73403e-53	1.36764
ENSG00000102471.13	NDFIP2	273	999	2.62055e-53	1.53244
ENSG00000168394.10	TAP1	672	4167	3.68556e-53	0.771547
ENSG00000054148.17	PHPT1	511	2777	3.53738e-52	0.961891
ENSG00000100219.16	XBP1	668	4160	5.72519e-52	0.76536
ENSG00000128050.8	PAICS	270	998	7.50885e-52	1.51794
ENSG00000136810.12	TXN	830	5746	1.43077e-51	0.612648
ENSG00000099800.7	TIMM13	502	2718	1.82397e-51	0.967237
ENSG00000242485.5	MRPL20	661	4119	4.70182e-51	0.764451
ENSG00000173457.10	PPP1R14B	412	2010	4.72458e-51	1.11754
ENSG00000178057.14	NDUFAF3	590	3490	1.39741e-50	0.839583
ENSG00000180817.11	PPA1	813	5623	7.65319e-50	0.61401
ENSG00000111863.12	ADTRP	329	1421	7.74781e-50	1.29328
ENSG00000125347.13	IRF1	857	6076	8.33352e-50	0.578268
ENSG00000004779.9	NDUFAB1	593	3540	1.27975e-49	0.826378
ENSG00000224877.3	C17orf89	604	3642	1.86132e-49	0.811913
ENSG00000124831.18	LRRFIP1	713	4662	5.06642e-49	0.695048
ENSG00000182199.10	SHMT2	277	1081	6.08094e-49	1.43961
ENSG00000164032.11	H2AFZ	949	7088	6.80105e-49	0.503124
ENSG00000186827.10	TNFRSF4	440	2270	6.95554e-49	1.03691
ENSG00000118971.7	CCND2	390	1883	7.2024e-49	1.13254
ENSG00000105281.12	SLC1A5	340	1516	8.47561e-49	1.24736
ENSG00000115875.18	SRSF7	761	5136	9.13934e-49	0.649346
ENSG00000214026.10	MRPL23	544	3147	3.61868e-48	0.871724
ENSG00000226979.8	LTA	302	1261	4.43384e-48	1.34208
ENSG00000172590.18	MRPL52	617	3802	8.95007e-48	0.780607
ENSG00000139675.11	HNRNPA1L2	1041	8168	9.20511e-48	0.43201
ENSG00000143575.14	HAX1	575	3432	1.44193e-47	0.826607
ENSG00000065978.17	YBX1	1253	10914	3.44847e-47	0.281301
ENSG00000140511.11	HAPLN3	357	1668	4.09493e-47	1.1799
ENSG00000143977.13	SNRPG	940	7070	2.4795e-46	0.493045
ENSG00000224578.4	HNRNPA1P48	1016	7935	5.6859e-46	0.438693
ENSG00000100216.5	TOMM22	567	3407	1.01069e-45	0.816942
ENSG00000048162.19	NOP16	298	1269	1.02491e-45	1.31372
ENSG00000167085.11	PHB	528	3068	1.05827e-45	0.865334
ENSG00000139343.10	SNRPF	724	4866	1.40028e-45	0.655348
ENSG00000158417.10	EIF5B	672	4370	1.51187e-45	0.702923
ENSG00000163170.11	BOLA3	434	2291	1.53174e-45	1.00381
ENSG00000140379.7	BCL2A1	251	958	1.54489e-45	1.47168
ENSG00000269893.6	SNHG8	921	6890	1.66144e-45	0.500792
ENSG00000117228.9	GBP1	432	2282	3.26127e-45	1.00283
ENSG00000130204.12	TOMM40	367	1777	3.3048e-45	1.12843
ENSG00000112081.16	SRSF3	911	6794	3.93854e-45	0.505285
ENSG00000119335.16	SET	917	6866	6.58461e-45	0.499547
ENSG00000114942.13	EEF1B2	1359	12740	3.7043e-44	0.175275
ENSG00000107833.10	NPM3	349	1663	4.57164e-44	1.15153
ENSG00000213585.10	VDAC1	530	3129	6.39517e-44	0.842386
ENSG00000222041.10	LINC00152	582	3589	7.37223e-44	0.779532
ENSG00000120254.15	MTHFD1L	203	687	2.19676e-43	1.64519
ENSG00000179958.8	DCTPP1	363	1791	7.89884e-43	1.1013
ENSG00000133706.17	LARS	337	1603	1.91299e-42	1.15407
ENSG00000236552.2	RPL13AP5	1173	9970	2.14177e-42	0.316633
ENSG00000132963.7	POMP	776	5478	2.56531e-42	0.584502
ENSG00000129292.20	PHF20L1	372	1871	2.97092e-42	1.07359
ENSG00000092621.11	PHGDH	140	355	4.23269e-42	2.06163
ENSG00000134107.4	BHLHE40	266	1107	5.85653e-42	1.34687
ENSG00000166595.11	FAM96B	687	4617	6.35861e-42	0.655449
ENSG00000153574.8	RPIA	316	1459	6.69346e-42	1.19704
ENSG00000148803.11	FUOM	268	1122	7.13374e-42	1.33826
ENSG00000165283.15	STOML2	456	2554	9.70569e-42	0.91837
ENSG00000164687.10	FABP5	276	1182	1.56687e-41	1.30553
ENSG00000196305.17	IARS	286	1253	1.9479e-41	1.27272
ENSG00000113407.13	TARS	354	1751	2.2859e-41	1.09767
ENSG00000088832.14	FKBP1A	661	4388	2.60456e-41	0.673182
ENSG00000175334.7	BANF1	540	3285	3.13989e-41	0.799161
ENSG00000213261.3	EEF1B2P6	687	4642	4.20378e-41	0.647659
ENSG00000172005.10	MAL	569	3549	5.34991e-41	0.763111
ENSG00000117395.10	EBNA1BP2	313	1456	7.74809e-41	1.18625
ENSG00000230629.2	RPS23P8	1034	8330	1.96089e-40	0.393943
ENSG00000250479.8	CHCHD10	562	3503	2.23285e-40	0.764074
ENSG00000132341.11	RAN	869	6506	3.13067e-40	0.49968
ENSG00000111679.16	PTPN6	390	2057	4.83234e-40	1.00503
ENSG00000205581.10	HMGN1	940	7284	6.7087e-40	0.450025
ENSG00000134308.13	YWHAQ	618	4031	9.50507e-40	0.698564
ENSG00000198931.10	APRT	1000	7965	1.17317e-39	0.410349
ENSG00000166582.9	CENPV	187	635	1.42259e-39	1.6403
ENSG00000005022.5	SLC25A5	722	5036	2.39796e-39	0.601815
ENSG00000154582.16	TCEB1	597	3853	3.31218e-39	0.713844
ENSG00000179091.4	CYC1	425	2361	4.81807e-39	0.93016
ENSG00000261236.5	BOP1	190	663	1.09764e-38	1.60101
ENSG00000105202.7	FBL	658	4440	1.26426e-38	0.649623
ENSG00000231925.11	TAPBP	740	5245	2.29313e-38	0.578677
ENSG00000084070.11	SMAP2	463	2695	2.66653e-38	0.862822
ENSG00000156587.15	UBE2L6	535	3321	3.18356e-38	0.770016
ENSG00000105185.11	PDCD5	602	3928	3.30857e-38	0.698063
ENSG00000163597.14	SNHG16	565	3592	3.84058e-38	0.735558
ENSG00000143256.4	PFDN2	558	3529	3.85109e-38	0.743101
ENSG00000154451.14	GBP5	430	2429	6.72694e-38	0.906069
ENSG00000172216.5	CEBPB	551	3474	7.36538e-38	0.747549
ENSG00000114738.10	MAPKAPK3	248	1049	9.72946e-38	1.32342
ENSG00000180992.6	MRPL14	443	2545	1.42952e-37	0.881736
ENSG00000182117.5	NOP10	838	6272	1.56014e-37	0.50012
ENSG00000113552.15	GNPDA1	248	1053	1.75573e-37	1.31793
ENSG00000053372.4	MRTO4	250	1067	1.83579e-37	1.31046
ENSG00000163938.16	GNL3	326	1619	2.98381e-37	1.09186
ENSG00000211450.9	C11orf31	461	2710	4.88588e-37	0.848569
ENSG00000104131.12	EIF3J	536	3372	1.04247e-36	0.750723
ENSG00000160818.16	GPATCH4	291	1373	1.66777e-36	1.16578
ENSG00000134248.13	LAMTOR5	640	4337	1.95488e-36	0.643469
ENSG00000198498.9	TMA16	258	1141	2.75058e-36	1.25917
ENSG00000137876.9	RSL24D1	881	6779	4.81653e-36	0.460164
ENSG00000174917.8	C19orf70	644	4389	5.50196e-36	0.635263
ENSG00000225131.2	PSME2P2	293	1398	6.13228e-36	1.14963
ENSG00000174547.13	MRPL11	400	2230	6.75061e-36	0.925051
ENSG00000076604.14	TRAF4	233	976	7.24871e-36	1.33747
ENSG00000157800.17	SLC37A3	221	896	7.29375e-36	1.38457
ENSG00000119705.9	SLIRP	597	3952	7.29375e-36	0.677243
ENSG00000065427.14	KARS	476	2869	7.34578e-36	0.812509
ENSG00000067955.13	CBFB	367	1966	7.58311e-36	0.982612
ENSG00000106028.10	SSBP1	672	4664	8.71181e-36	0.608988
ENSG00000123009.4	NME2P1	259	1164	2.45271e-35	1.23596
ENSG00000141759.14	TXNL4A	462	2772	5.74406e-35	0.819061
ENSG00000169230.9	PRELID1	734	5301	6.61945e-35	0.55161
ENSG00000146540.14	C7orf50	272	1265	7.4479e-35	1.18656
ENSG00000277972.1	CISD3	344	1807	7.92243e-35	1.01091
ENSG00000150347.14	ARID5B	546	3520	1.08033e-34	0.71542
ENSG00000196562.14	SULF2	276	1297	1.09625e-34	1.17158
ENSG00000178035.11	IMPDH2	491	3031	1.09625e-34	0.778024
ENSG00000198830.10	HMGN2	766	5634	1.38772e-34	0.52528
ENSG00000166295.8	ANAPC16	956	7654	1.57274e-34	0.402892
ENSG00000215021.8	PHB2	467	2830	2.05204e-34	0.804715
ENSG00000106244.12	PDAP1	517	3271	2.58329e-34	0.742527
ENSG00000080824.18	HSP90AA1	890	6940	2.73163e-34	0.440965
ENSG00000004478.7	FKBP4	264	1218	2.8281e-34	1.19812
ENSG00000142864.14	SERBP1	790	5892	3.26558e-34	0.50519
ENSG00000154518.9	ATP5G3	783	5822	3.62783e-34	0.509592
ENSG00000115738.9	ID2	454	2726	3.90351e-34	0.818002
ENSG00000174749.5	C4orf32	221	928	1.0144e-33	1.33394
ENSG00000160256.12	FAM207A	262	1215	1.24495e-33	1.19071
ENSG00000197728.9	RPS26	1159	10096	1.29666e-33	0.281192
ENSG00000147669.10	POLR2K	513	3259	1.6855e-33	0.736624
ENSG00000233559.1	AC016831.7	338	1791	2.07325e-33	0.998353
ENSG00000111144.9	LTA4H	314	1608	2.83977e-33	1.04759
ENSG00000164466.12	SFXN1	449	2707	3.07184e-33	0.812115
ENSG00000013306.15	SLC25A39	367	2026	3.30402e-33	0.939241
ENSG00000166197.16	NOLC1	245	1103	3.97044e-33	1.23344
ENSG00000175602.3	CCDC85B	597	4039	4.41181e-33	0.645828
ENSG00000228007.1	AC011933.2	1105	9445	4.87176e-33	0.308519
ENSG00000106153.12	CHCHD2	1117	9592	4.87176e-33	0.301821
ENSG00000232956.8	SNHG15	316	1629	5.18365e-33	1.03803
ENSG00000100632.10	ERH	733	5363	7.38812e-33	0.532868
ENSG00000173660.11	UQCRH	937	7515	1.23772e-32	0.400371
ENSG00000104980.7	TIMM44	281	1373	1.35007e-32	1.11533
ENSG00000177889.9	UBE2N	546	3585	1.5015e-32	0.689023
ENSG00000178741.11	COX5A	641	4474	1.613e-32	0.600854
ENSG00000177556.11	ATOX1	371	2076	1.81501e-32	0.919708
ENSG00000204264.8	PSMB8	722	5269	2.04971e-32	0.536565
ENSG00000128228.4	SDF2L1	499	3167	2.13172e-32	0.738018
ENSG00000163811.11	WDR43	310	1597	2.40263e-32	1.039
ENSG00000184182.18	UBE2F	254	1182	2.80318e-32	1.18569
ENSG00000196776.14	CD47	568	3797	3.13433e-32	0.663126
ENSG00000137970.7	RPL7P9	1251	11374	3.61487e-32	0.219437
ENSG00000123975.4	CKS2	203	834	5.38452e-32	1.36546
ENSG00000134440.11	NARS	351	1930	7.9266e-32	0.944965
ENSG00000237039.1	AC018738.2	407	2390	8.77566e-32	0.850113
ENSG00000114541.14	FRMD4B	206	859	1.16692e-31	1.34401
ENSG00000128626.11	MRPS12	408	2403	1.32073e-31	0.845827
ENSG00000106462.10	EZH2	144	474	1.93124e-31	1.6852
ENSG00000095794.19	CREM	471	2948	1.94554e-31	0.758085
ENSG00000071626.16	DAZAP1	380	2177	2.39465e-31	0.885753
ENSG00000137309.19	HMGA1	535	3525	2.9405e-31	0.684011
ENSG00000175756.13	AURKAIP1	623	4346	3.20306e-31	0.601639
ENSG00000089048.14	ESF1	343	1881	3.43812e-31	0.948804
ENSG00000173674.10	EIF1AX	516	3361	5.36016e-31	0.700575
ENSG00000170515.13	PA2G4	664	4749	5.58402e-31	0.565654
ENSG00000112695.11	COX7A2	1068	9079	5.58402e-31	0.316401
ENSG00000163634.11	THOC7	458	2852	7.92622e-31	0.765469
ENSG00000198860.11	TSEN15	268	1312	8.7084e-31	1.11256
ENSG00000101182.14	PSMA7	984	8113	8.78959e-31	0.360518
ENSG00000187193.8	MT1X	408	2425	8.9072e-31	0.832679
ENSG00000171490.12	RSL1D1	635	4482	1.32565e-30	0.584709
ENSG00000146677.7	AC004453.8	1254	11473	1.48451e-30	0.21039
ENSG00000137288.9	UQCC2	357	2011	1.82229e-30	0.910106
ENSG00000189306.10	RRP7A	353	1981	2.29107e-30	0.915534
ENSG00000106355.9	LSM5	623	4384	4.12465e-30	0.589079
ENSG00000070669.16	ASNS	169	641	4.24348e-30	1.48072
ENSG00000198520.10	C1orf228	152	537	4.7187e-30	1.58317
ENSG00000145907.14	G3BP1	326	1773	5.05785e-30	0.960774
ENSG00000116288.12	PARK7	734	5478	5.54697e-30	0.504226
ENSG00000129084.17	PSMA1	606	4231	7.39465e-30	0.600414
ENSG00000179041.3	RRS1	237	1105	8.63457e-30	1.18294
ENSG00000104522.15	TSTA3	323	1757	1.09514e-29	0.960515
ENSG00000177700.5	POLR2L	922	7466	1.12417e-29	0.386526
ENSG00000106803.9	SEC61B	791	6075	1.42342e-29	0.462888
ENSG00000198692.9	EIF1AY	404	2427	1.91651e-29	0.817276
ENSG00000196976.6	LAGE3	397	2369	2.09678e-29	0.826956
ENSG00000273319.1	RP11-138A9.2	453	2851	2.32182e-29	0.750138
ENSG00000176731.11	C8orf59	596	4173	8.77716e-29	0.596322
ENSG00000150779.11	TIMM8B	384	2277	9.32533e-29	0.836067
ENSG00000232573.1	RPL3P4	1174	10476	1.26094e-28	0.246439
ENSG00000114686.8	MRPL3	308	1664	1.4e-28	0.97037
ENSG00000196843.15	ARID5A	609	4304	1.42483e-28	0.582859
ENSG00000134453.15	RBM17	425	2631	1.47576e-28	0.773947
ENSG00000090266.12	NDUFB2	841	6641	1.78751e-28	0.4228
ENSG00000123136.14	DDX39A	373	2193	1.81215e-28	0.848365
ENSG00000172366.19	FAM195A	278	1436	2.18377e-28	1.03512
ENSG00000143333.6	RGS16	127	410	2.38015e-28	1.71323
ENSG00000213523.9	SRA1	282	1469	2.81918e-28	1.02296
ENSG00000145860.11	RNF145	432	2700	2.86732e-28	0.760167
ENSG00000116898.11	MRPS15	391	2350	3.06149e-28	0.816603
ENSG00000214113.10	LYRM4	296	1579	3.37438e-28	0.988681
ENSG00000168906.12	MAT2A	260	1305	3.76559e-28	1.07656
ENSG00000271204.1	RP11-138A9.1	380	2262	4.46194e-28	0.830495
ENSG00000226025.9	LGALS17A	72	139	4.55065e-28	2.45501
ENSG00000113749.6	HRH2	122	385	4.70581e-28	1.74605
ENSG00000143774.16	GUK1	890	7184	4.99586e-28	0.391113
ENSG00000149136.8	SSRP1	343	1958	5.11494e-28	0.890923
ENSG00000166226.12	CCT2	414	2554	5.91693e-28	0.778967
ENSG00000136261.14	BZW2	211	955	7.25422e-28	1.22577
ENSG00000205981.6	DNAJC19	450	2870	7.58159e-28	0.730969
ENSG00000108639.7	SYNGR2	319	1771	9.43345e-28	0.931087
ENSG00000185834.10	RPL12P4	713	5352	9.43345e-28	0.495919
ENSG00000138495.6	COX17	647	4704	1.18883e-27	0.541973
ENSG00000084207.15	GSTP1	762	5855	1.40325e-27	0.462217
ENSG00000204392.10	LSM2	463	2995	1.62789e-27	0.710551
ENSG00000154723.12	ATP5J	742	5655	1.75596e-27	0.473987
ENSG00000279483.1	AC090498.1	1031	8787	1.86112e-27	0.312697
ENSG00000128272.14	ATF4	645	4692	1.8727e-27	0.541191
ENSG00000116560.10	SFPQ	554	3826	1.97409e-27	0.616144
ENSG00000235174.1	RPL39P3	859	6877	2.14366e-27	0.402974
ENSG00000132432.13	SEC61G	786	6110	2.18857e-27	0.445452
ENSG00000004142.11	POLDIP2	228	1085	2.23948e-27	1.15343
ENSG00000099817.11	POLR2E	394	2402	2.66943e-27	0.796054
ENSG00000232346.1	SC22CB-1E7.1	773	5981	2.92862e-27	0.452177
ENSG00000092010.14	PSME1	1104	9662	3.13622e-27	0.274441
ENSG00000125901.5	MRPS26	313	1736	3.14735e-27	0.932491
ENSG00000102898.11	NUTF2	401	2470	5.23075e-27	0.781186
ENSG00000146731.10	CCT6A	415	2596	8.20208e-27	0.758916
ENSG00000106628.10	POLD2	281	1494	8.23394e-27	0.993485
ENSG00000113387.11	SUB1	1117	9839	9.04942e-27	0.265141
ENSG00000103202.12	NME4	202	915	1.51339e-26	1.22461
ENSG00000133106.14	EPSTI1	436	2787	1.52941e-26	0.72771
ENSG00000125826.19	RBCK1	443	2849	1.58018e-26	0.718946
ENSG00000189343.7	RPS2P46	423	2675	1.7158e-26	0.743214
ENSG00000109519.12	GRPEL1	277	1471	1.85851e-26	0.995184
ENSG00000164346.9	NSA2	632	4606	2.21181e-26	0.538505
ENSG00000183605.16	SFXN4	131	456	2.49636e-26	1.60456
ENSG00000164167.9	LSM6	516	3515	2.98628e-26	0.635941
ENSG00000105677.11	TMEM147	459	3001	3.34345e-26	0.695146
ENSG00000105821.14	DNAJC2	263	1370	3.70057e-26	1.02298
ENSG00000112576.12	CCND3	465	3057	3.97991e-26	0.687209
ENSG00000143543.14	JTB	734	5630	4.42129e-26	0.46474
ENSG00000183298.5	RPSAP19	510	3469	5.48215e-26	0.638072
ENSG00000124562.9	SNRPC	440	2841	6.13544e-26	0.7132
ENSG00000019582.14	CD74	813	6451	6.19693e-26	0.415827
ENSG00000136938.8	ANP32B	788	6194	7.68104e-26	0.429419
ENSG00000157064.10	NMNAT2	190	844	7.84625e-26	1.25278
ENSG00000175768.12	TOMM5	261	1362	7.89688e-26	1.02042
ENSG00000181924.6	COA4	315	1789	9.93339e-26	0.898293
ENSG00000179262.9	RAD23A	581	4141	9.95708e-26	0.570654
ENSG00000155438.11	NIFK	338	1977	1.03143e-25	0.855805
ENSG00000125835.17	SNRPB	662	4926	1.08135e-25	0.50851
ENSG00000037241.7	RPL26L1	255	1320	1.16281e-25	1.03205
ENSG00000129235.10	TXNDC17	353	2104	1.29903e-25	0.828628
ENSG00000130706.12	ADRM1	431	2774	1.48566e-25	0.717815
ENSG00000155368.16	DBI	724	5551	1.54083e-25	0.465337
ENSG00000188690.12	UROS	221	1073	2.36807e-25	1.12449
ENSG00000242299.1	RP11-234A1.1	1222	11233	2.6206e-25	0.203596
ENSG00000171552.12	BCL2L1	181	792	3.00263e-25	1.27451
ENSG00000124151.18	NCOA3	278	1509	3.80184e-25	0.963587
ENSG00000170989.8	S1PR1	238	1203	3.91977e-25	1.06642
ENSG00000226360.5	RPL10AP6	545	3826	4.63815e-25	0.592514
ENSG00000204267.13	TAP2	227	1123	4.73933e-25	1.09743
ENSG00000130332.14	LSM7	669	5021	4.87756e-25	0.496126
ENSG00000124802.11	EEF1E1	301	1694	4.92413e-25	0.911425
ENSG00000105364.13	MRPL4	325	1890	5.68992e-25	0.864148
ENSG00000105258.8	POLR2I	526	3653	5.959e-25	0.608076
ENSG00000231409.3	RP11-83J16.1	345	2058	7.28536e-25	0.827448
ENSG00000103257.8	SLC7A5	244	1254	7.38446e-25	1.04244
ENSG00000031698.12	SARS	458	3037	7.87549e-25	0.674796
ENSG00000225616.2	RP4-604A21.1	1008	8635	8.01971e-25	0.305322
ENSG00000179271.2	GADD45GIP1	688	5219	8.16315e-25	0.48073
ENSG00000135446.16	CDK4	288	1596	8.21696e-25	0.933703
ENSG00000122873.11	CISD1	259	1370	8.66899e-25	1.00087
ENSG00000097021.19	ACOT7	86	225	9.65016e-25	2.01651
ENSG00000148334.14	PTGES2	236	1198	1.15053e-24	1.06025
ENSG00000213465.7	ARL2	385	2402	1.15165e-24	0.762717
ENSG00000125870.10	SNRPB2	602	4383	1.20715e-24	0.53994
ENSG00000163882.9	POLR2H	298	1680	1.2118e-24	0.908946
ENSG00000130520.10	LSM4	481	3251	1.2118e-24	0.647248
ENSG00000163319.10	MRPS18C	409	2613	1.48847e-24	0.728489
ENSG00000205937.11	RNPS1	541	3809	1.63975e-24	0.588311
ENSG00000067225.17	PKM	915	7609	1.81423e-24	0.34816
ENSG00000234797.5	RPS3AP6	1011	8686	1.8796e-24	0.301114
ENSG00000136718.9	IMP4	338	2012	1.95743e-24	0.830488
ENSG00000101361.14	NOP56	376	2332	1.95743e-24	0.77126
ENSG00000181610.12	MRPS23	283	1566	1.99954e-24	0.935813
ENSG00000075415.12	SLC25A3	804	6423	2.1423e-24	0.406043
ENSG00000106682.14	EIF4H	449	2975	2.78437e-24	0.675921
ENSG00000167460.14	TPM4	384	2406	2.98168e-24	0.756565
ENSG00000109332.19	UBE2D3	920	7674	3.03451e-24	0.34375
ENSG00000198176.12	TFDP1	217	1066	3.04369e-24	1.10758
ENSG00000085231.13	AK6	320	1869	3.08885e-24	0.8579
ENSG00000225921.6	NOL7	507	3505	3.44209e-24	0.614666
ENSG00000228300.13	C19orf24	430	2811	3.91042e-24	0.695348
ENSG00000205358.3	MT1H	186	846	3.92988e-24	1.21867
ENSG00000283041.1	RP11-371A22.1	1278	12048	4.00655e-24	0.167189
ENSG00000088766.11	CRLS1	215	1055	4.61259e-24	1.10919
ENSG00000226976.3	COX6A1P2	709	5462	4.80178e-24	0.458451
ENSG00000177374.12	HIC1	123	436	4.80403e-24	1.57835
ENSG00000115091.11	ACTR3	633	4710	5.50937e-24	0.508573
ENSG00000108953.16	YWHAE	436	2870	5.82566e-24	0.685372
ENSG00000113013.12	HSPA9	330	1961	6.93062e-24	0.832971
ENSG00000230979.3	AC079250.1	987	8442	8.5264e-24	0.30756
ENSG00000198225.5	FKBP1C	310	1800	9.24669e-24	0.866366
ENSG00000146386.7	ABRACL	638	4768	9.25386e-24	0.502267
ENSG00000102030.15	NAA10	397	2534	9.47191e-24	0.729817
ENSG00000063241.7	ISOC2	184	839	9.64441e-24	1.21506
ENSG00000125445.10	MRPS7	373	2331	1.28463e-23	0.760322
ENSG00000265241.6	RBM8A	597	4377	1.41707e-23	0.529883
ENSG00000163382.11	APOA1BP	314	1839	1.58726e-23	0.853938
ENSG00000075785.12	RAB7A	461	3109	1.62431e-23	0.650411
ENSG00000258645.2	HSPE1P2	155	646	1.80185e-23	1.34476
ENSG00000135624.15	CCT7	412	2677	2.24863e-23	0.704122
ENSG00000100413.16	POLR3H	157	661	2.33167e-23	1.33014
ENSG00000166986.12	MARS	228	1168	2.88819e-23	1.04709
ENSG00000240376.1	RP11-36C20.1	522	3679	3.10699e-23	0.586831
ENSG00000165678.19	GHITM	546	3905	3.28789e-23	0.565673
ENSG00000143621.16	ILF2	388	2476	4.18381e-23	0.73014
ENSG00000175061.17	LRRC75A-AS1	1274	12033	5.00495e-23	0.164464
ENSG00000227097.5	RPS28P7	509	3566	5.08486e-23	0.595454
ENSG00000150753.11	CCT5	322	1919	5.1962e-23	0.828801
ENSG00000185344.13	ATP6V0A2	141	562	5.56525e-23	1.40915
ENSG00000143314.12	MRPL24	251	1350	5.56525e-23	0.976823
ENSG00000171530.13	TBCA	841	6877	5.70407e-23	0.372421
ENSG00000120533.12	ENY2	490	3393	5.86767e-23	0.612315
ENSG00000169288.17	MRPL1	237	1243	5.8799e-23	1.01316
ENSG00000117450.13	PRDX1	613	4557	5.97471e-23	0.509898
ENSG00000183617.4	MRPL54	379	2406	7.39268e-23	0.737656
ENSG00000197498.12	RPF2	201	977	7.51387e-23	1.12286
ENSG00000187735.12	TCEA1	505	3536	7.78925e-23	0.59626
ENSG00000105329.9	TGFB1	366	2296	8.42074e-23	0.754816
ENSG00000187109.13	NAP1L1	1168	10641	8.86761e-23	0.216501
ENSG00000235978.6	AC018816.3	125	465	1.03388e-22	1.50872
ENSG00000120675.5	DNAJC15	242	1287	1.04637e-22	0.99309
ENSG00000070423.17	RNF126	378	2405	1.29348e-22	0.734444
ENSG00000173915.12	USMG5	992	8553	1.3122e-22	0.296005
ENSG00000186298.11	PPP1CC	426	2827	1.37105e-22	0.673676
ENSG00000100889.11	PCK2	122	449	1.586e-22	1.52419
ENSG00000071994.10	PDCD2	421	2786	1.73715e-22	0.67772
ENSG00000182568.16	SATB1	433	2895	2.00132e-22	0.662899
ENSG00000111786.8	SRSF9	634	4785	2.13757e-22	0.488059
ENSG00000266402.3	SNHG25	794	6411	2.60417e-22	0.390685
ENSG00000173113.6	TRMT112	813	6614	3.12088e-22	0.379827
ENSG00000099795.6	NDUFB7	648	4930	3.16005e-22	0.476501
ENSG00000173762.7	CD7	1065	9418	3.8341e-22	0.259456
ENSG00000119537.15	KDSR	347	2154	3.85516e-22	0.770012
ENSG00000182307.12	C8orf33	273	1544	3.95054e-22	0.904323
ENSG00000198900.5	TOP1	291	1689	3.95137e-22	0.866945
ENSG00000131174.4	COX7B	841	6916	4.04055e-22	0.364263
ENSG00000132661.3	NXT1	353	2206	4.11258e-22	0.76033
ENSG00000196449.3	YRDC	204	1014	4.17383e-22	1.09061
ENSG00000164163.10	ABCE1	234	1240	4.42727e-22	0.998263
ENSG00000277791.4	PSMB3	588	4353	5.11436e-22	0.515901
ENSG00000141510.16	TP53	235	1251	6.21054e-22	0.991674
ENSG00000234009.1	RPL5P34	444	3011	6.21245e-22	0.642412
ENSG00000204394.12	VARS	96	304	6.70407e-22	1.74106
ENSG00000240065.7	PSMB9	812	6620	7.0785e-22	0.376743
ENSG00000173465.7	SSSCA1	255	1408	7.18666e-22	0.938945
ENSG00000067533.5	RRP15	254	1403	9.44439e-22	0.938408
ENSG00000100804.18	PSMB5	313	1882	1.10321e-21	0.815991
ENSG00000111832.12	RWDD1	681	5282	1.10353e-21	0.448665
ENSG00000074800.13	ENO1	1128	10194	1.10644e-21	0.228142
ENSG00000023734.10	STRAP	391	2549	1.16584e-21	0.699332
ENSG00000126756.11	UXT	827	6790	1.24951e-21	0.366571
ENSG00000234741.7	GAS5	1247	11718	1.32935e-21	0.17183
ENSG00000221963.5	APOL6	334	2063	1.64814e-21	0.777199
ENSG00000168003.16	SLC3A2	460	3174	1.96203e-21	0.617427
ENSG00000086758.15	HUWE1	227	1202	2.13635e-21	0.99935
ENSG00000168439.16	STIP1	291	1709	2.15644e-21	0.849962
ENSG00000100764.13	PSMC1	367	2351	2.55084e-21	0.7246
ENSG00000124193.14	SRSF6	317	1926	2.58525e-21	0.80097
ENSG00000172922.8	RNASEH2C	374	2413	2.79266e-21	0.714305
ENSG00000204619.7	PPP1R11	400	2641	2.82167e-21	0.681011
ENSG00000182180.13	MRPS16	338	2106	3.30451e-21	0.764613
ENSG00000198355.4	PIM3	426	2875	3.35961e-21	0.649386
ENSG00000240342.3	RPS2P5	271	1556	4.74091e-21	0.882546
ENSG00000006625.17	GGCT	224	1187	4.75099e-21	0.998274
ENSG00000167468.16	GPX4	932	7957	5.47983e-21	0.3102
ENSG00000120963.11	ZNF706	547	4005	6.50034e-21	0.531834
ENSG00000155506.16	LARP1	220	1160	6.80221e-21	1.00547
ENSG00000168209.4	DDIT4	521	3760	6.88426e-21	0.552646
ENSG00000235552.4	RPL6P27	565	4179	7.25236e-21	0.517188
ENSG00000165916.8	PSMC3	344	2169	8.05293e-21	0.747473
ENSG00000166562.8	SEC11C	387	2542	8.1655e-21	0.688464
ENSG00000139514.12	SLC7A1	147	637	1.08647e-20	1.28855
ENSG00000205250.8	E2F4	289	1712	1.08647e-20	0.837482
ENSG00000174886.12	NDUFA11	719	5713	1.22574e-20	0.413838
ENSG00000161547.14	SRSF2	764	6178	1.3785e-20	0.388528
ENSG00000165672.6	PRDX3	301	1816	1.6395e-20	0.811094
ENSG00000213339.8	QTRT1	153	683	2.21127e-20	1.24567
ENSG00000115944.14	COX7A2L	603	4569	2.4722e-20	0.482374
ENSG00000169020.9	ATP5I	956	8257	2.71306e-20	0.293488
ENSG00000243678.11	NME2	208	1083	2.88219e-20	1.02365
ENSG00000184575.11	XPOT	167	784	3.38398e-20	1.17302
ENSG00000147274.14	RBMX	675	5290	3.78665e-20	0.433715
ENSG00000213442.5	RPL18AP3	1141	10426	4.46264e-20	0.212208
ENSG00000111775.2	COX6A1	835	6950	4.86697e-20	0.346858
ENSG00000196517.11	SLC6A9	48	86	5.26044e-20	2.56272
ENSG00000140307.10	GTF2A2	447	3110	5.92073e-20	0.605455
ENSG00000145494.11	NDUFS6	539	3968	5.92073e-20	0.523968
ENSG00000170855.3	TRIAP1	243	1361	5.92478e-20	0.918384
ENSG00000165527.6	ARF6	767	6240	6.26671e-20	0.379775
ENSG00000130731.15	C16orf13	452	3157	6.38641e-20	0.599863
ENSG00000227615.1	RP11-864N7.2	1202	11198	6.47391e-20	0.184291
ENSG00000241468.7	ATP5J2	734	5902	7.17243e-20	0.396671
ENSG00000041357.15	PSMA4	513	3726	7.4216e-20	0.543426
ENSG00000182154.7	MRPL41	536	3949	1.0023e-19	0.522841
ENSG00000256262.1	USP30-AS1	123	494	1.05333e-19	1.39817
ENSG00000143420.17	ENSA	459	3231	1.15652e-19	0.588608
ENSG00000127540.11	UQCR11	1025	9073	1.34414e-19	0.258067
ENSG00000101911.12	PRPS2	169	810	1.3976e-19	1.14312
ENSG00000100028.11	SNRPD3	331	2097	1.42198e-19	0.740599
ENSG00000110955.8	ATP5B	547	4064	1.73992e-19	0.510735
ENSG00000111845.4	PAK1IP1	152	692	1.77874e-19	1.21732
ENSG00000153037.13	SRP19	406	2757	1.77874e-19	0.640475
ENSG00000159210.9	SNF8	421	2892	1.79007e-19	0.623848
ENSG00000189043.9	NDUFA4	956	8298	1.84819e-19	0.286342
ENSG00000127922.9	SHFM1	544	4037	1.89194e-19	0.512418
ENSG00000114503.10	NCBP2	334	2127	1.93019e-19	0.733123
ENSG00000239246.3	RP11-464D20.2	777	6368	1.95056e-19	0.369169
ENSG00000080608.9	PUM3	206	1087	2.0159e-19	1.00439
ENSG00000092199.17	HNRNPC	704	5617	2.03057e-19	0.407871
ENSG00000139428.11	MMAB	190	968	2.31426e-19	1.05502
ENSG00000215030.5	RPL13P12	1250	11852	2.38158e-19	0.158892
ENSG00000077348.8	EXOSC5	161	758	2.5177e-19	1.16889
ENSG00000169710.7	FASN	94	321	2.59713e-19	1.63218
ENSG00000082212.11	ME2	194	999	2.60133e-19	1.03959
ENSG00000006659.12	LGALS14	49	94	3.01976e-19	2.46414
ENSG00000176340.3	COX8A	789	6503	3.03319e-19	0.361015
ENSG00000170906.15	NDUFA3	720	5789	3.10593e-19	0.396778
ENSG00000145050.15	MANF	424	2929	3.25265e-19	0.615751
ENSG00000108424.9	KPNB1	435	3029	3.26977e-19	0.604269
ENSG00000171612.6	SLC25A33	157	733	3.73762e-19	1.18097
ENSG00000126602.10	TRAP1	146	657	4.07086e-19	1.2341
ENSG00000174444.14	RPL4	1363	13543	4.29165e-19	0.0913331
ENSG00000164088.17	PPM1M	168	814	5.10676e-19	1.12746
ENSG00000109390.11	NDUFC1	504	3680	6.49463e-19	0.535813
ENSG00000244187.7	TMEM141	242	1383	8.46221e-19	0.889301
ENSG00000125148.6	MT2A	701	5616	8.51291e-19	0.401966
ENSG00000198604.10	BAZ1A	401	2740	1.02431e-18	0.631521
ENSG00000235363.1	SNRPGP10	162	777	1.05329e-18	1.1421
ENSG00000151692.14	RNF144A	86	282	1.09515e-18	1.69074
ENSG00000103035.10	PSMD7	389	2634	1.10746e-18	0.64461
ENSG00000135486.17	HNRNPA1	1288	12404	1.27675e-18	0.136422
ENSG00000136950.13	ARPC5L	443	3125	1.29866e-18	0.585545
ENSG00000197345.12	MRPL21	293	1806	1.34097e-18	0.780198
ENSG00000103363.14	TCEB2	996	8793	1.43072e-18	0.261885
ENSG00000152795.17	HNRNPDL	835	7023	1.44023e-18	0.331784
ENSG00000204472.12	AIF1	159	759	1.57636e-18	1.14895
ENSG00000143942.4	CHAC2	112	441	1.62663e-18	1.42674
ENSG00000167553.14	TUBA1C	377	2534	1.68746e-18	0.655243
ENSG00000239528.1	RPS14P8	433	3039	1.79091e-18	0.592865
ENSG00000051108.14	HERPUD1	447	3169	1.97828e-18	0.578342
ENSG00000023191.16	RNH1	414	2868	1.98392e-18	0.611681
ENSG00000172785.18	CBWD1	171	848	2.05609e-18	1.09396
ENSG00000183207.12	RUVBL2	166	812	2.14057e-18	1.11373
ENSG00000124784.8	RIOK1	152	712	2.16013e-18	1.17622
ENSG00000160932.10	LY6E	773	6378	2.17577e-18	0.359459
ENSG00000199753.1	SNORD104	232	1315	2.29942e-18	0.901157
ENSG00000143549.19	TPM3	705	5681	2.67963e-18	0.393573
ENSG00000125995.15	ROMO1	512	3786	3.41539e-18	0.517564
ENSG00000242814.2	RP11-436H11.1	464	3339	4.14908e-18	0.556804
ENSG00000068079.7	IFI35	264	1582	4.80529e-18	0.820883
ENSG00000137265.14	IRF4	199	1066	4.99842e-18	0.982656
ENSG00000111906.17	HDDC2	339	2218	5.37306e-18	0.694121
ENSG00000169021.5	UQCRFS1	431	3040	5.59941e-18	0.585711
ENSG00000104852.14	SNRNP70	319	2046	5.60499e-18	0.722845
ENSG00000141522.11	ARHGDIA	629	4932	5.70693e-18	0.432982
ENSG00000164182.10	NDUFAF2	245	1430	5.94069e-18	0.858862
ENSG00000101166.15	PRELID3B	285	1759	6.00919e-18	0.778301
ENSG00000241343.9	RPL36A	414	2887	6.22286e-18	0.602155
ENSG00000138385.15	SSB	441	3134	6.33916e-18	0.574868
ENSG00000130810.19	PPAN	178	910	6.34862e-18	1.05003
ENSG00000203667.9	COX20	359	2396	6.50364e-18	0.665451
ENSG00000108106.13	UBE2S	179	918	6.71937e-18	1.04549
ENSG00000111669.14	TPI1	886	7607	6.84172e-18	0.302074
ENSG00000156411.9	C14orf2	860	7326	6.91929e-18	0.313406
ENSG00000107937.18	GTPBP4	228	1297	7.67118e-18	0.89595
ENSG00000123416.15	TUBA1B	1069	9673	7.97315e-18	0.226321
ENSG00000151366.12	NDUFC2	561	4273	8.37458e-18	0.474846
ENSG00000117448.13	AKR1A1	331	2157	9.34067e-18	0.6999
ENSG00000115946.7	PNO1	171	863	1.06062e-17	1.06866
ENSG00000164022.16	AIMP1	356	2378	1.11898e-17	0.664223
ENSG00000185641.6	CTD-2287O16.1	670	5360	1.32069e-17	0.404023
ENSG00000225200.2	AB019441.29	313	2007	1.32261e-17	0.723217
ENSG00000103342.12	GSPT1	339	2232	1.35237e-17	0.685043
ENSG00000174851.14	YIF1A	291	1822	1.52264e-17	0.757591
ENSG00000181788.3	SIAH2	309	1975	1.54302e-17	0.727849
ENSG00000126749.14	EMG1	252	1499	1.598e-17	0.831518
ENSG00000120992.17	LYPLA1	313	2010	1.62478e-17	0.721062
ENSG00000079246.15	XRCC5	432	3068	1.6404e-17	0.575828
ENSG00000131495.8	NDUFA2	534	4026	1.64697e-17	0.489587
ENSG00000109534.16	GAR1	157	767	2.10769e-17	1.11556
ENSG00000127616.17	SMARCA4	188	997	2.12025e-17	0.997162
ENSG00000100906.10	NFKBIA	731	5993	2.18933e-17	0.368688
ENSG00000162385.10	MAGOH	430	3056	2.36384e-17	0.574787
ENSG00000225663.7	FAM195B	348	2320	2.47453e-17	0.667057
ENSG00000182512.4	GLRX5	313	2017	2.63678e-17	0.716047
ENSG00000136240.9	KDELR2	353	2365	2.63882e-17	0.659923
ENSG00000084623.11	EIF3I	486	3579	2.67679e-17	0.523495
ENSG00000155115.6	GTF3C6	399	2776	2.69851e-17	0.605476
ENSG00000138668.18	HNRNPD	384	2642	2.87509e-17	0.621571
ENSG00000143612.18	C1orf43	373	2544	2.93514e-17	0.634172
ENSG00000100138.13	SNU13	716	5847	3.15998e-17	0.374358
ENSG00000173141.4	MRPL57	529	3991	3.188e-17	0.488612
ENSG00000224858.5	RPL29P11	134	608	3.22952e-17	1.22218
ENSG00000230989.6	HSBP1	388	2681	3.45144e-17	0.61538
ENSG00000143106.12	PSMA5	468	3416	3.6547e-17	0.536295
ENSG00000174446.12	SNAPC5	196	1065	4.05721e-17	0.962095
ENSG00000215414.4	PSMA6P1	234	1365	4.19032e-17	0.859703
ENSG00000197451.10	HNRNPAB	258	1561	4.34822e-17	0.806995
ENSG00000131797.12	CLUHP3	251	1504	4.51739e-17	0.820978
ENSG00000099194.5	SCD	57	144	4.63408e-17	2.06699
ENSG00000136908.17	DPM2	212	1192	5.03742e-17	0.912775
ENSG00000100387.8	RBX1	731	6015	5.85939e-17	0.363402
ENSG00000182944.17	EWSR1	350	2352	6.17685e-17	0.655562
ENSG00000104856.13	RELB	431	3083	6.43495e-17	0.565448
ENSG00000153879.8	CEBPG	228	1322	6.46806e-17	0.868407
ENSG00000256269.6	HMBS	103	407	6.50777e-17	1.42164
ENSG00000123992.18	DNPEP	256	1552	7.77092e-17	0.80411
ENSG00000100567.12	PSMA3	415	2941	8.42738e-17	0.578899
ENSG00000131979.18	GCH1	143	679	8.693e-17	1.15663
ENSG00000104907.12	TRMT1	182	967	9.78239e-17	0.994446
ENSG00000105373.18	GLTSCR2	1245	11903	1.13078e-16	0.146915
ENSG00000086504.15	MRPL28	255	1549	1.16802e-16	0.801255
ENSG00000179388.8	EGR3	41	76	1.24417e-16	2.51365
ENSG00000107262.17	BAG1	342	2293	1.27918e-16	0.658855
ENSG00000137955.15	RABGGTB	207	1164	1.38474e-16	0.912635
ENSG00000122565.18	CBX3	656	5273	1.6036e-16	0.397167
ENSG00000123505.14	AMD1	387	2698	1.62757e-16	0.602538
ENSG00000134333.13	LDHA	942	8295	1.62757e-16	0.26558
ENSG00000183688.4	FAM101B	137	642	1.6673e-16	1.17563
ENSG00000116161.17	CACYBP	438	3166	1.78901e-16	0.550365
ENSG00000205352.10	PRR13	645	5165	1.79056e-16	0.402626
ENSG00000119772.16	DNMT3A	158	794	1.86534e-16	1.07481
ENSG00000273604.1	C17orf96	82	285	2.05305e-16	1.60676
ENSG00000213024.11	NUP62	214	1224	2.07474e-16	0.888102
ENSG00000126432.13	PRDX5	613	4849	2.07474e-16	0.420295
ENSG00000100575.13	TIMM9	261	1607	2.17959e-16	0.781775
ENSG00000105220.14	GPI	271	1691	2.2582e-16	0.762511
ENSG00000168884.14	TNIP2	403	2850	2.41485e-16	0.581913
ENSG00000103550.13	KNOP1	161	819	2.54014e-16	1.05722
ENSG00000109971.13	HSPA8	981	8742	2.58481e-16	0.248385
ENSG00000134684.10	YARS	246	1487	2.9567e-16	0.808349
ENSG00000173418.11	NAA20	294	1890	3.05505e-16	0.719525
ENSG00000100380.12	ST13	701	5745	3.17781e-16	0.369202
ENSG00000115233.11	PSMD14	241	1447	3.18652e-16	0.818063
ENSG00000166136.15	NDUFB8	705	5787	3.32462e-16	0.366903
ENSG00000112110.9	MRPL18	322	2133	3.33212e-16	0.676272
ENSG00000120705.12	ETF1	199	1112	3.57704e-16	0.921707
ENSG00000183444.10	OR7E38P	87	318	3.68587e-16	1.53408
ENSG00000175324.9	LSM1	365	2515	3.84645e-16	0.619433
ENSG00000033050.7	ABCF2	161	823	3.8512e-16	1.05019
ENSG00000012061.15	ERCC1	185	1006	4.55791e-16	0.96099
ENSG00000090861.15	AARS	176	938	4.93256e-16	0.990011
ENSG00000229638.1	RPL4P4	214	1235	5.2809e-16	0.875195
ENSG00000020633.18	RUNX3	421	3029	5.30654e-16	0.557074
ENSG00000128965.11	CHAC1	60	168	5.71447e-16	1.9186
ENSG00000237550.5	RPL9P9	1287	12501	5.7268e-16	0.124063
ENSG00000224631.4	RP11-51O6.1	937	8274	6.91788e-16	0.261559
ENSG00000118939.17	UCHL3	145	712	7.5384e-16	1.1082
ENSG00000146425.10	DYNLT1	393	2779	7.5384e-16	0.582058
ENSG00000168924.14	LETM1	183	997	8.33167e-16	0.958273
ENSG00000236058.3	RP11-215A21.2	423	3056	8.495e-16	0.551108
ENSG00000188529.14	SRSF10	429	3112	8.74523e-16	0.545231
ENSG00000173436.13	MINOS1	410	2937	8.7648e-16	0.563376
ENSG00000225573.4	RPL35P5	394	2791	8.85183e-16	0.579508
ENSG00000158411.10	MITD1	355	2440	9.05312e-16	0.623033
ENSG00000178952.8	TUFM	540	4165	9.21188e-16	0.456738
ENSG00000180104.15	EXOC3	132	621	9.22257e-16	1.16997
ENSG00000108010.11	GLRX3	272	1720	9.8268e-16	0.743293
ENSG00000074695.5	LMAN1	241	1462	1.01257e-15	0.803185
ENSG00000070756.13	PABPC1	1296	12637	1.01358e-15	0.118507
ENSG00000136279.18	DBNL	306	2012	1.06598e-15	0.686996
ENSG00000273841.4	TAF9	275	1747	1.0993e-15	0.736647
ENSG00000204435.13	CSNK2B	481	3604	1.12739e-15	0.498533
ENSG00000090263.15	MRPS33	367	2552	1.18187e-15	0.606247
ENSG00000155959.10	VBP1	332	2241	1.20516e-15	0.649136
ENSG00000179218.13	CALR	723	6003	1.26846e-15	0.350407
ENSG00000120438.11	TCP1	333	2251	1.29625e-15	0.647051
ENSG00000102879.15	CORO1A	910	7993	1.35886e-15	0.269224
ENSG00000138821.12	SLC39A8	170	903	1.36274e-15	0.994832
ENSG00000172586.7	CHCHD1	303	1990	1.37221e-15	0.688644
ENSG00000181163.13	NPM1	1264	12206	1.44629e-15	0.132501
ENSG00000245910.8	SNHG6	1125	10455	1.4756e-15	0.187827
ENSG00000163468.14	CCT3	455	3365	1.52216e-15	0.517355
ENSG00000100523.14	DDHD1	178	966	1.64605e-15	0.963877
ENSG00000256393.1	RPL41P5	468	3490	1.75703e-15	0.505376
ENSG00000143742.12	SRP9	584	4612	2.03742e-15	0.422671
ENSG00000131652.13	THOC6	179	977	2.25568e-15	0.955624
ENSG00000116120.9	FARSB	124	573	2.45799e-15	1.19583
ENSG00000072506.12	HSD17B10	301	1982	2.5293e-15	0.684901
ENSG00000133773.11	CCDC59	350	2413	2.56432e-15	0.618622
ENSG00000213058.3	RP4-765C7.2	494	3745	2.68695e-15	0.48164
ENSG00000153187.16	HNRNPU	468	3499	2.78131e-15	0.501661
ENSG00000082153.17	BZW1	468	3500	2.92529e-15	0.501249
ENSG00000139726.10	DENR	266	1685	2.93721e-15	0.740773
ENSG00000230202.1	RP11-632C17__A.1	1296	12657	2.97198e-15	0.116225
ENSG00000272047.1	GTF2H5	326	2203	2.99754e-15	0.647497
ENSG00000077150.17	NFKB2	338	2309	2.99754e-15	0.63185
ENSG00000204356.11	NELFE	301	1987	3.4836e-15	0.681267
ENSG00000183199.6	HSP90AB3P	82	301	3.90943e-15	1.52796
ENSG00000110104.11	CCDC86	99	408	3.96466e-15	1.36095
ENSG00000156261.12	CCT8	364	2547	4.21161e-15	0.597234
ENSG00000108518.7	PFN1	1315	12934	4.43715e-15	0.105989
ENSG00000271856.1	LINC01215	131	628	4.88516e-15	1.14283
ENSG00000142168.14	SOD1	883	7730	4.99293e-15	0.27404
ENSG00000108826.15	MRPL27	236	1442	5.01611e-15	0.792811
ENSG00000160014.16	CALM3	534	4143	5.07533e-15	0.448259
ENSG00000137547.8	MRPL15	176	963	5.23117e-15	0.952063
ENSG00000101220.17	C20orf27	206	1199	5.33949e-15	0.862908
ENSG00000037897.16	METTL1	75	261	5.38458e-15	1.60494
ENSG00000175416.12	CLTB	311	2081	5.41168e-15	0.661733
ENSG00000074935.13	TUBE1	132	637	6.03804e-15	1.13327
ENSG00000104979.8	C19orf53	831	7176	6.43166e-15	0.293764
ENSG00000169738.7	DCXR	275	1773	6.51814e-15	0.715334
ENSG00000162654.8	GBP4	258	1629	6.52237e-15	0.745479
ENSG00000166347.18	CYB5A	255	1604	6.61624e-15	0.750918
ENSG00000242951.1	RP11-507E23.1	135	660	7.14102e-15	1.11452
ENSG00000069998.12	CECR5	142	711	7.33504e-15	1.08006
ENSG00000248527.1	MTATP6P1	824	7105	7.44815e-15	0.295905
ENSG00000138442.9	WDR12	122	569	8.31083e-15	1.18248
ENSG00000101557.14	USP14	215	1277	8.32713e-15	0.833673
ENSG00000111196.9	MAGOHB	201	1166	9.46529e-15	0.867723
ENSG00000126261.12	UBA2	332	2275	9.46529e-15	0.627412
ENSG00000099624.7	ATP5D	926	8219	1.03895e-14	0.254144
ENSG00000151131.9	C12orf45	141	707	1.04945e-14	1.07801
ENSG00000167747.13	C19orf48	159	841	1.08071e-14	1.00094
ENSG00000126267.8	COX6B1	986	8889	1.09209e-14	0.231661
ENSG00000242697.2	RPL5P12	88	345	1.24767e-14	1.433
ENSG00000136450.12	SRSF1	280	1826	1.28799e-14	0.698835
ENSG00000172172.7	MRPL13	233	1430	1.29436e-14	0.78641
ENSG00000136522.13	MRPL47	273	1767	1.36905e-14	0.709694
ENSG00000111639.7	MRPL51	485	3695	1.52794e-14	0.474505
ENSG00000143851.15	PTPN7	412	3009	1.53507e-14	0.535455
ENSG00000181061.13	HIGD1A	230	1408	1.59077e-14	0.790081
ENSG00000116473.14	RAP1A	640	5217	1.62161e-14	0.376946
ENSG00000091527.15	CDV3	334	2302	1.63283e-14	0.619055
ENSG00000171314.8	PGAM1	546	4286	1.69731e-14	0.431364
ENSG00000112578.9	BYSL	93	379	1.72829e-14	1.37713
ENSG00000108509.20	CAMTA2	127	611	1.83807e-14	1.13768
ENSG00000170632.13	ARMC10	193	1111	1.94844e-14	0.878837
ENSG00000233355.6	CHRM3-AS2	102	439	1.98867e-14	1.29837
ENSG00000137210.13	TMEM14B	411	3005	2.01045e-14	0.533868
ENSG00000204574.12	ABCF1	345	2404	2.03302e-14	0.603254
ENSG00000233558.1	RP3-486I3.4	376	2684	2.03745e-14	0.568443
ENSG00000170027.6	YWHAG	143	729	2.27605e-14	1.05412
ENSG00000180228.12	PRKRA	198	1153	2.32717e-14	0.862203
ENSG00000178464.6	CTD-2192J16.15	770	6563	2.40189e-14	0.312598
ENSG00000137692.11	DCUN1D5	196	1138	2.51992e-14	0.866448
ENSG00000170315.13	UBB	909	8055	2.57096e-14	0.256491
ENSG00000133265.10	HSPBP1	138	694	2.72839e-14	1.07376
ENSG00000148291.9	SURF2	224	1366	2.7495e-14	0.795636
ENSG00000113648.16	H2AFY	325	2232	2.91636e-14	0.624198
ENSG00000110717.10	NDUFS8	453	3405	2.92708e-14	0.493951
ENSG00000130826.15	DKC1	241	1508	2.97572e-14	0.758492
ENSG00000116030.16	SUMO1	623	5061	3.02392e-14	0.381905
ENSG00000117410.13	ATP6V0B	368	2619	3.09887e-14	0.572785
ENSG00000224861.1	YBX1P1	95	396	3.11628e-14	1.34452
ENSG00000196396.9	PTPN1	206	1222	3.38417e-14	0.835495
ENSG00000089063.14	TMEM230	424	3137	3.56058e-14	0.516774
ENSG00000071462.11	WBSCR22	273	1782	3.65691e-14	0.697499
ENSG00000242071.3	RPL7AP6	373	2668	3.75606e-14	0.565512
ENSG00000117523.15	PRRC2C	580	4639	3.92488e-14	0.404334
ENSG00000154229.11	PRKCA	258	1656	4.16632e-14	0.721763
ENSG00000164308.16	ERAP2	259	1665	4.31183e-14	0.719525
ENSG00000188612.11	SUMO2	1042	9562	4.51034e-14	0.206066
ENSG00000133935.6	C14orf1	267	1734	4.55808e-14	0.704831
ENSG00000158042.8	MRPL17	192	1114	4.80682e-14	0.867452
ENSG00000025708.13	TYMP	481	3682	5.00288e-14	0.467642
ENSG00000125356.6	NDUFA1	807	6972	5.00288e-14	0.293091
ENSG00000079785.14	DDX1	245	1550	5.39425e-14	0.742608
ENSG00000234335.1	RPS4XP11	422	3127	5.49623e-14	0.514559
ENSG00000180879.13	SSR4	826	7177	5.56935e-14	0.284856
ENSG00000240509.1	RPL34P18	775	6637	5.62368e-14	0.30576
ENSG00000147677.10	EIF3H	846	7392	5.73739e-14	0.276788
ENSG00000055070.16	SZRD1	258	1661	5.80434e-14	0.717414
ENSG00000067064.10	IDI1	310	2113	6.48263e-14	0.63507
ENSG00000196262.13	PPIA	1111	10377	6.48263e-14	0.180564
ENSG00000138382.13	METTL5	298	2008	6.607e-14	0.651648
ENSG00000007520.3	TSR3	322	2221	7.23202e-14	0.617946
ENSG00000188976.10	NOC2L	235	1471	7.51533e-14	0.757958
ENSG00000128335.13	APOL2	283	1882	8.83899e-14	0.67063
ENSG00000166123.13	GPT2	53	152	9.73823e-14	1.88402
ENSG00000204220.9	PFDN6	267	1747	1.07243e-13	0.694055
ENSG00000241741.1	RPL7AP30	201	1197	1.14427e-13	0.829867
ENSG00000257727.5	CNPY2	443	3339	1.16383e-13	0.489986
ENSG00000234851.4	RPL23AP42	591	4774	1.2039e-13	0.390054
ENSG00000088247.15	KHSRP	148	783	1.23349e-13	1.00061
ENSG00000161179.13	YDJC	227	1412	1.30404e-13	0.767047
ENSG00000145741.15	BTF3	1300	12785	1.34629e-13	0.106154
ENSG00000247596.8	TWF2	338	2375	1.37304e-13	0.591191
ENSG00000099860.8	GADD45B	238	1505	1.41158e-13	0.743293
ENSG00000132768.13	DPH2	121	586	1.41314e-13	1.12813
ENSG00000235297.3	FAUP1	427	3193	1.43422e-13	0.501418
ENSG00000133316.15	WDR74	221	1364	1.47171e-13	0.778298
ENSG00000174780.15	SRP72	279	1856	1.52025e-13	0.670163
ENSG00000226981.2	ABHD17AP6	41	95	1.64435e-13	2.19172
ENSG00000134049.4	IER3IP1	300	2041	1.69137e-13	0.637781
ENSG00000131467.10	PSME3	154	832	1.72488e-13	0.97037
ENSG00000184983.9	NDUFA6	478	3680	1.74008e-13	0.4594
ENSG00000088205.12	DDX18	550	4378	1.75722e-13	0.411255
ENSG00000171204.12	TMEM126B	312	2148	1.80263e-13	0.620647
ENSG00000160124.9	CCDC58	137	705	1.85808e-13	1.04058
ENSG00000105197.10	TIMM50	154	833	1.88811e-13	0.968637
ENSG00000168273.7	SMIM4	208	1261	1.95409e-13	0.80411
ENSG00000178896.6	EXOSC4	138	713	1.96917e-13	1.03479
ENSG00000106554.11	CHCHD3	159	872	2.01052e-13	0.948722
ENSG00000136819.14	C9orf78	529	4176	2.02733e-13	0.423241
ENSG00000196591.11	HDAC2	218	1344	2.07253e-13	0.77989
ENSG00000107581.12	EIF3A	401	2959	2.15881e-13	0.520587
ENSG00000135387.19	CAPRIN1	192	1133	2.22519e-13	0.843053
ENSG00000168701.18	TMEM208	259	1690	2.23917e-13	0.698024
ENSG00000232472.1	EEF1B2P3	160	881	2.25429e-13	0.942953
ENSG00000087302.8	C14orf166	593	4810	2.34249e-13	0.38409
ENSG00000131669.9	NINJ1	277	1846	2.37919e-13	0.667578
ENSG00000157873.17	TNFRSF14	463	3544	2.39868e-13	0.467729
ENSG00000185651.14	UBE2L3	474	3649	2.40458e-13	0.459481
ENSG00000115286.19	NDUFS7	392	2879	2.54143e-13	0.527381
ENSG00000100568.10	VTI1B	274	1823	2.86934e-13	0.669956
ENSG00000142507.9	PSMB6	468	3596	2.94036e-13	0.46221
ENSG00000139725.7	RHOF	388	2846	3.11383e-13	0.529216
ENSG00000135919.12	SERPINE2	58	184	3.18063e-13	1.73844
ENSG00000035141.7	FAM136A	217	1342	3.25866e-13	0.775405
ENSG00000168653.10	NDUFS5	873	7729	3.31129e-13	0.257795
ENSG00000117877.10	CD3EAP	92	393	3.39058e-13	1.3092
ENSG00000197785.13	ATAD3A	111	523	3.47682e-13	1.16777
ENSG00000113732.8	ATP6V0E1	757	6495	3.47682e-13	0.303059
ENSG00000120833.13	SOCS2	74	279	4.04945e-13	1.48936
ENSG00000066379.14	ZNRD1	302	2074	4.14965e-13	0.624228
ENSG00000135698.9	MPHOSPH6	192	1141	4.17056e-13	0.832902
ENSG00000106211.8	HSPB1	383	2806	4.24002e-13	0.530924
ENSG00000061794.12	MRPS35	197	1182	4.3441e-13	0.819061
ENSG00000126067.11	PSMB2	355	2551	4.56307e-13	0.558851
ENSG00000176386.8	CDC26	383	2808	4.69149e-13	0.529896
ENSG00000162980.16	ARL5A	355	2552	4.80737e-13	0.558286
ENSG00000112667.12	DNPH1	402	2985	4.93811e-13	0.511559
ENSG00000110696.9	C11orf58	652	5422	5.02258e-13	0.348142
ENSG00000128609.14	NDUFA5	393	2902	5.06576e-13	0.519577
ENSG00000106591.3	MRPL32	270	1798	5.19037e-13	0.668661
ENSG00000065548.17	ZC3H15	405	3014	5.19037e-13	0.508337
ENSG00000197858.10	GPAA1	192	1144	5.24017e-13	0.829114
ENSG00000122378.13	FAM213A	91	390	5.60856e-13	1.30449
ENSG00000141552.17	ANAPC11	500	3918	5.65677e-13	0.433906
ENSG00000128973.11	CLN6	95	417	5.80655e-13	1.26998
ENSG00000115364.13	MRPL19	180	1049	5.80655e-13	0.861077
ENSG00000161980.5	POLR3K	219	1367	5.90673e-13	0.762013
ENSG00000198856.12	OSTC	414	3101	5.9816e-13	0.498992
ENSG00000170144.18	HNRNPA3	547	4378	6.11033e-13	0.403364
ENSG00000243449.6	C4orf48	501	3930	6.24417e-13	0.432376
ENSG00000125743.10	SNRPD2	1054	9768	6.39901e-13	0.191835
ENSG00000171960.10	PPIH	186	1099	6.79042e-13	0.841206
ENSG00000249859.7	PVT1	144	771	6.98659e-13	0.983361
ENSG00000143761.13	ARF1	573	4638	7.04091e-13	0.387127
ENSG00000189046.10	ALKBH2	105	487	7.05431e-13	1.19049
ENSG00000134697.12	GNL2	141	749	7.43773e-13	0.994752
ENSG00000165264.10	NDUFB6	340	2426	8.14973e-13	0.56905
ENSG00000134001.12	EIF2S1	233	1489	8.2164e-13	0.728081
ENSG00000115866.10	DARS	382	2812	9.07148e-13	0.524071
ENSG00000131876.16	SNRPA1	347	2492	9.34553e-13	0.559727
ENSG00000160214.12	RRP1	140	744	9.52652e-13	0.994147
ENSG00000240898.1	RP11-48B14.1	172	992	9.92511e-13	0.876091
ENSG00000167658.15	EEF2	1238	12004	1.06649e-12	0.126591
ENSG00000172428.10	MYEOV2	655	5472	1.08102e-12	0.341522
ENSG00000090273.13	NUDC	434	3302	1.10834e-12	0.47645
ENSG00000159346.12	ADIPOR1	242	1570	1.12937e-12	0.706337
ENSG00000243147.7	MRPL33	539	4314	1.12937e-12	0.403354
ENSG00000114735.9	HEMK1	148	807	1.17373e-12	0.957052
ENSG00000131368.7	MRPS25	195	1179	1.18046e-12	0.808005
ENSG00000150459.12	SAP18	670	5628	1.2168e-12	0.333634
ENSG00000135390.17	ATP5G2	1009	9271	1.2459e-12	0.204224
ENSG00000168275.14	COA6	252	1657	1.24789e-12	0.686945
ENSG00000197635.9	DPP4	196	1188	1.25509e-12	0.804414
ENSG00000167522.14	ANKRD11	344	2472	1.36324e-12	0.558825
ENSG00000170584.10	NUDCD2	278	1884	1.39867e-12	0.643381
ENSG00000129351.17	ILF3	307	2140	1.41269e-12	0.602723
ENSG00000183520.11	UTP11L	149	817	1.44838e-12	0.948999
ENSG00000171793.13	CTPS1	77	306	1.53785e-12	1.41342
ENSG00000226380.7	AC058791.1	77	306	1.53785e-12	1.41342
ENSG00000114023.15	FAM162A	339	2429	1.53851e-12	0.563018
ENSG00000100591.7	AHSA1	249	1635	1.57627e-12	0.68895
ENSG00000232119.7	MCTS1	212	1323	1.59528e-12	0.762346
ENSG00000204194.1	RPL12P1	102	473	1.62477e-12	1.19075
ENSG00000167515.10	TRAPPC2L	265	1774	1.68631e-12	0.661081
ENSG00000141385.9	AFG3L2	156	873	1.71434e-12	0.919587
ENSG00000074842.7	MYDGF	389	2891	1.81366e-12	0.510296
ENSG00000188735.12	TMEM120B	188	1128	1.83229e-12	0.819061
ENSG00000099783.11	HNRNPM	538	4316	1.83929e-12	0.400006
ENSG00000184752.12	NDUFA12	455	3513	1.87166e-12	0.455258
ENSG00000089693.10	MLF2	358	2606	1.87897e-12	0.540217
ENSG00000241837.6	ATP5O	753	6498	1.87897e-12	0.294749
ENSG00000169718.17	DUS1L	141	759	1.91125e-12	0.975618
ENSG00000049449.8	RCN1	100	461	2.03783e-12	1.19926
ENSG00000088986.10	DYNLL1	527	4211	2.06258e-12	0.405735
ENSG00000184900.15	SUMO3	408	3073	2.28054e-12	0.491016
ENSG00000074201.8	CLNS1A	409	3083	2.34941e-12	0.489861
ENSG00000171735.18	CAMTA1	312	2194	2.36341e-12	0.590077
ENSG00000173145.11	NOC3L	91	401	2.47335e-12	1.26436
ENSG00000183648.9	NDUFB1	776	6747	2.47694e-12	0.283905
ENSG00000173207.12	CKS1B	158	893	2.50354e-12	0.905287
ENSG00000227057.7	WDR46	182	1084	2.58054e-12	0.829669
ENSG00000124380.10	SNRNP27	257	1713	2.78555e-12	0.667338
ENSG00000100060.17	MFNG	320	2269	2.82141e-12	0.57811
ENSG00000126524.9	SBDS	372	2743	2.85224e-12	0.521643
ENSG00000146701.11	MDH2	403	3031	2.85224e-12	0.493081
ENSG00000007080.10	CCDC124	261	1750	3.22283e-12	0.65879
ENSG00000109452.12	INPP4B	178	1055	3.3185e-12	0.836729
ENSG00000164134.12	NAA15	177	1047	3.32364e-12	0.839583
ENSG00000234287.1	RP11-761N21.2	563	4578	3.46063e-12	0.380512
ENSG00000052802.12	MSMO1	149	827	3.53417e-12	0.931448
ENSG00000181817.5	LSM10	388	2896	3.60813e-12	0.50409
ENSG00000118894.14	EEF2KMT	81	338	3.93629e-12	1.34299
ENSG00000117133.10	RPF1	256	1710	3.93629e-12	0.664242
ENSG00000006125.16	AP2B1	282	1937	3.95989e-12	0.623966
ENSG00000198933.9	TBKBP1	53	168	3.9684e-12	1.73963
ENSG00000173264.13	GPR137	167	970	4.16262e-12	0.865886
ENSG00000110958.15	PTGES3	724	6217	4.16262e-12	0.301866
ENSG00000133226.16	SRRM1	478	3752	4.21156e-12	0.431446
ENSG00000088992.17	TESC	72	281	4.29048e-12	1.43952
ENSG00000160209.18	PDXK	138	745	4.34445e-12	0.971451
ENSG00000106305.9	AIMP2	90	399	4.61899e-12	1.25563
ENSG00000136149.6	RPL13AP25	541	4368	4.62944e-12	0.390751
ENSG00000112167.9	SAYSD1	104	496	4.71271e-12	1.15027
ENSG00000159202.17	UBE2Z	209	1314	4.82798e-12	0.751633
ENSG00000103275.18	UBE2I	557	4527	4.82957e-12	0.381217
ENSG00000235065.1	RPL24P2	171	1004	4.92556e-12	0.850332
ENSG00000184009.9	ACTG1	1196	11512	5.03996e-12	0.137174
ENSG00000279496.1	CTC-251I16.1	30	57	5.15521e-12	2.47802
ENSG00000227008.2	RP3-417G15.1	273	1863	5.26718e-12	0.633368
ENSG00000140350.15	ANP32A	372	2756	5.36985e-12	0.514822
ENSG00000099985.3	OSM	70	270	5.44094e-12	1.45649
ENSG00000157911.9	PEX10	68	258	5.80906e-12	1.48026
ENSG00000175701.10	LINC00116	319	2274	5.91622e-12	0.570419
ENSG00000117419.14	ERI3	118	599	6.01519e-12	1.06025
ENSG00000106588.10	PSMA2	208	1309	6.05524e-12	0.750213
ENSG00000239559.2	RPL37P2	311	2203	6.20591e-12	0.57954
ENSG00000126767.17	ELK1	113	563	6.28237e-12	1.08721
ENSG00000112237.12	CCNC	253	1692	6.32137e-12	0.662503
ENSG00000099341.11	PSMD8	471	3695	6.54845e-12	0.432248
ENSG00000136527.17	TRA2B	535	4318	6.6429e-12	0.391271
ENSG00000167283.7	ATP5L	1167	11164	6.72619e-12	0.146045
ENSG00000187051.8	RPS19BP1	480	3784	7.2121e-12	0.425217
ENSG00000150316.11	CWC15	344	2505	7.32378e-12	0.539693
ENSG00000198301.11	SDAD1	188	1147	7.51833e-12	0.794962
ENSG00000130313.6	PGLS	352	2579	7.6115e-12	0.530859
ENSG00000172336.4	POP7	215	1371	7.63713e-12	0.731203
ENSG00000123358.19	NR4A1	36	84	7.77938e-12	2.18163
ENSG00000118707.9	TGIF2	124	646	7.88612e-12	1.02283
ENSG00000078319.8	PMS2P1	112	558	7.96736e-12	1.08726
ENSG00000107371.12	EXOSC3	152	860	8.10022e-12	0.903758
ENSG00000182481.8	KPNA2	118	602	8.15438e-12	1.05305
ENSG00000074071.13	MRPS34	405	3073	8.34632e-12	0.480369
ENSG00000086598.10	TMED2	530	4276	8.84448e-12	0.391825
ENSG00000156860.15	FBRS	193	1191	9.32267e-12	0.778522
ENSG00000136628.17	EPRS	199	1241	9.64612e-12	0.76336
ENSG00000169689.14	STRA13	240	1587	9.68919e-12	0.678827
ENSG00000197223.11	C1D	264	1795	9.78026e-12	0.638649
ENSG00000115128.6	SF3B6	546	4437	1.01496e-11	0.381411
ENSG00000198258.10	UBL5	986	9071	1.08697e-11	0.202421
ENSG00000143727.15	ACP1	385	2892	1.11114e-11	0.494886
ENSG00000113811.10	SELK	588	4857	1.12259e-11	0.357846
ENSG00000005075.15	POLR2J	455	3555	1.17447e-11	0.438112
ENSG00000167815.11	PRDX2	541	4392	1.20853e-11	0.382845
ENSG00000126953.5	TIMM8A	108	533	1.21488e-11	1.10092
ENSG00000004455.16	AK2	207	1311	1.22261e-11	0.741058
ENSG00000101901.10	ALG13	160	928	1.23206e-11	0.86797
ENSG00000138363.14	ATIC	173	1033	1.34385e-11	0.826027
ENSG00000203875.10	SNHG5	920	8344	1.3442e-11	0.22299
ENSG00000106245.9	BUD31	371	2768	1.4877e-11	0.50467
ENSG00000237214.3	RP11-12M9.3	374	2797	1.5738e-11	0.501253
ENSG00000171522.5	PTGER4	187	1149	1.57855e-11	0.784754
ENSG00000174695.9	TMEM167A	281	1953	1.59473e-11	0.606973
ENSG00000140395.8	WDR61	182	1109	1.68654e-11	0.796774
ENSG00000095951.16	HIVEP1	65	246	1.71234e-11	1.48388
ENSG00000160193.11	WDR4	65	246	1.71234e-11	1.48388
ENSG00000055044.10	NOP58	326	2358	1.72061e-11	0.549403
ENSG00000089280.18	FUS	648	5474	1.7232e-11	0.325493
ENSG00000218227.3	RP11-889L3.1	635	5342	1.73154e-11	0.331472
ENSG00000112249.13	ASCC3	130	700	1.86781e-11	0.97518
ENSG00000131051.21	RBM39	634	5335	1.9519e-11	0.331089
ENSG00000070814.17	TCOF1	171	1022	1.98925e-11	0.824696
ENSG00000174021.10	GNG5	622	5214	1.98925e-11	0.336619
ENSG00000241990.5	PRR34-AS1	125	663	1.99752e-11	0.996942
ENSG00000219470.1	RP3-337H4.6	294	2073	2.02623e-11	0.586191
ENSG00000147684.7	NDUFB9	571	4703	2.05595e-11	0.362004
ENSG00000171791.12	BCL2	181	1104	2.11672e-11	0.795344
ENSG00000141076.17	CIRH1A	110	553	2.19548e-11	1.07425
ENSG00000196365.11	LONP1	125	664	2.19548e-11	0.994768
ENSG00000187239.16	FNBP1	493	3937	2.21285e-11	0.406586
ENSG00000224543.4	SNRPGP15	75	311	2.22933e-11	1.35207
ENSG00000113460.12	BRIX1	230	1515	2.26023e-11	0.684411
ENSG00000073803.13	MAP3K13	167	992	2.343e-11	0.833531
ENSG00000131408.13	NR1H2	304	2167	2.56149e-11	0.570467
ENSG00000184557.4	SOCS3	568	4680	2.6827e-11	0.361477
ENSG00000139233.6	LLPH	212	1365	2.72537e-11	0.717258
ENSG00000164323.12	CFAP97	163	962	2.75744e-11	0.842858
ENSG00000160072.19	ATAD3B	120	629	2.77636e-11	1.014
ENSG00000198736.11	MSRB1	120	629	2.77636e-11	1.014
ENSG00000234782.3	TPT1P9	211	1357	2.79439e-11	0.718917
ENSG00000172301.10	COPRS	104	512	2.83311e-11	1.10446
ENSG00000183971.5	NPW	22	31	2.89946e-11	2.90926
ENSG00000218208.1	RP11-367G18.2	274	1902	2.89946e-11	0.608754
ENSG00000254999.3	BRK1	709	6116	2.98825e-11	0.295292
ENSG00000198168.8	SVIP	548	4485	3.06789e-11	0.371163
ENSG00000135316.17	SYNCRIP	234	1555	3.21199e-11	0.671689
ENSG00000154813.9	DPH3	175	1061	3.25068e-11	0.804025
ENSG00000132313.14	MRPL35	128	691	3.29456e-11	0.971481
ENSG00000167797.7	CDK2AP2	462	3648	3.48102e-11	0.422882
ENSG00000144029.11	MRPS5	290	2048	3.58621e-11	0.583932
ENSG00000100823.11	APEX1	334	2446	3.64459e-11	0.531519
ENSG00000130766.4	SESN2	69	276	3.79569e-11	1.40402
ENSG00000164674.15	SYTL3	227	1498	3.87197e-11	0.68175
ENSG00000166598.12	HSP90B1	453	3565	4.04419e-11	0.427704
ENSG00000125691.12	RPL23	1327	13276	4.0854e-11	0.0814428
ENSG00000231767.3	RP11-92K2.2	320	2321	4.14204e-11	0.54542
ENSG00000105755.7	ETHE1	315	2276	4.21544e-11	0.550946
ENSG00000161671.16	EMC10	302	2160	4.53284e-11	0.565612
ENSG00000156299.12	TIAM1	102	503	5.12944e-11	1.10203
ENSG00000168028.13	RPSA	1384	14190	5.74855e-11	0.0460643
ENSG00000120053.10	GOT1	90	420	6.44395e-11	1.18163
ENSG00000125656.8	CLPP	323	2357	6.46141e-11	0.536677
ENSG00000164919.10	COX6C	933	8532	6.46141e-11	0.211088
ENSG00000134825.13	TMEM258	794	7029	6.46172e-11	0.257914
ENSG00000114767.6	RRP9	120	638	6.68521e-11	0.993501
ENSG00000183527.11	PSMG1	133	737	6.72949e-11	0.933785
ENSG00000237190.3	CDKN2AIPNL	138	776	6.92739e-11	0.912635
ENSG00000101294.16	HM13	251	1716	7.26476e-11	0.630733
ENSG00000244716.3	RP11-20O24.4	314	2278	7.43852e-11	0.545092
ENSG00000183291.15	SEP15	485	3891	8.09693e-11	0.399939
ENSG00000147955.16	SIGMAR1	113	588	8.35957e-11	1.02453
ENSG00000134717.17	BTF3L4	231	1546	9.01953e-11	0.661447
ENSG00000241685.8	ARPC1A	211	1375	9.04271e-11	0.699906
ENSG00000162585.16	FAAP20	355	2658	9.05074e-11	0.499573
ENSG00000123545.5	NDUFAF4	194	1232	9.07652e-11	0.737149
ENSG00000167721.10	TSR1	114	597	9.76968e-11	1.01533
ENSG00000109606.12	DHX15	189	1193	1.09253e-10	0.745887
ENSG00000151247.12	EIF4E	299	2150	1.1042e-10	0.557904
ENSG00000105849.5	TWISTNB	157	932	1.13508e-10	0.834458
ENSG00000103005.11	USB1	144	829	1.16197e-10	0.87872
ENSG00000272325.1	NUDT3	180	1120	1.21463e-10	0.766593
ENSG00000160783.19	PMF1	309	2244	1.32515e-10	0.543629
ENSG00000105171.9	POP4	177	1097	1.37298e-10	0.772281
ENSG00000160075.11	SSU72	555	4594	1.41174e-10	0.354832
ENSG00000128340.14	RAC2	687	5932	1.41369e-10	0.293886
ENSG00000139163.15	ETNK1	153	903	1.43667e-10	0.842829
ENSG00000108671.9	PSMD11	241	1641	1.47976e-10	0.636553
ENSG00000233762.3	AC007969.5	880	7977	1.52321e-10	0.223752
ENSG00000148908.14	RGS10	760	6695	1.54074e-10	0.26501
ENSG00000119013.8	NDUFB3	377	2875	1.57593e-10	0.473097
ENSG00000065518.7	NDUFB4	633	5383	1.64055e-10	0.31589
ENSG00000100462.15	PRMT5	79	352	1.65888e-10	1.24837
ENSG00000172009.14	THOP1	86	400	1.65888e-10	1.18643
ENSG00000116221.15	MRPL37	164	994	1.72727e-10	0.804473
ENSG00000176101.11	SSNA1	447	3543	1.80085e-10	0.417398
ENSG00000184371.13	CSF1	93	450	1.82925e-10	1.1294
ENSG00000147649.9	MTDH	572	4771	1.85241e-10	0.343818
ENSG00000077312.8	SNRPA	209	1370	1.93527e-10	0.691422
ENSG00000165704.14	HPRT1	258	1795	1.95618e-10	0.605482
ENSG00000114867.19	EIF4G1	177	1103	2.09108e-10	0.764411
ENSG00000112159.11	MDN1	75	327	2.13422e-10	1.27969
ENSG00000175193.12	PARL	197	1270	2.13422e-10	0.715462
ENSG00000115350.11	POLE4	371	2826	2.16779e-10	0.474753
ENSG00000105173.13	CCNE1	37	100	2.17671e-10	1.96962
ENSG00000168159.10	RNF187	269	1895	2.24852e-10	0.587503
ENSG00000089022.13	MAPKAPK5	152	901	2.28512e-10	0.836567
ENSG00000125534.9	PPDPF	1038	9746	2.32579e-10	0.173019
ENSG00000133027.17	PEMT	64	256	2.36836e-10	1.40402
ENSG00000106615.9	RHEB	346	2596	2.4432e-10	0.496577
ENSG00000122034.12	GTF3A	775	6867	2.46053e-10	0.256611
ENSG00000242372.6	EIF6	315	2312	2.55482e-10	0.528305
ENSG00000186395.6	KRT10	645	5518	2.56056e-10	0.307249
ENSG00000220583.1	RPL35P2	166	1016	2.62044e-10	0.790378
ENSG00000241553.12	ARPC4	507	4137	2.72725e-10	0.375496
ENSG00000115241.10	PPM1G	340	2543	2.73666e-10	0.501098
ENSG00000145349.16	CAMK2D	158	952	2.81029e-10	0.812986
ENSG00000171421.12	MRPL36	287	2061	2.91809e-10	0.559801
ENSG00000148187.17	MRRF	91	440	2.93328e-10	1.13046
ENSG00000141378.14	PTRH2	89	426	2.98518e-10	1.14505
ENSG00000126653.15	NSRP1	272	1928	3.13021e-10	0.578597
ENSG00000122406.12	RPL5	1380	14139	3.23344e-10	0.0470831
ENSG00000145012.12	LPP	108	565	3.39084e-10	1.0168
ENSG00000165629.19	ATP5C1	405	3157	3.40963e-10	0.441463
ENSG00000130724.8	CHMP2A	407	3176	3.40963e-10	0.439913
ENSG00000130429.12	ARPC1B	807	7217	3.50226e-10	0.243264
ENSG00000130303.12	BST2	422	3321	3.71897e-10	0.42772
ENSG00000204899.5	MZT1	219	1467	3.88534e-10	0.660157
ENSG00000101444.12	AHCY	120	657	3.92818e-10	0.951164
ENSG00000168495.12	POLR3D	108	567	4.12423e-10	1.01171
ENSG00000220472.1	RP11-69L16.5	402	3133	4.12423e-10	0.441746
ENSG00000044574.7	HSPA5	327	2432	4.12869e-10	0.509242
ENSG00000100412.15	ACO2	190	1222	4.31357e-10	0.71885
ENSG00000163714.17	U2SURP	293	2123	4.34353e-10	0.546891
ENSG00000170860.3	LSM3	424	3344	4.35379e-10	0.424584
ENSG00000226243.1	RPL37AP1	98	494	4.38202e-10	1.07037
ENSG00000148229.12	POLE3	253	1766	4.44923e-10	0.600747
ENSG00000140968.10	IRF8	76	340	4.86804e-10	1.24256
ENSG00000169564.6	PCBP1	765	6782	4.87718e-10	0.255844
ENSG00000178078.11	STAP2	27	56	4.9064e-10	2.35156
ENSG00000198546.14	ZNF511	232	1584	5.01942e-10	0.632647
ENSG00000073536.17	NLE1	60	236	5.39694e-10	1.42827
ENSG00000131508.15	UBE2D2	633	5417	5.39694e-10	0.306806
ENSG00000169045.17	HNRNPH1	631	5400	6.08482e-10	0.306776
ENSG00000054118.13	THRAP3	350	2654	6.31996e-10	0.481281
ENSG00000132475.8	H3F3B	1251	12319	6.52436e-10	0.104292
ENSG00000161981.10	SNRNP25	131	748	6.60828e-10	0.890552
ENSG00000143436.10	MRPL9	273	1952	6.86698e-10	0.566043
ENSG00000105447.12	GRWD1	134	772	6.86901e-10	0.877655
ENSG00000174177.12	CTU2	84	398	6.89022e-10	1.15972
ENSG00000090621.13	PABPC4	370	2843	6.90209e-10	0.462206
ENSG00000151552.11	QDPR	121	671	6.91158e-10	0.932717
ENSG00000254093.8	PINX1	106	558	7.33872e-10	1.00782
ENSG00000143799.12	PARP1	297	2170	7.39033e-10	0.534863
ENSG00000115484.14	CCT4	374	2883	7.66066e-10	0.457562
ENSG00000171307.18	ZDHHC16	132	758	7.89232e-10	0.882363
ENSG00000113312.10	TTC1	269	1919	7.90589e-10	0.569346
ENSG00000143870.12	PDIA6	354	2698	8.51065e-10	0.473954
ENSG00000135940.6	COX5B	772	6874	8.90461e-10	0.249546
ENSG00000120800.4	UTP20	71	311	9.04009e-10	1.273
ENSG00000072274.12	TFRC	123	690	9.46711e-10	0.916085
ENSG00000050730.15	TNIP3	114	621	9.50863e-10	0.958464
ENSG00000157778.8	PSMG3	193	1261	1.04139e-09	0.696127
ENSG00000168264.10	IRF2BP2	186	1202	1.04653e-09	0.711961
ENSG00000063046.17	EIF4B	614	5243	1.0517e-09	0.309941
ENSG00000119318.12	RAD23B	241	1676	1.05482e-09	0.606106
ENSG00000142534.6	RPS11	1360	13825	1.0756e-09	0.0584221
ENSG00000115761.15	NOL10	132	762	1.09618e-09	0.87477
ENSG00000141384.11	TAF4B	73	326	1.10547e-09	1.24512
ENSG00000035928.14	RFC1	258	1828	1.14652e-09	0.5792
ENSG00000170854.17	MINA	82	389	1.24435e-09	1.15795
ENSG00000174574.15	AKIRIN1	241	1680	1.31478e-09	0.602667
ENSG00000163866.8	SMIM12	274	1974	1.33108e-09	0.555149
ENSG00000162910.18	MRPL55	279	2019	1.33108e-09	0.548719
ENSG00000101084.16	C20orf24	244	1707	1.35211e-09	0.597513
ENSG00000125611.15	CHCHD5	209	1402	1.36036e-09	0.658112
ENSG00000214253.8	FIS1	448	3604	1.38936e-09	0.395995
ENSG00000175826.11	CTDNEP1	242	1690	1.39774e-09	0.600079
ENSG00000104805.15	NUCB1	330	2487	1.45691e-09	0.490154
ENSG00000227081.5	RP11-543P15.1	416	3298	1.50901e-09	0.417087
ENSG00000198431.15	TXNRD1	126	719	1.52992e-09	0.891455
ENSG00000167986.13	DDB1	188	1226	1.64888e-09	0.698869
ENSG00000110917.7	MLEC	186	1210	1.74699e-09	0.702391
ENSG00000174996.11	KLC2	99	515	1.7845e-09	1.02495
ENSG00000173486.12	FKBP2	454	3669	1.81335e-09	0.3894
ENSG00000152082.13	MZT2B	931	8610	1.81527e-09	0.194863
ENSG00000161999.11	JMJD8	112	613	1.83461e-09	0.951635
ENSG00000134758.13	RNF138	165	1036	1.91958e-09	0.753537
ENSG00000151461.19	UPF2	363	2801	1.91958e-09	0.456122
ENSG00000176619.10	LMNB2	97	501	1.92209e-09	1.03527
ENSG00000134987.11	WDR36	94	479	1.92454e-09	1.05473
ENSG00000112208.11	BAG2	79	372	1.98799e-09	1.16864
ENSG00000148296.6	SURF6	162	1012	2.01371e-09	0.760879
ENSG00000163444.11	TMEM183A	241	1688	2.01371e-09	0.595813
ENSG00000148303.16	RPL7A	1384	14239	2.01371e-09	0.041091
ENSG00000124614.13	RPS10	1363	13883	2.05373e-09	0.0555611
ENSG00000141698.16	NT5C3B	144	866	2.11365e-09	0.815725
ENSG00000198843.12	SELT	340	2589	2.18827e-09	0.475235
ENSG00000153130.17	SCOC	194	1282	2.25171e-09	0.679755
ENSG00000102245.7	CD40LG	158	981	2.29487e-09	0.769694
ENSG00000143401.14	ANP32E	273	1976	2.29487e-09	0.548413
ENSG00000109270.12	LAMTOR3	140	836	2.48939e-09	0.825947
ENSG00000120526.10	NUDCD1	71	319	2.57748e-09	1.23636
ENSG00000168894.9	RNF181	404	3197	2.61491e-09	0.419731
ENSG00000115419.12	GLS	187	1225	2.62312e-09	0.692351
ENSG00000205155.7	PSENEN	269	1943	2.66718e-09	0.551415
ENSG00000126249.7	PDCD2L	75	347	2.77502e-09	1.19405
ENSG00000105401.6	CDC37	425	3400	2.78802e-09	0.404023
ENSG00000105176.17	URI1	227	1571	2.80404e-09	0.613104
ENSG00000090060.17	PAPOLA	387	3037	2.81643e-09	0.431782
ENSG00000111641.10	NOP2	116	649	2.92225e-09	0.919929
ENSG00000138430.15	OLA1	266	1918	2.93687e-09	0.553918
ENSG00000165617.14	DACT1	68	300	3.031e-09	1.26267
ENSG00000143252.14	SDHC	316	2374	3.03373e-09	0.4947
ENSG00000139083.10	ETV6	225	1556	3.21882e-09	0.614178
ENSG00000134375.10	TIMM17A	186	1220	3.25014e-09	0.690516
ENSG00000084733.10	RAB10	250	1777	3.26076e-09	0.574579
ENSG00000263266.2	RPS7P1	351	2701	3.26076e-09	0.460072
ENSG00000108344.14	PSMD3	191	1263	3.34968e-09	0.678813
ENSG00000140374.15	ETFA	215	1470	3.439e-09	0.630615
ENSG00000223803.1	RPS20P14	301	2239	3.45413e-09	0.509004
ENSG00000141101.12	NOB1	202	1358	3.51871e-09	0.654967
ENSG00000160113.5	NR2F6	91	463	3.52468e-09	1.05695
ENSG00000280721.1	AC133644.2	395	3119	3.56216e-09	0.422864
ENSG00000131507.10	NDFIP1	488	4020	3.64567e-09	0.361781
ENSG00000151881.14	C5orf28	102	545	3.69777e-09	0.986336
ENSG00000175606.10	TMEM70	220	1515	3.71875e-09	0.620281
ENSG00000110172.11	CHORDC1	165	1046	3.73608e-09	0.739678
ENSG00000160050.14	CCDC28B	74	343	3.92919e-09	1.19141
ENSG00000087269.15	NOP14	111	614	3.92919e-09	0.936344
ENSG00000212907.2	MT-ND4L	717	6343	3.92919e-09	0.258903
ENSG00000204922.4	UQCC3	183	1198	3.99355e-09	0.693311
ENSG00000184787.18	UBE2G2	185	1215	4.00418e-09	0.688664
ENSG00000073849.14	ST6GAL1	126	731	4.04027e-09	0.867575
ENSG00000116459.10	ATP5F1	370	2885	4.04027e-09	0.441049
ENSG00000144867.11	SRPRB	167	1064	4.07337e-09	0.732445
ENSG00000169253.3	RP11-220D10.1	257	1844	4.07337e-09	0.561025
ENSG00000168488.18	ATXN2L	184	1207	4.11095e-09	0.690375
ENSG00000171202.6	TMEM126A	233	1631	4.11246e-09	0.596668
ENSG00000113282.13	CLINT1	146	892	4.30578e-09	0.792948
ENSG00000226396.1	RP5-1056L3.3	372	2906	4.39586e-09	0.438363
ENSG00000105968.18	H2AFV	473	3879	4.52082e-09	0.36825
ENSG00000134470.19	IL15RA	99	525	4.65546e-09	0.997206
ENSG00000104341.16	LAPTM4B	57	231	4.69402e-09	1.38516
ENSG00000218175.2	AC016739.2	1179	11482	4.83409e-09	0.120285
ENSG00000256338.2	RPL41P2	548	4623	4.84291e-09	0.327441
ENSG00000213293.4	CTD-2666L21.3	235	1652	4.91282e-09	0.590542
ENSG00000162645.12	GBP2	722	6403	5.00864e-09	0.255346
ENSG00000217716.3	RPS10P3	237	1671	5.2696e-09	0.58627
ENSG00000225067.4	RPL23AP2	331	2526	5.35148e-09	0.472072
ENSG00000171159.4	C9orf16	569	4837	5.44319e-09	0.316411
ENSG00000114902.13	SPCS1	626	5415	5.54211e-09	0.291296
ENSG00000139146.13	FAM60A	152	945	5.71997e-09	0.76778
ENSG00000225178.5	RPSAP58	181	1187	5.74406e-09	0.690765
ENSG00000162613.16	FUBP1	213	1462	5.76821e-09	0.625005
ENSG00000198786.2	MT-ND5	1116	10741	5.88533e-09	0.137304
ENSG00000232112.3	TMA7	1270	12617	6.29315e-09	0.0915545
ENSG00000126777.17	KTN1	519	4343	6.60144e-09	0.339138
ENSG00000185627.17	PSMD13	287	2126	6.87897e-09	0.515004
ENSG00000143811.16	PYCR2	185	1224	6.92772e-09	0.678017
ENSG00000104408.9	EIF3E	1046	9939	6.92772e-09	0.155805
ENSG00000167792.11	NDUFV1	215	1483	7.04162e-09	0.617913
ENSG00000187764.11	SEMA4D	214	1475	7.33466e-09	0.618991
ENSG00000150787.7	PTS	118	676	7.61419e-09	0.885787
ENSG00000111716.12	LDHB	998	9400	7.66186e-09	0.168474
ENSG00000137574.10	TGS1	162	1032	7.68587e-09	0.732646
ENSG00000149357.9	LAMTOR1	457	3739	8.21931e-09	0.371637
ENSG00000236801.1	RPL24P8	298	2231	8.38169e-09	0.499717
ENSG00000160446.18	ZDHHC12	230	1618	8.4116e-09	0.589517
ENSG00000213432.2	RP11-624L12.1	176	1151	8.50605e-09	0.694783
ENSG00000107949.16	BCCIP	173	1126	8.67591e-09	0.70166
ENSG00000147804.9	SLC39A4	117	670	8.83469e-09	0.88637
ENSG00000087191.12	PSMC5	421	3392	8.89777e-09	0.393779
ENSG00000178982.9	EIF3K	919	8530	9.12847e-09	0.189614
ENSG00000108064.10	TFAM	173	1127	9.22964e-09	0.700379
ENSG00000188873.4	RPL10AP2	187	1246	9.31409e-09	0.667829
ENSG00000166888.10	STAT6	187	1247	9.90039e-09	0.666672
ENSG00000179115.10	FARSA	179	1179	9.97777e-09	0.684491
ENSG00000109919.9	MTCH2	196	1325	1.03432e-08	0.646956
ENSG00000096080.11	MRPS18A	148	921	1.05622e-08	0.766419
ENSG00000213269.2	AC004386.4	154	971	1.09988e-08	0.747482
ENSG00000090520.10	DNAJB11	349	2712	1.12741e-08	0.445965
ENSG00000102172.15	SMS	214	1483	1.13727e-08	0.611187
ENSG00000172500.12	FIBP	204	1396	1.14565e-08	0.629365
ENSG00000169813.16	HNRNPF	612	5295	1.16046e-08	0.290996
ENSG00000079462.7	PAFAH1B3	166	1072	1.1785e-08	0.712973
ENSG00000170291.14	ELP5	232	1643	1.23052e-08	0.579887
ENSG00000147604.13	RPL7	1395	14500	1.25667e-08	0.0263071
ENSG00000101558.13	VAPA	509	4266	1.42807e-08	0.336877
ENSG00000180353.10	HCLS1	432	3511	1.43208e-08	0.381244
ENSG00000156697.12	UTP14A	93	492	1.4483e-08	1.00067
ENSG00000178429.9	RPS3AP5	152	959	1.49657e-08	0.746564
ENSG00000084774.13	CAD	57	239	1.53117e-08	1.33605
ENSG00000172663.8	TMEM134	236	1683	1.55248e-08	0.569847
ENSG00000177156.10	TALDO1	383	3042	1.55409e-08	0.414419
ENSG00000120699.12	EXOSC8	225	1586	1.59419e-08	0.586627
ENSG00000177971.8	IMP3	390	3112	1.76063e-08	0.407727
ENSG00000086300.15	SNX10	126	750	1.79084e-08	0.830556
ENSG00000189091.12	SF3B3	145	904	1.79715e-08	0.763753
ENSG00000011304.17	PTBP1	256	1866	1.88142e-08	0.53829
ENSG00000177192.13	PUS1	99	540	1.8889e-08	0.956564
ENSG00000176978.13	DPP7	406	3268	1.93709e-08	0.395167
ENSG00000184277.12	TM2D3	176	1165	2.01801e-08	0.67734
ENSG00000185262.8	UBALD2	261	1913	2.05486e-08	0.530308
ENSG00000109917.10	ZPR1	166	1081	2.09634e-08	0.700912
ENSG00000108528.13	SLC25A11	187	1260	2.13625e-08	0.651709
ENSG00000175550.7	DRAP1	700	6221	2.20584e-08	0.252303
ENSG00000125912.10	NCLN	96	519	2.21077e-08	0.969395
ENSG00000244363.3	RPL7P23	121	713	2.22362e-08	0.845128
ENSG00000244331.1	CTB-47B8.1	221	1558	2.34339e-08	0.586446
ENSG00000104998.3	IL27RA	402	3236	2.47452e-08	0.395079
ENSG00000160710.15	ADAR	425	3458	2.47467e-08	0.37962
ENSG00000111142.13	METAP2	356	2798	2.54347e-08	0.429576
ENSG00000189159.15	HN1	356	2798	2.54347e-08	0.429576
ENSG00000167978.16	SRRM2	495	4146	2.71256e-08	0.337803
ENSG00000216866.5	RPS2P55	193	1316	2.72934e-08	0.634536
ENSG00000139180.10	NDUFA9	201	1386	2.81578e-08	0.618363
ENSG00000135185.11	TMEM243	323	2491	2.89919e-08	0.456904
ENSG00000116455.13	WDR77	68	318	2.90464e-08	1.1786
ENSG00000163636.10	PSMD6	219	1545	2.98962e-08	0.585419
ENSG00000148843.13	PDCD11	120	709	3.02162e-08	0.841272
ENSG00000096060.14	FKBP5	164	1070	3.02162e-08	0.69818
ENSG00000163933.9	RFT1	51	205	3.04443e-08	1.39697
ENSG00000232037.3	RP11-26H16.1	185	1249	3.05288e-08	0.648847
ENSG00000106268.15	NUDT1	191	1301	3.09943e-08	0.636047
ENSG00000160752.14	FDPS	300	2279	3.109e-08	0.478657
ENSG00000204628.11	GNB2L1	1378	14173	3.32857e-08	0.0415256
ENSG00000167118.10	URM1	240	1734	3.33266e-08	0.551025
ENSG00000278540.4	ACACA	52	212	3.33805e-08	1.37654
ENSG00000089157.15	RPLP0	1384	14279	3.33805e-08	0.0370439
ENSG00000140740.10	UQCRC2	327	2533	3.49423e-08	0.450538
ENSG00000067560.10	RHOA	667	5894	3.49423e-08	0.260535
ENSG00000177150.12	FAM210A	95	517	3.67598e-08	0.959858
ENSG00000101546.12	RBFA	101	563	3.74217e-08	0.925243
ENSG00000233406.5	RP11-296A18.5	56	239	3.86967e-08	1.31051
ENSG00000075142.13	SRI	395	3181	3.90528e-08	0.394467
ENSG00000180198.15	RCC1	115	673	4.00746e-08	0.85505
ENSG00000106635.7	BCL7B	239	1729	4.04219e-08	0.549168
ENSG00000100348.9	TXN2	279	2093	4.29964e-08	0.496788
ENSG00000157916.18	RER1	305	2333	4.32611e-08	0.468718
ENSG00000279865.1	RP11-69M1.6	108	619	4.34295e-08	0.885115
ENSG00000103522.15	IL21R	87	459	4.4723e-08	1.00462
ENSG00000168405.14	CMAHP	87	459	4.4723e-08	1.00462
ENSG00000169139.11	UBE2V2	259	1912	4.57849e-08	0.519965
ENSG00000094916.13	CBX5	173	1154	4.81345e-08	0.666224
ENSG00000125818.17	PSMF1	258	1904	4.81345e-08	0.520433
ENSG00000140157.14	NIPA2	171	1137	4.82162e-08	0.670859
ENSG00000181396.12	OGFOD3	113	660	4.99148e-08	0.85788
ENSG00000173559.12	NABP1	184	1249	4.99148e-08	0.641027
ENSG00000128059.8	PPAT	60	268	5.27938e-08	1.24482
ENSG00000106263.17	EIF3B	163	1071	5.41042e-08	0.688008
ENSG00000065150.18	IPO5	124	749	5.51763e-08	0.809397
ENSG00000116586.11	LAMTOR2	339	2657	5.51763e-08	0.433582
ENSG00000121073.13	SLC35B1	155	1004	5.52455e-08	0.708604
ENSG00000165912.15	PACSIN3	21	43	5.59544e-08	2.37008
ENSG00000184164.14	CRELD2	227	1629	5.77377e-08	0.560801
ENSG00000116251.9	RPL22	1374	14115	5.80283e-08	0.0432478
ENSG00000228519.3	RP11-298C3.2	56	242	5.83956e-08	1.29251
ENSG00000106399.11	RPA3	297	2266	5.84614e-08	0.47241
ENSG00000152147.10	GEMIN6	104	592	6.11801e-08	0.895009
ENSG00000173692.12	PSMD1	155	1006	6.26351e-08	0.705733
ENSG00000244026.6	FAM86DP	51	210	6.44516e-08	1.3622
ENSG00000161654.9	LSM12	141	890	6.49511e-08	0.745913
ENSG00000172893.15	DHCR7	76	382	6.52263e-08	1.07452
ENSG00000236992.2	RPL12P12	130	800	6.56117e-08	0.782535
ENSG00000229083.1	PSMA6P2	124	752	6.85812e-08	0.80363
ENSG00000267458.1	CTC-425F1.4	153	991	7.00241e-08	0.70867
ENSG00000137193.13	PIM1	505	4274	7.08039e-08	0.322791
ENSG00000145293.14	ENOPH1	185	1264	7.13051e-08	0.631624
ENSG00000113649.11	TCERG1	149	958	7.19874e-08	0.71931
ENSG00000108829.9	LRRC59	173	1161	7.22935e-08	0.657499
ENSG00000116489.12	CAPZA1	439	3625	7.39213e-08	0.358335
ENSG00000111300.9	NAA25	116	689	7.44843e-08	0.833644
ENSG00000137133.10	HINT2	212	1501	7.44843e-08	0.580235
ENSG00000181991.15	MRPS11	209	1475	7.63763e-08	0.584883
ENSG00000233913.7	CTC-575D19.1	534	4566	7.66936e-08	0.308004
ENSG00000167004.12	PDIA3	459	3822	7.68234e-08	0.346261
ENSG00000102119.10	EMD	187	1283	7.80144e-08	0.625612
ENSG00000233514.1	RP11-570P14.1	57	251	7.95903e-08	1.26537
ENSG00000233328.3	PFN1P1	86	458	8.24622e-08	0.991084
ENSG00000241282.1	RPL34P33	73	363	8.61504e-08	1.09002
ENSG00000062485.18	CS	135	845	8.71341e-08	0.758031
ENSG00000198911.11	SREBF2	135	845	8.71341e-08	0.758031
ENSG00000128951.13	DUT	343	2707	8.87753e-08	0.423609
ENSG00000132485.12	ZRANB2	296	2267	8.99442e-08	0.466908
ENSG00000223724.1	RAD17P2	40	144	9.38298e-08	1.55603
ENSG00000162676.11	GFI1	126	773	9.67661e-08	0.786978
ENSG00000122965.10	RBM19	82	430	9.79527e-08	1.01338
ENSG00000196636.7	SDHAF3	165	1098	9.84465e-08	0.669683
ENSG00000167775.10	CD320	244	1793	9.95221e-08	0.526601
ENSG00000065268.10	WDR18	115	685	1.00544e-07	0.829553
ENSG00000239900.11	ADSL	116	693	1.00578e-07	0.825292
ENSG00000050393.11	MCUR1	129	798	1.00578e-07	0.775005
ENSG00000138326.18	RPS24	1394	14499	1.01612e-07	0.0253721
ENSG00000139239.7	RPL14P1	261	1948	1.0224e-07	0.504151
ENSG00000118579.11	MED28	295	2261	1.02874e-07	0.465849
ENSG00000120333.4	MRPS14	192	1333	1.11079e-07	0.608524
ENSG00000213169.3	RP11-393N4.2	269	2023	1.11095e-07	0.493205
ENSG00000240857.1	RDH14	160	1058	1.13933e-07	0.678827
ENSG00000153006.14	SREK1IP1	245	1805	1.13933e-07	0.522878
ENSG00000101367.8	MAPRE1	230	1670	1.14497e-07	0.543881
ENSG00000008988.9	RPS20	1393	14477	1.16709e-07	0.0265275
ENSG00000163964.13	PIGX	175	1187	1.19544e-07	0.64213
ENSG00000231414.1	AC016700.6	190	1317	1.19782e-07	0.610839
ENSG00000205339.9	IPO7	111	656	1.24607e-07	0.840887
ENSG00000173153.13	ESRRA	119	720	1.24801e-07	0.806988
ENSG00000168610.14	STAT3	391	3175	1.27205e-07	0.382507
ENSG00000233705.6	SLC26A4-AS1	11	10	1.29273e-07	3.54153
ENSG00000146223.14	RPL7L1	269	2027	1.32175e-07	0.490355
ENSG00000100784.9	RPS6KA5	228	1656	1.38361e-07	0.543426
ENSG00000111912.19	NCOA7	174	1181	1.38532e-07	0.641173
ENSG00000107223.12	EDF1	958	9052	1.43848e-07	0.163884
ENSG00000236533.1	AC009413.2	111	658	1.45253e-07	0.836495
ENSG00000235957.1	COX7CP1	127	787	1.45381e-07	0.772488
ENSG00000188725.7	SMIM15	182	1251	1.45381e-07	0.622952
ENSG00000166913.12	YWHAB	747	6777	1.45384e-07	0.222556
ENSG00000196363.9	WDR5	79	412	1.46878e-07	1.0213
ENSG00000146109.4	ABT1	249	1847	1.47771e-07	0.513057
ENSG00000183751.14	TBL3	96	541	1.526e-07	0.909501
ENSG00000083799.17	CYLD	358	2864	1.53795e-07	0.404023
ENSG00000196504.15	PRPF40A	292	2243	1.54593e-07	0.462634
ENSG00000111237.18	VPS29	321	2514	1.55134e-07	0.434684
ENSG00000131153.8	GINS2	40	147	1.59163e-07	1.52628
ENSG00000185624.14	P4HB	432	3580	1.63757e-07	0.353167
ENSG00000100342.20	APOL1	108	636	1.66431e-07	0.846028
ENSG00000089009.15	RPL6	1382	14267	1.66554e-07	0.0361705
ENSG00000245888.6	FLJ21408	71	355	1.6923e-07	1.08209
ENSG00000160208.12	RRP1B	138	880	1.71146e-07	0.731188
ENSG00000146007.10	ZMAT2	296	2283	1.7348e-07	0.456761
ENSG00000141030.12	COPS3	177	1211	1.73568e-07	0.629645
ENSG00000182118.5	FAM89A	92	512	1.77335e-07	0.927585
ENSG00000128524.4	ATP6V1F	500	4253	1.77429e-07	0.315542
ENSG00000242358.1	RPS21P4	127	790	1.77997e-07	0.766999
ENSG00000131188.11	PRR7	85	459	1.80637e-07	0.971064
ENSG00000104904.12	OAZ1	1199	11827	1.82961e-07	0.101842
ENSG00000102967.11	DHODH	61	285	1.83654e-07	1.17994
ENSG00000134574.11	DDB2	233	1708	1.91872e-07	0.530117
ENSG00000160917.14	CPSF4	112	670	1.95674e-07	0.823361
ENSG00000173744.17	AGFG1	73	371	1.97736e-07	1.05857
ENSG00000105127.8	AKAP8	98	560	2.03236e-07	0.88945
ENSG00000137168.7	PPIL1	98	560	2.03236e-07	0.88945
ENSG00000110619.16	CARS	177	1214	2.04241e-07	0.626076
ENSG00000108788.11	MLX	195	1371	2.04241e-07	0.59034
ENSG00000132612.15	VPS4A	208	1486	2.06452e-07	0.567244
ENSG00000145779.7	TNFAIP8	403	3305	2.07655e-07	0.368224
ENSG00000130741.10	EIF2S3	425	3519	2.08704e-07	0.354392
ENSG00000109445.10	ZNF330	133	842	2.12771e-07	0.741629
ENSG00000091651.8	ORC6	29	86	2.18008e-07	1.83574
ENSG00000166326.6	TRIM44	209	1496	2.18008e-07	0.564488
ENSG00000069849.10	ATP1B3	290	2233	2.18615e-07	0.459165
ENSG00000138166.5	DUSP5	149	976	2.19173e-07	0.692454
ENSG00000136732.14	GYPC	609	5360	2.21012e-07	0.266304
ENSG00000081154.11	PCNP	491	4171	2.24034e-07	0.317425
ENSG00000143514.16	TP53BP2	67	329	2.24269e-07	1.10817
ENSG00000117505.12	DR1	223	1622	2.29121e-07	0.541365
ENSG00000160679.12	CHTOP	273	2078	2.40917e-07	0.4758
ENSG00000180822.11	PSMG4	197	1392	2.42479e-07	0.583131
ENSG00000087088.19	BAX	513	4393	2.44725e-07	0.305847
ENSG00000137502.9	RAB30	50	213	2.47394e-07	1.31317
ENSG00000129187.14	DCTD	141	911	2.49804e-07	0.712267
ENSG00000125863.17	MKKS	219	1588	2.49804e-07	0.545815
ENSG00000127774.6	EMC6	319	2508	2.53714e-07	0.429114
ENSG00000152484.13	USP12	93	524	2.54218e-07	0.909759
ENSG00000100564.8	PIGH	106	626	2.58689e-07	0.841925
ENSG00000169508.6	GPR183	402	3302	2.60607e-07	0.36595
ENSG00000226525.5	RPS7P10	219	1589	2.61614e-07	0.544907
ENSG00000162623.15	TYW3	133	846	2.75808e-07	0.734792
ENSG00000102753.9	KPNA3	129	813	2.76195e-07	0.748139
ENSG00000176087.14	SLC35A4	128	805	2.80463e-07	0.751178
ENSG00000166411.13	IDH3A	112	675	2.81272e-07	0.812634
ENSG00000214114.8	MYCBP	122	756	2.8291e-07	0.772518
ENSG00000124571.17	XPO5	46	188	2.83441e-07	1.373
ENSG00000169976.6	SF3B5	507	4338	2.84114e-07	0.307051
ENSG00000204568.11	MRPS18B	257	1935	2.8432e-07	0.49153
ENSG00000233747.1	RPL36AP13	260	1963	2.90759e-07	0.487546
ENSG00000110536.13	PTPMT1	89	495	2.94785e-07	0.928472
ENSG00000245937.7	LINC01184	82	442	2.99133e-07	0.973672
ENSG00000101654.17	RNMT	234	1727	3.00865e-07	0.520335
ENSG00000163931.15	TKT	310	2428	3.01879e-07	0.434595
ENSG00000143155.12	TIPRL	188	1318	3.13404e-07	0.594477
ENSG00000078668.13	VDAC3	283	2177	3.13782e-07	0.460556
ENSG00000184162.14	NR2C2AP	129	815	3.14106e-07	0.744594
ENSG00000140406.3	MESDC1	140	907	3.27191e-07	0.708347
ENSG00000183978.7	COA3	199	1416	3.32308e-07	0.573042
ENSG00000175792.11	RUVBL1	101	590	3.39073e-07	0.857663
ENSG00000217801.9	RP11-465B22.3	266	2022	3.42676e-07	0.477738
ENSG00000251669.5	FAM86EP	29	88	3.45666e-07	1.80257
ENSG00000234080.3	RP11-183G22.1	127	801	3.71453e-07	0.747049
ENSG00000212664.5	RP11-592N21.1	382	3119	3.72581e-07	0.374584
ENSG00000162174.12	ASRGL1	22	53	3.75588e-07	2.13553
ENSG00000128165.8	ADM2	46	190	3.80282e-07	1.35773
ENSG00000113048.16	MRPS27	120	744	3.80282e-07	0.771755
ENSG00000185947.14	ZNF267	224	1642	3.82279e-07	0.53014
ENSG00000145337.4	PYURF	464	3921	3.89058e-07	0.324998
ENSG00000254986.7	DPP3	70	356	3.9459e-07	1.05757
ENSG00000164758.7	MED30	217	1580	3.98074e-07	0.539865
ENSG00000120217.13	CD274	56	257	3.98301e-07	1.20575
ENSG00000240914.1	RPL15P2	123	770	4.20442e-07	0.757823
ENSG00000116044.15	NFE2L2	275	2110	4.20467e-07	0.464284
ENSG00000126561.16	STAT5A	179	1245	4.21625e-07	0.605909
ENSG00000183347.14	GBP6	25	68	4.24635e-07	1.96042
ENSG00000235508.3	RPS2P7	114	697	4.28591e-07	0.791898
ENSG00000173726.10	TOMM20	529	4572	4.31339e-07	0.292537
ENSG00000123064.12	DDX54	174	1202	4.32573e-07	0.615745
ENSG00000259956.1	RBM15B	109	657	4.36733e-07	0.812458
ENSG00000110321.15	EIF4G2	527	4553	4.45443e-07	0.29308
ENSG00000112699.10	GMDS	69	350	4.484e-07	1.06134
ENSG00000004059.10	ARF5	81	439	4.51169e-07	0.965796
ENSG00000162433.14	AK4	43	172	4.51479e-07	1.40402
ENSG00000268088.1	AC093063.2	21	49	4.56139e-07	2.18163
ENSG00000066044.13	ELAVL1	256	1937	4.57037e-07	0.484415
ENSG00000197170.9	PSMD12	225	1655	4.57122e-07	0.525189
ENSG00000225470.6	JPX	92	524	4.81286e-07	0.894162
ENSG00000123609.10	NMI	247	1856	4.85249e-07	0.494409
ENSG00000125970.11	RALY	349	2810	4.85249e-07	0.394752
ENSG00000125166.12	GOT2	101	595	4.97475e-07	0.845489
ENSG00000198160.14	MIER1	213	1550	5.22826e-07	0.54068
ENSG00000119185.12	ITGB1BP1	283	2190	5.29768e-07	0.451966
ENSG00000090554.12	FLT3LG	56	260	5.74139e-07	1.18901
ENSG00000227304.3	RP11-791G16.2	119	742	5.79782e-07	0.763565
ENSG00000174173.6	TRMT10C	189	1339	5.84639e-07	0.579325
ENSG00000244313.3	RP11-425L10.1	1369	14075	5.85213e-07	0.0420825
ENSG00000008083.13	JARID2	123	775	5.86291e-07	0.748485
ENSG00000136930.12	PSMB7	359	2911	5.88401e-07	0.384564
ENSG00000106443.15	PHF14	222	1634	6.05013e-07	0.524247
ENSG00000156515.21	HK1	177	1235	6.23482e-07	0.601333
ENSG00000204463.12	BAG6	181	1270	6.23609e-07	0.593256
ENSG00000100029.17	PES1	103	614	6.31646e-07	0.828429
ENSG00000119707.13	RBM25	384	3155	6.60538e-07	0.365561
ENSG00000122591.11	FAM126A	66	332	6.61785e-07	1.07338
ENSG00000083845.8	RPS5	1391	14456	6.62446e-07	0.0265489
ENSG00000229659.1	RP11-345K20.2	432	3623	6.69806e-07	0.335941
ENSG00000179051.13	RCC2	100	591	6.72971e-07	0.840865
ENSG00000129680.15	MAP7D3	122	769	6.79188e-07	0.747921
ENSG00000122674.11	CCZ1	231	1718	6.79378e-07	0.509258
ENSG00000161960.14	EIF4A1	144	953	6.91762e-07	0.677616
ENSG00000171867.16	PRNP	257	1956	6.91896e-07	0.475957
ENSG00000163875.15	MEAF6	465	3950	7.08401e-07	0.317473
ENSG00000132305.20	IMMT	153	1030	7.09244e-07	0.652982
ENSG00000166794.4	PPIB	581	5115	7.12905e-07	0.265899
ENSG00000213619.9	NDUFS3	214	1566	7.24874e-07	0.532622
ENSG00000185231.4	MC2R	24	65	7.27229e-07	1.96662
ENSG00000149573.8	MPZL2	51	228	7.46293e-07	1.24356
ENSG00000175634.14	RPS6KB2	213	1558	7.58553e-07	0.533253
ENSG00000164258.11	NDUFS4	177	1239	7.65095e-07	0.596668
ENSG00000173812.10	EIF1	1377	14207	7.74408e-07	0.0370215
ENSG00000104549.11	SQLE	116	722	7.85084e-07	0.766149
ENSG00000148840.10	PPRC1	62	305	7.92618e-07	1.10555
ENSG00000123179.13	EBPL	220	1622	7.9327e-07	0.521825
ENSG00000149428.18	HYOU1	94	546	8.03988e-07	0.865855
ENSG00000110063.8	DCPS	132	855	8.25067e-07	0.708637
ENSG00000228981.3	RP11-364L4.1	76	408	8.25413e-07	0.979525
ENSG00000143183.16	TMCO1	343	2769	8.69534e-07	0.390938
ENSG00000154328.15	NEIL2	80	439	8.89107e-07	0.947874
ENSG00000113643.8	RARS	153	1034	8.89175e-07	0.64739
ENSG00000125877.12	ITPA	181	1277	8.89175e-07	0.585326
ENSG00000166012.14	TAF1D	433	3642	8.95691e-07	0.331731
ENSG00000171865.9	RNASEH1	131	848	8.97064e-07	0.709526
ENSG00000108578.14	BLMH	78	424	8.98812e-07	0.961505
ENSG00000167996.15	FTH1	1327	13484	9.05568e-07	0.0590148
ENSG00000162244.10	RPL29	1393	14503	9.05778e-07	0.0239388
ENSG00000187742.14	SECISBP2	219	1616	9.07392e-07	0.520599
ENSG00000106484.14	MEST	25	71	9.17017e-07	1.89813
ENSG00000280977.1	Z93930.1	30	98	9.17017e-07	1.6962
ENSG00000111642.14	CHD4	199	1437	9.19403e-07	0.551803
ENSG00000158050.4	DUSP2	238	1789	9.29488e-07	0.493903
ENSG00000133134.11	BEX2	268	2065	9.32608e-07	0.458186
ENSG00000128463.12	EMC4	259	1982	9.40505e-07	0.46809
ENSG00000144043.11	TEX261	105	636	9.73689e-07	0.805386
ENSG00000100644.16	HIF1A	298	2346	9.73689e-07	0.427204
ENSG00000105810.9	CDK6	135	883	9.78911e-07	0.694569
ENSG00000198055.10	GRK6	248	1882	9.89042e-07	0.480168
ENSG00000166886.12	NAB2	61	300	9.9334e-07	1.10594
ENSG00000081692.12	JMJD4	69	358	9.94344e-07	1.02873
ENSG00000132676.15	DAP3	279	2169	9.99651e-07	0.44533
ENSG00000175390.12	EIF3F	825	7677	1.00889e-06	0.185946
ENSG00000120686.11	UFM1	274	2123	1.0205e-06	0.450166
ENSG00000249915.7	PDCD6	357	2908	1.02484e-06	0.377992
ENSG00000148090.11	AUH	68	351	1.0271e-06	1.03616
ENSG00000105887.10	MTPN	201	1458	1.06547e-06	0.5453
ENSG00000110200.8	ANAPC15	185	1316	1.06654e-06	0.573461
ENSG00000178927.16	C17orf62	266	2050	1.07061e-06	0.457897
ENSG00000114391.12	RPL24	1371	14117	1.07061e-06	0.03989
ENSG00000166337.9	TAF10	171	1194	1.11508e-06	0.600288
ENSG00000143321.18	HDGF	168	1168	1.12346e-06	0.606516
ENSG00000181524.6	RPL24P4	145	970	1.1265e-06	0.662091
ENSG00000170791.17	CHCHD7	272	2107	1.12872e-06	0.450511
ENSG00000138381.9	ASNSD1	177	1247	1.14228e-06	0.587383
ENSG00000253506.2	NACA2	160	1099	1.14554e-06	0.623975
ENSG00000182934.11	SRPR	135	886	1.16935e-06	0.689676
ENSG00000084463.7	WBP11	252	1923	1.17436e-06	0.47216
ENSG00000169217.8	CD2BP2	208	1523	1.18454e-06	0.531763
ENSG00000121089.4	NACA3P	215	1586	1.18497e-06	0.521039
ENSG00000069275.12	NUCKS1	404	3368	1.21415e-06	0.344558
ENSG00000078967.12	UBE2D4	92	536	1.24838e-06	0.861496
ENSG00000087470.17	DNM1L	105	640	1.29247e-06	0.79634
ENSG00000168303.6	MPLKIP	263	2027	1.29739e-06	0.457812
ENSG00000228474.5	OST4	1135	11135	1.37062e-06	0.109686
ENSG00000197111.15	PCBP2	702	6388	1.40276e-06	0.218202
ENSG00000132382.14	MYBBP1A	55	261	1.44922e-06	1.15748
ENSG00000182107.6	TMEM30B	31	106	1.45171e-06	1.6303
ENSG00000244192.1	RP11-114H7.1	322	2584	1.4744e-06	0.39955
ENSG00000265354.3	TIMM23	94	554	1.48816e-06	0.84487
ENSG00000167862.9	ICT1	143	958	1.50742e-06	0.660013
ENSG00000166557.12	TMED3	141	941	1.50747e-06	0.665523
ENSG00000176209.11	SMIM19	210	1547	1.565e-06	0.523011
ENSG00000224550.1	RP11-270C12.3	82	461	1.57343e-06	0.912952
ENSG00000168066.20	SF1	533	4657	1.59187e-06	0.27683
ENSG00000147155.10	EBP	196	1422	1.60046e-06	0.545027
ENSG00000234171.2	RNASEH1-AS1	63	319	1.61556e-06	1.06389
ENSG00000160221.16	C21orf33	126	816	1.63618e-06	0.708878
ENSG00000146416.16	AIG1	73	393	1.6371e-06	0.975462
ENSG00000114784.3	EIF1B	386	3202	1.63734e-06	0.351722
ENSG00000151353.14	TMEM18	138	917	1.63784e-06	0.67177
ENSG00000144152.12	FBLN7	140	934	1.64001e-06	0.666027
ENSG00000117362.12	APH1A	327	2635	1.66152e-06	0.393583
ENSG00000069345.11	DNAJA2	244	1858	1.67309e-06	0.475226
ENSG00000122687.17	FTSJ2	107	660	1.6875e-06	0.779168
ENSG00000149196.15	C11orf73	216	1603	1.69256e-06	0.512352
ENSG00000182552.14	RWDD4	148	1003	1.70821e-06	0.64337
ENSG00000213430.6	HSPD1P1	16	31	1.73225e-06	2.44983
ENSG00000181915.4	ADO	64	327	1.73301e-06	1.05088
ENSG00000106344.8	RBM28	99	596	1.74622e-06	0.814211
ENSG00000100410.7	PHF5A	253	1942	1.74683e-06	0.463689
ENSG00000162408.10	NOL9	84	478	1.77989e-06	0.895474
ENSG00000186480.12	INSIG1	179	1274	1.82595e-06	0.572689
ENSG00000079459.12	FDFT1	246	1879	1.86043e-06	0.470788
ENSG00000111231.8	GPN3	119	760	1.87146e-06	0.728985
ENSG00000154589.6	LY96	164	1143	1.87146e-06	0.602965
ENSG00000230124.6	ACBD6	115	727	1.87372e-06	0.743702
ENSG00000214908.3	RP11-229M1.2	99	597	1.87526e-06	0.811793
ENSG00000105671.11	DDX49	127	827	1.91458e-06	0.700964
ENSG00000088930.7	XRN2	257	1982	1.97249e-06	0.456906
ENSG00000141867.17	BRD4	219	1634	1.99969e-06	0.504618
ENSG00000161813.20	LARP4	82	464	2.01002e-06	0.903594
ENSG00000175886.10	RPL7AP66	96	574	2.01568e-06	0.824079
ENSG00000116353.15	MECR	62	314	2.02383e-06	1.0636
ENSG00000075131.9	TIPIN	54	257	2.02967e-06	1.15329
ENSG00000008018.8	PSMB1	581	5153	2.04464e-06	0.25522
ENSG00000138777.19	PPA2	167	1171	2.05077e-06	0.594202
ENSG00000151287.16	TEX30	101	615	2.1558e-06	0.797792
ENSG00000124172.9	ATP5E	1313	13319	2.17356e-06	0.0614761
ENSG00000237991.3	RPL35P1	50	230	2.21347e-06	1.20239
ENSG00000182247.9	UBE2E2	38	151	2.27896e-06	1.41355
ENSG00000088833.17	NSFL1C	194	1412	2.29917e-06	0.540411
ENSG00000125454.11	SLC25A19	75	412	2.31134e-06	0.946341
ENSG00000153989.7	NUS1	133	881	2.36595e-06	0.676307
ENSG00000136167.13	LCP1	368	3039	2.36939e-06	0.358204
ENSG00000213280.2	RP11-212P7.1	300	2389	2.37156e-06	0.410651
ENSG00000116521.10	SCAMP3	171	1209	2.38435e-06	0.582277
ENSG00000084652.15	TXLNA	79	443	2.39663e-06	0.916641
ENSG00000185404.16	SP140L	122	789	2.41505e-06	0.710879
ENSG00000113758.13	DBN1	58	287	2.44686e-06	1.0971
ENSG00000068400.13	GRIPAP1	121	781	2.46523e-06	0.713708
ENSG00000067057.16	PFKP	153	1053	2.4904e-06	0.621121
ENSG00000132361.16	CLUH	50	231	2.49338e-06	1.19613
ENSG00000171316.11	CHD7	119	765	2.56621e-06	0.719525
ENSG00000107874.10	CUEDC2	174	1237	2.58086e-06	0.574337
ENSG00000240230.5	COX19	225	1695	2.63032e-06	0.490735
ENSG00000136997.15	MYC	347	2840	2.65014e-06	0.37114
ENSG00000163466.15	ARPC2	1078	10503	2.65014e-06	0.119651
ENSG00000163344.5	PMVK	220	1650	2.68878e-06	0.497132
ENSG00000198734.10	F5	49	225	2.77255e-06	1.20495
ENSG00000081320.10	STK17B	480	4145	2.77864e-06	0.293757
ENSG00000135245.9	HILPDA	56	274	2.80345e-06	1.11335
ENSG00000110921.11	MVK	69	369	2.81996e-06	0.98507
ENSG00000184967.6	NOC4L	92	547	2.88447e-06	0.832188
ENSG00000119917.13	IFIT3	112	709	2.89783e-06	0.741736
ENSG00000066923.17	STAG3	46	205	2.90725e-06	1.2481
ENSG00000214194.8	LINC00998	184	1328	2.91113e-06	0.552546
ENSG00000197265.8	GTF2E2	156	1082	2.91598e-06	0.60994
ENSG00000198015.12	MRPL42	172	1222	2.92963e-06	0.575259
ENSG00000079332.14	SAR1A	187	1355	2.95062e-06	0.54684
ENSG00000086506.2	HBQ1	7	4	3.04629e-06	4.21138
ENSG00000114127.10	XRN1	140	945	3.04942e-06	0.649136
ENSG00000071242.11	RPS6KA2	32	116	3.09189e-06	1.54604
ENSG00000105221.16	AKT2	126	827	3.17478e-06	0.689559
ENSG00000113569.15	NUP155	66	348	3.1968e-06	1.00547
ENSG00000221914.8	PPP2R2A	167	1180	3.22927e-06	0.583156
ENSG00000142207.6	URB1	37	147	3.23828e-06	1.4138
ENSG00000099622.13	CIRBP	787	7317	3.26211e-06	0.187206
ENSG00000114125.13	RNF7	348	2856	3.27134e-06	0.367186
ENSG00000219149.4	RP11-214N16.2	93	557	3.34592e-06	0.821648
ENSG00000112972.14	HMGCS1	96	581	3.34592e-06	0.806591
ENSG00000276967.1	AC019129.2	94	565	3.34763e-06	0.816505
ENSG00000214413.7	BBIP1	147	1007	3.38733e-06	0.627847
ENSG00000163600.12	ICOS	156	1085	3.40453e-06	0.605946
ENSG00000204856.11	FAM216A	57	283	3.41205e-06	1.09225
ENSG00000139921.12	TMX1	193	1412	3.44898e-06	0.532956
ENSG00000183604.14	SMG1P5	154	1068	3.46822e-06	0.610114
ENSG00000149923.13	PPP4C	402	3382	3.48146e-06	0.331414
ENSG00000198146.4	ZNF770	107	671	3.52869e-06	0.755321
ENSG00000136271.10	DDX56	118	762	3.56089e-06	0.713019
ENSG00000130816.14	DNMT1	211	1575	3.57102e-06	0.503986
ENSG00000175166.16	PSMD2	206	1530	3.60974e-06	0.511208
ENSG00000166166.12	TRMT61A	79	448	3.61003e-06	0.900449
ENSG00000144118.13	RALB	110	696	3.61003e-06	0.742439
ENSG00000233270.1	SNRPEP4	67	357	3.68349e-06	0.990332
ENSG00000158716.8	DUSP23	146	1000	3.68349e-06	0.628063
ENSG00000214612.3	RPS19P1	315	2544	3.70548e-06	0.390348
ENSG00000166405.14	RIC3	159	1113	3.73655e-06	0.596668
ENSG00000136758.18	YME1L1	185	1343	3.8581e-06	0.544161
ENSG00000129128.12	SPCS3	258	2009	3.91376e-06	0.442988
ENSG00000168071.21	CCDC88B	131	873	3.94622e-06	0.667608
ENSG00000242670.1	RP11-601I15.1	14	25	3.96444e-06	2.56752
ENSG00000162961.13	DPY30	317	2565	3.96444e-06	0.387619
ENSG00000210100.1	MT-TI	65	343	3.99868e-06	1.00433
ENSG00000196531.10	NACA	1333	13600	4.03493e-06	0.0531651
ENSG00000172239.13	PAIP1	166	1176	4.07239e-06	0.57939
ENSG00000010256.10	UQCRC1	214	1606	4.19247e-06	0.496234
ENSG00000237676.1	RPL30P4	390	3271	4.21567e-06	0.335837
ENSG00000255717.6	SNHG1	165	1168	4.23465e-06	0.580521
ENSG00000114021.11	NIT2	101	625	4.29343e-06	0.774522
ENSG00000102531.16	FNDC3A	76	427	4.30608e-06	0.913858
ENSG00000256633.1	RP11-169D4.2	33	124	4.31205e-06	1.49422
ENSG00000124733.3	MEA1	236	1808	4.31405e-06	0.466487
ENSG00000184428.12	TOP1MT	98	601	4.38163e-06	0.787512
ENSG00000116670.14	MAD2L2	183	1328	4.38729e-06	0.544683
ENSG00000173272.13	MZT2A	533	4694	4.40737e-06	0.265413
ENSG00000133641.17	C12orf29	109	691	4.43756e-06	0.739665
ENSG00000136436.14	CALCOCO2	165	1169	4.43756e-06	0.579286
ENSG00000059573.8	ALDH18A1	64	337	4.56248e-06	1.00742
ENSG00000100304.12	TTLL12	64	337	4.56248e-06	1.00742
ENSG00000129559.12	NEDD8	704	6455	4.56416e-06	0.207253
ENSG00000243554.1	AC004967.7	99	610	4.65905e-06	0.780714
ENSG00000224237.1	MINOS1P3	157	1100	4.67496e-06	0.595356
ENSG00000134056.11	MRPS36	319	2589	4.67695e-06	0.383256
ENSG00000100353.17	EIF3D	565	5021	4.68876e-06	0.252371
ENSG00000087250.8	MT3	17	38	4.71918e-06	2.24356
ENSG00000129255.14	MPDU1	109	692	4.72177e-06	0.737579
ENSG00000139168.7	ZCRB1	229	1746	4.72177e-06	0.473389
[truncated: 29,499 more rows]

## Sheet: cluster5
Donor 1, Cluster 5
[truncated: 31,140 more rows]

## Sheet: cluster6
Donor 1, Cluster 6
[truncated: 31,140 more rows]

[truncated: 5 more sheets: cluster7, cluster8, cluster9, cluster10, cluster11]
