# Supplementary material for: Single-cell transcriptomics of human T cells reveals tissue and activation signatures in health and disease
Source: Nat Commun. 2019 Oct 17;10:4706. doi: 10.1038/s41467-019-12464-3 (PMC6797728; doi:10.1038/s41467-019-12464-3)
Supplement: Supplementary file 6 — Supplementary Data 4 [file 41467_2019_12464_MOESM6_ESM.xlsx]

## Sheet: cluster1
Supplementary Data 4: Differential expression analysis for each cluster in Donor 2
Donor 2, Cluster 1
ensg	gene	ncluster	nrest	fdr	log2_effect
ENSG00000259755.1	RP11-505E24.2	2632	364	0	4.05486
ENSG00000165272.14	AQP3	1826	597	0	2.81359
ENSG00000242405.2	RP11-267J23.1	2375	805	0	2.76157
ENSG00000223583.1	RP3-476K8.4	3129	1259	0	2.51413
ENSG00000127528.5	KLF2	2223	1039	0	2.29802
ENSG00000166681.13	NGFRAP1	1052	525	0	2.20345
ENSG00000162894.11	FCMR	1319	745	0	2.02484
ENSG00000117318.8	ID3	1116	634	0	2.01649
ENSG00000115687.13	PASK	1929	1126	0	1.97735
ENSG00000163346.16	PBXIP1	1505	1153	0	1.58508
ENSG00000081059.19	TCF7	2163	2131	0	1.22221
ENSG00000126353.3	CCR7	2570	2754	0	1.10095
ENSG00000188404.8	SELL	3046	3272	0	1.09745
ENSG00000139239.7	RPL14P1	3002	3278	0	1.07381
ENSG00000133574.9	GIMAP4	3017	3385	0	1.03466
ENSG00000168685.14	IL7R	3187	3719	0	0.97799
ENSG00000179144.4	GIMAP7	3853	4518	0	0.971004
ENSG00000185862.6	EVI2B	3336	3946	0	0.958434
ENSG00000152518.6	ZFP36L2	3770	4703	0	0.881689
ENSG00000169442.8	CD52	5075	7154	0	0.705364
ENSG00000196154.11	S100A4	4344	6506	0	0.617959
ENSG00000157978.11	LDLRAP1	1056	616	2.95526230235e-313	1.97831
ENSG00000090238.11	YPEL3	2579	2976	0	0.994143
ENSG00000101224.17	CDC25B	1258	888	3.22744e-300	1.70321
ENSG00000111716.12	LDHB	4523	7539	6.92088e-285	0.463613
ENSG00000157514.16	TSC22D3	1792	1720	6.49758e-280	1.25987
ENSG00000068831.18	RASGRP2	946	579	1.60876e-262	1.90898
ENSG00000149311.17	ATM	1539	1393	1.16776e-258	1.3445
ENSG00000139193.3	CD27	2105	2342	7.67284e-254	1.04679
ENSG00000125910.5	S1PR4	2282	2661	1.27562e-253	0.979036
ENSG00000104964.14	AES	3547	5263	3.76519e-253	0.63142
ENSG00000133872.13	SARAF	4765	8430	1.21387e-252	0.377649
ENSG00000102265.11	TIMP1	1374	1168	7.69662e-252	1.43505
ENSG00000100100.12	PIK3IP1	1560	1456	6.78398e-249	1.30024
ENSG00000223551.1	TMSB4XP4	4849	8755	2.50488e-241	0.348286
ENSG00000082074.15	FYB	2573	3285	1.07447e-237	0.848264
ENSG00000227507.2	LTB	4847	8779	3.00249e-236	0.343741
ENSG00000152465.17	NMT2	1315	1141	2.51912e-231	1.40547
ENSG00000136156.12	ITM2B	4281	7236	8.11226e-225	0.443461
ENSG00000172349.16	IL16	1690	1756	1.7489e-222	1.14544
ENSG00000026297.15	RNASET2	2144	2593	2.43594e-212	0.926389
ENSG00000265972.5	TXNIP	1695	1835	2.52218e-204	1.08621
ENSG00000213203.2	GIMAP1	1707	1859	2.03173e-203	1.07764
ENSG00000136149.6	RPL13AP25	5003	9506	6.18421e-199	0.274661
ENSG00000116983.12	HPCAL4	239	32	8.65024e-199	4.10157
ENSG00000148700.13	ADD3	1130	976	5.11355e-196	1.41208
ENSG00000111348.8	ARHGDIB	4341	7586	2.0908e-195	0.395394
ENSG00000138795.9	LEF1	1702	1908	1.19785e-189	1.03588
ENSG00000104660.17	LEPROTL1	2749	3907	5.38913e-188	0.693552
ENSG00000009790.14	TRAF3IP3	2564	3531	1.04345e-187	0.739025
ENSG00000137642.12	SORL1	1012	835	8.00422e-187	1.47807
ENSG00000162511.7	LAPTM5	3041	4563	6.3048e-182	0.615269
ENSG00000165929.12	TC2N	1234	1176	9.58165e-182	1.27016
ENSG00000245164.6	LINC00861	872	664	1.51472e-179	1.59385
ENSG00000167261.13	DPEP2	424	166	8.48885e-178	2.55359
ENSG00000234618.1	RPSAP9	1316	1319	2.0098e-177	1.19742
ENSG00000106560.10	GIMAP2	1271	1259	1.92541e-174	1.21439
ENSG00000152495.10	CAMK4	1529	1680	4.24521e-174	1.06483
ENSG00000198189.10	HSD17B11	1563	1740	1.66588e-173	1.04594
ENSG00000100242.15	SUN2	1581	1789	2.70906e-169	1.02239
ENSG00000245532.5	NEAT1	4405	7971	9.26723e-165	0.345087
ENSG00000234287.1	RP11-761N21.2	3660	6162	2.31925e-154	0.449151
ENSG00000234741.7	GAS5	4925	9547	2.5936e-154	0.245782
ENSG00000164300.15	SERINC5	1060	1009	3.7378e-153	1.27184
ENSG00000169756.16	LIMS1	1162	1178	5.0417e-150	1.18098
ENSG00000237986.3	CELF2-AS2	1800	2290	2.08169e-146	0.853355
ENSG00000161055.3	SCGB3A1	797	652	1.02962e-145	1.49041
ENSG00000215030.5	RPL13P12	4945	9673	3.33889e-145	0.232713
ENSG00000176928.5	GCNT4	446	228	3.68215e-145	2.16872
ENSG00000234797.5	RPS3AP6	4597	8656	1.25342e-143	0.287698
ENSG00000184640.17	SEPT9	1953	2604	2.01437e-141	0.785668
ENSG00000230076.1	AC016708.2	4814	9305	9.51397e-141	0.249936
ENSG00000104408.9	EIF3E	4540	8519	1.03119e-140	0.292714
ENSG00000185905.3	C16orf54	1521	1828	1.12031e-138	0.93546
ENSG00000225405.3	RPS15AP17	3182	5178	3.84565e-138	0.498245
ENSG00000143110.11	C1orf162	762	632	9.49443e-136	1.47057
ENSG00000089327.14	FXYD5	4189	7665	5.13009e-130	0.329026
ENSG00000234851.4	RPL23AP42	5088	10242	1.11145e-129	0.191379
ENSG00000196187.11	TMEM63A	776	671	4.13837e-129	1.41045
ENSG00000196405.12	EVL	3185	5259	1.60223e-128	0.477211
ENSG00000197457.9	STMN3	796	706	5.40494e-127	1.37381
ENSG00000225067.4	RPL23AP2	4631	8889	8.44261e-126	0.260009
ENSG00000111913.15	FAM65B	1271	1460	1.70863e-125	1.0007
ENSG00000213654.9	GPSM3	3088	5092	4.03484e-122	0.479146
ENSG00000198771.10	RCSD1	1551	1975	6.87841e-121	0.852052
ENSG00000213442.5	RPL18AP3	4705	9144	3.98806e-120	0.242075
ENSG00000214784.4	AC010468.1	2336	3512	3.6348e-118	0.612453
ENSG00000159445.12	THEM4	971	1004	2.13303e-117	1.15249
ENSG00000219023.1	RP3-340B19.2	2454	3763	3.73336e-117	0.583958
ENSG00000211751.8	TRBC1	3104	5171	8.06804e-117	0.464391
ENSG00000005059.15	CCDC109B	1813	2494	1.21756e-115	0.740623
ENSG00000111796.3	KLRB1	1763	2400	1.76941e-115	0.755704
ENSG00000239559.2	RPL37P2	3491	6072	2.33767e-115	0.402174
ENSG00000026025.13	VIM	4356	8225	3.0441e-115	0.283694
ENSG00000213315.5	CTD-3035D6.1	3080	5137	1.94806e-114	0.46271
ENSG00000245954.6	RP11-18H21.1	317	145	2.43135e-114	2.32914
ENSG00000233913.7	CTC-575D19.1	4166	7740	5.61597e-114	0.307035
ENSG00000233762.3	AC007969.5	4564	8818	1.34264e-111	0.250553
ENSG00000121966.6	CXCR4	3345	5776	3.16872e-110	0.412641
ENSG00000152558.14	TMEM123	2519	3953	4.05821e-110	0.550609
ENSG00000125354.22	SEPT6	2084	3067	3.31525e-109	0.643233
ENSG00000271109.1	CTC-523E23.11	325	162	1.35031e-107	2.20515
ENSG00000167658.15	EEF2	5164	10657	4.62537e-107	0.155465
ENSG00000232573.1	RPL3P4	5225	10873	1.97829e-106	0.143459
ENSG00000163519.13	TRAT1	1724	2392	3.77092e-105	0.728248
ENSG00000140545.14	MFGE8	307	148	4.90502e-105	2.25335
ENSG00000126860.11	EVI2A	2051	3032	6.37976e-105	0.636764
ENSG00000227337.1	RPL23AP43	2484	3925	2.30808e-104	0.540678
ENSG00000147408.14	CSGALNACT1	276	121	2.21618e-103	2.39037
ENSG00000197880.8	MDS2	191	53	2.70837e-103	3.05021
ENSG00000256862.1	RP11-664D1.1	227	82	1.47276e-100	2.6697
ENSG00000113328.18	CCNG1	1758	2488	1.5315e-100	0.699654
ENSG00000204387.12	C6orf48	2875	4811	2.89965e-99	0.457931
ENSG00000185989.10	RASA3	448	315	3.08601e-99	1.70885
ENSG00000240509.1	RPL34P18	3079	5267	3.89167e-99	0.426186
ENSG00000064666.14	CNN2	1041	1209	6.94524e-97	0.984862
ENSG00000107742.12	SPOCK2	1808	2614	2.26207e-96	0.668841
ENSG00000197857.13	ZNF44	691	656	3.95037e-96	1.2757
ENSG00000078596.10	ITM2A	2120	3248	9.45956e-95	0.585219
ENSG00000217716.3	RPS10P3	3893	7227	1.00795e-94	0.308191
ENSG00000131634.13	TMEM204	587	512	2.70571e-94	1.39792
ENSG00000166997.7	CNPY4	555	472	8.48823e-93	1.43441
ENSG00000228929.1	RPS13P2	2225	3488	1.11947e-91	0.552111
ENSG00000105516.10	DBP	490	389	4.55115e-91	1.53372
ENSG00000129824.15	RPS4Y1	4610	9126	8.28546e-91	0.21549
ENSG00000230979.3	AC079250.1	4332	8382	1.39635e-90	0.248445
ENSG00000185641.6	CTD-2287O16.1	3949	7408	2.54173e-90	0.293109
ENSG00000095015.5	MAP3K1	487	391	6.90701e-89	1.51746
ENSG00000204219.9	TCEA3	258	124	3.17447e-88	2.25774
ENSG00000178464.6	CTD-2192J16.15	3353	5997	3.36908e-88	0.361917
ENSG00000123219.12	CENPK	582	525	5.0794e-88	1.34941
ENSG00000101842.13	VSIG1	152	40	4.32288e-85	3.12671
ENSG00000175567.8	UCP2	1384	1897	3.39703e-83	0.74583
ENSG00000232442.1	CTD-3184A7.4	553	501	1.05248e-82	1.34317
ENSG00000276967.1	AC019129.2	1514	2157	5.2853e-81	0.690045
ENSG00000152270.8	PDE3B	1077	1357	1.20218e-80	0.867303
ENSG00000105373.18	GLTSCR2	4838	9867	7.55395e-80	0.172505
ENSG00000142546.13	NOSIP	2091	3319	5.41553e-79	0.53415
ENSG00000263264.1	CTB-133G6.1	146	41	4.62973e-78	3.03298
ENSG00000232858.1	RPL34P27	1854	2846	5.71428e-78	0.582411
ENSG00000283041.1	RP11-371A22.1	5178	10922	6.87588e-78	0.123936
ENSG00000142347.16	MYO1F	1472	2102	1.54611e-77	0.686721
ENSG00000178878.12	APOLD1	571	547	5.36718e-77	1.26266
ENSG00000139626.15	ITGB7	1270	1746	3.4659e-74	0.741481
ENSG00000154764.5	WNT7A	126	31	1.12114e-73	3.22379
ENSG00000111276.10	CDKN1B	1047	1351	1.12477e-72	0.83294
ENSG00000242299.1	RP11-234A1.1	4882	10061	1.61484e-72	0.157476
ENSG00000113851.13	CRBN	1060	1381	1.48101e-71	0.819057
ENSG00000229659.1	RP11-345K20.2	4898	10125	1.30463e-70	0.153049
ENSG00000227615.1	RP11-864N7.2	4624	9362	4.73118e-70	0.183031
ENSG00000112514.15	CUTA	2229	3690	6.81683e-70	0.473482
ENSG00000236552.2	RPL13AP5	4222	8305	7.24916e-70	0.224652
ENSG00000235532.1	LINC00402	131	37	1.09921e-69	3.02468
ENSG00000139679.15	LPAR6	846	1021	2.73084e-69	0.929453
ENSG00000100354.20	TNRC6B	1809	2830	3.27414e-69	0.555096
ENSG00000167768.4	KRT1	201	96	7.31137e-69	2.2668
ENSG00000154102.10	C16orf74	130	37	8.91262e-69	3.01362
ENSG00000065357.19	DGKA	872	1069	1.23137e-68	0.906844
ENSG00000118816.9	CCNI	3916	7552	1.7874e-68	0.253228
ENSG00000075884.12	ARHGAP15	1522	2269	2.83039e-68	0.624618
ENSG00000237945.7	LINC00649	597	622	7.26055e-68	1.14152
ENSG00000110934.10	BIN2	1561	2350	1.11012e-67	0.610516
ENSG00000114626.17	ABTB1	784	926	1.70387e-67	0.960547
ENSG00000133561.15	GIMAP6	851	1047	4.00183e-66	0.901675
ENSG00000172794.19	RAB37	212	111	4.75803e-66	2.13421
ENSG00000099204.18	ABLIM1	458	421	5.1586e-66	1.32223
ENSG00000102760.12	RGCC	2274	3828	1.38784e-65	0.449347
ENSG00000070756.13	PABPC1	5187	11052	2.24302e-65	0.109371
ENSG00000169508.6	GPR183	2136	3546	1.21485e-64	0.469425
ENSG00000221946.7	FXYD7	292	204	2.44109e-64	1.71811
ENSG00000110448.10	CD5	843	1046	7.10656e-64	0.889428
ENSG00000109787.12	KLF3	729	854	1.13537e-63	0.972389
ENSG00000175390.12	EIF3F	3408	6397	1.28494e-62	0.292236
ENSG00000081237.18	PTPRC	3582	6818	7.877e-62	0.272123
ENSG00000182809.10	CRIP2	603	659	1.48506e-61	1.07259
ENSG00000146677.7	AC004453.8	4258	8491	2.32922e-61	0.204947
ENSG00000274627.1	RP11-104N10.2	586	633	2.42047e-61	1.0894
ENSG00000140092.14	FBLN5	198	105	8.94176e-61	2.11582
ENSG00000104894.11	CD37	2971	5411	9.2403e-61	0.335759
ENSG00000135046.13	ANXA1	3551	6775	3.16142e-59	0.26871
ENSG00000150593.15	PDCD4	1753	2809	4.27803e-59	0.520475
ENSG00000266402.3	SNHG25	3170	5888	7.72939e-59	0.307411
ENSG00000219928.2	RP11-40C6.2	1951	3222	1.95755e-58	0.476963
ENSG00000256338.2	RPL41P2	2968	5434	3.30992e-58	0.328182
ENSG00000212802.4	RPL15P3	2780	5012	3.88564e-58	0.350404
ENSG00000106123.11	EPHB6	378	334	4.55802e-58	1.37924
ENSG00000103479.14	RBL2	791	992	1.05155e-57	0.874043
ENSG00000197956.9	S100A6	5141	10974	2.10239e-57	0.106737
ENSG00000246223.8	LINC01550	633	728	2.85076e-57	0.998973
ENSG00000196352.14	CD55	1102	1555	3.63146e-57	0.703916
ENSG00000112079.8	STK38	634	735	3.29571e-56	0.987444
ENSG00000160712.12	IL6R	353	306	6.03824e-56	1.40684
ENSG00000147457.13	CHMP7	736	910	1.55857e-55	0.894545
ENSG00000169253.3	RP11-220D10.1	1858	3063	3.88215e-55	0.479511
ENSG00000035115.21	SH3YL1	602	690	1.00618e-54	1.00387
ENSG00000213598.4	RP11-112J1.1	1995	3358	3.64293e-54	0.449492
ENSG00000072110.13	ACTN1	444	445	6.90993e-54	1.19746
ENSG00000154016.13	GRAP	240	166	2.24504e-53	1.73256
ENSG00000167106.11	FAM102A	778	997	4.08298e-53	0.842883
ENSG00000188868.13	ZNF563	236	162	5.10069e-53	1.7435
ENSG00000213658.10	LAT	706	874	7.18454e-53	0.892741
ENSG00000133639.4	BTG1	4854	10175	7.2351e-53	0.132923
ENSG00000114779.19	ABHD14B	889	1199	2.34698e-52	0.76913
ENSG00000226360.5	RPL10AP6	3344	6376	5.08768e-52	0.269629
ENSG00000142875.19	PRKACB	544	612	1.944e-51	1.03078
ENSG00000225783.6	MIAT	1046	1495	2.78669e-51	0.685443
ENSG00000237729.2	AC002075.4	1325	2030	4.28109e-51	0.585219
ENSG00000237550.5	RPL9P9	5102	10913	5.10619e-51	0.103793
ENSG00000164442.9	CITED2	1105	1608	5.26083e-51	0.659485
ENSG00000277734.5	TRAC	4910	10360	2.73226e-50	0.123477
ENSG00000154027.18	AK5	89	23	2.95338e-50	3.15288
ENSG00000205871.5	RPS3AP47	1342	2071	3.07343e-50	0.574763
ENSG00000114948.12	ADAM23	95	27	3.22826e-50	3.01567
ENSG00000156976.14	EIF4A2	3567	6926	3.46441e-50	0.243395
ENSG00000157303.10	SUSD3	952	1332	8.55273e-50	0.716145
ENSG00000263266.2	RPS7P1	3245	6180	2.44467e-49	0.271318
ENSG00000187109.13	NAP1L1	4365	8908	2.66224e-49	0.171586
ENSG00000244879.4	GABPB1-AS1	1336	2069	3.59038e-49	0.569692
ENSG00000089289.15	IGBP1	1260	1921	4.02459e-49	0.592272
ENSG00000151715.7	TMEM45B	102	33	5.61731e-49	2.82874
ENSG00000175061.17	LRRC75A-AS1	4705	9809	7.21545e-49	0.140795
ENSG00000136717.14	BIN1	1242	1889	8.5893e-49	0.595748
ENSG00000235954.6	TTC28-AS1	606	728	9.67698e-49	0.936085
ENSG00000117632.20	STMN1	1435	2277	6.87402e-48	0.534622
ENSG00000180448.10	HMHA1	1601	2613	1.04941e-47	0.493972
ENSG00000120915.13	EPHX2	256	201	2.38293e-47	1.54965
ENSG00000224631.4	RP11-51O6.1	3368	6496	3.75115e-47	0.253046
ENSG00000235944.7	ZNF815P	173	102	5.65417e-47	1.96291
ENSG00000170089.15	RP11-423H2.1	448	481	8.1712e-47	1.09817
ENSG00000093072.15	CECR1	185	116	1.26149e-46	1.87411
ENSG00000149212.11	SESN3	791	1063	1.64209e-46	0.774314
ENSG00000170919.15	TPT1-AS1	641	801	2.43061e-46	0.879228
ENSG00000264745.1	TTC39C-AS1	139	68	2.70899e-46	2.23218
ENSG00000132424.14	PNISR	3005	5668	2.75923e-46	0.285231
ENSG00000223891.5	OSER1-AS1	234	176	3.85782e-46	1.61164
ENSG00000050426.15	LETMD1	525	608	4.52642e-46	0.988952
ENSG00000214894.6	LINC00243	184	116	4.61017e-46	1.86629
ENSG00000236439.4	RP11-175B9.3	990	1432	5.55672e-46	0.668175
ENSG00000173221.13	GLRX	969	1393	5.98955e-46	0.677079
ENSG00000179523.4	EIF3J-AS1	574	690	6.49695e-46	0.93516
ENSG00000244527.1	RP11-254G11.1	519	601	1.58465e-45	0.989075
ENSG00000213757.3	CTC-451P13.1	1374	2182	3.429e-45	0.533437
ENSG00000078304.19	PPP2R5C	2319	4156	4.92628e-45	0.359013
ENSG00000225912.1	RP13-258O15.1	4911	10424	1.23676e-44	0.114886
ENSG00000264954.1	PRR29-AS1	70	15	1.36499e-44	3.4231
ENSG00000250303.3	RP11-356J5.12	190	126	1.41742e-44	1.79328
ENSG00000234335.1	RPS4XP11	1515	2473	2.09698e-44	0.493761
ENSG00000212694.8	LINC01089	382	390	2.55072e-44	1.1708
ENSG00000164985.14	PSIP1	1619	2686	2.72593e-44	0.47035
ENSG00000127152.17	BCL11B	1543	2533	4.20047e-44	0.485597
ENSG00000214535.3	RPS15AP1	1797	3056	4.3665e-44	0.434652
ENSG00000183691.4	NOG	107	42	7.64818e-44	2.54986
ENSG00000099797.11	TECR	1378	2204	8.73362e-44	0.523158
ENSG00000150093.18	ITGB1	1471	2391	9.51985e-44	0.499889
ENSG00000163545.8	NUAK2	143	76	1.19135e-43	2.11265
ENSG00000183486.12	MX2	436	477	1.41416e-43	1.07104
ENSG00000211772.9	TRBC2	4027	8132	1.76593e-43	0.186801
ENSG00000262655.3	SPON1	258	215	2.23272e-43	1.46374
ENSG00000220205.8	VAMP2	2710	5041	2.42636e-43	0.305289
ENSG00000137970.7	RPL7P9	4370	8997	2.58425e-43	0.158895
ENSG00000119950.20	MXI1	733	982	3.14995e-43	0.778796
ENSG00000260711.2	RP11-747H7.3	327	314	8.47872e-43	1.25923
ENSG00000163154.5	TNFAIP8L2	397	420	1.10048e-42	1.11946
ENSG00000125652.7	ALKBH7	1432	2330	4.60764e-42	0.498407
ENSG00000235552.4	RPL6P27	3068	5872	5.9329e-42	0.264152
ENSG00000182183.14	FAM159A	404	435	9.23611e-42	1.09405
ENSG00000117616.17	RSRP1	1323	2119	2.40579e-41	0.521135
ENSG00000105856.13	HBP1	703	943	4.11482e-41	0.776973
ENSG00000263417.4	GTSCR1	77	22	1.55827e-40	3.00806
ENSG00000228205.1	RP11-778D9.4	1148	1784	2.59806e-40	0.564713
ENSG00000078589.12	P2RY10	496	593	6.8385e-40	0.943014
ENSG00000146278.10	PNRC1	2899	5516	7.71696e-40	0.272639
ENSG00000214612.3	RPS19P1	2090	3728	7.90987e-40	0.365807
ENSG00000244459.2	RP11-1398P2.1	255	222	9.01823e-40	1.40064
ENSG00000063046.17	EIF4B	2731	5140	1.36586e-39	0.288367
ENSG00000054654.15	SYNE2	1687	2886	4.85811e-39	0.426095
ENSG00000236312.3	RPL34P34	813	1159	6.66451e-39	0.689153
ENSG00000240828.1	RPL21P4	1346	2193	1.18341e-38	0.496479
ENSG00000180964.16	TCEAL8	995	1505	1.70376e-38	0.603711
ENSG00000168824.14	NSG1	407	457	4.38284e-38	1.03354
ENSG00000203880.11	PCMTD2	350	368	5.89125e-38	1.12836
ENSG00000117602.11	RCAN3	1189	1888	6.55628e-38	0.533596
ENSG00000021300.13	PLEKHB1	334	344	7.66916e-38	1.15815
ENSG00000145287.10	PLAC8	1434	2381	9.9755e-38	0.469183
ENSG00000231767.3	RP11-92K2.2	1848	3243	1.86399e-37	0.389342
ENSG00000244021.4	RP11-50D9.1	1092	1705	3.64901e-37	0.557907
ENSG00000187554.11	TLR5	85	31	4.76514e-37	2.6559
ENSG00000143167.11	GPA33	59	13	6.30028e-37	3.38291
ENSG00000196693.14	ZNF33B	324	334	1.34161e-36	1.15685
ENSG00000127084.17	FGD3	716	1000	1.8567e-36	0.718737
ENSG00000166750.9	SLFN5	1044	1620	2.72009e-36	0.566834
ENSG00000241343.9	RPL36A	4441	9281	9.80055e-36	0.13731
ENSG00000174444.14	RPL4	5311	11713	2.19737e-35	0.0596507
ENSG00000102409.9	BEX4	729	1032	2.20426e-35	0.699254
ENSG00000231409.3	RP11-83J16.1	3384	6705	2.97803e-35	0.214198
ENSG00000169220.17	RGS14	691	964	3.32798e-35	0.720358
ENSG00000116251.9	RPL22	5326	11765	3.82742e-35	0.0573289
ENSG00000271869.1	RP11-51J9.5	607	814	4.485e-35	0.777374
ENSG00000236325.1	AC005300.5	165	118	7.69881e-35	1.68439
ENSG00000182230.11	FAM153B	96	43	7.95246e-35	2.3594
ENSG00000213058.3	RP4-765C7.2	1786	3147	9.49647e-35	0.383461
ENSG00000182866.16	LCK	3027	5890	2.23737e-34	0.240327
ENSG00000166340.14	TPP1	781	1139	4.73333e-34	0.656333
ENSG00000153179.11	RASSF3	751	1084	5.88167e-34	0.671226
ENSG00000228007.1	AC011933.2	5086	11041	6.67965e-34	0.0824384
ENSG00000240463.1	RPS19P3	1566	2700	1.08634e-33	0.414831
ENSG00000133030.19	MPRIP	527	684	1.69674e-33	0.824513
ENSG00000177721.4	ANXA2R	764	1112	1.70833e-33	0.659194
ENSG00000196683.10	TOMM7	4876	10460	2.46364e-33	0.0995931
ENSG00000225200.2	AB019441.29	1510	2589	2.70637e-33	0.422859
ENSG00000213930.11	GALT	655	914	3.51669e-33	0.720007
ENSG00000141232.4	TOB1	777	1139	3.58701e-33	0.648925
ENSG00000130175.9	PRKCSH	876	1326	3.58701e-33	0.602628
ENSG00000257495.5	KRT73-AS1	46	8	4.54773e-33	3.72427
ENSG00000187091.13	PLCD1	191	156	5.19524e-33	1.49273
ENSG00000115652.14	UXS1	919	1410	5.38735e-33	0.583148
ENSG00000175463.11	TBC1D10C	1314	2192	6.03835e-33	0.462423
ENSG00000277998.1	RP11-452N17.1	547	723	6.6932e-33	0.798251
ENSG00000239528.1	RPS14P8	1428	2426	7.96639e-33	0.436122
ENSG00000013441.15	CLK1	1260	2086	1.13986e-32	0.47339
ENSG00000170074.19	FAM153A	72	25	1.15222e-32	2.72677
ENSG00000277147.4	LINC00869	1137	1840	1.19832e-32	0.506232
ENSG00000111653.19	ING4	531	697	1.34205e-32	0.808259
ENSG00000122417.15	ODF2L	904	1385	1.34205e-32	0.585215
ENSG00000189283.9	FHIT	350	393	1.45369e-32	1.03353
ENSG00000163328.13	GPR155	649	908	1.48809e-32	0.716232
ENSG00000226396.1	RP5-1056L3.3	1632	2854	2.0222e-32	0.394362
ENSG00000174080.10	CTSF	203	174	2.1221e-32	1.4231
ENSG00000181163.13	NPM1	4925	10608	3.0266e-32	0.0937489
ENSG00000231160.9	KLF3-AS1	94	45	5.99098e-32	2.26344
ENSG00000204304.11	PBX2	494	638	8.94764e-32	0.831661
ENSG00000244716.3	RP11-20O24.4	2422	4569	1.25328e-31	0.285026
ENSG00000173198.5	CYSLTR1	641	901	1.41732e-31	0.709503
ENSG00000162032.15	SPSB3	1038	1656	1.50405e-31	0.52681
ENSG00000271858.5	CYB561D2	197	169	2.21378e-31	1.42188
ENSG00000227939.1	RPL3P2	493	639	2.34462e-31	0.826478
ENSG00000118308.14	LRMP	300	320	2.34598e-31	1.1076
ENSG00000232385.2	RPS3AP25	296	314	2.57827e-31	1.11554
ENSG00000264443.1	RP4-594I10.3	605	838	2.77926e-31	0.730691
ENSG00000213860.4	RPL21P75	1223	2028	3.09069e-31	0.471073
ENSG00000159023.18	EPB41	664	946	3.30081e-31	0.690049
ENSG00000026508.16	CD44	3419	6858	7.3107e-31	0.196492
ENSG00000122224.17	LY9	385	459	7.97428e-31	0.94707
ENSG00000186470.13	BTN3A2	1057	1702	9.47824e-31	0.51345
ENSG00000071073.12	MGAT4A	915	1425	1.15288e-30	0.561588
ENSG00000143443.9	C1orf56	1992	3644	1.21595e-30	0.329401
ENSG00000130755.12	GMFG	3530	7125	1.44208e-30	0.187484
ENSG00000164398.12	ACSL6	168	133	1.70808e-30	1.53774
ENSG00000110876.9	SELPLG	699	1018	2.57934e-30	0.658333
ENSG00000171130.17	ATP6V0E2	594	827	4.1056e-30	0.723282
ENSG00000245552.6	RP11-712B9.2	143	103	7.24612e-30	1.67408
ENSG00000188243.12	COMMD6	3954	8156	8.09801e-30	0.156157
ENSG00000011523.13	CEP68	291	314	1.34158e-29	1.09096
ENSG00000223361.5	FTH1P10	358	422	1.84492e-29	0.963422
ENSG00000184897.5	H1FX	1355	2318	1.84492e-29	0.426118
ENSG00000070081.15	NUCB2	689	1008	2.65734e-29	0.651786
ENSG00000106829.18	TLE4	767	1155	3.01142e-29	0.610112
ENSG00000170222.11	ADPRM	317	358	5.48688e-29	1.02523
ENSG00000002822.15	MAD1L1	495	660	9.23578e-29	0.785668
ENSG00000234498.3	RPL13AP20	676	989	1.07758e-28	0.651759
ENSG00000266524.2	GDF10	40	7	1.15629e-28	3.71528
ENSG00000164828.17	SUN1	523	711	1.43983e-28	0.757667
ENSG00000080546.13	SESN1	308	346	1.64697e-28	1.03286
ENSG00000281852.1	LINC00891	75	32	1.75655e-28	2.42952
ENSG00000237343.1	RP11-763B22.4	248	253	1.81721e-28	1.17191
ENSG00000147677.10	EIF3H	3101	6160	2.5175e-28	0.210509
ENSG00000118507.15	AKAP7	224	218	2.72439e-28	1.23988
ENSG00000181804.14	SLC9A9	143	107	2.95777e-28	1.61911
ENSG00000184613.10	NELL2	604	861	4.19377e-28	0.689241
ENSG00000237973.1	MTCO1P12	3295	6615	4.58738e-28	0.195243
ENSG00000106771.12	TMEM245	458	600	4.66053e-28	0.811091
ENSG00000228887.3	EEF1DP1	600	855	6.09212e-28	0.689744
ENSG00000122085.16	MTERF4	1000	1620	6.14818e-28	0.504712
ENSG00000131171.12	SH3BGRL	1191	2004	8.1423e-28	0.449997
ENSG00000197971.14	MBP	1070	1762	1.09121e-27	0.481103
ENSG00000173597.8	SULT1B1	41	8	1.28037e-27	3.55826
ENSG00000010610.9	CD4	472	629	2.10472e-27	0.786433
ENSG00000170915.8	PAQR8	310	357	5.66722e-27	0.99705
ENSG00000283023.1	FRG1GP	164	138	6.06035e-27	1.44973
ENSG00000069966.18	GNB5	557	785	6.98984e-27	0.705691
ENSG00000159110.19	IFNAR2	655	968	1.30902e-26	0.637194
ENSG00000076928.17	ARHGEF1	1405	2460	1.65287e-26	0.392618
ENSG00000232300.1	FAM215B	839	1320	1.75548e-26	0.546911
ENSG00000112394.16	SLC16A10	99	59	1.87195e-26	1.94742
ENSG00000138172.10	CALHM2	411	530	2.59422e-26	0.833852
ENSG00000218175.2	AC016739.2	3822	7899	4.05982e-26	0.153364
ENSG00000188042.7	ARL4C	1640	2959	4.33895e-26	0.349292
ENSG00000241282.1	RPL34P33	497	684	6.20738e-26	0.739955
ENSG00000181722.15	ZBTB20	502	693	6.25789e-26	0.735538
ENSG00000213885.3	RPL13AP7	534	751	6.73792e-26	0.708733
ENSG00000140848.16	CPNE2	154	128	8.1906e-26	1.46749
ENSG00000104529.17	EEF1D	5226	11542	1.08123e-25	0.0575917
ENSG00000245849.6	RAD51-AS1	510	710	1.37332e-25	0.723384
ENSG00000272501.1	XXbac-BPG299F13.17	347	427	2.38269e-25	0.901405
ENSG00000122547.10	EEPD1	66	28	3.42994e-25	2.43775
ENSG00000136490.8	LIMD2	3407	6929	3.59455e-25	0.176561
ENSG00000116005.11	PCYOX1	285	326	3.61992e-25	1.0068
ENSG00000105643.9	ARRDC2	540	768	3.88622e-25	0.692559
ENSG00000072818.11	ACAP1	2179	4139	4.31895e-25	0.27509
ENSG00000274979.1	RP11-1143G9.5	60	23	4.5364e-25	2.58403
ENSG00000178149.16	DALRD3	1056	1768	8.06545e-25	0.457197
ENSG00000268001.1	CARD8-AS1	275	312	9.13248e-25	1.01859
ENSG00000226624.1	CTA-351J1.1	131	101	1.0005e-24	1.57592
ENSG00000090863.11	GLG1	855	1371	1.28126e-24	0.519474
ENSG00000104870.12	FCGRT	345	429	1.87018e-24	0.886325
ENSG00000135968.19	GCC2	1209	2084	2.06459e-24	0.415165
ENSG00000084754.10	HADHA	1400	2481	2.87124e-24	0.375211
ENSG00000237676.1	RPL30P4	908	1480	3.35683e-24	0.495873
ENSG00000241549.8	GUSBP2	551	796	3.44713e-24	0.66999
ENSG00000166971.16	AKTIP	423	566	4.31506e-24	0.780562
ENSG00000234742.1	AC144530.1	689	1058	7.72353e-24	0.581942
ENSG00000233254.1	RPL21P134	737	1150	7.72353e-24	0.558809
ENSG00000273270.1	RP11-212P7.2	302	362	1.25567e-23	0.939265
ENSG00000100346.17	CACNA1I	45	13	1.72217e-23	2.99212
ENSG00000105088.8	OLFM2	79	43	1.97391e-23	2.07822
ENSG00000279483.1	AC090498.1	2766	5482	2.2255e-23	0.213805
ENSG00000197448.13	GSTK1	2580	5062	2.38227e-23	0.228369
ENSG00000230673.3	PABPC1P3	249	278	2.82691e-23	1.04177
ENSG00000236334.2	PPIAL4G	159	143	3.0347e-23	1.35372
ENSG00000234608.7	MAPKAPK5-AS1	618	931	4.82976e-23	0.609532
ENSG00000227097.5	RPS28P7	2289	4418	5.04114e-23	0.25203
ENSG00000197061.4	HIST1H4C	1697	3128	5.15702e-23	0.318452
ENSG00000123349.13	PFDN5	5126	11284	5.68645e-23	0.0623327
ENSG00000273748.1	AL592183.1	227	245	5.9345e-23	1.09062
ENSG00000107819.13	SFXN3	394	524	8.04144e-23	0.789335
ENSG00000154814.13	OXNAD1	465	651	9.74061e-23	0.715279
ENSG00000141480.17	ARRB2	1030	1742	1.04419e-22	0.442606
ENSG00000114796.15	KLHL24	399	534	1.19571e-22	0.780255
ENSG00000205356.9	TECPR1	286	342	1.72004e-22	0.942725
ENSG00000101608.12	MYL12A	4223	8945	2.4732e-22	0.117893
ENSG00000163322.13	FAM175A	415	565	2.8516e-22	0.755566
ENSG00000077420.15	APBB1IP	992	1672	3.4955e-22	0.447543
ENSG00000135976.16	ANKRD36	538	790	4.26435e-22	0.646459
ENSG00000189343.7	RPS2P46	3721	7735	6.98794e-22	0.144995
ENSG00000223745.7	RP4-717I23.3	526	770	7.68952e-22	0.65091
ENSG00000136929.12	HEMGN	51	19	7.84147e-22	2.6252
ENSG00000126456.15	IRF3	1214	2130	8.14245e-22	0.389621
ENSG00000230734.1	RPL10P3	833	1360	9.37088e-22	0.493488
ENSG00000100650.15	SRSF5	3378	6927	1.05383e-21	0.164645
ENSG00000280981.1	Metazoa_SRP	150	137	2.64336e-21	1.33149
ENSG00000232176.1	RP11-146N23.1	778	1257	2.69501e-21	0.508563
ENSG00000009307.15	CSDE1	2296	4466	2.89687e-21	0.240845
ENSG00000159231.5	CBR3	318	403	2.94485e-21	0.858953
ENSG00000141524.15	TMC6	681	1069	3.07256e-21	0.550171
ENSG00000108622.10	ICAM2	876	1452	3.45358e-21	0.471667
ENSG00000145675.14	PIK3R1	552	825	4.13641e-21	0.62098
ENSG00000089060.11	SLC8B1	256	302	8.08256e-21	0.962301
ENSG00000175115.11	PACS1	551	826	8.48402e-21	0.616616
ENSG00000213280.2	RP11-212P7.1	1995	3813	1.089e-20	0.266168
ENSG00000161010.14	C5orf45	459	657	1.20713e-20	0.683307
ENSG00000175155.8	YPEL2	223	250	1.36006e-20	1.03582
ENSG00000005812.10	FBXL3	705	1123	1.56545e-20	0.529043
ENSG00000256576.2	RP13-977J11.2	122	102	3.23958e-20	1.45902
ENSG00000237765.6	FAM200B	489	716	3.43721e-20	0.650581
ENSG00000168234.12	TTC39C	1174	2071	3.56631e-20	0.381811
ENSG00000186174.12	BCL9L	244	286	3.66859e-20	0.971572
ENSG00000145741.15	BTF3	4965	10880	3.83907e-20	0.068893
ENSG00000214760.2	RPL21P1	693	1104	3.87547e-20	0.528893
ENSG00000116106.11	EPHA4	85	56	5.09427e-20	1.80274
ENSG00000227081.5	RP11-543P15.1	1887	3590	5.37878e-20	0.272816
ENSG00000130775.15	THEMIS2	226	258	5.86811e-20	1.00966
ENSG00000243181.2	RP11-734J24.1	812	1340	6.18201e-20	0.478025
ENSG00000071575.11	TRIB2	238	279	1.1913e-19	0.971402
ENSG00000034053.14	APBA2	286	359	1.31348e-19	0.872737
ENSG00000158717.10	RNF166	659	1044	1.35705e-19	0.536935
ENSG00000164327.12	RICTOR	730	1183	1.56067e-19	0.504224
ENSG00000248905.8	FMN1	66	36	1.57362e-19	2.07518
ENSG00000197747.8	S100A10	3821	8022	1.74931e-19	0.130694
ENSG00000091592.15	NLRP1	404	567	1.93412e-19	0.711712
ENSG00000106733.20	NMRK1	733	1190	1.93855e-19	0.501629
ENSG00000103351.12	CLUAP1	383	531	3.23406e-19	0.729338
ENSG00000152818.18	UTRN	305	395	4.69087e-19	0.827662
ENSG00000213626.11	LBH	982	1694	5.49093e-19	0.414067
ENSG00000251580.1	RP11-539L10.3	199	220	5.63522e-19	1.05597
ENSG00000167895.14	TMC8	405	573	6.4482e-19	0.700093
ENSG00000251637.6	RP11-119D9.1	107	86	6.60672e-19	1.51591
ENSG00000275342.4	SGK223	131	119	8.87044e-19	1.33931
ENSG00000128016.5	ZFP36	1878	3595	1.14105e-18	0.263911
ENSG00000135437.9	RDH5	325	433	1.40746e-18	0.786779
ENSG00000138380.17	CARF	171	179	1.8726e-18	1.13474
ENSG00000126822.16	PLEKHG3	66	38	2.32625e-18	1.99717
ENSG00000243964.1	RPL23AP65	1021	1783	2.53074e-18	0.396382
ENSG00000242861.1	RP11-285F7.2	86	61	2.54299e-18	1.69623
ENSG00000182165.17	TP53TG1	483	722	2.68627e-18	0.62073
ENSG00000114812.12	VIPR1	63	35	2.91748e-18	2.0487
ENSG00000139641.12	ESYT1	860	1457	2.92921e-18	0.440114
ENSG00000155463.12	OXA1L	1175	2102	2.92921e-18	0.361604
ENSG00000244313.3	RP11-425L10.1	5340	11968	3.20039e-18	0.0364355
ENSG00000013810.18	TACC3	475	708	3.3633e-18	0.624884
ENSG00000183662.10	FAM19A1	16	1	3.52884e-18	5.20071
ENSG00000228784.7	LINC00954	278	355	4.26641e-18	0.847972
ENSG00000070526.14	ST6GALNAC1	40	14	4.91592e-18	2.71528
ENSG00000165113.12	GKAP1	199	225	5.72927e-18	1.02355
ENSG00000105483.16	CARD8	841	1423	6.05726e-18	0.441948
ENSG00000092820.17	EZR	2375	4710	7.50656e-18	0.212906
ENSG00000225922.1	RP11-57G10.1	109	92	8.93312e-18	1.44533
ENSG00000143924.18	EML4	1209	2181	9.53906e-18	0.34953
ENSG00000110367.11	DDX6	1549	2902	1.10905e-17	0.294996
ENSG00000229245.2	RP11-542K23.7	113	98	1.36322e-17	1.40618
ENSG00000139714.12	MORN3	125	115	1.68095e-17	1.321
ENSG00000185669.5	SNAI3	254	319	2.43041e-17	0.871978
ENSG00000243071.1	RP11-613M5.2	462	693	3.33544e-17	0.615743
ENSG00000229344.1	MTCO2P12	3721	7831	3.34145e-17	0.1272
ENSG00000198851.9	CD3E	3253	6732	4.48823e-17	0.151442
ENSG00000006704.10	GTF2IRD1	40	15	4.97033e-17	2.61574
ENSG00000162244.10	RPL29	5432	12286	5.86466e-17	0.023246
ENSG00000179029.14	TMEM107	327	449	7.0494e-17	0.743281
ENSG00000122543.10	OCM	41	16	7.2072e-17	2.55826
ENSG00000226221.1	RPL26P19	5406	12195	7.61027e-17	0.0270496
ENSG00000228053.1	RP11-151F5.2	391	565	7.99222e-17	0.669624
ENSG00000239797.1	RPL21P39	249	314	8.65566e-17	0.866087
ENSG00000245910.8	SNHG6	4183	8956	1.09362e-16	0.102389
ENSG00000253203.6	GUSBP3	655	1070	1.2862e-16	0.492662
ENSG00000181467.3	RAP2B	490	752	1.47531e-16	0.582755
ENSG00000125520.13	SLC2A4RG	272	355	1.54352e-16	0.816494
ENSG00000156232.7	WHAMM	395	575	1.61864e-16	0.658997
ENSG00000267100.1	ILF3-AS1	680	1121	1.79665e-16	0.479526
ENSG00000238085.1	RP11-435F13.2	374	537	1.81804e-16	0.678822
ENSG00000196329.11	GIMAP5	290	387	1.94237e-16	0.784425
ENSG00000216480.2	RP3-393E18.1	525	820	1.99065e-16	0.557399
ENSG00000136280.15	CCM2	1212	2209	2.0125e-16	0.334702
ENSG00000178980.14	SEPW1	1344	2488	2.15072e-16	0.312253
ENSG00000110700.6	RPS13	5471	12456	2.1685e-16	0.0137415
ENSG00000168255.19	POLR2J3	2510	5045	2.19831e-16	0.193539
ENSG00000214182.5	PTMAP5	1898	3684	2.27393e-16	0.243913
ENSG00000267121.5	CTD-2020K17.1	592	950	2.32985e-16	0.518376
ENSG00000232533.1	AC093673.5	524	819	2.40502e-16	0.556409
ENSG00000155099.7	TMEM55A	174	194	3.06962e-16	1.04374
ENSG00000225643.1	RP11-70P17.1	81	60	3.19124e-16	1.63367
ENSG00000151490.13	PTPRO	18	2	3.48024e-16	4.37063
ENSG00000178977.3	LINC00324	293	396	6.33928e-16	0.766106
ENSG00000182670.13	TTC3	1353	2516	6.78202e-16	0.305736
ENSG00000233478.1	RP1-187B23.1	275	365	7.5313e-16	0.792241
ENSG00000177337.7	DLGAP1-AS1	396	583	7.88993e-16	0.64271
ENSG00000089159.15	PXN	324	452	8.28676e-16	0.720377
ENSG00000110077.14	MS4A6A	37	14	1.22133e-15	2.6028
ENSG00000196668.3	LINC00173	51	27	1.32483e-15	2.11824
ENSG00000230837.1	RPL31P2	173	196	1.60538e-15	1.02062
ENSG00000142669.13	SH3BGRL3	5062	11211	1.75696e-15	0.0535703
ENSG00000141503.15	MINK1	248	321	1.88799e-15	0.828473
ENSG00000130517.13	PGPEP1	320	448	2.08699e-15	0.715279
ENSG00000166313.18	APBB1	336	477	2.17429e-15	0.695178
ENSG00000012822.15	CALCOCO1	353	508	2.23548e-15	0.675546
ENSG00000170322.14	NFRKB	343	490	2.36085e-15	0.686133
ENSG00000174738.12	NR1D2	231	293	2.71931e-15	0.857698
ENSG00000124942.13	AHNAK	708	1192	2.89788e-15	0.449143
ENSG00000154803.12	FLCN	303	419	3.15284e-15	0.733073
ENSG00000279082.3	RP1-167O22.1	103	92	3.18611e-15	1.36364
ENSG00000091409.14	ITGA6	132	134	3.30295e-15	1.17901
ENSG00000074966.10	TXK	295	405	3.37067e-15	0.743499
ENSG00000265388.2	RN7SL391P	14	1	4.0136e-15	5.00806
ENSG00000162804.13	SNED1	53	30	4.72808e-15	2.02174
ENSG00000134744.13	ZCCHC11	719	1218	5.78913e-15	0.440255
ENSG00000167766.18	ZNF83	287	393	6.57444e-15	0.747227
ENSG00000235194.8	PPP1R3E	354	514	6.76612e-15	0.662687
ENSG00000275727.1	AC092375.1	17	2	6.90134e-15	4.28817
ENSG00000024862.16	CCDC28A	526	839	7.30084e-15	0.527098
ENSG00000001461.16	NIPAL3	420	637	7.57855e-15	0.599802
ENSG00000237049.1	RPL34P1	224	284	7.62339e-15	0.858314
ENSG00000102007.10	PLP2	2674	5453	8.61446e-15	0.172655
ENSG00000234277.2	CTD-2090I13.1	476	744	9.20815e-15	0.556365
ENSG00000163162.8	RNF149	1035	1867	9.29497e-15	0.349615
ENSG00000121749.15	TBC1D15	477	746	9.35661e-15	0.55552
ENSG00000230138.1	RP11-117D22.2	28	8	9.53986e-15	3.00806
ENSG00000226287.7	TMEM191A	171	197	1.02124e-14	0.996507
ENSG00000263465.3	SRSF8	1305	2436	1.06879e-14	0.300242
ENSG00000165879.8	FRAT1	117	114	1.13897e-14	1.23818
ENSG00000166046.10	TCP11L2	117	114	1.13897e-14	1.23818
ENSG00000114861.18	FOXP1	2131	4235	1.13897e-14	0.209875
ENSG00000196531.10	NACA	5111	11356	1.14319e-14	0.0489286
ENSG00000197183.12	NOL4L	200	245	1.25071e-14	0.907924
ENSG00000115977.18	AAK1	1672	3227	1.30502e-14	0.252087
ENSG00000267469.1	AC005944.2	116	113	1.49303e-14	1.23851
ENSG00000267119.1	RPL10P15	651	1088	1.50873e-14	0.459757
ENSG00000076662.9	ICAM3	1321	2473	1.52791e-14	0.296074
ENSG00000242571.1	RPL21P11	449	695	1.5453e-14	0.570408
ENSG00000237668.1	RPS15AP38	727	1240	1.5453e-14	0.430393
ENSG00000239223.3	RPL34P31	350	510	1.58013e-14	0.657564
ENSG00000281741.1	AC241377.2	67	47	1.60551e-14	1.71221
ENSG00000244754.8	N4BP2L2	2595	5281	1.71768e-14	0.175629
ENSG00000182551.13	ADI1	741	1269	1.76515e-14	0.424559
ENSG00000101596.14	SMCHD1	1470	2795	2.22631e-14	0.273674
ENSG00000163479.13	SSR2	2869	5910	2.61814e-14	0.158096
ENSG00000092096.14	SLC22A17	64	44	2.91327e-14	1.74127
ENSG00000232859.9	LYRM9	235	307	3.18635e-14	0.815128
ENSG00000213609.3	RP11-170M17.2	1139	2094	3.2794e-14	0.322212
ENSG00000230590.7	FTX	383	574	3.28682e-14	0.617
ENSG00000214485.6	RPL7P1	659	1109	3.65906e-14	0.449797
ENSG00000240652.1	RP11-832N8.1	1095	2003	3.9113e-14	0.329474
ENSG00000229605.5	RP11-492M23.2	503	803	3.99206e-14	0.525864
ENSG00000134900.11	TPP2	464	728	3.9996e-14	0.550892
ENSG00000171425.9	ZNF581	589	971	4.10655e-14	0.479502
ENSG00000160058.18	BSDC1	632	1056	4.10655e-14	0.460093
ENSG00000247287.2	RP11-902B17.1	207	260	4.1966e-14	0.871825
ENSG00000243335.8	KCTD7	120	121	4.90665e-14	1.18873
ENSG00000132680.10	KIAA0907	678	1149	5.17753e-14	0.439684
ENSG00000233008.5	RP11-475O6.1	53	32	5.75616e-14	1.92863
ENSG00000139508.14	SLC46A3	192	236	6.51375e-14	0.903025
ENSG00000159640.15	ACE	37	16	6.6112e-14	2.41016
ENSG00000078699.21	CBFA2T2	384	579	6.91157e-14	0.608249
ENSG00000124614.13	RPS10	5430	12304	6.91157e-14	0.0206026
ENSG00000114857.17	NKTR	1364	2578	7.37726e-14	0.282297
ENSG00000259436.1	CTC-378H22.2	96	87	7.70388e-14	1.34272
ENSG00000162368.13	CMPK1	2758	5668	7.88598e-14	0.161489
ENSG00000119801.12	YPEL5	967	1742	8.59706e-14	0.351549
ENSG00000255328.1	RP11-326C3.12	49	28	8.67969e-14	2.00806
ENSG00000152061.22	RABGAP1L	563	924	8.75071e-14	0.485948
ENSG00000228665.2	RP11-20O24.1	396	603	9.7385e-14	0.594048
ENSG00000248334.6	WHAMMP2	142	156	9.80867e-14	1.06505
ENSG00000214756.7	METTL12	1285	2412	9.97225e-14	0.292244
ENSG00000237637.1	FRY-AS1	41	20	1.05054e-13	2.23633
ENSG00000125124.11	BBS2	170	201	1.07724e-13	0.959045
ENSG00000271010.1	CTC-539A10.7	44	23	1.11249e-13	2.13658
ENSG00000243771.1	CTD-3131K8.1	145	161	1.11969e-13	1.0497
ENSG00000187325.4	TAF9B	433	674	1.20034e-13	0.562324
ENSG00000172867.3	KRT2	16	2	1.22401e-13	4.20071
ENSG00000187653.11	TMSB4XP8	452	711	1.39734e-13	0.547179
ENSG00000244245.1	RP11-120B7.1	312	449	1.45259e-13	0.675536
ENSG00000171115.3	GIMAP8	209	267	1.51022e-13	0.847369
ENSG00000197093.10	GAL3ST4	28	9	1.54863e-13	2.83814
ENSG00000130592.13	LSP1	2423	4916	1.61373e-13	0.180015
ENSG00000253945.1	RP11-328L11.1	479	764	1.73887e-13	0.527159
ENSG00000171206.13	TRIM8	362	542	1.79875e-13	0.618403
ENSG00000163635.17	ATXN7	546	895	1.95371e-13	0.487719
ENSG00000205268.10	PDE7A	410	633	2.1624e-13	0.574124
ENSG00000283013.1	RP11-511P7.5	293	416	2.16299e-13	0.695023
ENSG00000131484.4	RP11-798G7.5	25	7	2.2105e-13	3.03721
ENSG00000127364.3	TAS2R4	108	106	2.28732e-13	1.22767
ENSG00000110330.8	BIRC2	630	1062	2.28732e-13	0.447346
ENSG00000103490.13	PYCARD	672	1146	2.28732e-13	0.430632
ENSG00000170293.8	CMTM8	489	785	2.40903e-13	0.517848
ENSG00000197746.13	PSAP	1135	2102	2.57334e-13	0.311636
ENSG00000230291.5	RP11-244J10.1	799	1404	2.61072e-13	0.38743
ENSG00000165071.14	TMEM71	339	501	2.69555e-13	0.637181
ENSG00000166947.11	EPB42	246	333	2.77423e-13	0.763842
ENSG00000243517.1	RP11-627K11.1	315	457	2.79033e-13	0.663864
ENSG00000185187.12	SIGIRR	1056	1937	2.94442e-13	0.325492
ENSG00000164463.12	CREBRF	555	915	2.96635e-13	0.479422
ENSG00000213463.4	SYNJ2BP	358	537	3.20612e-13	0.615743
ENSG00000138744.14	NAAA	644	1092	3.20759e-13	0.438866
ENSG00000196081.9	ZNF724P	139	154	3.44072e-13	1.05286
ENSG00000064012.21	CASP8	883	1579	3.76957e-13	0.36218
ENSG00000157954.14	WIPI2	826	1462	3.89575e-13	0.376976
ENSG00000186812.12	ZNF397	533	874	4.4575e-13	0.487208
ENSG00000198270.12	TMEM116	184	228	4.8213e-13	0.891378
ENSG00000163001.11	CFAP36	682	1172	5.95609e-13	0.419577
ENSG00000105939.12	ZC3HAV1	1176	2196	6.31676e-13	0.299716
ENSG00000241494.1	RP11-796G6.1	758	1327	7.03571e-13	0.392807
ENSG00000149932.16	TMEM219	1355	2579	7.42827e-13	0.272187
ENSG00000101109.11	STK4	2196	4423	7.456e-13	0.190559
ENSG00000170275.14	CRTAP	286	408	7.70016e-13	0.688152
ENSG00000122406.12	RPL5	5348	12051	7.8126e-13	0.0286244
ENSG00000188177.13	ZC3H6	293	421	8.32031e-13	0.677786
ENSG00000164331.9	ANKRA2	422	663	1.00583e-12	0.54894
ENSG00000158555.14	GDPD5	91	84	1.06484e-12	1.31618
ENSG00000083845.8	RPS5	5422	12287	1.14982e-12	0.0204702
ENSG00000099992.15	TBC1D10A	354	535	1.17599e-12	0.604916
ENSG00000243927.5	MRPS6	2399	4884	1.23185e-12	0.175076
ENSG00000064687.12	ABCA7	154	181	1.30706e-12	0.967647
ENSG00000146285.13	SCML4	281	401	1.34757e-12	0.687674
ENSG00000130741.10	EIF2S3	1617	3151	1.34813e-12	0.238216
ENSG00000239470.3	RP11-16F15.2	466	750	1.58954e-12	0.514145
ENSG00000113369.8	ARRDC3	296	429	1.62526e-12	0.665325
ENSG00000269911.1	RP1-172N19.5	111	114	1.64702e-12	1.16223
ENSG00000247271.6	ZBED5-AS1	199	257	1.74347e-12	0.831706
ENSG00000150054.18	MPP7	151	177	1.87837e-12	0.971505
ENSG00000117226.11	GBP3	429	680	2.11293e-12	0.536149
ENSG00000110011.13	DNAJC4	554	924	2.13027e-12	0.462699
ENSG00000164830.17	OXR1	241	331	2.19842e-12	0.742908
ENSG00000156804.7	FBXO32	166	202	2.20259e-12	0.917534
ENSG00000242060.1	RPS3AP49	387	600	2.20367e-12	0.568077
ENSG00000281103.1	TRG-AS1	286	412	2.2424e-12	0.674077
ENSG00000178567.7	EPM2AIP1	593	1003	2.77145e-12	0.442488
ENSG00000267852.1	CTB-133G6.2	29	11	2.78995e-12	2.59926
ENSG00000084092.6	NOA1	424	672	2.92657e-12	0.536309
ENSG00000102032.12	RENBP	129	143	3.12487e-12	1.05206
ENSG00000181274.6	FRAT2	247	343	3.24117e-12	0.727008
ENSG00000183134.4	PTGDR2	17	3	3.70677e-12	3.70321
ENSG00000117543.19	DPH5	495	811	3.7354e-12	0.488433
ENSG00000181652.18	ATG9B	91	86	3.74515e-12	1.28224
ENSG00000160654.9	CD3G	2151	4340	3.76173e-12	0.188018
ENSG00000120690.14	ELF1	1294	2463	3.82808e-12	0.272127
ENSG00000219133.2	RP11-203F10.6	739	1301	4.65218e-12	0.384731
ENSG00000089248.6	ERP29	2714	5614	4.94747e-12	0.152098
ENSG00000282164.1	PEG13	22	6	5.16948e-12	3.07518
ENSG00000185885.15	IFITM1	1026	1897	5.32433e-12	0.314017
ENSG00000204397.7	CARD16	902	1638	5.46259e-12	0.33997
ENSG00000156467.9	UQCRB	4381	9547	6.34848e-12	0.0769187
ENSG00000089775.11	ZBTB25	499	822	6.67772e-12	0.480607
ENSG00000133985.2	TTC9	157	190	6.79861e-12	0.925471
ENSG00000233016.6	SNHG7	1392	2679	6.90863e-12	0.256171
ENSG00000241678.1	RP11-732A19.1	196	256	7.07466e-12	0.815416
ENSG00000112303.13	VNN2	131	148	7.23646e-12	1.02468
ENSG00000166793.10	YPEL4	73	62	7.80131e-12	1.43633
ENSG00000180549.7	FUT7	129	145	7.81737e-12	1.03202
ENSG00000047634.14	SCML1	134	153	7.96653e-12	1.00941
ENSG00000214389.2	RPS3AP26	459	745	8.30005e-12	0.50196
ENSG00000163728.10	TTC14	858	1550	8.42447e-12	0.347487
ENSG00000136161.12	RCBTB2	235	325	8.61368e-12	0.732927
ENSG00000171817.16	ZNF540	92	89	9.58374e-12	1.24853
ENSG00000166946.13	CCNDBP1	1218	2310	1.10271e-11	0.277327
ENSG00000275799.1	AP001059.7	27	10	1.12115e-11	2.63367
ENSG00000206341.7	HLA-H	309	461	1.22056e-11	0.623546
ENSG00000233387.1	RP11-342D11.3	23	7	1.29546e-11	2.91691
ENSG00000183255.11	PTTG1IP	490	808	1.29546e-11	0.479132
ENSG00000105289.14	TJP3	120	132	1.34292e-11	1.0632
ENSG00000145428.14	RNF175	20	5	1.36066e-11	3.20071
ENSG00000111266.8	DUSP16	378	592	1.55799e-11	0.553495
ENSG00000250889.2	LINC01336	28	11	1.62444e-11	2.54863
ENSG00000235174.1	RPL39P3	1991	4000	1.66281e-11	0.194199
ENSG00000124659.6	TBCC	982	1814	1.68665e-11	0.315326
ENSG00000163961.4	RNF168	477	784	1.69671e-11	0.483842
ENSG00000145592.13	RPL37	5455	12416	1.79703e-11	0.0141565
ENSG00000109118.13	PHF12	367	572	1.90074e-11	0.560471
ENSG00000172809.12	RPL38	5421	12295	1.96409e-11	0.0192651
ENSG00000244538.1	RP11-10G12.1	283	415	2.004e-11	0.648397
ENSG00000214748.2	RP11-332E4.1	747	1328	2.13279e-11	0.370631
ENSG00000174130.12	TLR6	29	12	2.15426e-11	2.47372
ENSG00000258289.7	CHURC1	1522	2972	2.23537e-11	0.23524
ENSG00000232134.1	RPS15AP12	355	550	2.24215e-11	0.569093
ENSG00000162191.13	UBXN1	2835	5909	2.31789e-11	0.141141
ENSG00000188811.12	NHLRC3	431	696	2.324e-11	0.509306
ENSG00000205784.2	ARRDC5	181	234	2.4985e-11	0.830187
ENSG00000124596.16	OARD1	744	1323	2.4985e-11	0.370267
ENSG00000228839.5	PIK3IP1-AS1	42	25	2.60963e-11	1.94917
ENSG00000275491.1	RP5-1009E24.8	42	25	2.60963e-11	1.94917
ENSG00000220793.5	RPL21P119	609	1049	2.62544e-11	0.416205
ENSG00000254682.1	RP11-660L16.2	754	1344	2.65969e-11	0.366809
ENSG00000110047.17	EHD1	640	1112	2.81349e-11	0.403693
ENSG00000224114.1	RP11-343H5.4	1205	2291	2.87182e-11	0.273762
ENSG00000156510.12	HKDC1	18	4	2.91675e-11	3.37063
ENSG00000177854.7	TMEM187	183	238	3.01084e-11	0.821588
ENSG00000177239.14	MAN1B1	309	465	3.11911e-11	0.611082
ENSG00000274516.1	FAM74A6	31	14	3.12286e-11	2.34755
ENSG00000225195.2	RP11-338E21.2	78	71	3.33681e-11	1.33636
ENSG00000225885.6	AC023590.1	146	176	3.40375e-11	0.931099
ENSG00000103051.18	COG4	188	247	3.40656e-11	0.806928
ENSG00000251661.3	RP11-326C3.11	64	52	3.46494e-11	1.50027
ENSG00000096060.14	FKBP5	613	1059	3.52836e-11	0.411962
ENSG00000162909.17	CAPN2	1059	1983	3.72156e-11	0.295724
ENSG00000214425.6	LRRC37A4P	128	147	3.7835e-11	1.00103
ENSG00000224598.1	RPS5P2	431	699	4.08089e-11	0.503101
ENSG00000148660.20	CAMK2G	312	472	4.30657e-11	0.603465
ENSG00000167664.8	TMIGD2	187	246	4.31506e-11	0.805086
ENSG00000175215.9	CTDSP2	576	986	4.37756e-11	0.425187
ENSG00000023892.10	DEF6	762	1366	5.70066e-11	0.358611
ENSG00000161638.10	ITGA5	215	296	5.78014e-11	0.739445
ENSG00000116871.15	MAP7D1	1177	2238	6.02522e-11	0.27361
ENSG00000260992.1	DOCK9-AS2	50	35	6.22146e-11	1.71528
ENSG00000108306.11	FBXL20	303	457	6.58553e-11	0.60783
ENSG00000254231.1	CTD-2284J15.1	11	1	7.91829e-11	4.66014
ENSG00000232021.6	LEF1-AS1	84	81	8.20064e-11	1.25317
ENSG00000243711.1	RPL21P116	191	255	8.41375e-11	0.783781
ENSG00000221983.7	UBA52	5376	12159	8.49941e-11	0.0232864
ENSG00000184922.13	FMNL1	1668	3305	8.60893e-11	0.214175
ENSG00000235453.7	TOPORS-AS1	759	1363	8.76731e-11	0.356092
ENSG00000008988.9	RPS20	5440	12366	8.86147e-11	0.0160055
ENSG00000242411.2	CTD-2086L14.1	60	48	9.26019e-11	1.52263
ENSG00000227051.5	C14orf132	47	32	1.11617e-10	1.75529
ENSG00000099725.14	PRKY	473	787	1.17291e-10	0.466182
ENSG00000237749.4	RP3-423B22.5	396	637	1.2708e-10	0.514913
ENSG00000127824.13	TUBA4A	2045	4144	1.35731e-10	0.181783
ENSG00000168300.13	PCMTD1	493	828	1.51527e-10	0.452663
ENSG00000214073.2	RPL21P17	155	195	1.54594e-10	0.8695
ENSG00000213676.10	ATF6B	1007	1886	1.67344e-10	0.29544
ENSG00000188846.13	RPL14	5441	12372	1.73214e-10	0.0155709
ENSG00000063177.12	RPL18	5445	12387	2.124e-10	0.014883
ENSG00000204628.11	GNB2L1	5386	12194	2.1343e-10	0.0218206
ENSG00000175130.6	MARCKSL1	807	1469	2.13897e-10	0.336512
ENSG00000112419.14	PHACTR2	524	892	2.23592e-10	0.433229
ENSG00000137070.17	IL11RA	109	121	2.49739e-10	1.05003
ENSG00000008283.15	CYB561	241	348	2.50396e-10	0.670652
ENSG00000135845.9	PIGC	451	748	2.5225e-10	0.470795
ENSG00000223803.1	RPS20P14	821	1500	2.72717e-10	0.331198
ENSG00000173114.12	LRRN3	415	678	2.77379e-10	0.492532
ENSG00000127838.13	PNKD	740	1334	3.46852e-10	0.350544
ENSG00000100307.12	CBX7	797	1452	3.47087e-10	0.335316
ENSG00000274712.1	RP11-147L13.15	151	191	4.19934e-10	0.861682
ENSG00000158828.5	PINK1	343	541	4.21516e-10	0.543286
ENSG00000146776.14	ATXN7L1	148	186	4.29051e-10	0.871
ENSG00000245904.3	RP11-796E2.4	307	473	4.58855e-10	0.577104
ENSG00000114942.13	EEF1B2	4767	10548	4.67287e-10	0.05489
ENSG00000231682.1	AC097713.4	38	23	4.76458e-10	1.92507
ENSG00000157379.13	DHRS1	270	404	4.8835e-10	0.61931
ENSG00000169435.13	RASSF6	15	3	5.18187e-10	3.52263
ENSG00000260740.2	AC026471.6	15	3	5.18187e-10	3.52263
ENSG00000213291.3	RP11-420H19.3	70	64	5.4469e-10	1.32999
ENSG00000240231.1	RPS27P29	97	104	5.61026e-10	1.10018
ENSG00000163449.10	TMEM169	62	53	5.63e-10	1.42698
ENSG00000131018.22	SYNE1	415	682	5.78725e-10	0.484045
ENSG00000143502.14	SUSD4	36	21	5.93665e-10	1.97831
ENSG00000226721.2	EEF1DP2	133	162	6.36317e-10	0.916138
ENSG00000261150.2	EPPK1	35	20	6.50906e-10	2.00806
ENSG00000186854.10	TRABD2A	599	1050	6.56857e-10	0.390944
ENSG00000066294.14	CD84	491	833	6.7809e-10	0.438112
ENSG00000178922.16	HYI	156	201	7.03869e-10	0.835056
ENSG00000122034.12	GTF3A	2931	6172	7.06929e-10	0.126361
ENSG00000198839.9	ZNF277	327	513	7.08067e-10	0.551038
ENSG00000242327.1	CTD-2184D3.1	328	515	7.21528e-10	0.549829
ENSG00000271447.5	MMP28	32	17	7.70632e-10	2.11324
ENSG00000184898.6	RBM43	113	130	8.15663e-10	0.998517
ENSG00000182463.15	TSHZ2	802	1470	8.99131e-10	0.326564
ENSG00000266338.6	NBPF15	41	27	9.37333e-10	1.80337
ENSG00000239881.1	RPS27P25	178	240	9.46432e-10	0.769549
ENSG00000032219.18	ARID4A	533	920	1.08367e-09	0.413208
ENSG00000238105.7	GOLGA2P5	120	142	1.09002e-09	0.957849
ENSG00000145425.9	RPS3A	5474	12513	1.1103e-09	0.00794552
ENSG00000166037.10	CEP57	634	1125	1.11888e-09	0.373336
ENSG00000197694.13	SPTAN1	567	989	1.15295e-09	0.398084
ENSG00000168067.11	MAP4K2	448	751	1.1813e-09	0.455392
ENSG00000265391.1	AC112504.1	45	32	1.19945e-09	1.69256
ENSG00000249987.1	RPS4XP20	166	220	1.26611e-09	0.794386
ENSG00000228462.1	RP11-445N18.3	687	1235	1.33848e-09	0.354577
ENSG00000168016.13	TRANK1	163	215	1.34967e-09	0.801241
ENSG00000134899.17	ERCC5	253	377	1.43321e-09	0.625279
ENSG00000213307.4	RPL18P11	125	151	1.50196e-09	0.928085
ENSG00000224505.2	AC002117.1	172	231	1.50483e-09	0.775222
ENSG00000213130.3	EEF1DP5	131	161	1.53635e-09	0.903212
ENSG00000198740.8	ZNF652	403	664	1.54815e-09	0.480302
ENSG00000167552.13	TUBA1A	2023	4124	1.55805e-09	0.173158
ENSG00000279865.1	RP11-69M1.6	369	598	1.62792e-09	0.504181
ENSG00000226067.6	LINC00623	654	1169	1.69829e-09	0.362794
ENSG00000242607.1	RPS3AP34	87	91	1.78878e-09	1.13585
ENSG00000175782.9	SLC35E3	293	453	1.8514e-09	0.572096
ENSG00000234093.3	RPS15AP11	740	1347	1.8514e-09	0.336553
ENSG00000252657.1	SNORA70	149	192	1.92565e-09	0.834912
ENSG00000156931.15	VPS8	360	582	2.145e-09	0.507684
ENSG00000162946.20	DISC1	62	55	2.29591e-09	1.37354
ENSG00000196199.13	MPHOSPH8	1599	3190	2.34852e-09	0.204319
ENSG00000122033.14	MTIF3	1093	2093	2.35648e-09	0.263427
ENSG00000232037.3	RP11-26H16.1	388	637	2.35816e-09	0.485469
ENSG00000213433.5	RPLP1P6	834	1545	2.40292e-09	0.311218
ENSG00000135828.11	RNASEL	102	115	2.49244e-09	1.02764
ENSG00000167363.13	FN3K	95	104	2.49633e-09	1.07012
ENSG00000224032.6	EPB41L4A-AS1	988	1870	2.49633e-09	0.280251
ENSG00000137414.5	FAM8A1	115	136	2.59767e-09	0.958733
ENSG00000125510.15	OPRL1	16	4	2.61835e-09	3.20071
ENSG00000183718.5	TRIM52	244	363	2.69687e-09	0.627618
ENSG00000122043.10	LINC00544	33	19	2.774e-09	1.99717
ENSG00000164104.11	HMGB2	1397	2751	2.9232e-09	0.223082
ENSG00000146021.14	KLHL3	27	13	3.21167e-09	2.25515
ENSG00000213269.2	AC004386.4	382	627	3.21167e-09	0.485813
ENSG00000169239.12	CA5B	131	163	3.22118e-09	0.885401
ENSG00000242086.8	LINC00969	733	1337	3.25148e-09	0.333592
ENSG00000159761.14	C16orf86	55	46	3.3112e-09	1.4585
ENSG00000229814.1	RPL35AP21	250	375	3.31444e-09	0.615743
ENSG00000197405.7	C5AR1	28	14	3.35036e-09	2.20071
ENSG00000114391.12	RPL24	5304	11970	3.59281e-09	0.0264354
ENSG00000279833.1	RP4-742C19.13	156	206	3.66835e-09	0.799608
ENSG00000231660.1	RPS8P6	95	105	3.98796e-09	1.05632
ENSG00000213939.4	RP11-314A20.1	577	1018	4.03771e-09	0.381612
ENSG00000281025.1	Metazoa_SRP	20	7	4.15715e-09	2.71528
ENSG00000174151.14	CYB561D1	282	436	4.1777e-09	0.572073
ENSG00000227039.6	ITGB2-AS1	93	102	4.22506e-09	1.06744
ENSG00000064886.13	CHI3L2	69	66	4.60755e-09	1.26484
ENSG00000269246.1	CTC-246B18.10	89	96	4.68939e-09	1.09148
ENSG00000105193.8	RPS16	5461	12458	4.87053e-09	0.0108705
ENSG00000180172.7	RPS12P23	562	989	4.98635e-09	0.385306
ENSG00000174718.11	KIAA1551	738	1351	5.08183e-09	0.328371
ENSG00000071082.10	RPL31	5474	12517	5.12218e-09	0.00748442
ENSG00000253946.1	CTC-425K20.1	94	104	5.17573e-09	1.05486
ENSG00000280237.1	MIR4697HG	50	40	5.24776e-09	1.52263
ENSG00000198625.12	MDM4	1448	2869	5.40838e-09	0.21422
ENSG00000102109.8	PCSK1N	383	632	5.5026e-09	0.478126
ENSG00000127311.9	HELB	374	615	6.14463e-09	0.483158
ENSG00000113593.11	PPWD1	452	769	6.14463e-09	0.434045
ENSG00000113240.12	CLK4	453	771	6.14463e-09	0.433486
ENSG00000267275.1	CTD-2562J15.6	21	8	6.41089e-09	2.59302
ENSG00000186310.9	NAP1L3	58	51	6.43905e-09	1.38626
ENSG00000133321.10	RARRES3	2172	4476	6.59735e-09	0.15752
ENSG00000282826.1	FRG1CP	476	818	7.24853e-09	0.419567
ENSG00000157306.14	RP11-66N24.4	594	1057	7.35496e-09	0.369265
ENSG00000026950.16	BTN3A1	279	433	7.39872e-09	0.566604
ENSG00000168887.10	C2orf68	590	1049	7.51969e-09	0.370478
ENSG00000280649.1	AC245100.1	315	502	7.9365e-09	0.52837
ENSG00000164512.17	ANKRD55	34	21	8.30893e-09	1.89585
ENSG00000179088.14	C12orf42	34	21	8.30893e-09	1.89585
ENSG00000277586.1	NEFL	54	46	8.89945e-09	1.43203
ENSG00000244192.1	RP11-114H7.1	642	1157	9.03502e-09	0.350962
ENSG00000261366.1	MANEA-AS1	134	171	9.15646e-09	0.848943
ENSG00000213613.2	RP11-380G5.3	346	563	9.81219e-09	0.498343
ENSG00000234985.2	RP11-3L10.3	248	376	9.87592e-09	0.600313
ENSG00000196369.10	SRGAP2B	215	315	1.01079e-08	0.649691
ENSG00000123329.17	ARHGAP9	641	1156	1.03602e-08	0.349961
ENSG00000184752.12	NDUFA12	1952	3990	1.08506e-08	0.16927
ENSG00000184203.7	PPP1R2	1716	3466	1.08526e-08	0.186484
ENSG00000239272.1	RPL21P10	212	310	1.14491e-08	0.652502
ENSG00000203709.9	C1orf132	182	256	1.26844e-08	0.708501
ENSG00000143772.9	ITPKB	285	447	1.28303e-08	0.551393
ENSG00000142173.14	COL6A2	204	296	1.34298e-08	0.663678
ENSG00000134297.6	PLEKHA8P1	55	48	1.40705e-08	1.3971
ENSG00000236278.2	PEBP1P3	549	970	1.42171e-08	0.379527
ENSG00000282995.1	FRG1EP	90	100	1.48923e-08	1.0487
ENSG00000149091.15	DGKZ	713	1308	1.51614e-08	0.325317
ENSG00000256977.10	LIMS3	18	6	1.55569e-08	2.78567
ENSG00000102316.16	MAGED2	911	1724	1.57491e-08	0.280469
ENSG00000240238.1	RP11-112N19.2	173	241	1.72378e-08	0.722445
ENSG00000171097.13	CCBL1	109	131	1.78846e-08	0.935467
ENSG00000279110.1	CTA-243E7.1	41	30	1.79309e-08	1.65137
ENSG00000163125.15	RPRD2	437	746	1.84679e-08	0.429164
ENSG00000228861.5	RPL23AP12	118	146	1.84921e-08	0.893524
ENSG00000253893.2	FAM85B	51	43	1.91034e-08	1.44687
ENSG00000175662.17	TOM1L2	175	245	1.94152e-08	0.715279
ENSG00000113580.14	NR3C1	1305	2572	1.95319e-08	0.221865
ENSG00000131469.12	RPL27	5449	12418	1.96671e-08	0.0123365
ENSG00000240759.1	RP11-25I15.1	267	415	2.01972e-08	0.564434
ENSG00000124374.8	PAIP2B	87	96	2.05979e-08	1.05869
ENSG00000115425.13	PECR	139	182	2.08932e-08	0.811852
ENSG00000156136.9	DCK	1438	2863	2.15815e-08	0.207242
ENSG00000274341.1	RP11-227G15.10	90	101	2.34522e-08	1.03435
ENSG00000254275.6	LINC00824	194	280	2.36733e-08	0.671336
ENSG00000261064.1	RP11-1000B6.3	166	230	2.6133e-08	0.730255
ENSG00000272758.5	RP11-299J3.8	101	119	2.74937e-08	0.9641
ENSG00000235175.1	RPL26P37	217	323	2.91941e-08	0.626867
ENSG00000163297.16	ANTXR2	432	739	2.95359e-08	0.426163
ENSG00000245060.6	LINC00847	183	261	3.03675e-08	0.6885
ENSG00000235482.1	RPL21P135	194	281	3.07484e-08	0.666192
ENSG00000138439.11	FAM117B	126	161	3.19642e-08	0.847069
ENSG00000276291.5	FRG1HP	410	696	3.37387e-08	0.437243
ENSG00000122042.9	UBL3	728	1346	3.39072e-08	0.314038
ENSG00000064201.15	TSPAN32	74	77	3.4449e-08	1.14337
ENSG00000162739.13	SLAMF6	230	348	3.5624e-08	0.603252
ENSG00000162066.14	AMDHD2	287	456	3.67338e-08	0.532723
ENSG00000099326.8	MZF1	154	210	3.75432e-08	0.753247
ENSG00000280027.1	RP11-44F14.10	9	1	3.77664e-08	4.37063
ENSG00000138794.9	CASP6	281	445	4.0506e-08	0.537471
ENSG00000161558.10	TMEM143	77	82	4.28368e-08	1.10994
ENSG00000171863.12	RPS7	5403	12272	4.31741e-08	0.0171681
ENSG00000139537.10	CCDC65	65	64	4.35615e-08	1.22307
ENSG00000241490.1	RP11-553L6.2	353	585	4.38893e-08	0.471937
ENSG00000188554.13	NBR1	446	770	4.67035e-08	0.412891
ENSG00000268154.2	Metazoa_SRP	53	47	4.7228e-08	1.37404
ENSG00000214401.4	KANSL1-AS1	141	188	4.73782e-08	0.785668
ENSG00000111875.7	ASF1A	905	1722	4.86189e-08	0.27261
ENSG00000142188.16	TMEM50B	696	1283	5.25101e-08	0.318344
ENSG00000241352.3	RP11-392P7.1	253	393	5.26955e-08	0.565314
ENSG00000215881.3	RP11-65D24.1	13	3	5.45037e-08	3.31618
ENSG00000205930.8	C21orf62-AS1	90	103	5.70793e-08	1.00606
ENSG00000234882.1	EIF3EP1	66	66	5.86512e-08	1.20071
ENSG00000235670.1	RPL21P40	199	293	6.31928e-08	0.642574
ENSG00000229715.4	EEF1DP3	25	13	6.47491e-08	2.14412
ENSG00000164849.8	GPR146	59	56	6.67893e-08	1.27599
ENSG00000110324.9	IL10RA	1268	2507	7.68223e-08	0.217299
ENSG00000204282.4	TNRC6C-AS1	71	74	7.73179e-08	1.141
ENSG00000100055.20	CYTH4	538	960	7.84253e-08	0.365278
ENSG00000216866.5	RPS2P55	867	1646	7.86559e-08	0.275845
ENSG00000273344.1	PAXIP1-AS1	253	395	8.06644e-08	0.557991
ENSG00000087086.13	FTL	5397	12257	8.19395e-08	0.0173296
ENSG00000128739.21	SNRPN	1684	3421	8.5258e-08	0.17818
ENSG00000213363.4	RPS3P6	256	401	8.58469e-08	0.553247
ENSG00000274376.4	ADAMTS7P1	11	2	8.61593e-08	3.66014
ENSG00000010318.19	PHF7	123	159	9.3072e-08	0.830337
ENSG00000141540.10	TTYH2	60	58	9.32869e-08	1.24962
ENSG00000273076.1	RP3-508I15.22	169	240	9.5416e-08	0.694695
ENSG00000163788.13	SNRK	346	576	1.0003e-07	0.465409
ENSG00000125245.12	GPR18	147	201	1.01774e-07	0.749327
ENSG00000248124.7	RRN3P1	412	707	1.02012e-07	0.42164
ENSG00000069667.15	RORA	1409	2818	1.02674e-07	0.200706
ENSG00000126351.12	THRA	114	144	1.02705e-07	0.863671
ENSG00000260081.1	RP11-66N11.8	59	57	1.22285e-07	1.25046
ENSG00000233426.3	EIF3FP3	169	241	1.25222e-07	0.688696
ENSG00000235225.1	AC016712.2	198	294	1.2662e-07	0.63039
ENSG00000119979.15	FAM45A	665	1226	1.28282e-07	0.318173
ENSG00000211780.3	TRAV6	71	75	1.28834e-07	1.12163
ENSG00000197043.13	ANXA6	1124	2201	1.29061e-07	0.231189
ENSG00000167232.13	ZNF91	338	562	1.3429e-07	0.467159
ENSG00000182993.3	C12orf60	90	105	1.3429e-07	0.978313
ENSG00000196267.12	ZNF836	117	150	1.41755e-07	0.842252
ENSG00000133318.13	RTN3	576	1043	1.50726e-07	0.344107
ENSG00000181690.7	PLAG1	74	80	1.56171e-07	1.08823
ENSG00000231711.2	LINC00899	51	46	1.57042e-07	1.34957
ENSG00000162591.15	MEGF6	58	56	1.59324e-07	1.25133
ENSG00000234040.3	RP11-254B13.4	338	563	1.59324e-07	0.464594
ENSG00000198467.13	TPM2	35	25	1.6227e-07	1.68613
ENSG00000237039.1	AC018738.2	751	1408	1.6227e-07	0.293943
ENSG00000204789.4	ZNF204P	48	42	1.73926e-07	1.39335
ENSG00000279673.1	RP11-185E8.2	48	42	1.73926e-07	1.39335
ENSG00000138433.15	CIR1	975	1884	1.74421e-07	0.250381
ENSG00000238142.1	RP11-108M9.4	252	397	1.79965e-07	0.544991
ENSG00000164530.13	PI16	14	4	1.80739e-07	3.00806
ENSG00000225475.1	RP11-377K22.2	682	1265	1.9319e-07	0.309412
ENSG00000167914.10	GSDMA	34	24	1.99344e-07	1.70321
ENSG00000272097.1	RP11-421M1.8	27	16	2.1626e-07	1.95559
ENSG00000118922.16	KLF12	314	518	2.27822e-07	0.478518
ENSG00000230148.8	HOXB-AS1	183	269	2.39143e-07	0.644943
ENSG00000234332.1	BCAS2P2	26	15	2.39614e-07	1.99426
ENSG00000282870.1	FRG1DP	33	23	2.44168e-07	1.72154
ENSG00000168028.13	RPSA	5319	12039	2.4834e-07	0.0222173
ENSG00000231551.7	RP11-495P10.1	106	133	2.50231e-07	0.873344
ENSG00000142765.17	SYTL1	618	1134	2.50829e-07	0.324964
ENSG00000102699.5	PARP4	205	310	2.56444e-07	0.604062
ENSG00000156482.10	RPL30	5464	12483	2.71851e-07	0.0087706
ENSG00000133134.11	BEX2	711	1329	2.80928e-07	0.298286
ENSG00000279796.1	RP11-317F20.3	22	11	2.81469e-07	2.20071
ENSG00000228013.1	RP11-350G8.5	23	12	2.82978e-07	2.13931
ENSG00000256271.1	CACNA1C-AS2	60	60	2.94294e-07	1.20071
ENSG00000107018.7	RLN1	43	36	3.04979e-07	1.45705
ENSG00000154310.16	TNIK	333	557	3.05238e-07	0.458551
ENSG00000130811.11	EIF3G	2882	6145	3.16746e-07	0.108363
ENSG00000134882.15	UBAC2	688	1282	3.19863e-07	0.30279
ENSG00000100154.14	TTC28	138	189	3.20283e-07	0.746988
ENSG00000205078.5	SYCE1L	147	205	3.23343e-07	0.720898
ENSG00000111269.2	CREBL2	370	631	3.4323e-07	0.430591
ENSG00000100353.17	EIF3D	2435	5126	3.65474e-07	0.126794
ENSG00000275066.4	SYNRG	601	1102	3.70293e-07	0.326019
ENSG00000105808.17	RASA4	260	416	3.74814e-07	0.522634
ENSG00000211721.2	TRBV6-5	15	5	3.83415e-07	2.78567
ENSG00000125991.18	ERGIC3	1453	2931	3.87108e-07	0.188348
ENSG00000145569.5	FAM105A	418	728	3.91319e-07	0.40027
ENSG00000081665.13	ZNF506	251	399	3.94121e-07	0.532005
ENSG00000225938.1	RP4-575N6.4	121	160	3.99822e-07	0.797641
ENSG00000148218.15	ALAD	198	299	4.08138e-07	0.606061
ENSG00000170545.16	SMAGP	325	543	4.08577e-07	0.460193
ENSG00000121152.9	NCAPH	72	79	4.25782e-07	1.06685
ENSG00000134757.4	DSG3	30	20	4.26537e-07	1.78567
ENSG00000231804.1	RP11-317B17.3	30	20	4.26537e-07	1.78567
ENSG00000204314.10	PRRT1	52	49	4.30428e-07	1.28644
ENSG00000210049.1	MT-TF	82	95	4.5367e-07	0.988402
ENSG00000132589.15	FLOT2	398	689	4.6647e-07	0.40897
ENSG00000244398.1	RP11-466H18.1	5386	12234	5.0409e-07	0.0170959
ENSG00000227077.3	AC107983.4	285	466	5.10391e-07	0.491338
ENSG00000167380.16	ZNF226	257	412	5.26328e-07	0.51983
ENSG00000241680.1	RPL31P49	259	416	5.41875e-07	0.517074
ENSG00000240634.1	RP11-1348G14.1	247	393	5.46718e-07	0.530688
ENSG00000108828.15	VAT1	236	372	5.48411e-07	0.54419
ENSG00000064601.16	CTSA	678	1266	5.5149e-07	0.299786
ENSG00000206147.5	RPL23AP57	295	486	5.58208e-07	0.480465
ENSG00000240036.4	RP11-587D21.1	267	432	6.02537e-07	0.506514
ENSG00000054282.15	SDCCAG8	318	532	6.54149e-07	0.458306
ENSG00000178429.9	RPS3AP5	808	1542	6.77045e-07	0.26833
ENSG00000213343.5	RPL21P18	238	377	6.98416e-07	0.537103
ENSG00000232482.2	RP4-654C18.1	8	1	7.02699e-07	4.20071
ENSG00000235332.2	RPSAP76	8	1	7.02699e-07	4.20071
ENSG00000280022.1	RP11-707O23.1	8	1	7.02699e-07	4.20071
ENSG00000267767.2	CTC-523E23.4	8	0	7.02699e-07	3
ENSG00000163191.5	S100A11	3502	7595	7.05155e-07	0.083835
ENSG00000139190.16	VAMP1	187	281	7.17805e-07	0.613174
ENSG00000178988.10	MRFAP1L1	608	1123	7.89137e-07	0.315491
ENSG00000165475.13	CRYL1	183	274	7.93204e-07	0.618374
ENSG00000269514.1	RP11-370I10.12	42	36	8.1659e-07	1.4231
ENSG00000099991.16	CABIN1	279	457	8.26493e-07	0.488777
ENSG00000203416.3	FAM32B	39	32	8.26836e-07	1.48611
ENSG00000244097.1	RPS4XP17	173	256	8.87819e-07	0.635334
ENSG00000206862.1	Y_RNA	194	295	8.96364e-07	0.596048
ENSG00000182257.6	PRR34	31	22	9.59294e-07	1.69547
ENSG00000258512.1	LINC00239	96	120	9.86788e-07	0.878778
ENSG00000089012.14	SIRPG	90	110	9.884e-07	0.911199
ENSG00000241084.1	RP11-344B5.3	10	2	9.95101e-07	3.52263
ENSG00000265411.1	RN7SL656P	10	2	9.95101e-07	3.52263
ENSG00000246366.6	LACTB2-AS1	67	73	9.95101e-07	1.07697
ENSG00000146757.13	ZNF92	227	358	1.03932e-06	0.543439
ENSG00000146833.15	TRIM4	479	859	1.04283e-06	0.358073
ENSG00000272927.1	RP11-1191J2.5	38	31	1.05883e-06	1.49444
ENSG00000217239.3	RP1-182O16.1	413	725	1.07928e-06	0.388867
ENSG00000119403.13	PHF19	573	1053	1.07964e-06	0.322808
ENSG00000160888.6	IER2	1854	3834	1.09898e-06	0.152497
ENSG00000204241.7	RP11-713P17.3	23	13	1.1121e-06	2.02383
ENSG00000211795.3	TRAV8-6	23	13	1.1121e-06	2.02383
ENSG00000149577.15	SIDT2	94	117	1.11394e-06	0.88493
ENSG00000047346.12	FAM214A	168	248	1.183e-06	0.638827
ENSG00000124203.5	ZNF831	68	75	1.22078e-06	1.05935
ENSG00000163364.9	LINC01116	252	407	1.26809e-06	0.509101
ENSG00000171469.10	ZNF561	217	340	1.27785e-06	0.552866
ENSG00000140455.16	USP3	521	947	1.29699e-06	0.338625
ENSG00000011638.10	TMEM159	177	265	1.29776e-06	0.618463
ENSG00000088970.15	KIZ	229	363	1.31187e-06	0.536084
ENSG00000149506.10	ZP1	13	4	1.35053e-06	2.90115
ENSG00000198624.12	CCDC69	788	1507	1.40962e-06	0.265294
ENSG00000280378.1	RP4-758J24.6	52	51	1.41729e-06	1.22872
ENSG00000272144.1	CTD-2035E11.5	103	133	1.46493e-06	0.831924
ENSG00000092036.16	HAUS4	79	93	1.48663e-06	0.965328
ENSG00000211836.1	TRAJ54	82	98	1.55581e-06	0.943548
ENSG00000256043.2	CTSO	136	191	1.56185e-06	0.71074
ENSG00000225616.2	RP4-604A21.1	1027	2020	1.57662e-06	0.224787
ENSG00000110665.11	C11orf21	85	103	1.59709e-06	0.923596
ENSG00000224546.2	EIF4BP3	243	391	1.63514e-06	0.514494
ENSG00000165406.15	MARCH8	147	211	1.64754e-06	0.679279
ENSG00000105879.11	CBLL1	406	714	1.67494e-06	0.386262
ENSG00000213865.7	C8orf44	138	195	1.7501e-06	0.7019
ENSG00000165795.21	NDRG2	83	100	1.79068e-06	0.931889
ENSG00000160310.16	PRMT2	1708	3516	1.82708e-06	0.159079
ENSG00000109654.14	TRIM2	89	110	1.83376e-06	0.89508
ENSG00000235078.1	AC142528.1	61	65	1.83507e-06	1.10908
ENSG00000173208.3	ABCD2	51	50	1.84782e-06	1.22928
ENSG00000185220.11	PGBD2	161	237	1.85564e-06	0.64288
ENSG00000076555.15	ACACB	55	56	1.92874e-06	1.17471
ENSG00000188322.4	SBK1	93	117	2.04346e-06	0.8695
ENSG00000203497.2	PDCD4-AS1	107	141	2.12405e-06	0.802622
ENSG00000179010.14	MRFAP1	1120	2225	2.14584e-06	0.210399
ENSG00000243824.1	RPL12P6	499	906	2.20496e-06	0.340235
ENSG00000053918.15	KCNQ1	79	94	2.22872e-06	0.949898
ENSG00000104848.1	KCNA7	38	32	2.24927e-06	1.44863
ENSG00000220842.6	RP11-572P18.1	205	320	2.25413e-06	0.558258
ENSG00000163131.10	CTSS	657	1235	2.25413e-06	0.29016
ENSG00000266947.1	RP11-799D4.4	82	99	2.297e-06	0.928901
ENSG00000079335.18	CDC14A	198	307	2.37116e-06	0.567968
ENSG00000273669.1	RP11-405M12.4	31	23	2.3949e-06	1.63134
ENSG00000205302.6	SNX2	534	979	2.39987e-06	0.326237
ENSG00000227525.4	RPL7P6	321	546	2.4042e-06	0.434378
ENSG00000259943.1	RP1-39G22.7	98	126	2.44868e-06	0.838136
ENSG00000127585.11	FBXL16	77	91	2.46368e-06	0.959698
ENSG00000174353.17	STAG3L3	773	1481	2.4817e-06	0.262675
ENSG00000275258.1	AC004832.1	72	83	2.54375e-06	0.995591
ENSG00000075292.18	ZNF638	700	1327	2.62034e-06	0.277964
ENSG00000268362.5	CTD-2017D11.1	141	202	2.66814e-06	0.682046
ENSG00000189067.12	LITAF	1517	3098	2.66814e-06	0.17059
ENSG00000244053.1	RPL13AP2	96	123	2.81137e-06	0.843154
ENSG00000280969.1	RPS4Y2	25	16	2.86858e-06	1.84456
ENSG00000218426.5	RP11-475C16.1	2589	5509	2.87648e-06	0.11131
ENSG00000211747.3	TRBV20-1	30	22	2.97509e-06	1.64816
ENSG00000145687.15	SSBP2	247	402	2.98991e-06	0.498021
ENSG00000108219.14	TSPAN14	548	1010	3.01471e-06	0.318598
ENSG00000171443.6	ZNF524	519	950	3.04675e-06	0.328513
ENSG00000154767.14	XPC	515	942	3.14816e-06	0.329551
ENSG00000116266.10	STXBP3	953	1869	3.27703e-06	0.228987
ENSG00000276141.4	WHAMMP3	91	115	3.30904e-06	0.86301
ENSG00000130255.12	RPL36	5471	12520	3.30904e-06	0.0063478
ENSG00000196458.10	ZNF605	179	273	3.42422e-06	0.591765
ENSG00000136051.13	KIAA1033	423	754	3.51399e-06	0.366799
ENSG00000124587.13	PEX6	173	262	3.58453e-06	0.601911
ENSG00000235859.5	AC006978.6	110	148	3.70861e-06	0.772612
ENSG00000269821.1	KCNQ1OT1	252	413	3.77718e-06	0.487988
ENSG00000239532.1	RP11-9D8.1	212	336	3.87889e-06	0.536309
ENSG00000167077.12	MEI1	394	696	3.99114e-06	0.379814
ENSG00000176390.11	CRLF3	914	1788	4.22365e-06	0.232625
ENSG00000213614.9	HEXA	475	862	4.27254e-06	0.340946
ENSG00000260912.1	RP11-363E7.4	54	56	4.2752e-06	1.14824
ENSG00000151702.16	FLI1	408	725	4.31369e-06	0.371294
ENSG00000159904.11	ZNF890P	16	7	4.45852e-06	2.39335
ENSG00000248367.1	CTB-129O4.1	38	33	4.6149e-06	1.40424
ENSG00000237429.1	RP1-159A19.4	21	12	4.76078e-06	2.00806
ENSG00000278607.1	RP11-405M12.3	21	12	4.76078e-06	2.00806
ENSG00000167325.14	RRM1	213	339	4.81039e-06	0.530274
ENSG00000224340.1	RP11-496H15.2	143	208	4.92616e-06	0.660138
ENSG00000181218.5	HIST3H2A	194	303	4.99933e-06	0.557445
ENSG00000103269.13	RHBDL1	17	8	5.04767e-06	2.28817
ENSG00000228886.1	RP11-290D2.3	17	8	5.04767e-06	2.28817
ENSG00000130643.8	CALY	20	11	5.10649e-06	2.0632
ENSG00000143515.16	ATP8B2	156	232	5.10649e-06	0.628127
ENSG00000184602.5	SNN	178	273	5.17013e-06	0.583682
ENSG00000165646.11	SLC18A2	18	9	5.31543e-06	2.20071
ENSG00000211746.3	TRBV19	19	10	5.31543e-06	2.12671
ENSG00000227775.3	RP1-283E3.4	140	203	5.52755e-06	0.664653
ENSG00000141699.10	FAM134C	363	636	5.79827e-06	0.391649
ENSG00000151846.8	PABPC3	104	139	5.82495e-06	0.782205
ENSG00000177627.9	C12orf54	351	612	5.9429e-06	0.398645
ENSG00000278158.1	AP001059.6	34	28	6.11443e-06	1.48081
ENSG00000223676.1	RPL34P26	113	155	6.2309e-06	0.74476
ENSG00000124523.14	SIRT5	155	231	6.2439e-06	0.625081
ENSG00000240068.1	RPL21P42	84	105	6.24951e-06	0.878778
ENSG00000142534.6	RPS11	5217	11789	6.34148e-06	0.0245569
ENSG00000237753.1	AC079922.3	70	82	6.47205e-06	0.972437
ENSG00000029534.19	ANK1	65	74	6.553e-06	1.01362
ENSG00000107099.15	DOCK8	845	1645	6.55389e-06	0.239642
ENSG00000181754.6	AMIGO1	44	42	6.61449e-06	1.26782
ENSG00000128513.14	POT1	133	191	6.61449e-06	0.67856
ENSG00000276136.1	RP11-50I19.2	73	87	6.78465e-06	0.947587
ENSG00000115459.17	ELMOD3	385	682	7.09478e-06	0.375793
ENSG00000163792.6	TCF23	30	23	7.14804e-06	1.58403
ENSG00000267750.5	RUNDC3A-AS1	52	54	7.25913e-06	1.14626
ENSG00000106789.12	CORO2A	107	145	7.32668e-06	0.762264
ENSG00000125651.13	GTF2F1	593	1112	7.40315e-06	0.293653
ENSG00000197124.11	ZNF682	148	219	7.73316e-06	0.635372
ENSG00000147894.14	C9orf72	131	188	7.77646e-06	0.67954
ENSG00000251474.6	RPL32P3	347	606	7.94795e-06	0.396324
ENSG00000243680.1	RPL37P23	621	1172	8.44252e-06	0.284399
ENSG00000235863.3	B3GALT4	270	453	8.528e-06	0.454154
ENSG00000165322.17	ARHGAP12	134	194	9.01626e-06	0.666882
ENSG00000226664.1	RP4-745E8.2	12	4	9.3019e-06	2.78567
ENSG00000255459.1	RP11-52B19.10	12	4	9.3019e-06	2.78567
ENSG00000265752.2	RP11-403A21.1	12	4	9.3019e-06	2.78567
ENSG00000167984.16	NLRC3	235	385	9.3019e-06	0.488508
ENSG00000231747.1	AC079922.2	222	360	9.66401e-06	0.503269
ENSG00000198932.12	GPRASP1	70	83	9.73364e-06	0.954949
ENSG00000233483.2	CTD-2020K17.4	70	83	9.73364e-06	0.954949
ENSG00000108799.12	EZH1	267	448	9.89856e-06	0.454047
ENSG00000145247.11	OCIAD2	1740	3613	1.01646e-05	0.146596
ENSG00000250131.1	RP11-130F10.1	9	2	1.02952e-05	3.37063
ENSG00000186462.8	NAP1L2	58	64	1.05557e-05	1.05869
ENSG00000135951.14	TSGA10	203	324	1.0774e-05	0.526192
ENSG00000241739.1	CTD-2290C23.2	122	173	1.07937e-05	0.696815
ENSG00000198586.13	TLK1	789	1531	1.10213e-05	0.244329
ENSG00000053371.12	AKR7A2	489	899	1.11761e-05	0.322219
ENSG00000255899.1	XXbac-BPG299F13.16	71	85	1.12607e-05	0.941062
ENSG00000047056.14	WDR37	220	357	1.13079e-05	0.502285
ENSG00000164729.7	SLC35G3	7	1	1.13511e-05	4.00806
ENSG00000243872.3	RN7SL464P	7	1	1.13511e-05	4.00806
ENSG00000008282.8	SYPL1	1067	2131	1.15379e-05	0.202735
ENSG00000006638.11	TBXA2R	23	15	1.16879e-05	1.81738
ENSG00000230438.6	SERPINB9P1	23	15	1.16879e-05	1.81738
ENSG00000260496.3	RP11-161M6.3	23	15	1.16879e-05	1.81738
ENSG00000154358.19	OBSCN	61	69	1.18723e-05	1.02292
ENSG00000234004.4	RP11-543B16.1	119	168	1.19225e-05	0.703206
ENSG00000227053.1	RP11-395B7.4	124	177	1.19374e-05	0.687297
ENSG00000231333.2	RPL34P6	275	465	1.19673e-05	0.442907
ENSG00000227694.1	RPL23AP74	3441	7499	1.20738e-05	0.0768356
ENSG00000164951.15	PDP1	148	221	1.2376e-05	0.622257
ENSG00000162892.15	IL24	48	49	1.23802e-05	1.17096
ENSG00000165434.7	PGM2L1	334	583	1.23962e-05	0.397058
ENSG00000239412.1	RPL21P71	78	97	1.30779e-05	0.886195
ENSG00000160255.16	ITGB2	1080	2161	1.31344e-05	0.200038
ENSG00000225770.1	AC092933.3	393	703	1.31531e-05	0.361711
ENSG00000137171.14	KLC4	107	147	1.31574e-05	0.742501
ENSG00000163682.15	RPL9	5455	12464	1.3588e-05	0.00858987
ENSG00000121104.7	FAM117A	241	399	1.3804e-05	0.47335
ENSG00000260719.1	AC009133.17	27	20	1.39868e-05	1.63367
ENSG00000139636.15	LMBR1L	380	677	1.39993e-05	0.367549
ENSG00000183808.11	RBM12B	145	216	1.40227e-05	0.625727
ENSG00000222020.2	AC062017.1	70	84	1.43659e-05	0.937671
ENSG00000113119.12	TMCO6	198	316	1.44882e-05	0.526282
ENSG00000270557.1	RP11-546J1.1	13	5	1.45239e-05	2.57922
ENSG00000145703.15	IQGAP2	497	918	1.45677e-05	0.315458
ENSG00000100802.14	C14orf93	73	89	1.46576e-05	0.914797
ENSG00000197776.7	KLHDC1	53	57	1.50604e-05	1.09574
ENSG00000238121.5	LINC00426	53	57	1.50604e-05	1.09574
ENSG00000278867.1	RP11-640N20.4	65	76	1.51778e-05	0.975146
ENSG00000207782.2	MIR150	21	13	1.57928e-05	1.89258
ENSG00000263400.6	TMEM220-AS1	21	13	1.57928e-05	1.89258
ENSG00000250321.1	RP11-478C6.4	1160	2338	1.58286e-05	0.189556
ENSG00000120055.7	C10orf95	142	211	1.58614e-05	0.629354
ENSG00000255074.1	RP11-140L24.3	219	357	1.58924e-05	0.495713
ENSG00000236830.6	CBR3-AS1	83	106	1.58986e-05	0.847825
ENSG00000120696.8	KBTBD7	149	224	1.60335e-05	0.61252
ENSG00000241074.3	RN7SL813P	30	24	1.6048e-05	1.52263
ENSG00000249684.5	RP11-423H2.3	33	28	1.6282e-05	1.43775
ENSG00000147364.16	FBXO25	373	664	1.63626e-05	0.368698
ENSG00000226752.7	PSMD5-AS1	813	1587	1.63641e-05	0.235731
ENSG00000185658.13	BRWD1	529	986	1.69065e-05	0.302386
ENSG00000215467.2	RPL27AP	212	344	1.75485e-05	0.502362
ENSG00000181523.12	SGSH	133	195	1.80146e-05	0.648658
ENSG00000232098.3	CTD-2619J13.14	178	279	1.80831e-05	0.552318
ENSG00000121989.14	ACVR2A	117	166	1.81373e-05	0.696031
ENSG00000197622.12	CDC42SE1	1971	4140	1.81654e-05	0.130003
ENSG00000125691.12	RPL23	5068	11416	1.84707e-05	0.0291371
ENSG00000041515.15	MYO16	14	6	1.87732e-05	2.4231
ENSG00000074706.13	IPCEF1	330	578	1.89296e-05	0.392102
ENSG00000229585.4	RPL21P44	113	159	1.89882e-05	0.708002
ENSG00000246898.1	LINC00920	52	56	1.95113e-05	1.09379
ENSG00000278601.1	RP11-348N5.9	59	67	1.9702e-05	1.01726
ENSG00000280181.1	RP11-629N8.4	50	53	2.02549e-05	1.11664
ENSG00000240674.1	RP11-366M4.1	602	1141	2.07045e-05	0.278243
ENSG00000140043.11	PTGR2	73	90	2.12492e-05	0.898677
ENSG00000186231.16	KLHL32	25	18	2.13488e-05	1.67464
ENSG00000118620.12	ZNF430	579	1093	2.15189e-05	0.284048
ENSG00000103174.11	NAGPA	269	457	2.1907e-05	0.436118
ENSG00000167615.16	LENG8	486	899	2.23278e-05	0.313341
ENSG00000255045.1	RP11-677M14.2	37	34	2.24616e-05	1.3227
ENSG00000141665.11	FBXO15	17	9	2.27071e-05	2.11824
ENSG00000187808.4	SOWAHD	17	9	2.27071e-05	2.11824
ENSG00000215267.8	AKR1C7P	16	8	2.27852e-05	2.20071
ENSG00000081377.16	CDC14B	60	69	2.34523e-05	0.999072
ENSG00000127184.10	COX7C	4933	11080	2.38489e-05	0.0332852
ENSG00000103489.11	XYLT1	71	87	2.3923e-05	0.90751
ENSG00000166501.12	PRKCB	545	1023	2.46582e-05	0.292228
ENSG00000100592.15	DAAM1	327	574	2.51906e-05	0.388946
ENSG00000163935.13	SFMBT1	326	572	2.52352e-05	0.389563
ENSG00000147604.13	RPL7	5466	12506	2.53973e-05	0.00664285
ENSG00000259926.1	RP11-44F14.5	58	66	2.54809e-05	1.01429
ENSG00000254614.2	AP003068.23	28	22	2.5838e-05	1.54863
ENSG00000280739.2	EIF1B-AS1	41	40	2.61017e-05	1.23633
ENSG00000171943.11	SRGAP2C	167	260	2.62735e-05	0.562042
ENSG00000046651.14	OFD1	741	1439	2.77731e-05	0.243185
ENSG00000101079.20	NDRG3	249	419	2.79662e-05	0.449901
ENSG00000254838.5	GVINP1	428	781	2.81425e-05	0.332994
ENSG00000105223.19	PLD3	442	810	2.85021e-05	0.32683
ENSG00000236829.9	Z97634.3	106	148	2.87196e-05	0.719173
ENSG00000225051.5	HMGB3P22	36	33	2.9171e-05	1.32624
ENSG00000182179.10	UBA7	210	343	2.94194e-05	0.492887
ENSG00000227063.5	RPL41P1	218	359	3.19336e-05	0.48105
ENSG00000106688.11	SLC1A1	10	3	3.20518e-05	2.93767
ENSG00000255188.1	RP11-507F16.1	10	3	3.20518e-05	2.93767
ENSG00000172053.15	QARS	827	1625	3.22376e-05	0.226225
ENSG00000234961.1	RP11-124N14.3	80	103	3.24539e-05	0.836133
ENSG00000130956.13	HABP4	248	418	3.27137e-05	0.447543
ENSG00000013725.14	CD6	1500	3098	3.37732e-05	0.154331
ENSG00000243829.1	CTB-33G10.1	306	534	3.4818e-05	0.397398
ENSG00000100422.13	CERK	472	874	3.52004e-05	0.311859
ENSG00000265996.1	MIR3671	55	62	3.5778e-05	1.02787
ENSG00000243943.9	ZNF512	163	254	3.64631e-05	0.560749
ENSG00000164691.16	TAGAP	654	1257	3.72185e-05	0.258084
ENSG00000172766.18	NAA16	243	409	3.7646e-05	0.449561
ENSG00000135926.12	TMBIM1	501	935	3.7646e-05	0.30055
ENSG00000077454.15	LRCH4	63	75	3.76595e-05	0.949167
ENSG00000146083.11	RNF44	329	581	3.77483e-05	0.380255
ENSG00000187257.14	RSBN1L	866	1711	3.80526e-05	0.218305
ENSG00000109062.9	SLC9A3R1	878	1737	3.83913e-05	0.216401
ENSG00000274349.4	ZNF658	22	15	3.88263e-05	1.75325
ENSG00000104763.17	ASAH1	375	675	3.97259e-05	0.352709
ENSG00000210196.2	MT-TP	631	1209	3.98435e-05	0.262604
ENSG00000230721.1	RP4-612B15.2	90	121	4.11645e-05	0.773696
ENSG00000273221.1	RP5-1180E21.5	363	651	4.24595e-05	0.358018
ENSG00000165312.6	OTUD1	171	270	4.29931e-05	0.541743
ENSG00000197182.12	MIRLET7BHG	119	173	4.35962e-05	0.660895
ENSG00000188266.13	HYKK	39	38	4.45622e-05	1.23818
ENSG00000258962.2	RP11-747H7.1	47	50	4.47673e-05	1.11144
ENSG00000226532.1	RP5-1052M9.1	576	1094	4.47673e-05	0.275234
ENSG00000243779.1	RP11-681N23.1	349	623	4.54515e-05	0.364701
ENSG00000221817.9	PPP3CB-AS1	155	240	4.58249e-05	0.56994
ENSG00000177590.7	GIMAP3P	54	61	4.62791e-05	1.02486
ENSG00000033800.13	PIAS1	542	1023	4.71367e-05	0.284265
ENSG00000236801.1	RPL24P8	1034	2078	4.73103e-05	0.193746
ENSG00000128040.10	SPINK2	134	201	4.84184e-05	0.615743
ENSG00000262587.2	RP11-266L9.4	34	31	4.93476e-05	1.33397
ENSG00000279410.1	RP11-1102P22.3	34	31	4.93476e-05	1.33397
ENSG00000070269.13	TMEM260	102	143	5.20545e-05	0.71326
ENSG00000100311.16	PDGFB	25	19	5.20734e-05	1.59663
ENSG00000205758.11	CRYZL1	561	1064	5.24206e-05	0.27728
ENSG00000138767.12	CNOT6L	488	911	5.24864e-05	0.300136
ENSG00000119397.16	CNTRL	463	859	5.28912e-05	0.30906
ENSG00000184612.8	RPL7P26	118	172	5.34893e-05	0.657084
ENSG00000134193.14	REG4	60	71	5.37262e-05	0.957849
ENSG00000152904.11	GGPS1	645	1242	5.4239e-05	0.255412
ENSG00000103199.13	ZNF500	186	300	5.4689e-05	0.511046
ENSG00000186517.13	ARHGAP30	1177	2393	5.60541e-05	0.177
ENSG00000261386.2	CTD-2012K14.6	66	81	5.65305e-05	0.90525
ENSG00000267390.1	RP11-635N19.1	66	81	5.65305e-05	0.90525
ENSG00000212505.1	RNA5SP299	11	4	5.78435e-05	2.66014
ENSG00000280685.1	AP000887.1	11	4	5.78435e-05	2.66014
ENSG00000141376.20	BCAS3	120	176	5.81568e-05	0.648165
ENSG00000213051.3	RPL5P5	234	394	5.83227e-05	0.449019
ENSG00000253982.1	CTD-2336O2.1	234	394	5.83227e-05	0.449019
ENSG00000219665.8	CTD-2006C1.2	372	672	5.84323e-05	0.347547
ENSG00000233382.6	NKAPP1	95	131	5.86154e-05	0.737139
ENSG00000124098.9	FAM210B	192	312	5.8822e-05	0.500266
ENSG00000133247.13	SUV420H2	87	117	5.96689e-05	0.773285
ENSG00000175322.11	ZNF519	87	117	5.96689e-05	0.773285
ENSG00000196544.7	BORCS6	304	534	6.06644e-05	0.387937
ENSG00000158805.11	ZNF276	432	796	6.09976e-05	0.318969
ENSG00000187260.15	WDR86	33	30	6.3886e-05	1.33821
ENSG00000229503.1	AC092155.1	453	840	6.40637e-05	0.309828
ENSG00000240342.3	RPS2P5	1439	2973	6.44535e-05	0.153853
ENSG00000257108.1	NHLRC4	24	18	6.48439e-05	1.61574
ENSG00000102805.13	CLN5	231	389	6.75408e-05	0.448829
ENSG00000138764.13	CCNG2	234	395	6.84243e-05	0.445362
ENSG00000177738.3	CTD-2201E18.3	85	114	6.94217e-05	0.777207
ENSG00000204934.10	ATP6V0E2-AS1	35	33	7.07994e-05	1.28559
ENSG00000246790.2	RP11-730K11.1	30	26	7.09946e-05	1.40716
ENSG00000243720.1	RPL21P127	54	62	7.11477e-05	1.0014
ENSG00000263874.1	LINC00672	78	102	7.20548e-05	0.813683
ENSG00000166669.13	ATF7IP2	285	497	7.232e-05	0.398422
ENSG00000078053.16	AMPH	114	166	7.35208e-05	0.658556
ENSG00000144218.18	AFF3	18	11	7.44199e-05	1.9112
ENSG00000237892.1	KLF7-IT1	18	11	7.44199e-05	1.9112
ENSG00000271964.1	RP11-415F23.2	99	139	7.50612e-05	0.711121
ENSG00000228434.1	AC004951.6	706	1376	7.73532e-05	0.237966
ENSG00000108840.15	HDAC5	343	615	7.76367e-05	0.358328
ENSG00000166262.15	FAM227B	72	92	7.82964e-05	0.847069
ENSG00000186496.10	ZNF396	12	5	7.91328e-05	2.46374
ENSG00000270964.1	RP11-502I4.3	12	5	7.91328e-05	2.46374
ENSG00000172340.14	SUCLG2	557	1060	8.03405e-05	0.272391
ENSG00000136631.12	VPS45	154	241	8.29753e-05	0.554603
ENSG00000234118.1	RPL13AP6	248	424	8.31783e-05	0.426982
ENSG00000244485.1	RPL18P13	249	426	8.32765e-05	0.425998
ENSG00000107890.16	ANKRD26	147	228	8.71305e-05	0.567488
ENSG00000137497.17	NUMA1	312	553	8.89683e-05	0.374972
ENSG00000196268.11	ZNF493	226	381	9.10802e-05	0.447238
ENSG00000241764.3	AC002467.7	61	74	9.13662e-05	0.92199
ENSG00000279425.1	CTD-2017D11.2	53	61	9.19928e-05	0.997889
ENSG00000236929.2	RP11-699A7.1	16	9	9.22422e-05	2.03078
ENSG00000220008.3	LINGO3	26	21	9.24899e-05	1.50883
ENSG00000242798.1	RP11-506M12.1	8	2	9.31802e-05	3.20071
ENSG00000279662.1	RP11-609N14.4	8	2	9.31802e-05	3.20071
ENSG00000133392.16	MYH11	162	257	9.70714e-05	0.534931
ENSG00000226200.6	SGMS1-AS1	36	35	9.8295e-05	1.24135
ENSG00000135960.9	EDAR	14	7	9.85002e-05	2.20071
ENSG00000181626.11	ANKRD62	14	7	9.85002e-05	2.20071
ENSG00000259065.1	RP5-1021I20.1	71	91	9.93204e-05	0.842658
ENSG00000253716.5	MINCR	164	261	0.000100352	0.530352
ENSG00000229980.4	TOB1-AS1	42	44	0.000100934	1.13359
ENSG00000141298.17	SSH2	362	656	0.000100934	0.343
ENSG00000196935.8	SRGAP1	110	160	0.000101175	0.660138
ENSG00000261326.2	LINC01355	154	242	0.000101266	0.548629
ENSG00000168216.10	LMBRD1	423	782	0.000102361	0.314195
ENSG00000232429.3	RPL21P131	423	782	0.000102361	0.314195
ENSG00000196588.14	MKL1	166	265	0.000103422	0.525897
ENSG00000244743.1	RP11-8P13.1	75	98	0.000104448	0.814815
ENSG00000271614.1	LINC00936	199	329	0.000106633	0.475387
ENSG00000160145.15	KALRN	31	28	0.000107092	1.34755
ENSG00000178852.15	EFCAB13	31	28	0.000107092	1.34755
ENSG00000161016.15	RPL8	5450	12456	0.000107092	0.00819319
ENSG00000167699.13	GLOD4	759	1494	0.000111358	0.223698
ENSG00000100284.20	TOM1	265	460	0.000112557	0.405064
ENSG00000180884.9	ZNF792	63	78	0.000117467	0.892584
ENSG00000144026.11	ZNF514	114	168	0.000119925	0.641278
ENSG00000117155.16	SSX2IP	93	130	0.000119957	0.717497
ENSG00000182195.7	LDOC1	93	130	0.000119957	0.717497
ENSG00000244486.7	SCARF2	21	15	0.000123789	1.68613
ENSG00000259699.2	HMGB1P8	89	123	0.000123789	0.733925
ENSG00000213366.12	GSTM2	35	34	0.000127935	1.24253
ENSG00000164733.20	CTSB	734	1442	0.000128112	0.226487
ENSG00000161149.11	TUBA3FP	50	57	0.000129025	1.01167
ENSG00000101405.3	OXT	67	85	0.000129659	0.857404
ENSG00000213228.5	RPL12P38	244	419	0.000129659	0.420637
ENSG00000108423.14	TUBD1	246	423	0.00012982	0.418707
ENSG00000226439.3	RP11-621K7.1	203	338	0.000130006	0.465162
ENSG00000089335.20	ZNF302	547	1044	0.000130643	0.268197
ENSG00000179456.10	ZBTB18	64	80	0.000131872	0.878778
ENSG00000034533.11	ASTE1	185	303	0.000132374	0.488913
ENSG00000247121.6	CTD-2260A17.2	39	40	0.000132728	1.16418
ENSG00000122507.20	BBS9	86	118	0.000134642	0.744328
ENSG00000267080.5	ASB16-AS1	172	278	0.000136001	0.50803
ENSG00000005448.16	WDR54	672	1310	0.000136001	0.237672
ENSG00000120925.13	RNF170	211	354	0.000136107	0.4542
ENSG00000245556.2	SCAMP1-AS1	160	255	0.000137113	0.528281
ENSG00000196284.13	SUPT3H	493	931	0.000138962	0.283512
ENSG00000172932.14	ANKRD13D	558	1068	0.000140024	0.264131
ENSG00000169925.16	BRD3	527	1003	0.00014622	0.272259
ENSG00000168564.5	CDKN2AIP	391	719	0.000147336	0.321883
ENSG00000177666.15	PNPLA2	453	848	0.000149979	0.296153
ENSG00000229590.3	MSX2P1	6	1	0.000154607	3.78567
ENSG00000232229.5	LINC00865	6	1	0.000154607	3.78567
ENSG00000249236.1	CTD-2227I18.1	6	1	0.000154607	3.78567
ENSG00000280914.1	Metazoa_SRP	6	1	0.000154607	3.78567
ENSG00000281439.1	Metazoa_SRP	6	1	0.000154607	3.78567
ENSG00000272825.1	LL21NC02-1C16.2	6	0	0.000154607	2.58496
ENSG00000266527.1	RP11-138P22.1	44	48	0.00015761	1.07518
ENSG00000113558.18	SKP1	3566	7838	0.000157861	0.064527
ENSG00000262580.5	RP11-334C17.5	54	64	0.000161539	0.955593
ENSG00000213190.3	MLLT11	104	151	0.000163116	0.662741
ENSG00000063015.19	SEZ6	105	153	0.000170926	0.657564
ENSG00000272189.1	RP3-325F22.5	112	166	0.000178872	0.633021
ENSG00000197933.12	ZNF823	47	53	0.000180322	1.02737
ENSG00000241295.1	ZBTB20-AS2	47	53	0.000180322	1.02737
ENSG00000236862.1	RPS20P24	29	26	0.000180589	1.35825
ENSG00000273061.1	CDC37L1-AS1	74	98	0.000181293	0.795449
ENSG00000100938.17	GMPR2	343	622	0.000183315	0.342
ENSG00000150991.14	UBC	3643	8021	0.000184712	0.0620508
ENSG00000196712.16	NF1	229	392	0.00019933	0.4252
ENSG00000257242.7	LINC01619	103	150	0.000201406	0.658388
ENSG00000112473.16	SLC39A7	826	1646	0.000201406	0.205955
ENSG00000225419.1	RPL21P3	93	132	0.000206952	0.695471
ENSG00000133460.19	SLC2A11	131	202	0.000207359	0.575917
ENSG00000143457.10	GOLPH3L	199	333	0.000208638	0.457952
ENSG00000256594.7	RP11-705C15.2	492	933	0.000209683	0.277487
ENSG00000157765.11	SLC34A2	9	3	0.000220522	2.78567
ENSG00000249109.1	RP11-1026M7.2	9	3	0.000220522	2.78567
ENSG00000245970.2	KB-1208A12.3	368	675	0.000220796	0.325524
ENSG00000204371.11	EHMT2	351	640	0.000221515	0.334105
ENSG00000185245.7	GP1BA	95	136	0.000230017	0.683099
ENSG00000180011.6	ZADH2	225	385	0.000230336	0.425772
ENSG00000223968.1	AC098614.1	77	104	0.000231345	0.767053
ENSG00000213983.11	AP1G2	499	949	0.00023783	0.273338
ENSG00000228451.3	SDAD1P1	63	80	0.000239966	0.856058
ENSG00000228903.6	RASA4CP	291	518	0.000240628	0.368773
ENSG00000139278.9	GLIPR1	688	1351	0.000240628	0.227159
ENSG00000233184.6	RP11-421L21.3	197	330	0.000243005	0.456436
ENSG00000167613.15	LAIR1	114	171	0.000243191	0.615743
ENSG00000164615.4	CAMLG	1287	2658	0.000244084	0.154377
ENSG00000121486.11	TRMT1L	152	243	0.000261005	0.523821
ENSG00000139610.1	CELA1	30	28	0.000265112	1.30024
ENSG00000224892.6	RPS4XP16	255	446	0.000267077	0.394159
ENSG00000163050.16	ADCK3	252	440	0.000268106	0.396626
ENSG00000243926.1	TIPARP-AS1	75	101	0.00026913	0.771313
ENSG00000218265.1	RPS4XP7	241	418	0.000270265	0.406236
ENSG00000051596.9	THOC3	371	683	0.000271002	0.32024
ENSG00000136802.11	LRRC8A	170	278	0.000275012	0.491156
ENSG00000243388.1	RPL3P3	58	72	0.000277299	0.888762
ENSG00000196214.10	ZNF766	366	673	0.000281366	0.321943
ENSG00000233558.1	RP3-486I3.4	805	1605	0.000281366	0.205193
ENSG00000177570.13	SAMD12	32	31	0.000283826	1.24651
ENSG00000089009.15	RPL6	5328	12115	0.000286803	0.0155775
ENSG00000111846.15	GCNT2	38	40	0.000291036	1.12671
ENSG00000150076.22	CCDC7	34	34	0.000293847	1.20071
ENSG00000176920.11	FUT2	36	37	0.000295647	1.16118
ENSG00000198169.8	ZNF251	85	119	0.00029634	0.715279
ENSG00000181444.12	ZNF467	50	59	0.000298017	0.961919
ENSG00000152234.15	ATP5A1	2391	5142	0.000301416	0.0959904
ENSG00000273145.1	CITF22-92A6.1	21	16	0.00030217	1.59302
ENSG00000055163.18	CYFIP2	721	1425	0.000308696	0.217815
ENSG00000226791.6	AC109826.1	53	64	0.000309014	0.928626
ENSG00000182899.14	RPL35A	5471	12534	0.000309168	0.00473547
ENSG00000090905.17	TNRC6A	652	1277	0.000310243	0.230891
ENSG00000198909.7	MAP3K3	190	318	0.00032342	0.457679
ENSG00000130703.15	OSBPL2	169	277	0.000324118	0.487843
ENSG00000170846.16	AC093323.3	308	555	0.000324281	0.351148
ENSG00000278768.1	BACE1-AS	82	114	0.000325484	0.725368
ENSG00000144182.16	LIPT1	143	227	0.000327852	0.534029
ENSG00000175938.6	ORAI3	143	227	0.000327852	0.534029
ENSG00000125246.15	CLYBL	155	250	0.000327852	0.511046
ENSG00000102038.15	SMARCA1	10	4	0.00033076	2.52263
ENSG00000224596.7	ZMIZ1-AS1	10	4	0.00033076	2.52263
ENSG00000236778.7	INTS6-AS1	87	123	0.000331134	0.701135
ENSG00000181896.11	ZNF101	484	921	0.000333869	0.272512
ENSG00000214917.3	RP11-53I6.1	125	193	0.000334761	0.574033
ENSG00000160352.15	ZNF714	157	254	0.000335676	0.506642
ENSG00000127483.17	HP1BP3	1138	2335	0.000345754	0.163784
ENSG00000223466.1	AC064834.2	15	9	0.00035115	1.93767
ENSG00000260790.1	RP11-21M24.2	15	9	0.00035115	1.93767
ENSG00000228429.1	RP5-859M6.1	57	71	0.000351777	0.883849
ENSG00000070413.18	DGCR2	161	262	0.000352325	0.4982
ENSG00000151065.13	DCP1B	214	366	0.000352325	0.426473
ENSG00000272256.1	RP11-489E7.4	214	366	0.000352325	0.426473
ENSG00000059145.18	UNKL	242	422	0.000356027	0.39847
ENSG00000182359.14	KBTBD3	241	420	0.000356173	0.39935
ENSG00000178104.19	PDE4DIP	229	396	0.000357715	0.410553
ENSG00000116191.17	RALGPS2	39	42	0.00036289	1.09379
ENSG00000259715.1	CTD-3110H11.1	31	30	0.000367287	1.24801
ENSG00000260793.2	RP5-882C2.2	89	127	0.00036732	0.687755
ENSG00000227304.3	RP11-791G16.2	341	624	0.000375099	0.328932
ENSG00000137040.9	RANBP6	140	222	0.000375749	0.535573
ENSG00000261248.1	AC009120.10	20	15	0.000376344	1.61574
ENSG00000219274.1	RPS20P2	107	160	0.000378454	0.620245
ENSG00000180875.4	GREM2	14	8	0.000389646	2.00806
ENSG00000164169.12	PRMT9	199	337	0.000393395	0.440726
ENSG00000143224.17	PPOX	156	253	0.000396836	0.503115
ENSG00000183615.5	FAM167B	11	5	0.000396954	2.33821
ENSG00000231672.6	DIRC3	11	5	0.000396954	2.33821
ENSG00000251450.1	RASGRF2-AS1	11	5	0.000396954	2.33821
ENSG00000262292.2	RP11-160E2.11	11	5	0.000396954	2.33821
ENSG00000267568.6	RP11-87G24.3	11	5	0.000396954	2.33821
ENSG00000244146.1	RP11-366M4.2	133	209	0.000399154	0.548629
ENSG00000227399.1	RP11-118F2.2	244	427	0.000406834	0.393351
ENSG00000131375.9	CAPN7	285	510	0.000407544	0.361171
ENSG00000236618.2	PITPNA-AS1	309	559	0.000407544	0.345464
ENSG00000138688.15	KIAA1109	230	399	0.000411405	0.405951
ENSG00000188206.6	HNRNPU-AS1	231	401	0.000411405	0.404997
ENSG00000219755.1	RP1-199J3.5	42	47	0.000418022	1.03843
ENSG00000272279.1	RP11-157J24.2	12	6	0.000422479	2.20071
ENSG00000110429.13	FBXO3	381	708	0.000427947	0.306748
ENSG00000148303.16	RPL7A	5285	12005	0.000428523	0.0170459
ENSG00000133112.16	TPT1	5457	12485	0.000433315	0.00669003
ENSG00000167281.18	RBFOX3	28	26	0.000443081	1.30762
ENSG00000232463.1	RP11-195C7.2	151	244	0.000444589	0.508373
ENSG00000229989.3	MIR181A1HG	56	70	0.000445372	0.878778
ENSG00000280356.1	RP1-101G11.3	40	44	0.000445599	1.0632
ENSG00000139631.18	CSAD	260	460	0.000447649	0.377584
ENSG00000037757.13	MRI1	204	348	0.000464612	0.430188
ENSG00000121690.9	DEPDC7	19	14	0.000468389	1.64128
ENSG00000142937.11	RPS8	5467	12520	0.000468992	0.00529262
ENSG00000229124.6	VIM-AS1	237	414	0.000471297	0.395962
ENSG00000167074.14	TEF	30	29	0.000476667	1.24962
ENSG00000272870.1	RP11-798M19.6	132	208	0.000476881	0.54466
ENSG00000242137.1	RPL11P5	71	96	0.000484289	0.765491
ENSG00000186862.17	PDZD7	25	22	0.000505981	1.38513
ENSG00000203907.9	OOEP	25	22	0.000505981	1.38513
ENSG00000245146.6	LINC01024	25	22	0.000505981	1.38513
ENSG00000268289.1	CTD-2528A14.3	64	84	0.000509164	0.808388
ENSG00000185418.15	TARSL2	343	631	0.000518103	0.321274
ENSG00000213445.8	SIPA1	552	1070	0.000527524	0.245835
ENSG00000166783.19	KIAA0430	249	439	0.000528697	0.382631
ENSG00000177042.14	TMEM80	247	435	0.00053116	0.384202
ENSG00000161542.16	PRPSAP1	432	817	0.000555522	0.281401
ENSG00000109189.12	USP46	99	147	0.000571557	0.63039
ENSG00000243176.5	RP11-550I24.2	39	43	0.000581507	1.05984
ENSG00000118482.11	PHF3	519	1001	0.000581517	0.25307
ENSG00000152763.16	WDR78	18	13	0.000582865	1.67019
ENSG00000228224.3	NACAP1	326	597	0.000586979	0.327847
ENSG00000244363.3	RPL7P23	256	454	0.000592959	0.374157
ENSG00000142227.10	EMP3	4286	9560	0.000593323	0.0433271
ENSG00000154930.14	ACSS1	392	734	0.000594285	0.295779
ENSG00000166405.14	RIC3	323	591	0.000598591	0.329082
ENSG00000154153.13	FAM134B	379	707	0.000599452	0.301194
ENSG00000224078.12	SNHG14	245	432	0.000611844	0.382456
ENSG00000236810.5	TCEB3-AS1	89	129	0.000613213	0.665212
ENSG00000085871.8	MGST2	95	140	0.000620137	0.641278
ENSG00000174839.12	DENND6A	136	217	0.000624609	0.526618
ENSG00000258325.2	RP4-816N1.6	47	56	0.000628261	0.94794
ENSG00000122986.13	HVCN1	53	66	0.000646336	0.884232
ENSG00000252620.1	RNU6ATAC24P	33	34	0.000648824	1.15764
ENSG00000147251.15	DOCK11	366	681	0.000670896	0.304895
ENSG00000115896.15	PLCL1	91	133	0.000671313	0.653218
ENSG00000180481.10	GLIPR1L2	21	17	0.000675723	1.50556
ENSG00000149527.17	PLCH2	60	78	0.000677457	0.822194
ENSG00000256223.5	ZNF10	60	78	0.000677457	0.822194
ENSG00000139266.5	MARCH9	319	584	0.000690702	0.328294
ENSG00000160305.17	DIP2A	247	437	0.000695181	0.377584
ENSG00000183878.15	UTY	247	437	0.000695181	0.377584
ENSG00000246859.2	STARD4-AS1	40	45	0.000703311	1.03078
ENSG00000189339.11	SLC35E2B	331	609	0.000709611	0.321095
ENSG00000162222.13	TTC9C	416	786	0.000713819	0.28276
ENSG00000206344.6	HCG27	17	12	0.000715708	1.70321
ENSG00000214896.4	RPSAP55	17	12	0.000715708	1.70321
ENSG00000271320.1	RP11-1152H14.1	17	12	0.000715708	1.70321
ENSG00000132849.19	INADL	200	343	0.000724841	0.422497
ENSG00000132005.8	RFX1	218	379	0.000731803	0.402836
ENSG00000162438.11	CTRC	7	2	0.000749477	3.00806
ENSG00000175518.6	UBQLNL	7	2	0.000749477	3.00806
ENSG00000265524.1	AC134300.1	7	2	0.000749477	3.00806
ENSG00000267868.1	RP11-120K24.3	7	2	0.000749477	3.00806
ENSG00000239636.1	RP4-728D4.2	78	110	0.000764679	0.704748
ENSG00000204977.9	TRIM13	632	1246	0.000803334	0.221398
ENSG00000142303.13	ADAMTS10	55	70	0.000807615	0.852783
ENSG00000151338.18	MIPOL1	28	27	0.000813003	1.25317
ENSG00000125703.14	ATG4C	142	230	0.000823043	0.504963
ENSG00000108984.13	MAP2K6	32	33	0.000846928	1.15631
ENSG00000243537.1	CTC-458A3.1	32	33	0.000846928	1.15631
ENSG00000085365.17	SCAMP1	206	356	0.000847179	0.411473
ENSG00000166250.11	CLMP	23	20	0.000848881	1.40234
ENSG00000279330.1	AJ003147.11	23	20	0.000848881	1.40234
ENSG00000231663.1	RP5-827C21.4	80	114	0.000853766	0.689744
ENSG00000108298.9	RPL19	5474	12550	0.000869808	0.00368588
ENSG00000207091.1	Y_RNA	71	98	0.000871505	0.735743
ENSG00000218510.6	LINC00339	147	240	0.000872851	0.493488
ENSG00000189152.10	GRAPL	16	11	0.000873865	1.74127
ENSG00000120860.10	CCDC53	478	919	0.000896603	0.257652
ENSG00000115020.16	PIKFYVE	152	250	0.000920853	0.482849
ENSG00000211876.1	TRAJ13	50	62	0.000934732	0.890366
ENSG00000254427.1	RP11-430H10.1	50	62	0.000934732	0.890366
ENSG00000176973.7	FAM89B	691	1375	0.000939184	0.208032
ENSG00000134419.15	RPS15A	5477	12566	0.000942984	0.0026382
ENSG00000279576.1	AP000769.1	220	385	0.000969533	0.393351
ENSG00000235989.3	MORC2-AS1	194	333	0.000969888	0.42124
ENSG00000140743.7	CDR2	207	359	0.000978835	0.406353
ENSG00000279278.1	CH17-264L24.1	118	185	0.000979572	0.551967
ENSG00000205929.9	C21orf62	65	88	0.00103222	0.763642
ENSG00000246526.2	RP11-539L10.2	96	144	0.00103342	0.615743
ENSG00000163633.10	C4orf36	45	54	0.00104037	0.937671
ENSG00000163624.5	CDS1	15	10	0.00105793	1.78567
ENSG00000230266.1	XXYLT1-AS2	15	10	0.00105793	1.78567
ENSG00000185304.13	RGPD2	27	26	0.00106216	1.25515
ENSG00000234268.1	AP000936.1	237	420	0.00106717	0.375204
ENSG00000169567.11	HINT1	4610	10346	0.00109171	0.0344715
ENSG00000233133.1	AC104451.2	19	15	0.00109672	1.54174
ENSG00000250081.1	CTD-2116N20.1	19	15	0.00109672	1.54174
ENSG00000261592.1	RP11-178L8.3	19	15	0.00109672	1.54174
ENSG00000279227.1	AC009303.2	19	15	0.00109672	1.54174
ENSG00000154620.5	TMSB4Y	22	19	0.00109755	1.41221
ENSG00000239465.1	RP11-330L19.2	22	19	0.00109755	1.41221
ENSG00000211734.3	TRBV5-1	29	29	0.00109813	1.20071
ENSG00000227791.3	AC007365.4	31	32	0.00110147	1.1549
ENSG00000214541.3	RPS4XP3	62	83	0.00110407	0.779863
ENSG00000111728.10	ST8SIA1	185	316	0.00110407	0.428307
ENSG00000159256.12	MORC3	400	757	0.0011138	0.280413
ENSG00000109323.8	MANBA	92	137	0.00112533	0.626236
ENSG00000159339.13	PADI4	92	137	0.00112533	0.626236
ENSG00000233921.2	RPS15AP40	71	99	0.00115374	0.721096
ENSG00000198089.14	SFI1	479	924	0.00115849	0.252839
ENSG00000196139.12	AKR1C3	59	78	0.00117843	0.797947
ENSG00000198863.7	RUNDC1	306	562	0.00118993	0.323667
ENSG00000239374.1	RP11-407P2.1	168	283	0.00121574	0.448365
ENSG00000129158.10	SERGEF	303	556	0.00121574	0.324939
ENSG00000189180.15	ZNF33A	345	643	0.00121758	0.302484
ENSG00000227311.3	RP1-228H13.1	170	287	0.00122588	0.44519
ENSG00000119711.12	ALDH6A1	120	190	0.00124126	0.537741
ENSG00000151150.20	ANK3	148	244	0.00124882	0.479422
ENSG00000196810.4	CTBP1-AS2	148	244	0.00124882	0.479422
ENSG00000237169.1	RPL12P27	14	9	0.00124955	1.83814
ENSG00000280788.1	Metazoa_SRP	14	9	0.00124955	1.83814
ENSG00000266998.1	RP11-936I5.1	36	40	0.00126353	1.0487
ENSG00000279086.1	RP11-667F14.1	36	40	0.00126353	1.0487
ENSG00000169242.11	EFNA1	24	22	0.00126678	1.32624
ENSG00000227036.6	LINC00511	24	22	0.00126678	1.32624
ENSG00000226945.1	RP11-564A8.4	89	132	0.001271	0.632045
ENSG00000167065.13	DUSP18	216	379	0.00127626	0.389539
ENSG00000246334.2	PRR7-AS1	124	198	0.00132868	0.525546
ENSG00000116117.17	PARD3B	8	3	0.00134486	2.61574
ENSG00000134765.9	DSC1	8	3	0.00134486	2.61574
ENSG00000168852.12	TPTE2P5	8	3	0.00134486	2.61574
ENSG00000211784.2	TRAV10	8	3	0.00134486	2.61574
ENSG00000270108.1	RP11-73M18.6	8	3	0.00134486	2.61574
ENSG00000273036.2	FAM95C	8	3	0.00134486	2.61574
ENSG00000161714.11	PLCD3	47	58	0.00134486	0.897314
ENSG00000174483.19	BBS1	139	227	0.00135177	0.493098
ENSG00000242100.2	RPL9P32	79	114	0.00135526	0.671597
ENSG00000120616.15	EPC1	1011	2078	0.00135961	0.161293
ENSG00000142676.12	RPL11	5470	12535	0.00135968	0.00435664
ENSG00000169129.14	AFAP1L2	26	25	0.00137023	1.25729
ENSG00000270681.1	RP11-372K14.2	26	25	0.00137023	1.25729
ENSG00000277910.1	AC010633.1	26	25	0.00137023	1.25729
ENSG00000196169.14	KIF19	18	14	0.00137524	1.56328
ENSG00000211846.1	TRAJ43	18	14	0.00137524	1.56328
ENSG00000225265.1	TAF1A-AS1	18	14	0.00137524	1.56328
ENSG00000121691.4	CAT	354	663	0.00137524	0.295446
ENSG00000013288.8	MAN2B2	163	274	0.001376	0.451402
ENSG00000223467.2	CALM1P1	21	18	0.00140336	1.4231
ENSG00000182220.13	ATP6AP2	1183	2458	0.00140631	0.145671
ENSG00000227854.1	RP11-307O1.1	92	138	0.00140651	0.615743
ENSG00000215908.8	CROCCP2	258	465	0.00141001	0.350846
ENSG00000250790.4	RP11-46H11.3	30	31	0.00142084	1.1534
ENSG00000172183.14	ISG20	2468	5351	0.00143841	0.0842398
ENSG00000055118.14	KCNH2	13	8	0.00144049	1.90115
ENSG00000254606.1	RP11-22P4.2	13	8	0.00144049	1.90115
ENSG00000234488.1	AC096664.1	292	535	0.00145248	0.327135
ENSG00000172006.11	ZNF554	45	55	0.00150449	0.911199
ENSG00000228599.1	RPL7P52	71	100	0.00150449	0.706597
ENSG00000214093.3	RP11-247I13.3	37	42	0.00150912	1.01784
ENSG00000163947.11	ARHGEF3	547	1072	0.00151003	0.230014
ENSG00000121417.13	ZNF211	134	218	0.00151532	0.498611
ENSG00000211875.1	TRAJ14	67	93	0.00155941	0.727636
ENSG00000257511.1	RP11-278C7.1	160	269	0.00159171	0.451172
ENSG00000226855.1	RPSAP17	63	86	0.00159213	0.751721
ENSG00000164621.5	SMAD5-AS1	12	7	0.00162986	1.97831
ENSG00000186301.8	MST1P2	12	7	0.00162986	1.97831
ENSG00000230099.2	TRBV5-4	12	7	0.00162986	1.97831
ENSG00000247011.2	RP11-700H6.1	12	7	0.00162986	1.97831
ENSG00000258623.1	CTD-2325P2.3	12	7	0.00162986	1.97831
ENSG00000254177.1	RP11-1149M10.1	40	47	0.00162986	0.968045
ENSG00000065308.4	TRAM2	52	67	0.00162986	0.835056
ENSG00000244627.5	RP3-449O17.1	106	165	0.00167948	0.562304
ENSG00000164904.15	ALDH7A1	9	4	0.00168943	2.37063
ENSG00000165409.15	TSHR	9	4	0.00168943	2.37063
ENSG00000202184.1	RNU6-1283P	9	4	0.00168943	2.37063
ENSG00000222570.1	AF216667.1	9	4	0.00168943	2.37063
ENSG00000240454.1	RPL39P26	9	4	0.00168943	2.37063
ENSG00000252393.1	RNU6-1004P	9	4	0.00168943	2.37063
ENSG00000256588.1	RP11-613F22.8	9	4	0.00168943	2.37063
ENSG00000276953.1	TRBV12-4	9	4	0.00168943	2.37063
ENSG00000279942.1	RP1-153P14.7	9	4	0.00168943	2.37063
ENSG00000168661.14	ZNF30	56	74	0.00168943	0.798607
ENSG00000236533.1	AC009413.2	341	638	0.00169519	0.296921
ENSG00000263883.1	EEF1DP7	33	36	0.00171974	1.07518
ENSG00000137266.14	SLC22A23	17	13	0.00172517	1.58773
ENSG00000245869.2	RP11-158I9.5	17	13	0.00172517	1.58773
ENSG00000228157.4	AC007952.5	11	6	0.00176661	2.07518
ENSG00000262714.1	RP11-44F14.8	11	6	0.00176661	2.07518
ENSG00000166398.12	KIAA0355	260	471	0.00176681	0.34349
ENSG00000048540.14	LMO3	5	1	0.00176745	3.52263
ENSG00000078018.19	MAP2	5	1	0.00176745	3.52263
ENSG00000128218.7	VPREB3	5	1	0.00176745	3.52263
ENSG00000188293.5	IGFL1	5	1	0.00176745	3.52263
ENSG00000214851.4	LINC00612	5	1	0.00176745	3.52263
ENSG00000221386.1	AC002979.1	5	1	0.00176745	3.52263
ENSG00000227118.3	BTF3P13	5	1	0.00176745	3.52263
ENSG00000229236.1	TTTY10	5	1	0.00176745	3.52263
ENSG00000246465.1	RP11-57A19.2	5	1	0.00176745	3.52263
ENSG00000253534.1	TRBV6-8	5	1	0.00176745	3.52263
ENSG00000254910.1	RP11-326C3.7	5	1	0.00176745	3.52263
ENSG00000257809.1	RP11-603J24.14	5	1	0.00176745	3.52263
ENSG00000259384.6	GH1	5	1	0.00176745	3.52263
ENSG00000259661.1	AC068831.15	5	1	0.00176745	3.52263
ENSG00000265948.1	RP11-296E23.2	5	1	0.00176745	3.52263
ENSG00000275845.1	AC096922.2	5	1	0.00176745	3.52263
ENSG00000112852.6	PCDHB2	5	0	0.00176745	2.32193
ENSG00000230724.9	LINC01001	5	0	0.00176745	2.32193
ENSG00000232224.5	LINC00202-1	5	0	0.00176745	2.32193
ENSG00000250448.1	RP11-19O2.2	5	0	0.00176745	2.32193
ENSG00000178425.13	NT5DC1	335	626	0.00176745	0.298704
ENSG00000088002.11	SULT2B1	10	5	0.00178545	2.20071
ENSG00000185837.3	CECR5-AS1	10	5	0.00178545	2.20071
ENSG00000239964.3	RN7SL748P	10	5	0.00178545	2.20071
ENSG00000243321.3	RP11-167H9.3	10	5	0.00178545	2.20071
ENSG00000267128.1	RP11-449J21.5	10	5	0.00178545	2.20071
ENSG00000270956.1	RP11-65L3.4	10	5	0.00178545	2.20071
ENSG00000112511.17	PHF1	806	1634	0.00178574	0.18115
ENSG00000198821.10	CD247	1641	3484	0.00179561	0.114537
ENSG00000245468.3	RP11-367J11.3	27	27	0.00181242	1.20071
ENSG00000243663.1	RPS4XP14	29	30	0.0018151	1.1518
ENSG00000255284.1	AP006621.5	111	175	0.00183008	0.543911
ENSG00000242837.1	RPL21P13	81	119	0.00185172	0.645738
ENSG00000141504.11	SAT2	768	1552	0.00187347	0.185756
ENSG00000171806.11	METTL18	285	523	0.00187485	0.324857
ENSG00000186666.5	BCDIN3D	201	352	0.00192168	0.392326
ENSG00000119630.13	PGF	71	101	0.00192649	0.692242
ENSG00000223705.9	NSUN5P1	182	314	0.00193351	0.41388
ENSG00000123636.17	BAZ2B	191	332	0.00193677	0.403095
ENSG00000004700.15	RECQL	564	1112	0.0019734	0.221316
ENSG00000106144.19	CASP2	475	922	0.00197606	0.243867
ENSG00000237875.1	RP5-1174J21.1	72	103	0.00203139	0.68413
ENSG00000105486.13	LIG1	150	251	0.00203508	0.457981
ENSG00000214641.3	RP11-793K1.1	84	125	0.00208617	0.627239
ENSG00000263956.5	NBPF11	59	80	0.00211688	0.761421
ENSG00000165102.14	HGSNAT	337	632	0.0021278	0.29353
ENSG00000237373.1	BRWD1-IT1	45	56	0.00213413	0.885204
ENSG00000162434.11	JAK1	1573	3335	0.00213413	0.116538
ENSG00000236140.1	RP11-89F3.2	73	105	0.00213473	0.676285
ENSG00000211786.3	TRAV8-2	68	96	0.0021355	0.703206
ENSG00000261052.5	SULT1A3	214	379	0.0021355	0.376119
ENSG00000203710.10	CR1	16	12	0.00213577	1.61574
ENSG00000225854.2	RP11-569G9.7	16	12	0.00213577	1.61574
ENSG00000121879.3	PIK3CA	239	430	0.00219705	0.35338
ENSG00000121281.12	ADCY7	172	295	0.00221249	0.4224
ENSG00000149308.16	NPAT	395	754	0.00221359	0.267994
ENSG00000228959.1	RP5-1121H13.3	64	89	0.00221749	0.724972
ENSG00000116127.17	ALMS1	93	142	0.00222302	0.590118
ENSG00000235962.5	RP11-462L8.2	37	43	0.0022645	0.983895
ENSG00000000971.15	CFH	24	23	0.00227775	1.26211
ENSG00000260521.2	CTD-2576F9.1	19	16	0.00228386	1.44863
ENSG00000057294.13	PKP2	26	26	0.00236928	1.20071
ENSG00000267731.1	RP11-147L13.8	28	29	0.00237068	1.15008
ENSG00000239870.1	RP11-83M16.1	70	100	0.00237957	0.686133
ENSG00000232238.1	AC017080.1	53	70	0.00242694	0.799343
ENSG00000237109.1	RPL21P111	57	77	0.00245945	0.766809
ENSG00000242979.1	RPS15AP18	35	40	0.00248111	1.00806
ENSG00000176476.8	SGF29	453	878	0.00250222	0.245996
ENSG00000170873.18	MTSS1	66	93	0.00250351	0.705941
ENSG00000274020.1	LINC01138	275	505	0.0025229	0.323854
ENSG00000133606.10	MKRN1	916	1880	0.0025279	0.163393
ENSG00000243592.1	RPL17P22	164	280	0.00252805	0.428975
ENSG00000005187.11	ACSM3	50	65	0.002558	0.822194
ENSG00000112234.8	FBXL4	137	227	0.00258404	0.472189
ENSG00000086619.13	ERO1B	314	586	0.00258404	0.30057
ENSG00000255529.7	POLR2M	325	609	0.00261073	0.294703
ENSG00000265148.5	BZRAP1-AS1	312	582	0.00262761	0.301233
ENSG00000228126.1	FALEC	54	72	0.00263592	0.785668
ENSG00000266664.1	RP11-160E2.21	38	45	0.00264479	0.95678
ENSG00000101298.13	SNPH	47	60	0.00265819	0.848404
ENSG00000232022.7	FAAHP1	15	11	0.00267154	1.64816
ENSG00000198034.10	RPS4X	5466	12523	0.002676	0.00468305
ENSG00000170473.16	PYM1	550	1086	0.00269429	0.219185
ENSG00000196420.7	S100A5	21	19	0.00270841	1.3451
ENSG00000226438.1	RP11-420K8.1	21	19	0.00270841	1.3451
ENSG00000242602.1	CTD-2339M3.1	85	128	0.00271099	0.610097
ENSG00000142065.13	ZFP14	293	543	0.00274611	0.310654
ENSG00000111752.10	PHC1	86	130	0.00280391	0.604603
ENSG00000028277.20	POU2F2	977	2016	0.00283853	0.155641
ENSG00000170989.8	S1PR1	661	1326	0.00285621	0.196347
ENSG00000259976.1	RP11-553L6.5	104	164	0.00289384	0.543594
ENSG00000168612.4	ZSWIM1	69	99	0.0029351	0.679874
ENSG00000173825.6	TIGD3	18	15	0.00294166	1.46374
ENSG00000268947.1	AD000684.2	18	15	0.00294166	1.46374
ENSG00000234719.8	RP11-166B2.1	29	31	0.00300566	1.10449
ENSG00000274922.1	RP11-88E10.5	29	31	0.00300566	1.10449
ENSG00000257800.1	FNBP1P1	45	57	0.00303908	0.859669
ENSG00000273096.1	RP3-508I15.20	45	57	0.00303908	0.859669
ENSG00000176454.13	LPCAT4	264	484	0.00303958	0.326237
ENSG00000228548.1	ITPKB-AS1	39	47	0.00304438	0.931519
ENSG00000163536.12	SERPINI1	52	69	0.00304438	0.792621
ENSG00000251783.1	RNU6-1170P	52	69	0.00304438	0.792621
ENSG00000162545.5	CAMK2N1	97	151	0.00304438	0.562214
ENSG00000270986.1	RP11-123C21.2	244	443	0.00306427	0.34028
ENSG00000137857.17	DUOX1	371	707	0.00306427	0.270415
ENSG00000226617.1	RPL21P110	42	52	0.00307248	0.892584
ENSG00000269226.7	RP11-722G7.1	25	25	0.00307611	1.20071
ENSG00000198242.13	RPL23A	5477	12569	0.00307611	0.00229382
ENSG00000241431.1	RPL37P6	370	705	0.00308952	0.270608
ENSG00000111897.6	SERINC1	577	1146	0.00312208	0.210742
ENSG00000124466.8	LYPD3	90	138	0.00314394	0.584035
ENSG00000205413.7	SAMD9	588	1170	0.00319872	0.208085
ENSG00000083838.15	ZNF446	61	85	0.00320928	0.722052
ENSG00000243979.2	RP11-347C18.1	61	85	0.00320928	0.722052
ENSG00000012817.15	KDM5D	297	553	0.00328686	0.303889
ENSG00000272578.5	AP000347.2	231	417	0.00328727	0.348551
ENSG00000233747.1	RPL36AP13	939	1935	0.00328731	0.157569
ENSG00000184792.15	OSBP2	14	10	0.00329391	1.68613
ENSG00000221994.10	ZNF630	14	10	0.00329391	1.68613
ENSG00000249349.1	CTC-384G19.1	14	10	0.00329391	1.68613
ENSG00000158195.10	WASF2	1251	2625	0.00329391	0.13147
ENSG00000198755.10	RPL10A	5400	12329	0.00330231	0.00968143
ENSG00000166704.11	ZNF606	127	209	0.00330283	0.482031
ENSG00000182208.12	MOB2	441	856	0.00334106	0.243874
ENSG00000174136.11	RGMB	37	44	0.0033822	0.950728
ENSG00000166938.12	DIS3L	178	310	0.00340665	0.400315
ENSG00000166289.5	PLEKHF1	430	833	0.00344603	0.246726
ENSG00000173890.16	GPR160	79	118	0.00348131	0.621844
ENSG00000264207.1	RP11-196G18.23	20	18	0.00350287	1.35271
ENSG00000266964.5	FXYD1	20	18	0.00350287	1.35271
ENSG00000166432.14	ZMAT1	73	107	0.00350287	0.649063
ENSG00000168522.12	FNTA	968	2000	0.00351578	0.153785
ENSG00000230777.1	RP11-318C24.1	212	379	0.00357998	0.362572
ENSG00000235045.2	RPL7P8	68	98	0.0035897	0.673459
ENSG00000214135.8	AC024560.3	74	109	0.00364976	0.641975
ENSG00000269858.5	EGLN2	1095	2281	0.00365914	0.14197
ENSG00000185674.9	LYG2	88	135	0.00368552	0.583322
ENSG00000081386.12	ZNF510	47	61	0.00369663	0.824557
ENSG00000151117.8	TMEM86A	17	14	0.00375799	1.48081
ENSG00000278479.1	AL139021.1	17	14	0.00375799	1.48081
ENSG00000215068.7	AC025171.1	55	75	0.0038245	0.753247
ENSG00000215481.8	BCRP3	28	30	0.00389486	1.10117
ENSG00000218459.1	RPS27P15	41	51	0.00391575	0.885833
ENSG00000272221.1	XXbac-BPG181B23.7	41	51	0.00391575	0.885833
ENSG00000233287.1	AC009362.2	177	309	0.00392329	0.396848
ENSG00000238197.5	PAXBP1-AS1	24	24	0.00401179	1.20071
ENSG00000261087.1	KB-1460A1.5	24	24	0.00401179	1.20071
ENSG00000278238.1	RP11-245D16.4	26	27	0.00401179	1.14626
ENSG00000185070.10	FLRT2	13	9	0.00404188	1.73122
ENSG00000265666.1	RARA-AS1	13	9	0.00404188	1.73122
ENSG00000268352.1	AC007228.5	13	9	0.00404188	1.73122
ENSG00000088899.14	RP5-1187M17.10	56	77	0.00409553	0.741274
ENSG00000158290.16	CUL4B	133	222	0.00410673	0.461572
ENSG00000178809.11	TRIM73	33	38	0.00411123	0.997173
ENSG00000231494.1	AC104634.3	33	38	0.00411123	0.997173
ENSG00000164941.13	INTS8	250	458	0.00416164	0.327286
ENSG00000170889.13	RPS9	5435	12429	0.00417667	0.00734762
ENSG00000229806.1	RPS15P5	327	618	0.00419471	0.28239
ENSG00000167107.12	ACSF2	61	86	0.00420908	0.705178
ENSG00000165943.4	MOAP1	357	681	0.00420908	0.268975
ENSG00000279361.1	RP11-360N9.3	104	166	0.00423571	0.526106
ENSG00000171033.12	PKIA	141	238	0.00429137	0.445439
ENSG00000213096.9	ZNF254	105	168	0.00430623	0.522634
ENSG00000216718.7	RP3-522P13.1	67	97	0.00441433	0.666882
ENSG00000272288.5	RP11-140K17.3	187	330	0.00441433	0.381278
ENSG00000145241.10	CENPC	332	629	0.00441433	0.278829
ENSG00000070388.11	FGF22	53	72	0.00443802	0.758701
ENSG00000166780.10	C16orf45	53	72	0.00443802	0.758701
ENSG00000240808.1	CTD-3236F5.1	53	72	0.00443802	0.758701
ENSG00000146904.8	EPHA1	62	88	0.00444418	0.695471
ENSG00000198081.10	ZBTB14	155	266	0.00447819	0.421548
ENSG00000179743.4	FLJ37453	177	310	0.00448905	0.392187
ENSG00000169087.10	HSPBAP1	170	296	0.0045173	0.400643
ENSG00000188765.7	TMSB4XP2	19	17	0.0045338	1.36117
ENSG00000251215.1	GOLGA5P1	19	17	0.0045338	1.36117
ENSG00000269807.1	AC007292.4	19	17	0.0045338	1.36117
ENSG00000271427.1	RP11-188D8.1	19	17	0.0045338	1.36117
ENSG00000244266.1	RP11-112N23.1	125	207	0.00454609	0.473003
ENSG00000278652.1	AP001198.1	74	110	0.00460988	0.6288
ENSG00000213261.3	EEF1B2P6	1630	3480	0.00474477	0.106491
ENSG00000146409.10	SLC18B1	112	182	0.00474541	0.500266
ENSG00000255121.2	RP11-110I1.12	29	32	0.00478381	1.05869
ENSG00000197275.12	RAD54B	16	13	0.00480245	1.50027
ENSG00000139436.20	GIT2	564	1124	0.00482129	0.205831
ENSG00000119640.8	ACYP1	274	509	0.00484367	0.307216
ENSG00000143409.15	FAM63A	43	55	0.00485459	0.845611
ENSG00000256742.1	RP13-941N14.1	12	8	0.00487464	1.78567
ENSG00000265708.1	AC027348.1	37	45	0.00497156	0.918306
ENSG00000198934.4	MAGEE1	40	50	0.00497156	0.878778
ENSG00000196411.9	EPHB4	27	29	0.00504712	1.09761
ENSG00000007001.12	UPP2	6	2	0.00507109	2.78567
ENSG00000206645.1	Y_RNA	6	2	0.00507109	2.78567
ENSG00000206967.1	Y_RNA	6	2	0.00507109	2.78567
ENSG00000223843.4	EFCAB6-AS1	6	2	0.00507109	2.78567
ENSG00000244300.2	GATA2-AS1	6	2	0.00507109	2.78567
ENSG00000248964.6	RP11-94H18.1	6	2	0.00507109	2.78567
ENSG00000254990.5	RP11-108O10.2	6	2	0.00507109	2.78567
ENSG00000257120.1	CTD-2503I6.1	6	2	0.00507109	2.78567
ENSG00000257607.1	RP11-449P15.1	6	2	0.00507109	2.78567
ENSG00000265931.1	AC112719.1	6	2	0.00507109	2.78567
ENSG00000267065.2	CTD-2246P4.1	6	2	0.00507109	2.78567
ENSG00000271860.6	RP11-436D23.1	6	2	0.00507109	2.78567
ENSG00000275460.1	Metazoa_SRP	6	2	0.00507109	2.78567
ENSG00000280743.1	Metazoa_SRP	6	2	0.00507109	2.78567
ENSG00000146556.14	WASH2P	47	62	0.00507109	0.801098
ENSG00000176533.12	GNG7	60	85	0.0051694	0.698206
ENSG00000253948.1	RP11-410L14.2	60	85	0.0051694	0.698206
ENSG00000167757.13	KLK11	23	23	0.00518332	1.20071
ENSG00000132471.11	WBP2	836	1717	0.00524436	0.162391
ENSG00000132874.13	SLC14A2	44	57	0.00533473	0.827248
ENSG00000164938.13	TP53INP1	97	154	0.00548638	0.533832
ENSG00000040933.15	INPP4A	401	777	0.005487	0.246394
ENSG00000188873.4	RPL10AP2	318	602	0.00549248	0.279969
ENSG00000072786.12	STK10	719	1462	0.00549769	0.176826
ENSG00000049192.14	ADAMTS6	35	42	0.00554086	0.937671
ENSG00000210154.1	MT-TD	1123	2351	0.00554086	0.134789
ENSG00000236104.2	ZBTB22	190	338	0.00565078	0.369682
ENSG00000133422.12	MORC2	187	332	0.00570739	0.372561
ENSG00000259577.1	RP11-430B1.2	30	34	0.00574908	1.02013
ENSG00000273038.2	RP11-479G22.8	30	34	0.00574908	1.02013
ENSG00000184111.6	RP11-366I13.3	11	7	0.00575543	1.85278
ENSG00000242048.3	RP13-452N2.1	11	7	0.00575543	1.85278
ENSG00000246090.6	RP11-696N14.1	11	7	0.00575543	1.85278
ENSG00000247151.6	CSTF3-AS1	11	7	0.00575543	1.85278
ENSG00000280122.1	RP11-87G24.2	11	7	0.00575543	1.85278
ENSG00000105708.8	ZNF14	114	187	0.00575543	0.486701
ENSG00000260239.1	RP11-274H24.1	18	16	0.00586	1.37063
ENSG00000253506.2	NACA2	434	848	0.00586876	0.234337
ENSG00000166436.15	TRIM66	53	73	0.00589065	0.738802
ENSG00000254759.1	NAP1L1P1	53	73	0.00589065	0.738802
ENSG00000007129.17	CEACAM21	172	302	0.00589422	0.388566
ENSG00000260212.1	RP11-325O24.5	208	375	0.00591779	0.350399
ENSG00000247572.7	CKMT2-AS1	91	143	0.00591918	0.548629
ENSG00000083828.15	ZNF586	151	260	0.00591918	0.416743
ENSG00000089157.15	RPLP0	5418	12383	0.00591918	0.00817733
ENSG00000236844.1	AC091633.2	103	166	0.00601012	0.512167
ENSG00000164465.18	DCBLD1	226	412	0.0060258	0.334384
ENSG00000228149.1	RPL3P1	28	31	0.0061629	1.05386
ENSG00000242640.1	RP11-302F12.1	84	130	0.00621286	0.570656
ENSG00000241458.1	RPL7P19	124	207	0.0062583	0.461415
ENSG00000114374.12	USP9Y	253	468	0.00628136	0.313335
ENSG00000127334.10	DYRK2	266	495	0.0063259	0.304704
ENSG00000277447.1	RP11-193E15.4	107	174	0.00634168	0.499229
ENSG00000169519.20	METTL15	290	545	0.00636313	0.290503
ENSG00000137731.13	FXYD2	59	84	0.00637138	0.691032
ENSG00000217557.1	RP11-157L10.1	59	84	0.00637138	0.691032
ENSG00000269293.2	ZSCAN16-AS1	385	745	0.0064405	0.248324
ENSG00000181035.13	SLC25A42	131	221	0.00650962	0.446226
ENSG00000074527.11	NTN4	26	28	0.00651068	1.09379
ENSG00000178700.7	DHFRL1	97	155	0.00661733	0.524494
ENSG00000165516.10	KLHDC2	719	1465	0.00661733	0.173869
ENSG00000069712.10	KIAA1107	10	6	0.00663394	1.93767
ENSG00000101230.5	ISM1	10	6	0.00663394	1.93767
ENSG00000228933.7	RP11-268G12.1	10	6	0.00663394	1.93767
ENSG00000229178.1	AC069513.4	10	6	0.00663394	1.93767
ENSG00000241657.1	TRBV11-2	10	6	0.00663394	1.93767
ENSG00000109381.19	ELF2	459	903	0.00665585	0.224474
ENSG00000280077.1	RP11-87H9.4	176	311	0.00666178	0.379367
ENSG00000144214.9	LYG1	24	25	0.00671512	1.14181
ENSG00000254887.1	CTC-378H22.1	79	121	0.00671512	0.585623
ENSG00000167524.14	SGK494	271	506	0.00671564	0.299861
ENSG00000207087.1	RNU6-242P	22	22	0.00672894	1.20071
ENSG00000242445.1	RPL7AP11	113	186	0.00673688	0.481726
ENSG00000198961.9	PJA2	571	1144	0.00674061	0.198182
ENSG00000196757.7	ZNF700	72	108	0.00674704	0.615743
ENSG00000171823.6	FBXL14	31	36	0.00674783	0.984977
ENSG00000163617.10	CCDC191	51	70	0.006827	0.743848
ENSG00000152439.12	ZNF773	73	110	0.0069856	0.609171
ENSG00000198721.12	ECI2	586	1177	0.0070185	0.194564
ENSG00000124215.16	CDH26	7	3	0.007022	2.4231
ENSG00000201882.1	snoU2-30	7	3	0.007022	2.4231
ENSG00000224159.1	HMGB1P9	7	3	0.007022	2.4231
ENSG00000224829.3	TOMM20P1	7	3	0.007022	2.4231
ENSG00000260328.1	RP11-416I2.1	7	3	0.007022	2.4231
ENSG00000163564.14	PYHIN1	542	1082	0.007022	0.20337
ENSG00000171492.14	LRRC8D	196	352	0.00702388	0.355984
ENSG00000204261.8	PSMB8-AS1	1059	2214	0.0070477	0.136753
ENSG00000171603.16	CLSTN1	299	565	0.00710963	0.282601
ENSG00000159842.14	ABR	214	389	0.00722742	0.338547
ENSG00000118292.8	C1orf54	52	72	0.00728475	0.731221
ENSG00000248727.5	CTC-236F12.4	9	5	0.00732885	2.0487
ENSG00000272636.3	DOC2B	9	5	0.00732885	2.0487
ENSG00000105698.15	USF2	980	2040	0.00732885	0.14299
ENSG00000226137.5	BAIAP2-AS1	29	33	0.00736052	1.01429
ENSG00000176896.8	TCEANC	75	114	0.00741353	0.596635
ENSG00000106261.16	ZKSCAN1	490	971	0.00747068	0.214016
ENSG00000248489.1	CTD-2007H13.3	17	15	0.00754139	1.38128
ENSG00000214803.3	RP11-37N22.1	8	4	0.00759984	2.20071
ENSG00000227684.2	CROCCP4	8	4	0.00759984	2.20071
ENSG00000246214.1	RP11-260E18.1	8	4	0.00759984	2.20071
ENSG00000259215.1	RP11-253M7.4	8	4	0.00759984	2.20071
[truncated: 31,758 more rows]

## Sheet: cluster2
Donor 2, Cluster 2
ensg	gene	ncluster	nrest	fdr	log2_effect
ENSG00000172005.10	MAL	1816	2502	0	1.58211
ENSG00000185338.4	SOCS1	2181	3713	0	1.27684
ENSG00000115415.18	STAT1	1914	3411	0	1.21083
ENSG00000196843.15	ARID5A	2106	4123	0	1.07524
ENSG00000238103.4	RPL9P7	922	951	2.4646e-287	1.99975
ENSG00000251062.1	CTD-2218G20.1	2266	5034	3.80174e-277	0.892874
ENSG00000184557.4	SOCS3	1488	2520	2.69028e-257	1.28438
ENSG00000090104.11	RGS1	1290	2068	5.84656e-235	1.36357
ENSG00000114737.15	CISH	1362	2377	1.45106e-216	1.24102
ENSG00000140511.11	HAPLN3	1077	1711	1.20888e-190	1.37661
ENSG00000125347.13	IRF1	2283	5812	4.85806e-190	0.696327
ENSG00000212664.5	RP11-592N21.1	2163	5370	4.45656e-186	0.732543
ENSG00000156127.6	BATF	1894	4394	2.40413e-181	0.830333
ENSG00000117228.9	GBP1	1150	2072	5.70817e-164	1.19504
ENSG00000162645.12	GBP2	2286	6079	1.32234e-163	0.633423
ENSG00000186827.10	TNFRSF4	1700	3932	2.48185e-154	0.834703
ENSG00000115165.9	CYTIP	2314	6312	3.23245e-152	0.596723
ENSG00000234883.3	MIR155HG	1714	4059	7.77181e-146	0.800674
ENSG00000213553.4	RPLP0P6	1129	2147	2.6847e-143	1.11715
ENSG00000225178.5	RPSAP58	1220	2460	1.12543e-138	1.03265
ENSG00000280721.1	AC133644.2	1833	4565	2.10311e-138	0.728023
ENSG00000077238.13	IL4R	923	1601	3.48723e-135	1.24986
ENSG00000154451.14	GBP5	954	1707	2.6159e-132	1.20503
ENSG00000182463.15	TSHZ2	839	1433	2.00547e-124	1.27214
ENSG00000100906.10	NFKBIA	2206	6239	8.94666e-119	0.544549
ENSG00000100911.13	PSME2	2420	7174	4.68216e-116	0.476661
ENSG00000168394.10	TAP1	1774	4617	1.65187e-112	0.664482
ENSG00000150347.14	ARID5B	1599	4021	3.98662e-108	0.714047
ENSG00000131797.12	CLUHP3	848	1574	1.25814e-106	1.15213
ENSG00000162654.8	GBP4	923	1805	3.6402e-105	1.07684
ENSG00000100219.16	XBP1	1616	4139	5.15657e-103	0.687576
ENSG00000110848.8	CD69	1659	4384	1.87311e-95	0.642497
ENSG00000173762.7	CD7	2501	7803	6.05598e-95	0.402907
ENSG00000156587.15	UBE2L6	1430	3564	1.19386e-94	0.726949
ENSG00000119917.13	IFIT3	304	293	1.57726e-93	2.0976
ENSG00000133106.14	EPSTI1	804	1548	1.77042e-92	1.09929
ENSG00000074800.13	ENO1	3069	10595	7.48552e-90	0.256888
ENSG00000102096.9	PIM2	1551	4068	1.20939e-88	0.65331
ENSG00000065911.11	MTHFD2	1495	3908	5.48277e-85	0.658146
ENSG00000111669.14	TPI1	2892	9835	6.97354e-80	0.278574
ENSG00000157800.17	SLC37A3	472	733	1.44682e-77	1.4094
ENSG00000137193.13	PIM1	1419	3729	3.73996e-77	0.650517
ENSG00000111863.12	ADTRP	475	746	1.32587e-76	1.39318
ENSG00000247774.6	PCED1B-AS1	2207	6806	2.0156e-76	0.419711
ENSG00000173198.5	CYSLTR1	559	983	4.0527e-74	1.23009
ENSG00000227755.1	AP000344.4	366	495	9.75656e-74	1.60885
ENSG00000245888.6	FLJ21408	154	90	1.10485e-73	2.81936
ENSG00000154589.6	LY96	523	899	4.75466e-72	1.26292
ENSG00000019582.14	CD74	2208	6936	2.78014e-68	0.393068
ENSG00000213928.8	IRF9	668	1341	1.04005e-67	1.03904
ENSG00000227507.2	LTB	3012	10614	1.14419e-67	0.227257
ENSG00000132530.16	XAF1	389	599	6.53369e-64	1.42165
ENSG00000101577.9	LPIN2	698	1465	1.00847e-63	0.97483
ENSG00000235505.7	RP11-693N9.2	519	944	1.04942e-63	1.18138
ENSG00000227145.1	IL21-AS1	136	82	2.51444e-63	2.77434
ENSG00000231925.11	TAPBP	1784	5309	1.37987e-62	0.471107
ENSG00000108679.12	LGALS3BP	264	320	4.31863e-61	1.7669
ENSG00000137265.14	IRF4	765	1703	1.86955e-60	0.889885
ENSG00000165617.14	DACT1	104	47	1.62041e-59	3.19028
ENSG00000226025.9	LGALS17A	162	129	2.07613e-59	2.37305
ENSG00000092010.14	PSME1	2796	9719	7.81417e-58	0.246988
ENSG00000105373.18	GLTSCR2	3162	11543	8.70956e-58	0.176322
ENSG00000197635.9	DPP4	464	841	9.0707e-57	1.18645
ENSG00000114942.13	EEF1B2	3253	12062	2.38553e-56	0.153805
ENSG00000222041.10	LINC00152	1623	4795	1.17637e-55	0.481564
ENSG00000185947.14	ZNF267	834	1983	6.58856e-55	0.794866
ENSG00000137959.15	IFI44L	303	449	2.59628e-52	1.47703
ENSG00000141574.7	SECTM1	146	119	3.25035e-52	2.33944
ENSG00000096384.19	HSP90AB1	2418	8112	4.28214e-52	0.298188
ENSG00000100644.16	HIF1A	1080	2870	8.75053e-51	0.634412
ENSG00000173821.19	RNF213	1569	4676	2.64861e-50	0.469002
ENSG00000157873.17	TNFRSF14	1022	2684	1.4144e-49	0.651442
ENSG00000113552.15	GNPDA1	619	1356	1.64466e-49	0.913085
ENSG00000168961.16	LGALS9	243	325	9.26553e-49	1.62495
ENSG00000221963.5	APOL6	785	1906	1.19992e-47	0.764648
ENSG00000104856.13	RELB	1106	3011	2.37909e-47	0.59954
ENSG00000180817.11	PPA1	1609	4892	9.92459e-47	0.440171
ENSG00000145349.16	CAMK2D	439	850	3.30778e-46	1.09119
ENSG00000173559.12	NABP1	670	1551	3.99087e-46	0.833466
ENSG00000138166.5	DUSP5	682	1613	5.32036e-44	0.802529
ENSG00000138496.16	PARP9	467	950	6.50364e-44	1.01993
ENSG00000108669.16	CYTH1	955	2530	6.51662e-44	0.638867
ENSG00000253882.6	RP11-61L23.2	666	1572	4.35822e-43	0.805424
ENSG00000115866.10	DARS	1309	3824	1.09801e-42	0.497814
ENSG00000083799.17	CYLD	1302	3800	1.42903e-42	0.499161
ENSG00000139083.10	ETV6	612	1406	1.51236e-42	0.844438
ENSG00000077150.17	NFKB2	936	2486	2.21456e-42	0.635185
ENSG00000196562.14	SULF2	698	1685	2.68322e-42	0.772982
ENSG00000114541.14	FRMD4B	583	1320	4.49478e-42	0.865461
ENSG00000115738.9	ID2	1325	3901	1.06387e-41	0.48658
ENSG00000165732.12	DDX21	1594	4927	1.15511e-41	0.416373
ENSG00000187608.8	ISG15	1300	3810	1.39735e-41	0.493152
ENSG00000104518.10	GSDMD	1005	2746	3.70765e-41	0.594295
ENSG00000119537.15	KDSR	780	1973	5.6296e-41	0.705586
ENSG00000134333.13	LDHA	2623	9236	5.6296e-41	0.228381
ENSG00000239246.3	RP11-464D20.2	1600	4971	1.3671e-40	0.408967
ENSG00000128335.13	APOL2	859	2249	2.18339e-40	0.655878
ENSG00000185885.15	IFITM1	817	2106	2.26254e-40	0.678334
ENSG00000196396.9	PTPN1	623	1467	3.00951e-40	0.808867
ENSG00000138821.12	SLC39A8	533	1190	1.1836e-39	0.885677
ENSG00000218426.5	RP11-475C16.1	1901	6197	3.90986e-39	0.33962
ENSG00000237550.5	RPL9P9	3318	12697	1.6916e-38	0.108329
ENSG00000142089.15	IFITM3	943	2570	2.16264e-38	0.597993
ENSG00000236552.2	RPL13AP5	2733	9794	3.93156e-38	0.203019
ENSG00000259394.2	RP11-244F12.1	240	372	5.32305e-38	1.41216
ENSG00000135069.13	PSAT1	828	2181	1.06958e-37	0.647144
ENSG00000225630.1	MTND2P28	602	1433	2.2542e-37	0.793228
ENSG00000141384.11	TAF4B	247	397	1.05122e-36	1.3598
ENSG00000026103.19	FAS	738	1906	1.83052e-35	0.675576
ENSG00000141682.11	PMAIP1	1000	2827	5.67497e-35	0.545159
ENSG00000240065.7	PSMB9	1929	6409	1.5411e-34	0.312185
ENSG00000010030.13	ETV7	231	370	1.97828e-34	1.3648
ENSG00000184009.9	ACTG1	2885	10583	3.99253e-34	0.169326
ENSG00000198604.10	BAZ1A	1027	2949	1.59902e-33	0.522642
ENSG00000164308.16	ERAP2	596	1464	3.19104e-33	0.7479
ENSG00000185811.16	IKZF1	1323	4052	3.45139e-33	0.42961
ENSG00000099840.13	IZUMO4	282	521	5.83328e-32	1.15884
ENSG00000273445.1	RP11-1399P15.1	502	1178	7.28946e-32	0.813851
ENSG00000149212.11	SESN3	543	1311	1.05737e-31	0.772788
ENSG00000141562.17	NARF	765	2056	1.68528e-31	0.618123
ENSG00000170293.8	CMTM8	401	873	4.07124e-31	0.922052
ENSG00000070756.13	PABPC1	3334	12905	4.1681e-31	0.0918272
ENSG00000134326.11	CMPK2	120	131	4.88462e-31	1.9179
ENSG00000177409.11	SAMD9L	416	920	5.4745e-31	0.899381
ENSG00000204264.8	PSMB8	1758	5810	1.99484e-30	0.319828
ENSG00000184371.13	CSF1	283	536	2.25263e-30	1.123
ENSG00000109971.13	HSPA8	2483	8853	3.88414e-30	0.210349
ENSG00000125977.6	EIF2S2	2246	7849	2.08482e-29	0.23928
ENSG00000068079.7	IFI35	647	1688	3.41536e-29	0.660954
ENSG00000234741.7	GAS5	3037	11435	4.02595e-28	0.131694
ENSG00000108561.8	C1QBP	1424	4546	4.08731e-28	0.369783
ENSG00000167658.15	EEF2	3260	12561	8.00614e-28	0.0984239
ENSG00000185262.8	UBALD2	810	2280	2.15752e-27	0.551391
ENSG00000062716.10	VMP1	1241	3861	2.15752e-27	0.40696
ENSG00000213058.3	RP4-765C7.2	1205	3728	2.97197e-27	0.415063
ENSG00000235174.1	RPL39P3	1424	4567	3.40568e-27	0.363134
ENSG00000146278.10	PNRC1	1908	6507	9.79585e-27	0.2745
ENSG00000130303.12	BST2	1028	3084	1.71301e-26	0.459469
ENSG00000178035.11	IMPDH2	1243	3892	2.53524e-26	0.397746
ENSG00000247095.2	MIR210HG	189	315	6.19681e-26	1.30747
ENSG00000129292.20	PHF20L1	747	2086	8.72382e-26	0.562872
ENSG00000273319.1	RP11-138A9.2	1316	4184	9.92192e-26	0.375708
ENSG00000136810.12	TXN	2117	7407	2.2392e-25	0.237563
ENSG00000102317.17	RBM3	1672	5590	2.91675e-25	0.303158
ENSG00000182568.16	SATB1	925	2740	7.8425e-25	0.477781
ENSG00000227694.1	RPL23AP74	2384	8556	8.17633e-25	0.200879
ENSG00000113263.12	ITK	809	2323	8.64494e-25	0.522654
ENSG00000185507.19	IRF7	576	1516	1.22198e-24	0.648302
ENSG00000104408.9	EIF3E	2773	10286	1.98317e-24	0.153269
ENSG00000175061.17	LRRC75A-AS1	3030	11484	2.18791e-24	0.122196
ENSG00000203875.10	SNHG5	3160	12118	2.18791e-24	0.105276
ENSG00000225912.1	RP13-258O15.1	3169	12166	3.06286e-24	0.103676
ENSG00000113387.11	SUB1	2788	10363	4.36941e-24	0.150292
ENSG00000130779.19	CLIP1	489	1235	4.82583e-24	0.707827
ENSG00000135148.11	TRAFD1	304	655	8.96703e-24	0.937008
ENSG00000225963.7	AC009950.2	165	268	1.15881e-23	1.34466
ENSG00000105755.7	ETHE1	738	2095	1.72261e-23	0.539174
ENSG00000158411.10	MITD1	818	2384	2.86861e-23	0.50122
ENSG00000172216.5	CEBPB	1320	4258	2.95381e-23	0.354793
ENSG00000183347.14	GBP6	57	40	4.84781e-23	2.55539
ENSG00000137876.9	RSL24D1	2310	8288	5.50779e-23	0.2013
ENSG00000178429.9	RPS3AP5	628	1722	7.4095e-23	0.589183
ENSG00000187109.13	NAP1L1	2802	10471	2.39629e-22	0.142561
ENSG00000124151.18	NCOA3	584	1585	5.48362e-22	0.603989
ENSG00000109452.12	INPP4B	522	1375	5.82691e-22	0.647121
ENSG00000065427.14	KARS	1084	3392	7.1301e-22	0.39866
ENSG00000171223.5	JUNB	1826	6304	9.00378e-22	0.256851
ENSG00000074201.8	CLNS1A	1040	3230	9.47812e-22	0.409481
ENSG00000283041.1	RP11-371A22.1	3286	12814	1.02486e-21	0.0811148
ENSG00000198931.10	APRT	2385	8649	1.41224e-21	0.185887
ENSG00000145287.10	PLAC8	942	2873	1.91941e-21	0.435672
ENSG00000174444.14	RPL4	3427	13597	1.94619e-21	0.056161
ENSG00000226221.1	RPL26P19	3502	14099	4.89044e-21	0.0350895
ENSG00000146677.7	AC004453.8	2700	10049	6.50806e-21	0.148411
ENSG00000168610.14	STAT3	1100	3479	9.6814e-21	0.383262
ENSG00000269893.6	SNHG8	1944	6817	9.941e-21	0.234323
ENSG00000271204.1	RP11-138A9.1	1310	4288	1.60165e-20	0.333693
ENSG00000230629.2	RPS23P8	1697	5818	1.73769e-20	0.266895
ENSG00000157601.13	MX1	324	754	2.76751e-20	0.825861
ENSG00000239528.1	RPS14P8	944	2910	4.1302e-20	0.420271
ENSG00000160710.15	ADAR	1032	3245	8.12878e-20	0.391656
ENSG00000181163.13	NPM1	3186	12347	8.42637e-20	0.090089
ENSG00000137970.7	RPL7P9	2806	10561	1.20314e-19	0.132272
ENSG00000054148.17	PHPT1	1087	3457	1.2657e-19	0.375263
ENSG00000179041.3	RRS1	622	1761	1.90875e-19	0.543023
ENSG00000135426.14	TESPA1	597	1674	1.9739e-19	0.556935
ENSG00000065882.15	TBC1D1	369	909	2.64842e-19	0.743772
ENSG00000144118.13	RALB	303	701	3.10826e-19	0.834335
ENSG00000179862.6	CITED4	233	490	3.64978e-19	0.97198
ENSG00000067113.16	PLPP1	186	356	4.15168e-19	1.10786
ENSG00000084070.11	SMAP2	901	2776	5.16008e-19	0.421023
ENSG00000213512.1	GBP7	110	161	1.04759e-18	1.49487
ENSG00000111144.9	LTA4H	575	1616	2.11267e-18	0.553638
ENSG00000116473.14	RAP1A	1789	6254	2.59514e-18	0.238805
ENSG00000233254.1	RPL21P134	506	1381	3.15909e-18	0.595927
ENSG00000116649.9	SRM	1366	4574	5.14916e-18	0.300932
ENSG00000065978.17	YBX1	3024	11611	5.46804e-18	0.103469
ENSG00000132274.15	TRIM22	533	1482	9.41088e-18	0.569093
ENSG00000102144.13	PGK1	1911	6775	1.33834e-17	0.218538
ENSG00000086300.15	SNX10	542	1517	1.54017e-17	0.559575
ENSG00000099985.3	OSM	253	567	1.72999e-17	0.88022
ENSG00000160932.10	LY6E	1747	6111	2.063e-17	0.237902
ENSG00000271856.1	LINC01215	340	842	2.44818e-17	0.736146
ENSG00000186298.11	PPP1CC	1174	3848	2.44818e-17	0.331755
ENSG00000172183.14	ISG20	1738	6081	3.3212e-17	0.237551
ENSG00000171490.12	RSL1D1	1523	5230	8.73512e-17	0.264536
ENSG00000188404.8	SELL	1434	4884	1.48277e-16	0.276413
ENSG00000148303.16	RPL7A	3454	13836	1.48277e-16	0.0423444
ENSG00000180992.6	MRPL14	1089	3545	1.66897e-16	0.34165
ENSG00000073331.17	ALPK1	99	147	2.17137e-16	1.47412
ENSG00000005302.17	MSL3	719	2175	4.17648e-16	0.44748
ENSG00000116251.9	RPL22	3424	13667	4.17648e-16	0.0474893
ENSG00000135899.16	SP110	607	1775	5.40701e-16	0.496381
ENSG00000231890.7	DARS-AS1	112	183	1.07448e-15	1.33609
ENSG00000145741.15	BTF3	3222	12623	1.48839e-15	0.0744049
ENSG00000145912.8	NHP2	1491	5145	2.04634e-15	0.257541
ENSG00000104805.15	NUCB1	738	2260	2.06786e-15	0.429801
ENSG00000218227.3	RP11-889L3.1	896	2858	7.05192e-15	0.370996
ENSG00000166562.8	SEC11C	1038	3397	8.34212e-15	0.333977
ENSG00000114127.10	XRN1	367	970	1.22005e-14	0.642227
ENSG00000233559.1	AC016831.7	1117	3707	1.49916e-14	0.313808
ENSG00000141576.14	RNF157	170	351	1.92248e-14	0.998495
ENSG00000259529.1	RP11-468E2.4	215	485	1.97424e-14	0.870783
ENSG00000199753.1	SNORD104	552	1612	2.01106e-14	0.49832
ENSG00000025708.13	TYMP	1249	4223	2.0789e-14	0.286937
ENSG00000170379.19	TCAF2	302	761	2.63224e-14	0.711083
ENSG00000213261.3	EEF1B2P6	1174	3936	2.9332e-14	0.299134
ENSG00000239672.7	NME1	1072	3543	2.96697e-14	0.319765
ENSG00000211450.9	C11orf31	1140	3815	6.60292e-14	0.301782
ENSG00000116663.10	FBXO6	252	607	7.64597e-14	0.776159
ENSG00000163219.11	ARHGAP25	562	1661	8.79822e-14	0.481021
ENSG00000240350.2	AC017002.1	275	682	1.01356e-13	0.734091
ENSG00000178927.16	C17orf62	647	1968	1.01356e-13	0.439539
ENSG00000090263.15	MRPS33	804	2545	1.01782e-13	0.382033
ENSG00000164096.12	C4orf3	1796	6436	1.33534e-13	0.203054
ENSG00000256393.1	RPL41P5	702	2172	1.41013e-13	0.41495
ENSG00000170989.8	S1PR1	509	1478	1.47199e-13	0.506523
ENSG00000227081.5	RP11-543P15.1	1244	4233	1.79136e-13	0.277737
ENSG00000171791.12	BCL2	560	1662	2.06208e-13	0.47501
ENSG00000126709.14	IFI6	728	2273	2.33308e-13	0.401844
ENSG00000139675.11	HNRNPA1L2	1782	6388	2.39365e-13	0.202564
ENSG00000146425.10	DYNLT1	1030	3413	3.28725e-13	0.316035
ENSG00000145860.11	RNF145	1192	4039	3.36277e-13	0.283817
ENSG00000169813.16	HNRNPF	1899	6875	3.79212e-13	0.188312
ENSG00000102471.13	NDFIP2	607	1837	3.87914e-13	0.446848
ENSG00000109790.16	KLHL5	192	430	4.16373e-13	0.881201
ENSG00000126457.21	PRMT1	1315	4525	4.55797e-13	0.261576
ENSG00000196531.10	NACA	3316	13151	4.55797e-13	0.0567747
ENSG00000165410.14	CFL2	192	431	5.08695e-13	0.87785
ENSG00000282851.1	BISPR	235	565	5.94666e-13	0.778841
ENSG00000005022.5	SLC25A5	1655	5888	6.65068e-13	0.213485
ENSG00000245910.8	SNHG6	2727	10412	7.04022e-13	0.111571
ENSG00000140577.15	CRTC3	445	1268	7.29258e-13	0.533754
ENSG00000100129.17	EIF3L	327	866	7.91504e-13	0.639355
ENSG00000038274.16	MAT2B	904	2946	8.61098e-13	0.340069
ENSG00000174837.14	ADGRE1	150	310	1.1363e-12	0.997126
ENSG00000184428.12	TOP1MT	286	733	1.1363e-12	0.686633
ENSG00000099901.16	RANBP1	1550	5475	1.26664e-12	0.223841
ENSG00000119335.16	SET	2231	8280	1.30047e-12	0.152491
ENSG00000173264.13	GPR137	399	1114	1.33847e-12	0.563143
ENSG00000185834.10	RPL12P4	1115	3760	1.36545e-12	0.290742
ENSG00000198420.9	TCAF1	460	1329	1.94411e-12	0.513796
ENSG00000168028.13	RPSA	3454	13904	2.12397e-12	0.0352713
ENSG00000121966.6	CXCR4	1961	7160	2.2369e-12	0.176061
ENSG00000101347.8	SAMHD1	511	1512	2.65268e-12	0.479368
ENSG00000111679.16	PTPN6	873	2844	2.84883e-12	0.340563
ENSG00000123685.8	BATF3	556	1674	2.96739e-12	0.454289
ENSG00000069399.12	BCL3	378	1052	4.69971e-12	0.567755
ENSG00000268088.1	AC093063.2	30	21	5.10315e-12	2.559
ENSG00000196683.10	TOMM7	3118	12218	5.57811e-12	0.074116
ENSG00000091317.7	CMTM6	939	3104	6.00578e-12	0.3195
ENSG00000080824.18	HSP90AA1	2087	7701	6.27069e-12	0.160816
ENSG00000125826.19	RBCK1	826	2677	6.35099e-12	0.348028
ENSG00000145365.10	TIFA	585	1788	7.40296e-12	0.432593
ENSG00000169567.11	HINT1	3050	11906	8.10922e-12	0.0796237
ENSG00000172878.13	METAP1D	140	290	9.80522e-12	0.993805
ENSG00000183688.4	FAM101B	283	738	1.04254e-11	0.661613
ENSG00000109471.4	IL2	229	563	1.1122e-11	0.746644
ENSG00000147677.10	EIF3H	1983	7278	1.11864e-11	0.168574
ENSG00000163600.12	ICOS	528	1587	1.13465e-11	0.456739
ENSG00000115541.10	HSPE1	1704	6133	1.14996e-11	0.196764
ENSG00000103202.12	NME4	500	1488	1.26262e-11	0.471057
ENSG00000164032.11	H2AFZ	2267	8477	1.93304e-11	0.141662
ENSG00000258738.1	RP11-73E17.2	139	290	1.94955e-11	0.983463
ENSG00000163840.9	DTX3L	284	749	3.17597e-11	0.645357
ENSG00000171204.12	TMEM126B	799	2599	4.10281e-11	0.342742
ENSG00000113407.13	TARS	816	2663	4.10281e-11	0.33802
ENSG00000125691.12	RPL23	3311	13173	4.27908e-11	0.0521863
ENSG00000143774.16	GUK1	2145	7978	4.69117e-11	0.149382
ENSG00000153574.8	RPIA	800	2609	6.6876e-11	0.339006
ENSG00000103024.7	NME3	707	2263	7.93654e-11	0.365977
ENSG00000232788.1	AC078883.3	129	269	1.36478e-10	0.984196
ENSG00000172824.14	CES4A	73	117	1.6934e-10	1.36389
ENSG00000171522.5	PTGER4	502	1523	2.09111e-10	0.443275
ENSG00000213024.11	NUP62	512	1559	2.09111e-10	0.438026
ENSG00000112667.12	DNPH1	914	3057	2.10117e-10	0.302581
ENSG00000163565.18	IFI16	1231	4288	2.15359e-10	0.243957
ENSG00000071051.13	NCK2	344	967	2.28514e-10	0.553324
ENSG00000186854.10	TRABD2A	419	1230	2.74426e-10	0.490795
ENSG00000111331.12	OAS3	131	278	2.84693e-10	0.958913
ENSG00000277575.1	RP11-292B8.2	27	20	2.95762e-10	2.47739
ENSG00000164466.12	SFXN1	1129	3897	3.78163e-10	0.257113
ENSG00000233355.6	CHRM3-AS2	216	544	4.69277e-10	0.711856
ENSG00000224631.4	RP11-51O6.1	2087	7777	5.05773e-10	0.146648
ENSG00000113749.6	HRH2	207	516	5.48566e-10	0.726691
ENSG00000143106.12	PSMA5	1258	4410	5.62042e-10	0.234785
ENSG00000237943.6	PRKCQ-AS1	1050	3596	5.76034e-10	0.268428
ENSG00000123179.13	EBPL	405	1188	5.94382e-10	0.49189
ENSG00000066294.14	CD84	345	979	6.24092e-10	0.539719
ENSG00000137502.9	RAB30	96	182	7.17266e-10	1.1216
ENSG00000104998.3	IL27RA	1021	3487	7.17266e-10	0.272428
ENSG00000230556.1	AC073264.6	173	410	7.2365e-10	0.799579
ENSG00000196305.17	IARS	631	2010	8.5028e-10	0.372948
ENSG00000152256.13	PDK1	278	753	8.60641e-10	0.606866
ENSG00000101745.15	ANKRD12	1834	6742	1.01275e-09	0.166248
ENSG00000172164.13	SNTB1	113	232	1.25994e-09	1.00663
ENSG00000114391.12	RPL24	3433	13841	2.01775e-09	0.0330249
ENSG00000172292.14	CERS6	105	211	2.03068e-09	1.03758
ENSG00000006659.12	LGALS14	33	33	3.09735e-09	2.04443
ENSG00000198755.10	RPL10A	3499	14230	3.24086e-09	0.0205102
ENSG00000138600.9	SPPL2A	696	2269	3.25925e-09	0.339534
ENSG00000196776.14	CD47	1583	5741	3.44829e-09	0.185791
ENSG00000064932.15	SBNO2	211	542	4.2521e-09	0.683381
ENSG00000112081.16	SRSF3	1934	7182	4.56127e-09	0.151633
ENSG00000173812.10	EIF1	3456	13975	4.68511e-09	0.0287582
ENSG00000111224.13	PARP11	229	602	4.81323e-09	0.650015
ENSG00000152207.7	CYSLTR2	40	48	5.96451e-09	1.7814
ENSG00000055208.17	TAB2	415	1246	5.97317e-09	0.45831
ENSG00000063046.17	EIF4B	1689	6182	6.09809e-09	0.172527
ENSG00000177889.9	UBE2N	1295	4598	6.43782e-09	0.216377
ENSG00000249859.7	PVT1	452	1380	6.79814e-09	0.434158
ENSG00000131143.8	COX4I1	3191	12654	6.79814e-09	0.0569183
ENSG00000079385.21	CEACAM1	67	112	6.86453e-09	1.30317
ENSG00000140105.17	WARS	728	2401	7.60392e-09	0.322806
ENSG00000156299.12	TIAM1	246	662	7.61629e-09	0.616258
ENSG00000134324.11	LPIN1	290	811	7.61629e-09	0.560782
ENSG00000130589.16	HELZ2	227	599	7.8688e-09	0.644568
ENSG00000132475.8	H3F3B	3172	12567	7.8688e-09	0.0582557
ENSG00000182118.5	FAM89A	222	583	8.48212e-09	0.651495
ENSG00000100784.9	RPS6KA5	603	1935	8.48249e-09	0.362328
ENSG00000152689.17	RASGRP3	104	214	8.55576e-09	1.0034
ENSG00000240376.1	RP11-36C20.1	854	2882	8.63001e-09	0.289669
ENSG00000164088.17	PPM1M	305	866	1.13491e-08	0.538874
ENSG00000277791.4	PSMB3	1643	6009	1.25878e-08	0.173639
ENSG00000047579.19	DTNBP1	408	1229	1.26519e-08	0.453587
ENSG00000169508.6	GPR183	1250	4432	1.26991e-08	0.218402
ENSG00000213178.3	RP11-641D5.1	686	2252	1.44873e-08	0.329505
ENSG00000197536.10	C5orf56	502	1570	1.4524e-08	0.399426
ENSG00000160783.19	PMF1	915	3125	1.51059e-08	0.272419
ENSG00000142534.6	RPS11	3387	13619	1.59513e-08	0.0368904
ENSG00000197121.14	PGAP1	131	297	1.63349e-08	0.863535
ENSG00000072310.16	SREBF1	127	286	2.05772e-08	0.873245
ENSG00000166347.18	CYB5A	529	1673	2.05772e-08	0.383334
ENSG00000204592.8	HLA-E	2604	10045	2.20016e-08	0.0967551
ENSG00000102871.15	TRADD	870	2959	2.38613e-08	0.278409
ENSG00000198692.9	EIF1AY	831	2810	2.47015e-08	0.286782
ENSG00000196262.13	PPIA	2848	11118	2.95685e-08	0.0795551
ENSG00000174749.5	C4orf32	527	1672	3.46815e-08	0.378731
ENSG00000225131.2	PSME2P2	502	1583	4.35649e-08	0.387529
ENSG00000144381.16	HSPD1	1148	4051	4.35649e-08	0.225276
ENSG00000132341.11	RAN	2143	8097	4.38377e-08	0.126676
ENSG00000263913.1	AC004812.1	35	41	4.43491e-08	1.81616
ENSG00000152082.13	MZT2B	2228	8455	4.58899e-08	0.120376
ENSG00000034510.5	TMSB10	3494	14216	4.9258e-08	0.0198673
ENSG00000236058.3	RP11-215A21.2	796	2687	5.00279e-08	0.289275
ENSG00000122406.12	RPL5	3448	13951	5.01505e-08	0.0278945
ENSG00000115271.10	GCA	256	711	5.21238e-08	0.570726
ENSG00000136514.2	RTP4	92	188	6.77753e-08	1.0134
ENSG00000204628.11	GNB2L1	3475	14105	7.09983e-08	0.0233095
ENSG00000144152.12	FBLN7	242	667	8.14068e-08	0.581752
ENSG00000133706.17	LARS	614	2006	8.21715e-08	0.33642
ENSG00000220472.1	RP11-69L16.5	429	1325	8.36587e-08	0.417489
ENSG00000120254.15	MTHFD1L	403	1233	9.82875e-08	0.43111
ENSG00000113328.18	CCNG1	951	3295	9.86135e-08	0.25167
ENSG00000149925.16	ALDOA	2699	10486	1.00216e-07	0.0864638
ENSG00000146859.6	TMEM140	170	430	1.02769e-07	0.705629
ENSG00000106105.13	GARS	841	2871	1.03928e-07	0.273056
ENSG00000204267.13	TAP2	481	1517	1.04743e-07	0.387319
ENSG00000134308.13	YWHAQ	1740	6447	1.04743e-07	0.154891
ENSG00000104529.17	EEF1D	3344	13424	1.04743e-07	0.0392635
ENSG00000196421.7	LINC00176	91	187	1.0522e-07	1.00533
ENSG00000100380.12	ST13	1613	5932	1.19633e-07	0.165659
ENSG00000168899.4	VAMP5	892	3071	1.273e-07	0.260838
ENSG00000184979.9	USP18	90	185	1.30191e-07	1.0049
ENSG00000179144.4	GIMAP7	1775	6596	1.37041e-07	0.150659
ENSG00000042062.11	FAM65C	92	191	1.37278e-07	0.990564
ENSG00000198168.8	SVIP	1344	4851	1.38571e-07	0.192682
ENSG00000075340.22	ADD2	22	18	1.38726e-07	2.33394
ENSG00000130429.12	ARPC1B	2135	8088	1.40314e-07	0.122884
ENSG00000067955.13	CBFB	788	2673	1.41357e-07	0.282239
ENSG00000107959.15	PITRM1	237	655	1.45578e-07	0.577823
ENSG00000067225.17	PKM	2512	9686	1.47707e-07	0.0973668
ENSG00000145012.12	LPP	225	615	1.56388e-07	0.59377
ENSG00000136147.16	PHF11	697	2329	1.65657e-07	0.303951
ENSG00000081019.13	RSBN1	490	1557	1.81473e-07	0.376516
ENSG00000050405.13	LIMA1	255	719	1.98095e-07	0.548937
ENSG00000168884.14	TNIP2	935	3246	2.05972e-07	0.248807
ENSG00000169230.9	PRELID1	1798	6700	2.13823e-07	0.146663
ENSG00000189283.9	FHIT	202	541	2.34901e-07	0.623158
ENSG00000074966.10	TXK	192	508	2.41649e-07	0.640709
ENSG00000279483.1	AC090498.1	1748	6500	2.71854e-07	0.149697
ENSG00000235978.6	AC018816.3	149	369	2.76786e-07	0.736123
ENSG00000224114.1	RP11-343H5.4	793	2703	2.76786e-07	0.275263
ENSG00000172175.12	MALT1	322	956	2.89822e-07	0.474481
ENSG00000134758.13	RNF138	466	1475	2.9341e-07	0.382118
ENSG00000175606.10	TMEM70	588	1927	2.94223e-07	0.331963
ENSG00000119922.8	IFIT2	75	146	3.10916e-07	1.08343
ENSG00000100342.20	APOL1	236	658	3.12321e-07	0.565131
ENSG00000115875.18	SRSF7	1677	6213	3.12321e-07	0.155024
ENSG00000263528.7	IKBKE	215	588	3.62971e-07	0.592952
ENSG00000135486.17	HNRNPA1	3143	12490	3.80685e-07	0.053872
ENSG00000162614.18	NEXN	49	78	4.1849e-07	1.37374
ENSG00000175354.18	PTPN2	710	2393	4.27728e-07	0.291502
ENSG00000163602.9	RYBP	293	858	4.31672e-07	0.494354
ENSG00000138495.6	COX17	1684	6251	4.87475e-07	0.152236
ENSG00000173193.13	PARP14	478	1527	5.48722e-07	0.368814
ENSG00000123612.15	ACVR1C	55	94	5.50725e-07	1.2712
ENSG00000169627.7	BOLA2B	1911	7187	5.7673e-07	0.133369
ENSG00000178982.9	EIF3K	2361	9072	6.21166e-07	0.102409
ENSG00000115896.15	PLCL1	75	149	6.86538e-07	1.05408
ENSG00000184113.9	CLDN5	15	9	9.45653e-07	2.7814
ENSG00000105639.18	JAK3	448	1424	9.77882e-07	0.376053
ENSG00000134460.15	IL2RA	969	3407	1.02193e-06	0.230498
ENSG00000168405.14	CMAHP	227	638	1.12973e-06	0.553567
ENSG00000242814.2	RP11-436H11.1	463	1481	1.13013e-06	0.366944
ENSG00000131507.10	NDFIP1	1358	4953	1.33364e-06	0.177612
ENSG00000178057.14	NDUFAF3	1215	4382	1.33676e-06	0.193798
ENSG00000228956.8	SATB1-AS1	134	331	1.37171e-06	0.739833
ENSG00000114738.10	MAPKAPK3	446	1421	1.37171e-06	0.37264
ENSG00000166986.12	MARS	568	1874	1.37171e-06	0.322273
ENSG00000168906.12	MAT2A	544	1785	1.45235e-06	0.330186
ENSG00000152795.17	HNRNPDL	2044	7760	1.51955e-06	0.11977
ENSG00000258352.1	RP11-23J18.1	70	138	1.53124e-06	1.06519
ENSG00000126251.6	GPR42	14	8	1.53667e-06	2.85179
ENSG00000166326.6	TRIM44	442	1408	1.55221e-06	0.372902
ENSG00000163682.15	RPL9	3518	14401	1.63316e-06	0.0110897
ENSG00000124831.18	LRRFIP1	1577	5842	1.65923e-06	0.155152
ENSG00000088543.14	C3orf18	81	170	1.74359e-06	0.97489
ENSG00000234782.3	TPT1P9	251	726	2.00823e-06	0.512149
ENSG00000244313.3	RP11-425L10.1	3428	13880	2.02038e-06	0.0268628
ENSG00000110619.16	CARS	522	1709	2.22493e-06	0.333401
ENSG00000172757.12	CFL1	3125	12438	2.53454e-06	0.0516049
ENSG00000136732.14	GYPC	1550	5745	2.95697e-06	0.154393
ENSG00000131069.19	ACSS2	89	196	3.00449e-06	0.905455
ENSG00000157870.14	FAM213B	196	541	3.1062e-06	0.579656
ENSG00000170633.16	RNF34	471	1525	3.34127e-06	0.349421
ENSG00000171314.8	PGAM1	1574	5848	3.79179e-06	0.150924
ENSG00000239697.10	TNFSF12	340	1048	3.88721e-06	0.420399
ENSG00000256262.1	USP30-AS1	229	656	3.97518e-06	0.526083
ENSG00000185201.16	IFITM2	1779	6688	4.2495e-06	0.133923
ENSG00000163597.14	SNHG16	870	3048	4.31816e-06	0.235656
ENSG00000086758.15	HUWE1	565	1880	4.37859e-06	0.310021
ENSG00000234797.5	RPS3AP6	2697	10556	4.97581e-06	0.0757955
ENSG00000148450.12	MSRB2	161	428	5.41052e-06	0.633881
ENSG00000197646.7	PDCD1LG2	19	17	5.84303e-06	2.2049
ENSG00000266402.3	SNHG25	1893	7165	5.8667e-06	0.124139
ENSG00000076053.10	RBM7	531	1757	6.00974e-06	0.318101
ENSG00000159202.17	UBE2Z	475	1548	6.01717e-06	0.340025
ENSG00000228328.2	RP11-516A11.1	10	4	6.12517e-06	3.36636
ENSG00000125384.6	PTGER2	488	1598	6.7542e-06	0.333117
ENSG00000168209.4	DDIT4	987	3515	7.17498e-06	0.212029
ENSG00000214113.10	LYRM4	534	1771	7.19928e-06	0.314779
ENSG00000120217.13	CD274	110	266	8.62517e-06	0.770509
ENSG00000133606.10	MKRN1	636	2160	8.9148e-06	0.280499
ENSG00000224578.4	HNRNPA1P48	2231	8584	9.31618e-06	0.100472
ENSG00000134352.19	IL6ST	307	940	9.82771e-06	0.430009
ENSG00000107223.12	EDF1	2427	9414	1.00863e-05	0.0887976
ENSG00000111300.9	NAA25	266	795	1.07331e-05	0.464903
ENSG00000128272.14	ATF4	1302	4774	1.08007e-05	0.169962
ENSG00000184277.12	TM2D3	595	2009	1.19369e-05	0.288915
ENSG00000138326.18	RPS24	3465	14093	1.27693e-05	0.0203798
ENSG00000059915.16	PSD	52	96	1.29422e-05	1.15991
ENSG00000180357.9	ZNF609	189	530	1.44571e-05	0.556825
ENSG00000233476.3	EEF1A1P6	115	285	1.46313e-05	0.735103
ENSG00000178199.13	ZC3H12D	350	1100	1.46913e-05	0.392355
ENSG00000211896.7	IGHG1	20	20	1.47813e-05	2.04443
ENSG00000185344.13	ATP6V0A2	309	953	1.63602e-05	0.419562
ENSG00000112695.11	COX7A2	2504	9754	1.70225e-05	0.0826719
ENSG00000163349.21	HIPK1	268	807	1.70827e-05	0.454096
ENSG00000162496.8	DHRS3	354	1117	1.78482e-05	0.386623
ENSG00000166295.8	ANAPC16	2060	7887	1.98394e-05	0.107599
ENSG00000237214.3	RP11-12M9.3	454	1487	2.00341e-05	0.332791
ENSG00000123609.10	NMI	499	1656	2.12524e-05	0.31384
ENSG00000144895.11	EIF2A	763	2663	2.14132e-05	0.241134
ENSG00000227615.1	RP11-864N7.2	2828	11158	2.26671e-05	0.0642069
ENSG00000132109.9	TRIM21	189	534	2.28129e-05	0.545978
ENSG00000198734.10	F5	193	548	2.34952e-05	0.538856
ENSG00000141510.16	TP53	434	1415	2.34952e-05	0.339396
ENSG00000100575.13	TIMM9	463	1523	2.35688e-05	0.326599
ENSG00000135766.8	EGLN1	353	1117	2.36504e-05	0.382542
ENSG00000157191.19	NECAP2	709	2457	2.41322e-05	0.251391
ENSG00000156136.9	DCK	941	3360	2.50729e-05	0.208237
ENSG00000197728.9	RPS26	2807	11069	2.53098e-05	0.0650074
ENSG00000158985.13	CDC42SE2	1749	6608	2.53861e-05	0.126748
ENSG00000168421.12	RHOH	1189	4342	2.56331e-05	0.17582
ENSG00000183943.5	PRKX	379	1214	2.70596e-05	0.364933
ENSG00000272502.1	RP11-713M15.2	19	19	2.81443e-05	2.04443
ENSG00000087157.18	PGS1	235	696	2.87191e-05	0.478005
ENSG00000134954.14	ETS1	917	3269	2.89806e-05	0.210576
ENSG00000164754.12	RAD21	758	2650	2.94778e-05	0.238709
ENSG00000215030.5	RPL13P12	2944	11674	3.09809e-05	0.0569819
ENSG00000114023.15	FAM162A	808	2845	3.11332e-05	0.22843
ENSG00000241612.1	RP13-585F24.1	354	1125	3.2866e-05	0.376328
ENSG00000170889.13	RPS9	3509	14355	3.29365e-05	0.0120098
ENSG00000105202.7	FBL	1319	4870	3.54203e-05	0.159954
ENSG00000172057.9	ORMDL3	421	1373	3.57809e-05	0.338992
ENSG00000188021.8	UBQLN2	502	1676	3.65898e-05	0.305168
ENSG00000204387.12	C6orf48	1615	6071	3.94059e-05	0.134031
ENSG00000232346.1	SC22CB-1E7.1	1115	4058	4.06331e-05	0.180706
ENSG00000172115.8	CYCS	1591	5974	4.06331e-05	0.135668
ENSG00000130813.17	C19orf66	764	2680	4.17551e-05	0.233843
ENSG00000279296.1	RP11-609D21.3	34	53	4.33079e-05	1.40397
ENSG00000249806.1	RP11-223C24.1	73	161	4.33079e-05	0.903339
ENSG00000231416.1	RP11-422P24.9	162	448	4.47145e-05	0.576926
ENSG00000110492.15	MDK	55	109	4.64954e-05	1.05761
ENSG00000143575.14	HAX1	1180	4320	4.64954e-05	0.172187
ENSG00000152778.8	IFIT5	217	638	4.72479e-05	0.48857
ENSG00000229083.1	PSMA6P2	242	726	4.72668e-05	0.459469
ENSG00000211938.2	IGHV3-7	14	11	5.68231e-05	2.39235
ENSG00000215788.9	TNFRSF25	791	2792	6.01694e-05	0.224882
ENSG00000205531.12	NAP1L4	978	3525	6.17331e-05	0.194714
ENSG00000055044.10	NOP58	883	3152	6.27671e-05	0.208649
ENSG00000180957.17	PITPNB	481	1606	6.44442e-05	0.305068
ENSG00000160185.14	UBASH3A	232	694	6.52042e-05	0.46362
ENSG00000185477.4	GPRIN3	198	575	6.60466e-05	0.50637
ENSG00000186352.8	ANKRD37	206	603	6.69543e-05	0.494918
ENSG00000104765.14	BNIP3L	569	1940	6.87049e-05	0.274875
ENSG00000232208.2	RP3-477M7.5	31	47	7.29911e-05	1.44404
ENSG00000130590.13	SAMD10	120	312	7.40349e-05	0.66592
ENSG00000115091.11	ACTR3	1514	5677	7.66802e-05	0.137668
ENSG00000184293.7	CLECL1	66	143	7.83762e-05	0.928954
ENSG00000228037.1	RP3-395M20.9	75	170	7.88376e-05	0.863859
ENSG00000139163.15	ETNK1	413	1355	7.93187e-05	0.330352
ENSG00000090554.12	FLT3LG	110	280	7.93687e-05	0.696508
ENSG00000162244.10	RPL29	3487	14231	8.61682e-05	0.0154526
ENSG00000008988.9	RPS20	3500	14306	8.61682e-05	0.0132378
ENSG00000140464.19	PML	216	641	8.95656e-05	0.475138
ENSG00000145425.9	RPS3A	3523	14464	9.14497e-05	0.00684112
ENSG00000171462.14	DLK2	67	147	9.74387e-05	0.910848
ENSG00000135390.17	ATP5G2	2491	9742	9.86431e-05	0.0769384
ENSG00000132305.20	IMMT	405	1329	0.000102117	0.330084
ENSG00000197756.9	RPL37A	3520	14439	0.000102594	0.00810783
ENSG00000104979.8	C19orf53	2010	7726	0.000119703	0.101905
ENSG00000133134.11	BEX2	469	1571	0.000120828	0.300408
ENSG00000167799.9	NUDT8	124	329	0.000126226	0.636684
ENSG00000135074.15	ADAM19	331	1059	0.000129194	0.366632
ENSG00000105193.8	RPS16	3515	14404	0.000136269	0.00955842
ENSG00000175334.7	BANF1	1049	3824	0.000136498	0.178363
ENSG00000186468.12	RPS23	3519	14433	0.000141528	0.00829754
ENSG00000121380.12	BCL2L14	52	105	0.000144699	1.03063
ENSG00000116793.15	PHTF1	168	479	0.00015013	0.532867
ENSG00000159199.13	ATP5G1	1254	4645	0.000153544	0.15529
ENSG00000059378.12	PARP12	240	734	0.000188226	0.431686
ENSG00000237262.1	AC068492.1	12	9	0.000197606	2.45947
ENSG00000117523.15	PRRC2C	1390	5200	0.000205989	0.141005
ENSG00000233850.1	AC103563.8	19	22	0.000206988	1.83293
ENSG00000179715.12	PCED1B	297	941	0.000208516	0.3807
ENSG00000214820.3	MPRIPP1	17	18	0.000209848	1.96197
ENSG00000139146.13	FAM60A	417	1385	0.000215416	0.312665
ENSG00000196141.12	SPATS2L	235	718	0.000220458	0.433108
ENSG00000127184.10	COX7C	3192	12821	0.000220458	0.0384551
ENSG00000241741.1	RPL7AP30	159	452	0.000232366	0.537135
ENSG00000129084.17	PSMA1	1450	5447	0.000239765	0.135022
ENSG00000229023.1	AC067945.3	34	58	0.000266906	1.27391
ENSG00000178715.8	RP11-169K16.8	285	901	0.000277754	0.383866
ENSG00000145592.13	RPL37	3508	14363	0.000277756	0.0107949
ENSG00000181847.11	TIGIT	853	3067	0.000281931	0.198221
ENSG00000183298.5	RPSAP19	823	2950	0.00028976	0.202681
ENSG00000089280.18	FUS	1483	5587	0.000301818	0.130876
ENSG00000225663.7	FAM195B	758	2697	0.000302494	0.213346
ENSG00000122884.12	P4HA1	230	704	0.000309376	0.43049
ENSG00000276010.1	AL592188.5	5	1	0.000335149	4.36636
ENSG00000169241.17	SLC50A1	409	1362	0.000335149	0.308877
ENSG00000186187.11	ZNRF1	173	504	0.000342992	0.50178
ENSG00000216490.3	IFI30	24	34	0.000344095	1.54193
ENSG00000177613.8	CSTF2T	301	963	0.00036383	0.366659
ENSG00000172366.19	FAM195A	552	1905	0.00036383	0.257381
ENSG00000237568.1	RP4-620F22.2	52	109	0.000380005	0.976687
ENSG00000275162.1	LLNLR-260G6.1	15	15	0.000382166	2.04443
ENSG00000174917.8	C19orf70	1416	5322	0.000384053	0.134284
ENSG00000197355.10	UAP1L1	53	112	0.000386398	0.964997
ENSG00000023191.16	RNH1	1160	4292	0.000389917	0.156906
ENSG00000047621.11	C12orf4	106	278	0.00039256	0.653411
ENSG00000089127.12	OAS1	130	358	0.000397038	0.582983
ENSG00000100031.18	GGT1	100	259	0.000430009	0.671479
ENSG00000067992.12	PDK3	143	403	0.000442003	0.549667
ENSG00000158286.12	RNF207	148	421	0.000490279	0.536208
ENSG00000110700.6	RPS13	3515	14412	0.000500974	0.00875736
ENSG00000230199.1	RP11-331N16.1	21	28	0.000515571	1.62939
ENSG00000069998.12	CECR5	332	1082	0.000515571	0.339986
ENSG00000244398.1	RP11-466H18.1	3469	14151	0.000574175	0.0161191
ENSG00000247596.8	TWF2	819	2951	0.000608638	0.195163
ENSG00000111879.18	FAM184A	56	123	0.000623797	0.909272
ENSG00000172809.12	RPL38	3484	14232	0.000645649	0.0141094
ENSG00000075624.13	ACTB	3486	14243	0.00065343	0.0138227
ENSG00000146555.18	SDK1	6	2	0.00067087	3.62939
ENSG00000236549.1	AC079807.3	6	2	0.00067087	3.62939
ENSG00000082146.12	STRADB	155	448	0.00067087	0.513201
ENSG00000127318.10	IL22	76	185	0.00069012	0.760977
ENSG00000048140.17	TSPAN17	323	1053	0.000691144	0.339532
ENSG00000123374.10	CDK2	123	339	0.000697526	0.581804
ENSG00000184182.18	UBE2F	508	1750	0.000733552	0.259977
ENSG00000128203.6	ASPHD2	128	357	0.000796128	0.564651
ENSG00000239911.2	PRKAG2-AS1	133	374	0.000796128	0.552819
ENSG00000111145.7	ELK3	387	1294	0.000820935	0.302999
ENSG00000108518.7	PFN1	3361	13624	0.000822627	0.0252434
ENSG00000225489.6	RP11-390F4.3	36	67	0.000840849	1.14827
ENSG00000225616.2	RP4-604A21.1	670	2377	0.00085574	0.217522
ENSG00000156675.15	RAB11FIP1	431	1461	0.00088824	0.283235
ENSG00000140471.16	LINS1	306	994	0.000895952	0.344717
ENSG00000139832.4	RAB20	61	140	0.00091043	0.845886
ENSG00000074695.5	LMAN1	558	1946	0.000927319	0.242257
ENSG00000227195.8	MIR663AHG	11	9	0.00100075	2.33394
ENSG00000162676.11	GFI1	336	1107	0.0010191	0.324309
ENSG00000076513.16	ANKRD13A	250	791	0.00104717	0.382682
ENSG00000101182.14	PSMA7	2473	9729	0.00106077	0.068402
ENSG00000261512.2	RP11-46D6.1	129	363	0.00107195	0.551833
ENSG00000219149.4	RP11-214N16.2	107	289	0.00110008	0.610973
ENSG00000119979.15	FAM45A	430	1461	0.00110008	0.279884
ENSG00000175390.12	EIF3F	2011	7794	0.00113568	0.0899805
ENSG00000259321.1	RP11-468E2.5	75	185	0.00115738	0.741869
ENSG00000225938.1	RP4-575N6.4	80	201	0.00116481	0.715308
ENSG00000083845.8	RPS5	3482	14227	0.00118605	0.013788
ENSG00000225205.5	AC093818.1	73	179	0.00122144	0.75044
ENSG00000205581.10	HMGN1	1881	7258	0.00122456	0.0963591
ENSG00000138385.15	SSB	1178	4395	0.00124365	0.144908
ENSG00000183010.16	PYCR1	372	1245	0.0012678	0.30166
ENSG00000155970.11	MICU3	62	145	0.00130128	0.818719
ENSG00000102245.7	CD40LG	450	1540	0.00130781	0.269498
ENSG00000169871.12	TRIM56	656	2332	0.00130781	0.214631
ENSG00000120742.10	SERP1	2006	7778	0.00131892	0.0893537
ENSG00000201501.1	Y_RNA	75	186	0.00134953	0.734091
ENSG00000233558.1	RP3-486I3.4	537	1873	0.0013512	0.242074
ENSG00000160191.17	PDE9A	74	183	0.00138749	0.738185
ENSG00000130255.12	RPL36	3522	14469	0.00143332	0.00593292
ENSG00000214367.7	HAUS3	149	435	0.00148313	0.498728
ENSG00000182004.12	SNRPE	1514	5759	0.00149727	0.116978
ENSG00000100216.5	TOMM22	1163	4341	0.00154691	0.144255
ENSG00000220583.1	RPL35P2	343	1140	0.00156714	0.311678
ENSG00000184575.11	XPOT	463	1593	0.00157958	0.261769
ENSG00000089009.15	RPL6	3438	14005	0.00159379	0.0181308
ENSG00000138193.14	PLCE1	176	531	0.00166632	0.451295
ENSG00000081320.10	STK17B	1433	5434	0.00173197	0.121455
ENSG00000109332.19	UBE2D3	2249	8800	0.00173375	0.0762115
ENSG00000137309.19	HMGA1	962	3542	0.00174573	0.163976
ENSG00000196205.8	EEF1A1P5	635	2257	0.00175074	0.214853
ENSG00000091542.8	ALKBH5	770	2784	0.00175074	0.190202
ENSG00000233478.1	RP1-187B23.1	161	479	0.00180519	0.471466
ENSG00000103653.16	CSK	749	2703	0.00185183	0.192907
ENSG00000240914.1	RPL15P2	87	227	0.00187737	0.660826
ENSG00000197958.12	RPL12	3507	14371	0.00191949	0.00958021
ENSG00000171858.17	RPS21	3496	14308	0.00196093	0.0113864
ENSG00000097021.19	ACOT7	159	473	0.00198825	0.471618
ENSG00000172732.11	MUS81	293	958	0.00199689	0.335306
ENSG00000124172.9	ATP5E	3248	13117	0.00200399	0.0306171
ENSG00000126756.11	UXT	1801	6944	0.00202777	0.0974626
ENSG00000230207.1	RPL4P5	46	99	0.00203361	0.938637
ENSG00000234912.9	SNHG20	140	407	0.00204431	0.504829
ENSG00000141013.14	GAS8	47	102	0.0020493	0.926595
ENSG00000272211.1	RP11-347P5.1	984	3634	0.0020493	0.159603
ENSG00000228399.1	RP4-575N6.2	94	251	0.00211891	0.627477
ENSG00000112576.12	CCND3	1007	3727	0.00216346	0.15648
ENSG00000213750.4	KB-1683C8.1	89	235	0.0022743	0.643648
ENSG00000167460.14	TPM4	898	3296	0.00233132	0.168502
ENSG00000242088.1	AC090602.2	119	336	0.00234686	0.546932
ENSG00000142230.11	SAE1	380	1286	0.0023747	0.285612
ENSG00000236977.1	ANKRD44-IT1	159	475	0.00238229	0.465531
ENSG00000110921.11	MVK	130	374	0.00240465	0.519905
ENSG00000167088.10	SNRPD1	1294	4882	0.00245218	0.128797
ENSG00000174456.13	C12orf76	230	730	0.0024859	0.378169
ENSG00000217027.1	TPT1P4	102	279	0.00249815	0.592735
ENSG00000166405.14	RIC3	220	694	0.00254373	0.386999
ENSG00000166002.6	SMCO4	133	385	0.00256339	0.510999
ENSG00000142168.14	SOD1	2130	8317	0.00272711	0.0792215
ENSG00000163959.9	SLC51A	84	220	0.0027554	0.655389
ENSG00000240509.1	RPL34P18	1721	6625	0.00276219	0.099758
ENSG00000171316.11	CHD7	204	638	0.0029541	0.399444
ENSG00000176383.8	B3GNT4	25	42	0.00299709	1.29597
ENSG00000115604.10	IL18R1	137	401	0.00320223	0.495005
ENSG00000241837.6	ATP5O	1741	6712	0.00322818	0.0976048
ENSG00000109107.13	ALDOC	226	719	0.00325302	0.374762
ENSG00000111674.8	ENO2	317	1055	0.00327209	0.309743
ENSG00000095951.16	HIVEP1	106	295	0.00339029	0.567781
ENSG00000234009.1	RPL5P34	479	1670	0.00353366	0.242681
ENSG00000161267.11	BDH1	211	666	0.00365409	0.386152
ENSG00000132661.3	NXT1	750	2724	0.0037036	0.183667
ENSG00000162241.12	SLC25A45	109	306	0.00372296	0.555228
ENSG00000128340.14	RAC2	1616	6204	0.00372296	0.10366
ENSG00000153551.13	CMTM7	521	1833	0.00380609	0.22958
ENSG00000138134.11	STAMBPL1	171	523	0.00390768	0.431617
ENSG00000240342.3	RPS2P5	939	3473	0.00396637	0.157446
ENSG00000246223.8	LINC01550	314	1047	0.00398146	0.307006
ENSG00000114735.9	HEMK1	237	762	0.00398623	0.359527
ENSG00000088832.14	FKBP1A	1377	5233	0.0040178	0.118322
ENSG00000188820.12	FAM26F	136	400	0.00407731	0.488038
ENSG00000235750.9	KIAA0040	205	646	0.00415277	0.388521
ENSG00000174500.12	GCSAM	93	253	0.0041807	0.600597
ENSG00000137507.11	LRRC32	68	171	0.00419899	0.714042
ENSG00000157106.16	SMG1	403	1384	0.004323	0.264439
ENSG00000123411.14	IKZF4	95	260	0.0043308	0.591919
ENSG00000219470.1	RP3-337H4.6	229	734	0.0043457	0.363999
ENSG00000106153.12	CHCHD2	2536	10039	0.00438157	0.0594424
ENSG00000141698.16	NT5C3B	313	1045	0.0043898	0.305163
ENSG00000164346.9	NSA2	1160	4360	0.00442063	0.134228
ENSG00000021355.12	SERPINB1	814	2981	0.00442639	0.171736
ENSG00000112116.9	IL17F	60	146	0.00447362	0.761497
ENSG00000035928.14	RFC1	544	1926	0.00457569	0.220502
ENSG00000134202.10	GSTM3	127	370	0.00461428	0.501735
ENSG00000117643.14	MAN1C1	69	175	0.00470009	0.701745
ENSG00000237827.1	RP11-332O19.2	18	26	0.00486788	1.51392
ENSG00000128016.5	ZFP36	1150	4323	0.00490483	0.134032
ENSG00000175602.3	CCDC85B	1169	4400	0.00500586	0.132203
ENSG00000263393.1	RP11-53I6.4	11	11	0.00506158	2.04443
ENSG00000121895.7	TMEM156	114	326	0.00506611	0.528593
ENSG00000206980.1	RNU6-662P	6	3	0.00520599	3.04443
ENSG00000145916.18	RMND5B	256	836	0.0052351	0.337072
ENSG00000135655.13	USP15	771	2816	0.0052556	0.175587
ENSG00000231628.1	RP3-355L5.4	4	1	0.00555299	4.04443
ENSG00000270532.1	PEBP1P2	4	1	0.00555299	4.04443
ENSG00000136383.6	ALPK3	4	0	0.00555299	2
ENSG00000172058.15	SERF1A	43	95	0.00566189	0.90084
ENSG00000132963.7	POMP	1784	6908	0.00567478	0.0912789
ENSG00000154582.16	TCEB1	1268	4804	0.00584801	0.12275
ENSG00000198945.7	L3MBTL3	142	425	0.005884	0.462859
ENSG00000118816.9	CCNI	2322	9146	0.00592187	0.0666584
ENSG00000040341.17	STAU2	216	691	0.00594885	0.366777
ENSG00000103222.18	ABCC1	102	287	0.00635524	0.55195
ENSG00000152219.4	ARL14EP	441	1538	0.00680965	0.242226
ENSG00000176714.9	CCDC121	5	2	0.00689261	3.36636
ENSG00000239332.5	LINC01119	5	2	0.00689261	3.36636
ENSG00000155849.15	ELMO1	365	1249	0.00699646	0.269626
ENSG00000111716.12	LDHB	2435	9627	0.00701749	0.0612668
ENSG00000133104.12	SPG20	330	1117	0.00706157	0.28534
ENSG00000143514.16	TP53BP2	153	466	0.00709906	0.437633
ENSG00000241511.1	RPS15AP24	149	452	0.00722643	0.443421
ENSG00000213442.5	RPL18AP3	2775	11074	0.00734084	0.0478146
ENSG00000128050.8	PAICS	487	1717	0.00754347	0.226535
ENSG00000163644.14	PPM1K	508	1798	0.00754347	0.220939
ENSG00000079739.15	PGM1	229	742	0.00755481	0.34836
ENSG00000167208.14	SNX20	363	1243	0.00757091	0.268646
ENSG00000241067.2	RPL17P40	112	323	0.00761504	0.516396
ENSG00000116288.12	PARK7	1807	7013	0.00764201	0.0879961
ENSG00000135778.11	NTPCR	240	783	0.00779038	0.338453
ENSG00000228649.8	AC005682.5	48	112	0.00803549	0.822039
ENSG00000211598.2	IGKV4-1	9	8	0.00854811	2.21436
ENSG00000110060.8	PUS3	178	558	0.00866911	0.396043
ENSG00000198520.10	C1orf228	194	616	0.00868771	0.377558
ENSG00000164674.15	SYTL3	478	1686	0.00893293	0.225909
ENSG00000258017.1	RP11-386G11.10	169	526	0.00895353	0.406392
ENSG00000244716.3	RP11-20O24.4	1447	5544	0.00897453	0.106569
ENSG00000122378.13	FAM213A	137	412	0.00897462	0.455963
ENSG00000151692.14	RNF144A	110	318	0.00930046	0.512908
ENSG00000120280.5	CXorf21	48	113	0.00965663	0.809215
ENSG00000183605.16	SFXN4	201	643	0.00969841	0.366808
ENSG00000205358.3	MT1H	213	687	0.00976989	0.354975
ENSG00000073849.14	ST6GAL1	277	924	0.0098328	0.306424
ENSG00000184602.5	SNN	115	336	0.00995035	0.497604
ENSG00000185897.6	FFAR3	11	12	0.00996727	1.9189
ENSG00000235141.1	COX6CP17	11	12	0.00996727	1.9189
ENSG00000213432.2	RP11-624L12.1	260	861	0.010005	0.31693
ENSG00000226976.3	COX6A1P2	1484	5699	0.010137	0.103214
ENSG00000179262.9	RAD23A	1394	5333	0.0102117	0.108715
ENSG00000169764.14	UGP2	766	2815	0.0104982	0.166713
ENSG00000175826.11	CTDNEP1	546	1953	0.0105273	0.205712
ENSG00000225921.6	NOL7	1179	4464	0.0105398	0.123658
ENSG00000230006.7	ANKRD36BP2	20	33	0.0109254	1.32197
ENSG00000160190.13	SLC37A1	99	282	0.0112799	0.534237
ENSG00000047249.16	ATP6V1H	315	1069	0.0112799	0.281593
ENSG00000260807.6	RP11-161M6.2	89	248	0.0113824	0.565968
ENSG00000198879.11	SFMBT2	116	341	0.0115014	0.488784
ENSG00000198873.11	GRK5	126	376	0.0115014	0.467122
ENSG00000159871.14	LYPD5	7	5	0.011609	2.52986
ENSG00000115267.5	IFIH1	114	335	0.0127221	0.489304
ENSG00000067064.10	IDI1	704	2576	0.0128452	0.172946
ENSG00000161547.14	SRSF2	1651	6390	0.0128452	0.0919555
ENSG00000229863.1	RP11-157F20.1	17	26	0.0130884	1.43145
ENSG00000257907.2	EEF1A1P17	14	19	0.0135867	1.60386
ENSG00000112685.13	EXOC2	305	1035	0.0138899	0.281682
ENSG00000163519.13	TRAT1	872	3244	0.01437	0.149058
ENSG00000135185.11	TMEM243	758	2794	0.0154969	0.162369
ENSG00000213371.4	NAP1L1P3	40	91	0.0155295	0.858565
ENSG00000062282.14	DGAT2	20	34	0.0155369	1.2789
ENSG00000258232.2	RP11-161H23.5	16	24	0.0156228	1.45947
ENSG00000175643.8	RMI2	54	135	0.0162977	0.722503
ENSG00000187514.14	PTMA	3494	14317	0.0168259	0.00965362
ENSG00000100897.17	DCAF11	377	1312	0.0169958	0.2453
ENSG00000229111.1	MED4-AS1	12	15	0.0171672	1.7225
ENSG00000214078.12	CPNE1	840	3122	0.0171672	0.150422
ENSG00000172053.15	QARS	534	1918	0.0172366	0.19974
ENSG00000105499.13	PLA2G4C	68	181	0.017302	0.632048
ENSG00000179918.17	SEPHS2	68	181	0.017302	0.632048
ENSG00000135604.9	STX11	333	1145	0.0173515	0.262678
ENSG00000095794.19	CREM	980	3681	0.0175272	0.135187
ENSG00000183617.4	MRPL54	841	3127	0.0176847	0.14983
ENSG00000179271.2	GADD45GIP1	1694	6579	0.0182371	0.0869969
ENSG00000149823.7	VPS51	684	2507	0.0184029	0.170538
ENSG00000273199.1	AP000692.10	11	13	0.0184382	1.80342
ENSG00000142676.12	RPL11	3522	14483	0.0187776	0.00453767
ENSG00000267809.1	NDUFV2P1	317	1086	0.0188767	0.267962
ENSG00000174125.7	TLR1	38	86	0.0189966	0.866094
ENSG00000142166.12	IFNAR1	318	1090	0.0190613	0.267202
ENSG00000235522.6	AC009505.2	36	80	0.0190715	0.892428
ENSG00000118971.7	CCND2	769	2845	0.0199661	0.157058
ENSG00000118162.13	KPTN	52	130	0.020109	0.722503
ENSG00000237877.6	LINC01473	27	54	0.0204316	1.04443
ENSG00000063177.12	RPL18	3497	14335	0.0204609	0.00907912
ENSG00000217239.3	RP1-182O16.1	261	877	0.0209606	0.295904
ENSG00000146955.10	RAB19	6	4	0.0210269	2.62939
ENSG00000229877.1	PAICSP5	6	4	0.0210269	2.62939
ENSG00000235480.1	RP11-363D14.1	6	4	0.0210269	2.62939
ENSG00000250585.1	LINC00604	6	4	0.0210269	2.62939
ENSG00000181045.14	SLC26A11	144	447	0.0212278	0.410225
ENSG00000041880.14	PARP3	43	102	0.0213172	0.798271
ENSG00000238000.1	RP11-274E7.2	115	344	0.0213526	0.463657
ENSG00000089157.15	RPLP0	3492	14309	0.0214512	0.00963394
ENSG00000257298.1	RP3-405J10.3	82	230	0.0219921	0.556493
ENSG00000188242.4	PP7080	197	641	0.023262	0.342303
ENSG00000175309.14	PHYKPL	644	2357	0.0239641	0.172612
ENSG00000188343.12	FAM92A1	13	18	0.0249065	1.57495
ENSG00000198695.2	MT-ND6	575	2088	0.0255254	0.183943
ENSG00000198911.11	SREBF2	307	1054	0.025672	0.264867
ENSG00000175550.7	DRAP1	1641	6375	0.0261544	0.0865812
ENSG00000280665.1	RP11-35J6.1	19	33	0.0262296	1.24796
ENSG00000130731.15	C16orf13	1027	3883	0.0265755	0.125696
ENSG00000146112.11	PPP1R18	886	3319	0.026761	0.139061
ENSG00000108639.7	SYNGR2	628	2298	0.0276775	0.172889
ENSG00000143390.17	RFX5	199	651	0.0277754	0.334542
ENSG00000131469.12	RPL27	3502	14365	0.0281882	0.00812432
ENSG00000182325.10	FBXL6	86	246	0.0286187	0.528182
ENSG00000204642.13	HLA-F	985	3717	0.0286187	0.128488
ENSG00000165672.6	PRDX3	739	2737	0.0287305	0.155482
ENSG00000031698.12	SARS	1179	4499	0.0297615	0.112391
ENSG00000186265.9	BTLA	67	182	0.0300821	0.602726
ENSG00000134440.11	NARS	762	2830	0.0306454	0.151492
ENSG00000088205.12	DDX18	1391	5361	0.0318514	0.0980516
ENSG00000276345.1	AC004556.1	335	1165	0.0323377	0.246334
ENSG00000234093.3	RPS15AP11	456	1631	0.0330795	0.20578
ENSG00000242125.3	SNHG3	1097	4172	0.0331892	0.117256
ENSG00000164983.7	TMEM65	104	310	0.0332136	0.468747
ENSG00000161381.13	PLXDC1	22	42	0.0346073	1.11155
ENSG00000249249.1	AC010226.4	10	12	0.0349785	1.7814
ENSG00000278196.1	IGLV2-8	10	12	0.0349785	1.7814
ENSG00000148484.17	RSU1	526	1905	0.0353671	0.187775
ENSG00000219451.3	AC005251.3	66	180	0.03563	0.596972
ENSG00000121774.17	KHDRBS1	1087	4135	0.0364376	0.116896
ENSG00000124785.8	NRN1	9	10	0.0366069	1.89243
ENSG00000136244.11	IL6	9	10	0.0366069	1.89243
ENSG00000152253.8	SPC25	5	3	0.0369381	2.7814
ENSG00000181191.11	PJA1	150	476	0.0377739	0.378432
ENSG00000269919.1	RP1-134E15.3	51	131	0.0379432	0.683434
ENSG00000134248.13	LAMTOR5	1436	5551	0.0379432	0.0937394
ENSG00000169918.9	OTUD7A	135	422	0.0383475	0.400148
ENSG00000172965.14	MIR4435-2HG	382	1349	0.0387045	0.224186
ENSG00000165724.5	ZMYND19	86	249	0.0392446	0.510694
ENSG00000184903.9	IMMP2L	131	408	0.039512	0.405429
ENSG00000106211.8	HSPB1	880	3309	0.0412399	0.133611
ENSG00000149970.14	CNKSR2	36	84	0.0414235	0.822039
ENSG00000132507.17	EIF5A	1516	5881	0.0414668	0.0886396
ENSG00000136938.8	ANP32B	1619	6303	0.0418405	0.0834956
ENSG00000124191.17	TOX2	34	78	0.0424254	0.846492
ENSG00000231414.1	AC016700.6	324	1129	0.0430049	0.243452
ENSG00000144029.11	MRPS5	708	2627	0.0439478	0.152836
ENSG00000232618.1	RP11-439L18.1	22	43	0.0451138	1.0776
ENSG00000182774.10	RPS17	3501	14364	0.0451138	0.00781273
ENSG00000242477.1	CTD-2161E19.1	107	324	0.0453053	0.446048
ENSG00000119862.12	LGALSL	12	17	0.0454052	1.54193
ENSG00000213585.10	VDAC1	1041	3958	0.0456649	0.11763
ENSG00000130340.14	SNX9	495	1791	0.0459692	0.189166
ENSG00000027001.9	MIPEP	53	139	0.046694	0.653411
ENSG00000158201.9	ABHD3	309	1074	0.0478255	0.247116
ENSG00000163607.14	GTPBP8	191	630	0.0480726	0.322652
ENSG00000213128.3	RPL32P31	14	22	0.0487979	1.39235
ENSG00000232573.1	RPL3P4	3186	12912	0.0495605	0.025537
ENSG00000102977.13	ACD	375	1328	0.0502979	0.220139
ENSG00000004864.13	SLC25A13	63	173	0.0517331	0.587083
ENSG00000143322.19	ABL2	127	397	0.0517331	0.400121
ENSG00000263585.1	RP11-498C9.13	11	15	0.0525301	1.59697
ENSG00000170581.13	STAT2	220	740	0.0543759	0.29441
ENSG00000167815.11	PRDX2	1540	5990	0.0546092	0.0848057
ENSG00000142864.14	SERBP1	1712	6696	0.0553159	0.0768145
ENSG00000177971.8	IMP3	996	3784	0.055562	0.118737
ENSG00000152556.15	PFKM	44	111	0.0558833	0.709447
ENSG00000123505.14	AMD1	927	3508	0.0569309	0.124424
ENSG00000174799.10	CEP135	212	711	0.0572398	0.298646
ENSG00000234290.2	AC116366.6	43	108	0.0576816	0.715809
ENSG00000228847.1	ATP5G2P4	15	25	0.0580024	1.30747
ENSG00000232164.1	AC092669.3	15	25	0.0580024	1.30747
ENSG00000174485.15	DENND4A	233	790	0.0580181	0.282909
ENSG00000176022.4	B3GALT6	255	873	0.0582371	0.268947
ENSG00000132958.17	TPTE2	4	2	0.0584753	3.04443
ENSG00000164932.12	CTHRC1	4	2	0.0584753	3.04443
ENSG00000183562.3	CTC-343N3.1	4	2	0.0584753	3.04443
ENSG00000188985.6	DHFRP1	4	2	0.0584753	3.04443
ENSG00000204709.4	LINC01556	4	2	0.0584753	3.04443
ENSG00000227409.1	ZMYM4-AS1	4	2	0.0584753	3.04443
ENSG00000227516.1	RP5-973N23.4	4	2	0.0584753	3.04443
ENSG00000252652.1	Y_RNA	4	2	0.0584753	3.04443
ENSG00000255276.1	RRM1-AS1	4	2	0.0584753	3.04443
ENSG00000270157.1	RP5-894A10.6	4	2	0.0584753	3.04443
ENSG00000178826.10	TMEM139	6	5	0.0584753	2.30747
ENSG00000213122.4	RPL23AP46	6	5	0.0584753	2.30747
ENSG00000279382.1	RP11-449J21.3	6	5	0.0584753	2.30747
ENSG00000084110.10	HAL	10	13	0.0584753	1.66592
ENSG00000140279.12	DUOX2	10	13	0.0584753	1.66592
ENSG00000264558.1	RP11-138C9.1	10	13	0.0584753	1.66592
ENSG00000275630.1	RP6-65G23.5	10	13	0.0584753	1.66592
ENSG00000224959.1	AC017002.2	18	33	0.0584753	1.16996
ENSG00000075415.12	SLC25A3	1740	6814	0.0584753	0.0750167
ENSG00000089335.20	ZNF302	351	1240	0.0595984	0.223634
ENSG00000233380.1	RPS2P48	97	292	0.0597407	0.45452
ENSG00000039523.17	FAM65A	95	285	0.0599032	0.459469
ENSG00000100567.12	PSMA3	1088	4158	0.0599032	0.11022
ENSG00000095066.11	HOOK2	269	927	0.0600184	0.259468
ENSG00000148090.11	AUH	168	549	0.0605743	0.336086
ENSG00000172575.11	RASGRP1	541	1979	0.0605743	0.17336
ENSG00000159216.18	RUNX1	226	765	0.0608553	0.285294
ENSG00000170469.10	SPATA24	66	185	0.0628427	0.557444
ENSG00000127191.17	TRAF2	242	826	0.0636187	0.273297
ENSG00000173678.14	SPDYE2B	9	11	0.0643027	1.75492
ENSG00000244048.1	RPS18P6	9	11	0.0643027	1.75492
ENSG00000182287.13	AP1S2	613	2264	0.0644681	0.159516
ENSG00000003249.13	DBNDD1	16	28	0.0645523	1.23708
ENSG00000166881.9	NEMP1	51	135	0.0645523	0.640041
ENSG00000105321.12	CCDC9	175	576	0.0649764	0.325717
ENSG00000084207.15	GSTP1	1877	7384	0.0649764	0.0684574
ENSG00000254802.1	AC022182.3	43	109	0.0650821	0.702512
ENSG00000171863.12	RPS7	3469	14206	0.0650821	0.0105227
ENSG00000117000.8	RLF	118	368	0.0654085	0.403512
ENSG00000171984.14	C20orf196	145	466	0.0660892	0.360154
ENSG00000251136.8	RP11-37B2.1	37	90	0.0662857	0.762032
ENSG00000212864.3	RNF208	20	39	0.0663653	1.08096
ENSG00000186075.12	ZPBP2	7	7	0.0667892	2.04443
ENSG00000214872.8	SMTNL1	7	7	0.0667892	2.04443
ENSG00000239200.1	RP11-536C10.1	7	7	0.0667892	2.04443
ENSG00000261428.2	RP11-16P6.1	7	7	0.0667892	2.04443
ENSG00000177453.7	NIM1K	8	9	0.0674261	1.87451
ENSG00000267607.1	CTD-2369P2.8	8	9	0.0674261	1.87451
ENSG00000142684.7	ZNF593	731	2733	0.0675591	0.141889
ENSG00000184787.18	UBE2G2	439	1584	0.067928	0.193152
ENSG00000070718.11	AP3M2	249	854	0.0679932	0.266341
ENSG00000182247.9	UBE2E2	82	241	0.0681396	0.489094
ENSG00000196172.9	ZNF681	41	103	0.068786	0.715483
ENSG00000272053.1	RP11-367G6.3	61	169	0.0688501	0.574289
ENSG00000132872.11	SYT4	3	1	0.0690597	3.62939
ENSG00000145063.14	AC062028.1	3	1	0.0690597	3.62939
ENSG00000172782.11	FADS6	3	1	0.0690597	3.62939
ENSG00000187984.12	ANKRD19P	3	1	0.0690597	3.62939
ENSG00000234754.1	C1orf140	3	1	0.0690597	3.62939
ENSG00000241808.1	RPS15AP34	3	1	0.0690597	3.62939
ENSG00000247402.2	CTD-2340E1.2	3	1	0.0690597	3.62939
ENSG00000255533.1	RP11-326C3.4	3	1	0.0690597	3.62939
ENSG00000260895.1	RP11-554A11.7	3	1	0.0690597	3.62939
ENSG00000261390.5	MAFTRR	3	1	0.0690597	3.62939
ENSG00000267054.1	CTD-2540B15.10	3	1	0.0690597	3.62939
ENSG00000269151.1	AC007193.8	3	1	0.0690597	3.62939
ENSG00000273407.1	RP11-757A13.1	3	1	0.0690597	3.62939
ENSG00000275077.1	AC012363.1	3	1	0.0690597	3.62939
ENSG00000275833.1	RP11-479O9.3	3	1	0.0690597	3.62939
ENSG00000276644.4	DACH1	3	1	0.0690597	3.62939
ENSG00000280053.1	RP11-61K12.2	3	1	0.0690597	3.62939
ENSG00000197921.5	HES5	3	0	0.0690597	1.58496
ENSG00000213527.5	RP11-591L14.1	3	0	0.0690597	1.58496
ENSG00000223086.1	RNA5SP155	3	0	0.0690597	1.58496
ENSG00000276105.1	KCNQ1OT1_2	3	0	0.0690597	1.58496
ENSG00000279075.1	RP11-480D4.7	3	0	0.0690597	1.58496
ENSG00000279667.1	RP11-656D10.7	3	0	0.0690597	1.58496
ENSG00000250786.1	SNHG18	17	31	0.0690597	1.1777
ENSG00000178685.13	PARP10	170	559	0.0690597	0.327118
ENSG00000114354.12	TFG	355	1260	0.0696576	0.216899
ENSG00000143889.15	HNRNPLL	396	1419	0.0714812	0.203129
ENSG00000092621.11	PHGDH	133	424	0.0724378	0.371793
ENSG00000219747.1	RP1-292B18.1	187	623	0.0731009	0.308237
ENSG00000075785.12	RAB7A	1133	4349	0.0733734	0.103895
ENSG00000229153.5	EPHA1-AS1	177	586	0.0737383	0.31728
ENSG00000196850.5	PPTC7	331	1169	0.0738265	0.22406
ENSG00000141447.16	OSBPL1A	25	54	0.0739229	0.9334
ENSG00000054267.20	ARID4B	942	3580	0.0740577	0.118271
ENSG00000243560.3	RN7SL364P	18	34	0.0742054	1.12689
ENSG00000122786.19	CALD1	26	57	0.0742054	0.911981
ENSG00000243830.2	RP11-113C12.2	26	57	0.0742054	0.911981
ENSG00000230897.1	RPS18P12	192	642	0.0742054	0.302964
ENSG00000054654.15	SYNE2	952	3621	0.0755857	0.117077
ENSG00000126945.8	HNRNPH2	566	2085	0.0758509	0.163258
ENSG00000168275.14	COA6	419	1510	0.0761028	0.194905
ENSG00000185386.14	MAPK11	49	130	0.0765253	0.636773
ENSG00000255224.1	CTD-3065J16.9	11	16	0.0766457	1.50386
ENSG00000231312.6	AC007246.3	76	222	0.0796431	0.497943
ENSG00000227586.5	RP11-162A23.5	13	21	0.0796548	1.35255
ENSG00000277998.1	RP11-452N17.1	283	987	0.0796548	0.242183
ENSG00000077549.17	CAPZB	1472	5731	0.0805241	0.0834221
ENSG00000111335.12	OAS2	116	364	0.0807349	0.394618
ENSG00000134684.10	YARS	574	2119	0.0824164	0.16017
ENSG00000130812.10	ANGPTL6	20	40	0.0825406	1.04443
ENSG00000272148.1	RP11-195B17.1	20	40	0.0825406	1.04443
ENSG00000167635.11	ZNF146	399	1435	0.0844268	0.197841
ENSG00000196517.11	SLC6A9	68	195	0.0849204	0.524564
ENSG00000183570.16	PCBP3	38	95	0.0853845	0.722503
ENSG00000178691.10	SUZ12	348	1238	0.0853845	0.213579
ENSG00000138375.12	SMARCAL1	94	286	0.0853879	0.439149
ENSG00000155959.10	VBP1	752	2826	0.0866352	0.134474
ENSG00000102575.10	ACP5	135	434	0.0869918	0.359696
ENSG00000230580.1	AC021016.7	37	92	0.0879249	0.730323
ENSG00000101057.15	MYBL2	10	14	0.0892419	1.559
ENSG00000138161.12	CUZD1	10	14	0.0892419	1.559
ENSG00000214593.3	RP11-65N13.6	10	14	0.0892419	1.559
ENSG00000265912.1	RP11-583F2.2	10	14	0.0892419	1.559
ENSG00000100523.14	DDHD1	441	1600	0.0892888	0.18521
ENSG00000163322.13	FAM175A	222	758	0.0894084	0.272793
ENSG00000262621.4	LA16c-306E5.2	17	32	0.0906898	1.13189
ENSG00000263220.1	RP11-420A6.2	17	32	0.0906898	1.13189
ENSG00000233406.5	RP11-296A18.5	51	138	0.0906898	0.608332
ENSG00000272711.1	RP11-259N19.1	14	24	0.0918268	1.26682
ENSG00000250182.3	EEF1A1P13	47	125	0.0941273	0.633236
ENSG00000145779.7	TNFAIP8	1205	4651	0.0941273	0.0959235
ENSG00000227192.1	RP1-45I4.3	12	19	0.0954881	1.38147
ENSG00000135686.12	KLHL36	284	995	0.0961401	0.235626
ENSG00000115053.15	NCL	1569	6136	0.0965766	0.0769782
ENSG00000241990.5	PRR34-AS1	309	1091	0.0969289	0.224459
ENSG00000230979.3	AC079250.1	2541	10173	0.0988895	0.0431544
ENSG00000161970.12	RPL26	3524	14508	0.0992277	0.0028685
ENSG00000238003.1	RP11-465N4.2	42	109	0.099565	0.668564
ENSG00000215414.4	PSMA6P1	333	1184	0.0996512	0.214356
ENSG00000160208.12	RRP1B	348	1242	0.100111	0.208925
ENSG00000201028.1	RNU6-151P	64	183	0.101457	0.528731
ENSG00000272540.1	XXbac-BPG252P9.9	99	306	0.102114	0.4164
ENSG00000219391.1	AC019129.1	9	12	0.102164	1.62939
ENSG00000225194.2	LINC00092	15	27	0.10249	1.19643
ENSG00000213672.7	NCKIPSD	61	173	0.104486	0.54054
ENSG00000226161.1	EIF4A1P5	5	4	0.104992	2.36636
ENSG00000252220.1	RNU6-977P	5	4	0.104992	2.36636
ENSG00000267231.1	AC005786.5	5	4	0.104992	2.36636
ENSG00000282917.1	RP11-121C2.3	5	4	0.104992	2.36636
ENSG00000164919.10	COX6C	2318	9240	0.105155	0.049419
ENSG00000188846.13	RPL14	3491	14322	0.106075	0.00791062
ENSG00000167522.14	ANKRD11	751	2830	0.108004	0.130514
ENSG00000090924.14	PLEKHG2	69	201	0.109333	0.501904
ENSG00000172493.20	AFF1	109	343	0.11081	0.390551
ENSG00000216809.1	RP11-57K17.1	13	22	0.11131	1.28544
ENSG00000218472.2	RP1-140K8.2	13	22	0.11131	1.28544
ENSG00000228701.1	TNKS2-AS1	13	22	0.11131	1.28544
ENSG00000228203.6	RNF144A-AS1	34	84	0.11131	0.739577
ENSG00000197714.8	ZNF460	49	133	0.11131	0.603859
ENSG00000071626.16	DAZAP1	806	3051	0.111983	0.124001
ENSG00000198225.5	FKBP1C	510	1877	0.112549	0.164572
ENSG00000225450.1	RP3-508I15.14	11	17	0.11337	1.4164
ENSG00000229689.3	AC009237.8	11	17	0.11337	1.4164
ENSG00000131242.15	RAB11FIP4	151	497	0.11337	0.325734
ENSG00000106462.10	EZH2	191	646	0.11337	0.28647
ENSG00000224195.1	RP11-574K11.5	8	10	0.113567	1.7225
ENSG00000248863.2	RP11-83A24.1	82	247	0.113946	0.453616
ENSG00000219507.4	FTH1P8	56	157	0.116287	0.557165
ENSG00000041357.15	PSMA4	1349	5246	0.117029	0.0851039
ENSG00000233184.6	RP11-421L21.3	125	402	0.117354	0.359164
ENSG00000226970.2	RP11-82H13.2	220	756	0.117678	0.263549
ENSG00000117533.14	VAMP4	245	851	0.118585	0.248054
ENSG00000166896.7	XRCC6BP1	97	301	0.12045	0.410724
ENSG00000226029.1	RP4-798A10.2	55	154	0.121586	0.559004
ENSG00000085514.15	PILRA	6	6	0.122095	2.04443
ENSG00000240975.1	RP11-313M3.1	6	6	0.122095	2.04443
ENSG00000279322.1	RP4-738P15.6	6	6	0.122095	2.04443
ENSG00000123700.4	KCNJ2	7	8	0.122095	1.85179
ENSG00000120526.10	NUDCD1	170	569	0.123134	0.301537
ENSG00000164405.10	UQCRQ	1756	6916	0.12371	0.0667863
ENSG00000165959.11	CLMN	14	25	0.124387	1.20793
ENSG00000104375.15	STK3	68	199	0.125152	0.49527
ENSG00000116580.18	GON4L	311	1105	0.125152	0.215371
ENSG00000188372.14	ZP3	19	39	0.127349	1.00696
ENSG00000151612.15	ZNF827	81	245	0.130446	0.447643
ENSG00000160310.16	PRMT2	1077	4147	0.130786	0.0993815
ENSG00000151327.12	FAM177A1	702	2642	0.131195	0.132344
ENSG00000111728.10	ST8SIA1	119	382	0.133784	0.36182
ENSG00000095059.15	DHPS	650	2436	0.134154	0.138429
ENSG00000104980.7	TIMM44	553	2052	0.134229	0.152752
ENSG00000131016.16	AKAP12	10	15	0.134611	1.45947
ENSG00000213071.10	LPAL2	12	20	0.134611	1.30747
ENSG00000163938.16	GNL3	703	2647	0.134723	0.13167
ENSG00000151366.12	NDUFC2	1240	4809	0.134836	0.0890345
ENSG00000115904.12	SOS1	267	938	0.135849	0.231683
ENSG00000226659.1	RP11-137H2.4	32	79	0.136578	0.740651
ENSG00000197930.12	ERO1A	513	1895	0.136578	0.159264
ENSG00000156482.10	RPL30	3512	14435	0.137222	0.00522497
ENSG00000189227.5	C15orf61	390	1414	0.140085	0.186195
ENSG00000188690.12	UROS	431	1574	0.140085	0.175756
ENSG00000065923.9	SLC9A7	31	76	0.140103	0.7507
ENSG00000173530.5	TNFRSF10D	31	76	0.140103	0.7507
ENSG00000111832.12	RWDD1	1459	5704	0.142276	0.0774372
ENSG00000107833.10	NPM3	626	2343	0.142408	0.140309
ENSG00000137628.16	DDX60	88	271	0.142684	0.421714
ENSG00000196954.12	CASP4	636	2383	0.14364	0.138751
ENSG00000168439.16	STIP1	677	2546	0.143849	0.133427
ENSG00000277511.1	CTD-2095E4.5	73	218	0.144046	0.466072
ENSG00000013364.18	MVP	690	2598	0.144754	0.131698
ENSG00000152601.17	MBNL1	1009	3877	0.144754	0.102417
ENSG00000124614.13	RPS10	3477	14257	0.146729	0.00867586
ENSG00000225695.1	HNRNPA1P35	45	122	0.146863	0.605547
ENSG00000169660.15	HEXDC	189	644	0.151016	0.275757
ENSG00000243023.2	UBA52P3	13	23	0.151744	1.22131
ENSG00000180611.6	MB21D2	44	119	0.153559	0.609045
ENSG00000237783.2	RP11-306I1.1	37	96	0.155728	0.668922
ENSG00000240233.3	RN7SL587P	9	13	0.158417	1.51392
ENSG00000266978.1	CTD-2369P2.5	9	13	0.158417	1.51392
ENSG00000104894.11	CD37	1697	6685	0.158417	0.0664903
ENSG00000168488.18	ATXN2L	431	1578	0.160633	0.172094
ENSG00000100353.17	EIF3D	1536	6025	0.161423	0.0726483
ENSG00000278991.1	RP11-797A18.5	20	43	0.16194	0.940095
ENSG00000261141.1	RP11-303E16.5	23	52	0.162351	0.867554
ENSG00000232454.2	RP11-3J10.7	11	18	0.162515	1.33394
ENSG00000231120.3	BTF3P10	21	46	0.162721	0.913187
ENSG00000178980.14	SEPW1	798	3034	0.164672	0.117671
ENSG00000254397.1	CTD-2371O3.2	53	150	0.164677	0.543533
ENSG00000258289.7	CHURC1	930	3564	0.164681	0.106237
ENSG00000224415.1	RP11-401L13.4	72	216	0.165168	0.459469
ENSG00000104324.15	CPQ	98	309	0.167733	0.387678
ENSG00000218208.1	RP11-367G18.2	329	1182	0.167733	0.199361
ENSG00000248626.1	GAPDHP40	30	74	0.16804	0.741869
ENSG00000266490.1	CTD-2349P21.9	30	74	0.16804	0.741869
ENSG00000279066.1	HEXDC-IT1	30	74	0.16804	0.741869
ENSG00000281376.1	ABALON	30	74	0.16804	0.741869
ENSG00000123349.13	PFDN5	3237	13173	0.171337	0.0195767
ENSG00000171100.14	MTM1	99	313	0.172195	0.383769
ENSG00000223916.1	RP11-353H3.1	44	120	0.172818	0.596972
ENSG00000096968.12	JAK2	63	185	0.172818	0.49033
ENSG00000183828.14	NUDT14	164	553	0.175293	0.290848
ENSG00000047365.11	ARAP2	357	1292	0.175966	0.188821
ENSG00000243498.2	UBA52P5	78	238	0.176432	0.435016
ENSG00000135535.14	CD164	1198	4651	0.177362	0.0875183
ENSG00000168003.16	SLC3A2	1211	4704	0.178097	0.0867421
ENSG00000086065.13	CHMP5	676	2550	0.178388	0.129029
ENSG00000243554.1	AC004967.7	259	914	0.180207	0.225189
ENSG00000055332.16	EIF2AK2	308	1103	0.182666	0.204001
ENSG00000136449.13	MYCBPAP	86	267	0.183108	0.41
ENSG00000261474.1	RP11-452L6.1	48	134	0.183565	0.563305
ENSG00000173272.13	MZT2A	1112	4304	0.184431	0.09191
ENSG00000169255.13	B3GALNT1	12	21	0.18467	1.23708
ENSG00000242262.1	RP11-100N21.1	45	124	0.186427	0.582088
ENSG00000071242.11	RPS6KA2	57	165	0.187024	0.510999
ENSG00000188994.12	ZNF292	461	1701	0.190067	0.160887
ENSG00000163697.16	APBB2	4	3	0.19157	2.45947
ENSG00000200888.1	Y_RNA	4	3	0.19157	2.45947
ENSG00000201916.1	Y_RNA	4	3	0.19157	2.45947
ENSG00000211845.1	TRAJ44	4	3	0.19157	2.45947
ENSG00000217067.2	RP11-448N11.2	4	3	0.19157	2.45947
ENSG00000224789.1	AC012363.4	4	3	0.19157	2.45947
ENSG00000226338.1	AC079150.2	4	3	0.19157	2.45947
ENSG00000230052.1	MTND3P2	4	3	0.19157	2.45947
ENSG00000231096.1	AC015726.1	4	3	0.19157	2.45947
ENSG00000242329.1	RP11-59H1.1	4	3	0.19157	2.45947
ENSG00000266717.1	RP11-855A2.3	4	3	0.19157	2.45947
ENSG00000270367.1	RP11-331G2.6	4	3	0.19157	2.45947
ENSG00000271797.1	CTC-428G20.6	4	3	0.19157	2.45947
ENSG00000272084.1	RP5-1126H10.2	4	3	0.19157	2.45947
ENSG00000275450.1	RP11-4L24.3	4	3	0.19157	2.45947
ENSG00000276663.1	RP11-407G23.7	4	3	0.19157	2.45947
ENSG00000248099.3	INSL3	24	56	0.19157	0.822039
ENSG00000214199.3	EEF1A1P12	95	300	0.19157	0.385468
ENSG00000164399.4	IL3	44	121	0.192294	0.585
ENSG00000214326.2	RPL31P1	10	16	0.1926	1.36636
ENSG00000241229.3	RN7SL443P	10	16	0.1926	1.36636
ENSG00000257531.2	RP3-405J10.2	10	16	0.1926	1.36636
ENSG00000213851.3	RP11-324J13.1	56	162	0.193047	0.511936
ENSG00000137496.17	IL18BP	30	75	0.193174	0.722503
ENSG00000164251.4	F2RL1	22	50	0.193842	0.860007
ENSG00000099800.7	TIMM13	961	3697	0.195722	0.100685
ENSG00000224094.1	RPS24P8	84	261	0.197694	0.408843
ENSG00000185864.16	NPIPB4	29	72	0.199219	0.732487
ENSG00000244535.1	RP1-181J22.1	43	118	0.200255	0.588053
ENSG00000139514.12	SLC7A1	273	971	0.203111	0.213861
ENSG00000240919.1	RP11-400K9.1	95	301	0.20318	0.380667
ENSG00000055070.16	SZRD1	548	2047	0.203718	0.143168
ENSG00000241525.4	AC108004.3	7	9	0.205474	1.68186
ENSG00000251495.1	PPIAP11	7	9	0.205474	1.68186
ENSG00000275183.1	LENG9	45	125	0.206217	0.5705
ENSG00000071082.10	RPL31	3518	14473	0.211801	0.00389472
ENSG00000106624.8	AEBP1	56	163	0.213964	0.503058
ENSG00000246145.1	RRS1-AS1	14	27	0.214245	1.0969
ENSG00000173915.12	USMG5	2240	8949	0.214392	0.0462036
ENSG00000258613.1	RPL21P7	66	198	0.214844	0.459469
ENSG00000165912.15	PACSIN3	26	63	0.216197	0.767591
ENSG00000265642.1	AL034375.1	31	79	0.217419	0.694847
ENSG00000130511.15	SSBP4	569	2133	0.221164	0.138048
ENSG00000225893.1	RP11-6J24.3	6	7	0.225492	1.82204
ENSG00000233427.1	RP1-212P9.3	6	7	0.225492	1.82204
ENSG00000267412.1	CTC-265F19.2	6	7	0.225492	1.82204
ENSG00000239291.1	RP5-867C24.1	30	76	0.225492	0.703394
ENSG00000159885.13	ZNF222	43	119	0.225492	0.575878
ENSG00000211892.3	IGHG4	24	57	0.226017	0.796504
ENSG00000116205.10	TCEANC2	74	227	0.227595	0.427336
ENSG00000147257.13	GPC3	5	5	0.228017	2.04443
ENSG00000151067.20	CACNA1C	5	5	0.228017	2.04443
ENSG00000187372.11	PCDHB13	5	5	0.228017	2.04443
ENSG00000199832.1	Y_RNA	5	5	0.228017	2.04443
ENSG00000260317.1	RP11-48B3.4	5	5	0.228017	2.04443
ENSG00000177106.14	EPS8L2	208	725	0.230194	0.243034
ENSG00000131746.12	TNS4	16	33	0.230426	1.00004
ENSG00000161217.11	PCYT1A	236	832	0.230426	0.226635
ENSG00000115350.11	POLE4	915	3519	0.231308	0.101109
ENSG00000267092.2	CTB-25B13.9	33	86	0.231865	0.662561
ENSG00000143977.13	SNRPG	2101	8375	0.231865	0.0494183
ENSG00000226312.7	CFLAR-AS1	22	51	0.23236	0.831438
ENSG00000136942.14	RPL35	3514	14451	0.23236	0.00444809
ENSG00000133256.12	PDE6B	95	303	0.233017	0.371113
ENSG00000134987.11	WDR36	195	676	0.233812	0.250882
ENSG00000226979.8	LTA	551	2064	0.234054	0.139113
ENSG00000223540.1	RPS15AP5	36	96	0.235149	0.629394
ENSG00000249649.1	MRPS33P2	18	39	0.236526	0.928954
ENSG00000177181.14	RIMKLA	20	45	0.236526	0.874506
ENSG00000170627.9	GTSF1	71	217	0.238627	0.432627
ENSG00000118181.10	RPS25	3520	14486	0.238627	0.00341938
ENSG00000184900.15	SUMO3	992	3832	0.243069	0.0947458
ENSG00000133065.10	SLC41A1	79	246	0.247467	0.405698
ENSG00000143621.16	ILF2	973	3756	0.247467	0.095746
ENSG00000137955.15	RABGGTB	471	1750	0.250637	0.150875
ENSG00000129480.12	DTD2	110	359	0.252106	0.337951
ENSG00000123472.12	ATPAF1	231	815	0.252106	0.225524
ENSG00000198736.11	MSRB1	204	712	0.254208	0.241123
ENSG00000004660.14	CAMKK1	34	90	0.254908	0.640041
ENSG00000279337.1	CTD-2349P21.7	34	90	0.254908	0.640041
ENSG00000231006.1	RPL7P32	105	341	0.258101	0.345049
ENSG00000139343.10	SNRPF	1327	5195	0.258168	0.0754759
ENSG00000172273.12	HINFP	132	441	0.260892	0.304191
ENSG00000250565.6	ATP6V1E2	94	301	0.261668	0.365401
ENSG00000138363.14	ATIC	380	1394	0.263303	0.169272
ENSG00000124380.10	SNRNP27	598	2255	0.264172	0.129521
ENSG00000153037.13	SRP19	772	2950	0.264172	0.110389
ENSG00000013810.18	TACC3	259	924	0.266626	0.209491
ENSG00000241886.1	RP11-242C19.2	29	74	0.267002	0.692959
ENSG00000260267.1	RP11-452L6.5	29	74	0.267002	0.692959
ENSG00000164713.9	BRI3	638	2415	0.269167	0.124036
ENSG00000132326.11	PER2	90	287	0.271823	0.371377
ENSG00000070159.13	PTPN3	8	12	0.274844	1.45947
ENSG00000238072.1	RP11-305M3.2	8	12	0.274844	1.45947
ENSG00000018699.11	TTC27	99	320	0.274847	0.35186
ENSG00000196684.12	HSH2D	105	342	0.274847	0.340824
ENSG00000233045.1	AC097523.1	28	71	0.276031	0.702039
ENSG00000167785.8	ZNF558	48	138	0.276553	0.520869
ENSG00000100325.14	ASCC2	481	1793	0.277112	0.146165
ENSG00000178222.12	RNF212	35	94	0.277856	0.619125
ENSG00000106355.9	LSM5	1228	4796	0.280917	0.0789102
ENSG00000254577.1	RP11-484D2.4	27	68	0.285201	0.711856
ENSG00000104368.17	PLAT	31	81	0.285201	0.658778
ENSG00000105642.15	KCNN1	31	81	0.285201	0.658778
ENSG00000155265.10	GOLGA7B	31	81	0.285201	0.658778
ENSG00000278080.1	SPDYE15P	120	398	0.285201	0.314697
ENSG00000099977.13	DDT	1084	4212	0.28539	0.0862906
ENSG00000248527.1	MTATP6P1	1654	6540	0.288443	0.0610999
ENSG00000240311.1	LA16c-306E5.1	17	37	0.289118	0.922441
ENSG00000149380.11	P4HA3	34	91	0.289118	0.6241
ENSG00000259704.1	CTD-3094K11.1	18	40	0.289294	0.892428
ENSG00000171115.3	GIMAP8	111	365	0.289823	0.327095
ENSG00000165644.10	COMTD1	360	1319	0.291319	0.171056
ENSG00000111790.13	FGFR1OP2	794	3043	0.293548	0.106148
ENSG00000135045.6	C9orf40	57	170	0.295034	0.46793
ENSG00000126561.16	STAT5A	377	1386	0.295381	0.16614
ENSG00000156515.21	HK1	377	1386	0.295381	0.16614
ENSG00000127663.14	KDM4B	126	421	0.296109	0.304035
ENSG00000142937.11	RPS8	3517	14470	0.296109	0.00378364
ENSG00000135144.7	DTX1	11	20	0.29647	1.18193
ENSG00000260378.1	CTD-2583P5.1	11	20	0.29647	1.18193
ENSG00000271893.1	RP11-762E8.1	11	20	0.29647	1.18193
ENSG00000278195.1	SSTR3	11	20	0.29647	1.18193
ENSG00000125385.9	RP11-297B17.2	39	108	0.29647	0.574946
ENSG00000114554.11	PLXNA1	44	125	0.29647	0.538079
ENSG00000144134.18	RABL2A	94	303	0.29647	0.355846
ENSG00000155463.12	OXA1L	682	2595	0.296714	0.11654
ENSG00000099330.8	OCEL1	198	693	0.298718	0.237076
ENSG00000241556.1	RP11-490G8.1	25	62	0.299827	0.734091
ENSG00000225075.1	RP11-426L16.3	46	132	0.299827	0.523599
ENSG00000257315.1	ZBED6	110	362	0.299979	0.325945
ENSG00000143612.18	C1orf43	860	3310	0.301822	0.100009
ENSG00000236269.1	ENO1-IT1	41	115	0.302643	0.556493
ENSG00000180104.15	EXOC3	304	1102	0.302643	0.18645
ENSG00000089048.14	ESF1	596	2253	0.304415	0.125968
ENSG00000025039.14	RRAGD	38	105	0.308636	0.578113
ENSG00000174996.11	KLC2	221	782	0.311773	0.221309
ENSG00000063660.8	GPC1	28	72	0.315825	0.681861
ENSG00000003400.14	CASP10	70	217	0.31602	0.412163
ENSG00000213339.8	QTRT1	315	1146	0.316258	0.181248
ENSG00000181350.11	LRRC75A	243	867	0.316654	0.209356
ENSG00000158813.17	EDA	23	56	0.316714	0.760638
ENSG00000102098.17	SCML2	12	23	0.31707	1.10583
ENSG00000213783.4	RPL35P4	12	23	0.31707	1.10583
ENSG00000279957.1	RP11-141B14.2	12	23	0.31707	1.10583
ENSG00000172590.18	MRPL52	1139	4441	0.317477	0.0813145
ENSG00000100271.16	TTLL1	53	157	0.320735	0.477731
ENSG00000012211.12	PRICKLE3	37	102	0.321576	0.581459
ENSG00000186676.3	EEF1GP1	9	15	0.323277	1.30747
ENSG00000231579.3	RPL7P21	9	15	0.323277	1.30747
ENSG00000232807.2	RP11-536K7.3	9	15	0.323277	1.30747
ENSG00000012779.10	ALOX5	22	53	0.323412	0.775942
ENSG00000049769.12	PPP1R3F	141	479	0.325371	0.280101
ENSG00000006062.13	MAP3K14	188	657	0.326993	0.239271
ENSG00000106263.17	EIF3B	435	1618	0.3306	0.149307
ENSG00000185272.13	RBM11	21	50	0.330625	0.792893
ENSG00000185880.12	TRIM69	340	1245	0.330625	0.171892
ENSG00000236876.3	TMSB4XP1	13	26	0.330899	1.04443
ENSG00000260853.1	RP11-264B17.2	13	26	0.330899	1.04443
ENSG00000264365.1	RP11-621L6.2	13	26	0.330899	1.04443
ENSG00000275074.1	NUDT18	67	207	0.332505	0.417034
ENSG00000156860.15	FBRS	344	1261	0.333614	0.170344
ENSG00000161016.15	RPL8	3504	14402	0.333614	0.00523683
ENSG00000235605.1	RP5-827C21.1	103	338	0.333649	0.330052
ENSG00000196230.12	TUBB	2665	10753	0.334001	0.0318995
ENSG00000183911.7	RPL21P132	26	66	0.33489	0.700477
ENSG00000100441.9	KHNYN	192	673	0.336438	0.234931
ENSG00000121753.12	ADGRB2	3	2	0.336448	2.62939
ENSG00000168078.9	PBK	3	2	0.336448	2.62939
ENSG00000187682.1	ERAS	3	2	0.336448	2.62939
ENSG00000201451.1	Y_RNA	3	2	0.336448	2.62939
ENSG00000202498.1	SNORD116	3	2	0.336448	2.62939
ENSG00000213484.2	EIF4A1P8	3	2	0.336448	2.62939
ENSG00000214338.10	SOGA3	3	2	0.336448	2.62939
ENSG00000224083.1	RP11-39K24.4	3	2	0.336448	2.62939
ENSG00000224948.1	ATP5G1P8	3	2	0.336448	2.62939
ENSG00000230290.1	ARMC2-AS1	3	2	0.336448	2.62939
ENSG00000232101.1	AC108059.2	3	2	0.336448	2.62939
ENSG00000242675.1	RPS16P9	3	2	0.336448	2.62939
ENSG00000250045.2	CBX3P3	3	2	0.336448	2.62939
ENSG00000251414.1	RP11-843P14.1	3	2	0.336448	2.62939
ENSG00000251639.2	RP11-20I20.1	3	2	0.336448	2.62939
ENSG00000252082.1	RNU6-547P	3	2	0.336448	2.62939
ENSG00000252585.1	Y_RNA	3	2	0.336448	2.62939
ENSG00000254288.1	RP11-6I2.3	3	2	0.336448	2.62939
ENSG00000258159.1	IMMP1LP2	3	2	0.336448	2.62939
ENSG00000264630.5	PRKCA-AS1	3	2	0.336448	2.62939
ENSG00000267178.3	PHF5CP	3	2	0.336448	2.62939
ENSG00000267496.4	FAM215A	3	2	0.336448	2.62939
ENSG00000268257.2	AIRN	3	2	0.336448	2.62939
ENSG00000275936.1	RP1-278C19.8	3	2	0.336448	2.62939
ENSG00000276330.1	AL353644.7	3	2	0.336448	2.62939
ENSG00000159231.5	CBR3	162	559	0.336448	0.257577
ENSG00000147324.10	MFHAS1	252	904	0.336801	0.201532
ENSG00000117151.12	CTBS	195	685	0.338606	0.231801
ENSG00000200135.1	Y_RNA	15	32	0.338925	0.951322
ENSG00000131686.14	CA6	18	41	0.338925	0.856804
ENSG00000266946.1	MRPL37P1	18	41	0.338925	0.856804
ENSG00000135127.11	CCDC64	213	754	0.338925	0.22072
ENSG00000197111.15	PCBP2	1966	7838	0.339828	0.0492091
ENSG00000142039.3	CCDC97	196	689	0.340136	0.230781
ENSG00000251669.5	FAM86EP	40	113	0.343963	0.54618
ENSG00000256771.2	ZNF253	82	262	0.348171	0.36856
ENSG00000215221.2	UBA52P6	24	60	0.350863	0.722503
ENSG00000165526.8	RPUSD4	163	564	0.351007	0.253608
ENSG00000269968.1	RP5-940J5.9	239	855	0.352257	0.205518
ENSG00000184261.4	KCNK12	28	73	0.352365	0.661962
ENSG00000230667.5	SETSIP	10	18	0.353457	1.19643
ENSG00000213169.3	RP11-393N4.2	319	1166	0.356911	0.174492
ENSG00000160014.16	CALM3	1050	4087	0.356911	0.0837784
ENSG00000196183.5	RPS2P4	70	219	0.358628	0.398927
ENSG00000118193.11	KIF14	6	8	0.359583	1.62939
ENSG00000171119.2	NRTN	6	8	0.359583	1.62939
ENSG00000224186.8	C5orf66	6	8	0.359583	1.62939
ENSG00000228489.1	RPL21P50	6	8	0.359583	1.62939
ENSG00000233848.1	RP3-348I23.2	6	8	0.359583	1.62939
ENSG00000254791.1	FAR1-IT1	6	8	0.359583	1.62939
ENSG00000237976.1	RP11-126K1.6	23	57	0.359583	0.735103
ENSG00000263606.1	RP11-737O24.3	23	57	0.359583	0.735103
ENSG00000116771.5	AGMAT	124	418	0.36631	0.291269
ENSG00000088992.17	TESC	163	565	0.366578	0.251052
ENSG00000140853.15	NLRC5	330	1210	0.367967	0.169962
ENSG00000005810.17	MYCBP2	531	2003	0.368096	0.129053
ENSG00000226688.6	ENTPD1-AS1	133	452	0.371544	0.279535
ENSG00000258704.5	SRP54-AS1	55	166	0.372209	0.450752
ENSG00000164663.13	USP49	38	107	0.375017	0.550892
ENSG00000175040.5	CHST2	38	107	0.375017	0.550892
ENSG00000182888.5	RP11-558O12.1	11	21	0.378686	1.11155
ENSG00000253356.1	RP11-90P5.2	11	21	0.378686	1.11155
ENSG00000274092.1	CTD-3203P2.3	11	21	0.378686	1.11155
ENSG00000090861.15	AARS	395	1466	0.378686	0.152471
ENSG00000254719.1	RP11-351I24.3	8	13	0.381251	1.34399
ENSG00000275853.1	Metazoa_SRP	8	13	0.381251	1.34399
ENSG00000115368.9	WDR75	174	608	0.38677	0.239447
ENSG00000226380.7	AC058791.1	236	846	0.387271	0.202561
ENSG00000121210.15	KIAA0922	110	367	0.392068	0.306155
ENSG00000236088.9	COX10-AS1	48	142	0.393151	0.479647
ENSG00000280878.1	RP11-68E19.2	12	24	0.397991	1.04443
ENSG00000183979.7	NPB	5	6	0.400791	1.7814
ENSG00000224971.1	SUMO2P3	5	6	0.400791	1.7814
ENSG00000227508.6	LINC01624	5	6	0.400791	1.7814
ENSG00000232422.1	KNOP1P4	5	6	0.400791	1.7814
ENSG00000233018.1	RP4-597N16.1	5	6	0.400791	1.7814
ENSG00000242236.2	RN7SL594P	5	6	0.400791	1.7814
ENSG00000244740.1	RP11-463H24.1	5	6	0.400791	1.7814
ENSG00000254884.1	PRR13P2	5	6	0.400791	1.7814
ENSG00000256356.1	HSPA8P5	5	6	0.400791	1.7814
ENSG00000263345.1	RP1-59D14.5	5	6	0.400791	1.7814
ENSG00000266368.1	RP11-1096G20.5	5	6	0.400791	1.7814
ENSG00000279232.1	AC008522.1	5	6	0.400791	1.7814
ENSG00000165689.16	SDCCAG3	123	416	0.400791	0.286506
ENSG00000180228.12	PRKRA	480	1804	0.400791	0.134338
ENSG00000104427.11	ZC2HC1A	69	217	0.400824	0.391405
ENSG00000234750.1	CTD-2666L21.2	24	61	0.40271	0.698656
ENSG00000214063.10	TSPAN4	55	167	0.403064	0.442087
ENSG00000067066.16	SP100	718	2754	0.403116	0.104959
ENSG00000213399.3	AC022210.2	62	192	0.405274	0.413665
ENSG00000279617.1	AC005796.2	13	27	0.405293	0.989984
ENSG00000165512.4	ZNF22	600	2282	0.405293	0.117167
ENSG00000214908.3	RP11-229M1.2	137	469	0.407127	0.269019
ENSG00000023608.4	SNAPC1	176	617	0.407437	0.234736
ENSG00000202227.1	RNU6-282P	4	4	0.40956	2.04443
ENSG00000208883.1	SNORD96B	4	4	0.40956	2.04443
ENSG00000212451.1	RNU11-4P	4	4	0.40956	2.04443
ENSG00000226790.3	HNRNPA3P1	4	4	0.40956	2.04443
ENSG00000234017.1	RP11-214N15.5	4	4	0.40956	2.04443
ENSG00000236700.5	LINC01010	4	4	0.40956	2.04443
ENSG00000236807.1	AC092066.6	4	4	0.40956	2.04443
ENSG00000244063.1	AC024704.2	4	4	0.40956	2.04443
ENSG00000258660.1	RP4-693M11.3	4	4	0.40956	2.04443
ENSG00000261543.1	RP11-665J16.1	4	4	0.40956	2.04443
ENSG00000266289.1	RP11-1C8.6	4	4	0.40956	2.04443
ENSG00000266341.1	RP5-890E16.4	4	4	0.40956	2.04443
ENSG00000277581.1	RP4-616B8.6	4	4	0.40956	2.04443
ENSG00000278487.1	RP11-447H19.4	4	4	0.40956	2.04443
ENSG00000211884.1	TRAJ5	14	30	0.40956	0.944896
ENSG00000242539.2	AC007620.3	14	30	0.40956	0.944896
ENSG00000237082.1	COX5BP6	15	33	0.40956	0.906928
ENSG00000239198.1	RPL5P22	27	71	0.409719	0.649572
ENSG00000008441.16	NFIX	23	58	0.410525	0.710012
ENSG00000162191.13	UBXN1	1757	6987	0.410525	0.0528724
ENSG00000099624.7	ATP5D	2118	8480	0.410525	0.0430697
ENSG00000167207.11	NOD2	35	98	0.421514	0.559004
ENSG00000071994.10	PDCD2	862	3336	0.421514	0.0920718
ENSG00000172780.16	RAB43	9	16	0.424144	1.21436
ENSG00000184616.8	SPDYE12P	9	16	0.424144	1.21436
ENSG00000228661.1	AC090587.5	9	16	0.424144	1.21436
ENSG00000235961.5	PNMA6A	9	16	0.424144	1.21436
ENSG00000220517.2	ASS1P1	22	55	0.424144	0.722503
ENSG00000006625.17	GGCT	372	1380	0.42427	0.153138
ENSG00000227836.1	AC008850.3	37	105	0.429059	0.539639
ENSG00000148985.19	PGAP2	72	229	0.430263	0.375153
ENSG00000234589.4	RP11-253E3.1	118	399	0.433048	0.286829
ENSG00000227008.2	RP3-417G15.1	266	966	0.435562	0.183834
ENSG00000179598.5	PLD6	87	284	0.435962	0.337628
ENSG00000196639.6	HRH1	21	52	0.437454	0.736309
ENSG00000109063.14	MYH3	34	95	0.439941	0.562039
ENSG00000272341.1	RP1-151F17.2	25	65	0.442199	0.66592
ENSG00000100823.11	APEX1	727	2795	0.443505	0.10161
ENSG00000132432.13	SEC61G	1753	6975	0.443601	0.0520641
ENSG00000131067.16	GGT7	88	288	0.44436	0.333938
ENSG00000241680.1	RPL31P49	151	524	0.44436	0.249413
ENSG00000135631.15	RAB11FIP5	79	255	0.444862	0.353859
ENSG00000010610.9	CD4	239	862	0.447195	0.193754
ENSG00000124788.17	ATXN1	428	1603	0.450332	0.13934
ENSG00000227682.2	ATP5A1P2	7	11	0.451014	1.39235
ENSG00000230071.2	RPL4P6	7	11	0.451014	1.39235
ENSG00000232698.1	AP001058.3	7	11	0.451014	1.39235
ENSG00000254912.2	RP11-632K20.2	7	11	0.451014	1.39235
ENSG00000264862.2	RN7SL45P	7	11	0.451014	1.39235
ENSG00000198176.12	TFDP1	375	1394	0.451014	0.150163
ENSG00000169955.7	ZNF747	77	248	0.453052	0.357022
ENSG00000164707.15	SLC13A4	10	19	0.455777	1.11843
ENSG00000167157.10	PRRX2	10	19	0.455777	1.11843
ENSG00000260979.1	RP11-77H9.8	10	19	0.455777	1.11843
ENSG00000237818.1	RPS3AP29	24	62	0.455855	0.675198
ENSG00000243167.1	RPS10P28	24	62	0.455855	0.675198
ENSG00000049449.8	RCN1	188	666	0.456725	0.219642
ENSG00000125844.15	RRBP1	166	582	0.460723	0.234595
ENSG00000224839.1	RPL12P17	75	241	0.461534	0.360361
ENSG00000238311.1	snoU13	57	176	0.462572	0.41789
ENSG00000138795.9	LEF1	744	2866	0.467158	0.0987672
ENSG00000159958.4	TNFRSF13C	70	223	0.468136	0.372814
ENSG00000095564.13	BTAF1	91	300	0.468605	0.323407
ENSG00000122591.11	FAM126A	105	352	0.469126	0.299245
ENSG00000139597.17	N4BP2L1	312	1148	0.469476	0.164927
ENSG00000164465.18	DCBLD1	143	495	0.470282	0.253018
ENSG00000232472.1	EEF1B2P3	282	1031	0.473569	0.174154
ENSG00000039650.9	PNKP	432	1621	0.474823	0.13665
ENSG00000127481.14	UBR4	114	386	0.478569	0.284864
ENSG00000105220.14	GPI	574	2186	0.479352	0.115261
ENSG00000105176.17	URI1	615	2350	0.481009	0.110429
ENSG00000235957.1	COX7CP1	127	435	0.481629	0.268244
ENSG00000186951.16	PPARA	93	308	0.485756	0.316804
ENSG00000106244.12	PDAP1	1000	3902	0.488056	0.0802175
ENSG00000267737.1	AC061992.2	16	37	0.488161	0.834978
ENSG00000143847.15	PPFIA4	12	25	0.488464	0.985538
ENSG00000260304.1	RP11-388M20.6	12	25	0.488464	0.985538
ENSG00000261644.1	RP11-327F22.2	12	25	0.488464	0.985538
ENSG00000265566.2	RN7SL605P	12	25	0.488464	0.985538
ENSG00000270598.1	RP11-396C23.3	12	25	0.488464	0.985538
ENSG00000196387.9	ZNF140	133	458	0.48863	0.26051
ENSG00000037965.5	HOXC8	2	1	0.488749	3.04443
ENSG00000039600.10	SOX30	2	1	0.488749	3.04443
ENSG00000042781.12	USH2A	2	1	0.488749	3.04443
ENSG00000117598.11	PLPPR5	2	1	0.488749	3.04443
ENSG00000128573.23	FOXP2	2	1	0.488749	3.04443
ENSG00000128917.6	DLL4	2	1	0.488749	3.04443
ENSG00000134398.13	ERN2	2	1	0.488749	3.04443
ENSG00000135517.6	MIP	2	1	0.488749	3.04443
ENSG00000136834.3	OR1J1	2	1	0.488749	3.04443
ENSG00000138083.4	SIX3	2	1	0.488749	3.04443
ENSG00000143001.4	TMEM61	2	1	0.488749	3.04443
ENSG00000144339.11	TMEFF2	2	1	0.488749	3.04443
ENSG00000147432.6	CHRNB3	2	1	0.488749	3.04443
ENSG00000147606.8	SLC26A7	2	1	0.488749	3.04443
ENSG00000151631.8	AKR1C6P	2	1	0.488749	3.04443
ENSG00000153237.17	CCDC148	2	1	0.488749	3.04443
ENSG00000155816.19	FMN2	2	1	0.488749	3.04443
ENSG00000162374.16	ELAVL4	2	1	0.488749	3.04443
ENSG00000163083.5	INHBB	2	1	0.488749	3.04443
ENSG00000164393.8	ADGRF2	2	1	0.488749	3.04443
ENSG00000167749.11	KLK4	2	1	0.488749	3.04443
ENSG00000175489.9	LRRC25	2	1	0.488749	3.04443
ENSG00000176884.14	GRIN1	2	1	0.488749	3.04443
ENSG00000183307.3	CECR6	2	1	0.488749	3.04443
ENSG00000184956.15	MUC6	2	1	0.488749	3.04443
ENSG00000185306.12	C12orf56	2	1	0.488749	3.04443
ENSG00000185483.11	ROR1	2	1	0.488749	3.04443
ENSG00000185958.9	FAM186A	2	1	0.488749	3.04443
ENSG00000186818.12	LILRB4	2	1	0.488749	3.04443
ENSG00000199038.1	MIR210	2	1	0.488749	3.04443
ENSG00000199226.1	RNU6-50P	2	1	0.488749	3.04443
ENSG00000199683.1	RN7SKP185	2	1	0.488749	3.04443
ENSG00000200649.1	RNA5SP343	2	1	0.488749	3.04443
ENSG00000201279.1	Y_RNA	2	1	0.488749	3.04443
ENSG00000202415.1	RN7SKP269	2	1	0.488749	3.04443
ENSG00000202569.3	MIR146B	2	1	0.488749	3.04443
ENSG00000204791.8	CTD-3065J16.6	2	1	0.488749	3.04443
ENSG00000207379.1	Y_RNA	2	1	0.488749	3.04443
ENSG00000208013.2	MIR652	2	1	0.488749	3.04443
ENSG00000212157.1	RNU6-1319P	2	1	0.488749	3.04443
ENSG00000212283.1	SNORD89	2	1	0.488749	3.04443
ENSG00000212663.2	RP1-122K4.3	2	1	0.488749	3.04443
ENSG00000214992.6	AKAP17BP	2	1	0.488749	3.04443
ENSG00000215131.10	C16orf90	2	1	0.488749	3.04443
ENSG00000215347.3	SLC25A5P1	2	1	0.488749	3.04443
ENSG00000222012.1	AC005481.5	2	1	0.488749	3.04443
ENSG00000222365.1	SNORD12B	2	1	0.488749	3.04443
ENSG00000223379.1	RP11-374M1.4	2	1	0.488749	3.04443
ENSG00000223754.1	AC008073.9	2	1	0.488749	3.04443
ENSG00000223884.5	AC019048.1	2	1	0.488749	3.04443
ENSG00000224478.1	RP11-13P5.1	2	1	0.488749	3.04443
ENSG00000226017.2	PRICKLE2-AS3	2	1	0.488749	3.04443
ENSG00000229065.1	RP11-80I15.4	2	1	0.488749	3.04443
ENSG00000230469.1	RPL5P26	2	1	0.488749	3.04443
ENSG00000230709.1	AC104024.1	2	1	0.488749	3.04443
ENSG00000230913.1	NPM1P51	2	1	0.488749	3.04443
ENSG00000232028.1	AC007391.2	2	1	0.488749	3.04443
ENSG00000232042.1	RP11-45J1.1	2	1	0.488749	3.04443
ENSG00000232295.7	RP11-154D6.1	2	1	0.488749	3.04443
ENSG00000232536.1	RP11-74C1.4	2	1	0.488749	3.04443
ENSG00000232568.2	RPL23AP35	2	1	0.488749	3.04443
ENSG00000233579.1	KRT8P15	2	1	0.488749	3.04443
ENSG00000234232.6	RP11-353N4.5	2	1	0.488749	3.04443
ENSG00000234647.2	RP11-503C24.4	2	1	0.488749	3.04443
ENSG00000234948.1	LINC01524	2	1	0.488749	3.04443
ENSG00000235042.1	AC098820.2	2	1	0.488749	3.04443
ENSG00000235085.3	AC091153.4	2	1	0.488749	3.04443
ENSG00000235105.1	RP11-329A14.1	2	1	0.488749	3.04443
ENSG00000235701.1	PCBP2P1	2	1	0.488749	3.04443
ENSG00000235733.2	RP3-522P13.3	2	1	0.488749	3.04443
ENSG00000236582.1	PRPF38AP2	2	1	0.488749	3.04443
ENSG00000236608.1	EIF4A1P6	2	1	0.488749	3.04443
ENSG00000237011.1	RP11-98G13.1	2	1	0.488749	3.04443
ENSG00000237278.2	RLIMP2	2	1	0.488749	3.04443
ENSG00000237461.1	RP11-554F20.1	2	1	0.488749	3.04443
ENSG00000238358.2	RP5-1121E10.2	2	1	0.488749	3.04443
ENSG00000239481.1	RPS3AP41	2	1	0.488749	3.04443
ENSG00000244131.2	RPSAP51	2	1	0.488749	3.04443
ENSG00000244183.1	RP11-641C17.1	2	1	0.488749	3.04443
ENSG00000244558.5	KCNK15-AS1	2	1	0.488749	3.04443
ENSG00000249271.2	HNRNPA1P44	2	1	0.488749	3.04443
ENSG00000249483.1	CTD-2249K22.1	2	1	0.488749	3.04443
ENSG00000249799.1	SNRPCP13	2	1	0.488749	3.04443
ENSG00000249961.9	CCDC79	2	1	0.488749	3.04443
ENSG00000250563.1	KNOP1P5	2	1	0.488749	3.04443
ENSG00000250751.1	RP11-613C6.2	2	1	0.488749	3.04443
ENSG00000251058.1	RP11-68L1.1	2	1	0.488749	3.04443
ENSG00000251532.1	CTD-2245E15.3	2	1	0.488749	3.04443
ENSG00000251720.1	RNU7-123P	2	1	0.488749	3.04443
ENSG00000251812.1	Y_RNA	2	1	0.488749	3.04443
ENSG00000252040.1	snoU109	2	1	0.488749	3.04443
ENSG00000253102.1	RP1-117B12.4	2	1	0.488749	3.04443
ENSG00000254604.1	AP000487.6	2	1	0.488749	3.04443
ENSG00000256714.1	RP11-73M14.1	2	1	0.488749	3.04443
ENSG00000257735.1	RP11-370I10.6	2	1	0.488749	3.04443
ENSG00000258999.1	RP11-114N19.3	2	1	0.488749	3.04443
ENSG00000260064.1	RP11-18F14.4	2	1	0.488749	3.04443
ENSG00000260865.1	CTA-331F8.1	2	1	0.488749	3.04443
ENSG00000261067.6	RP11-264B17.3	2	1	0.488749	3.04443
ENSG00000261399.1	LA16c-329F2.1	2	1	0.488749	3.04443
ENSG00000262874.1	C19orf84	2	1	0.488749	3.04443
ENSG00000265102.1	MIR3942	2	1	0.488749	3.04443
ENSG00000265380.1	RP11-126K15.1	2	1	0.488749	3.04443
ENSG00000265490.1	RP11-806L2.6	2	1	0.488749	3.04443
ENSG00000265558.1	MIR3918	2	1	0.488749	3.04443
ENSG00000266358.1	AL359771.1	2	1	0.488749	3.04443
ENSG00000266499.1	AC008536.1	2	1	0.488749	3.04443
ENSG00000266786.1	LGALS9DP	2	1	0.488749	3.04443
ENSG00000267060.5	PTGES3L	2	1	0.488749	3.04443
ENSG00000268104.2	SLC6A14	2	1	0.488749	3.04443
ENSG00000272810.1	U91328.22	2	1	0.488749	3.04443
ENSG00000273493.1	RP11-80H18.4	2	1	0.488749	3.04443
ENSG00000273946.1	RN7SL733P	2	1	0.488749	3.04443
ENSG00000276696.1	Y_RNA	2	1	0.488749	3.04443
ENSG00000276846.1	CTD-3220F14.3	2	1	0.488749	3.04443
ENSG00000276863.1	CTD-2047H16.5	2	1	0.488749	3.04443
ENSG00000276903.1	HIST1H2AL	2	1	0.488749	3.04443
ENSG00000277310.1	RP11-699C17.1	2	1	0.488749	3.04443
ENSG00000278701.1	Metazoa_SRP	2	1	0.488749	3.04443
ENSG00000279209.1	RP11-678K21.2	2	1	0.488749	3.04443
ENSG00000279889.1	RP11-451N19.3	2	1	0.488749	3.04443
ENSG00000281796.1	EHMT1-IT1	2	1	0.488749	3.04443
ENSG00000281823.1	AL031777.2	2	1	0.488749	3.04443
ENSG00000101489.19	CELF4	6	9	0.488749	1.45947
ENSG00000171121.16	KCNMB3	6	9	0.488749	1.45947
ENSG00000198822.10	GRM3	6	9	0.488749	1.45947
ENSG00000222375.1	RN7SKP127	6	9	0.488749	1.45947
ENSG00000242292.2	CTD-2282P23.1	6	9	0.488749	1.45947
ENSG00000252363.1	RNU7-43P	6	9	0.488749	1.45947
ENSG00000112276.13	BVES	8	14	0.488749	1.23708
ENSG00000144642.20	RBMS3	8	14	0.488749	1.23708
ENSG00000189419.6	SPATA41	8	14	0.488749	1.23708
ENSG00000229017.6	LINC01277	8	14	0.488749	1.23708
ENSG00000108018.15	SORCS1	2	0	0.488749	1
ENSG00000112186.11	CAP2	2	0	0.488749	1
ENSG00000113600.10	C9	2	0	0.488749	1
ENSG00000128683.13	GAD1	2	0	0.488749	1
ENSG00000137558.7	PI15	2	0	0.488749	1
ENSG00000144847.12	IGSF11	2	0	0.488749	1
ENSG00000160716.4	CHRNB2	2	0	0.488749	1
ENSG00000169035.11	KLK7	2	0	0.488749	1
ENSG00000173810.9	PPIAP7	2	0	0.488749	1
ENSG00000175664.9	TEX26	2	0	0.488749	1
ENSG00000179314.13	WSCD1	2	0	0.488749	1
ENSG00000182791.4	CCDC87	2	0	0.488749	1
ENSG00000199700.1	RNU6-223P	2	0	0.488749	1
ENSG00000201532.1	RNA5SP194	2	0	0.488749	1
ENSG00000201666.1	SNORD74	2	0	0.488749	1
ENSG00000203772.7	SPRN	2	0	0.488749	1
ENSG00000213050.5	TPM3P1	2	0	0.488749	1
ENSG00000213310.3	CYCSP19	2	0	0.488749	1
ENSG00000213931.5	HBE1	2	0	0.488749	1
ENSG00000215035.2	FDPSP5	2	0	0.488749	1
ENSG00000215874.3	CAPNS1P1	2	0	0.488749	1
ENSG00000221680.1	MIR1278	2	0	0.488749	1
ENSG00000222635.1	RNU6-1203P	2	0	0.488749	1
ENSG00000223660.1	AC012314.20	2	0	0.488749	1
ENSG00000223715.1	LINC01208	2	0	0.488749	1
ENSG00000224871.1	XX-FW81066F1.2	2	0	0.488749	1
ENSG00000225099.1	ATP6V1E1P1	2	0	0.488749	1
ENSG00000225213.2	RP11-197M22.2	2	0	0.488749	1
ENSG00000225347.1	SLC25A5P8	2	0	0.488749	1
ENSG00000225366.4	TDGF1P3	2	0	0.488749	1
ENSG00000226800.5	CACTIN-AS1	2	0	0.488749	1
ENSG00000228339.1	AMD1P1	2	0	0.488749	1
ENSG00000230362.1	ACTG1P23	2	0	0.488749	1
ENSG00000232361.3	RP11-632K21.3	2	0	0.488749	1
ENSG00000233146.1	BPIFB5P	2	0	0.488749	1
ENSG00000233524.1	RANP8	2	0	0.488749	1
ENSG00000233847.1	AC104113.3	2	0	0.488749	1
ENSG00000234230.1	ZFX-AS1	2	0	0.488749	1
ENSG00000235251.2	RP11-384B12.2	2	0	0.488749	1
ENSG00000235725.1	AC007389.3	2	0	0.488749	1
ENSG00000237073.1	RP11-168K11.2	2	0	0.488749	1
ENSG00000239437.3	RN7SL752P	2	0	0.488749	1
ENSG00000240179.1	RPL26P3	2	0	0.488749	1
ENSG00000240827.1	RP11-227H4.1	2	0	0.488749	1
ENSG00000243968.2	RN7SL402P	2	0	0.488749	1
ENSG00000244921.2	MTCYBP18	2	0	0.488749	1
ENSG00000250484.2	RP11-728C8.1	2	0	0.488749	1
ENSG00000251665.1	RP11-700H6.2	2	0	0.488749	1
ENSG00000256013.1	RP11-27M24.1	2	0	0.488749	1
ENSG00000257639.1	CTB-31N19.2	2	0	0.488749	1
ENSG00000258548.5	LINC00645	2	0	0.488749	1
ENSG00000258694.1	RP11-1033H12.1	2	0	0.488749	1
ENSG00000259129.5	LINC00648	2	0	0.488749	1
ENSG00000259175.1	RP11-379K22.2	2	0	0.488749	1
ENSG00000259307.1	PLCB2-AS1	2	0	0.488749	1
ENSG00000261369.1	RP11-474B12.1	2	0	0.488749	1
ENSG00000267325.1	LINC01415	2	0	0.488749	1
ENSG00000267466.1	RP11-13K12.5	2	0	0.488749	1
ENSG00000269420.5	PLA2G4C-AS1	2	0	0.488749	1
ENSG00000270509.1	RP11-301G19.2	2	0	0.488749	1
ENSG00000271195.1	RP11-162I7.2	2	0	0.488749	1
ENSG00000272770.1	RP11-74E22.5	2	0	0.488749	1
ENSG00000273176.1	RP3-510H16.3	2	0	0.488749	1
ENSG00000273419.1	RP4-751H13.7	2	0	0.488749	1
ENSG00000273561.1	AL118520.1	2	0	0.488749	1
ENSG00000275840.1	Metazoa_SRP	2	0	0.488749	1
ENSG00000276350.1	MIR6858	2	0	0.488749	1
ENSG00000276744.1	CTD-2562G15.3	2	0	0.488749	1
ENSG00000278595.1	RP5-1068H6.6	2	0	0.488749	1
ENSG00000279182.1	XX-C00717C00720L.1	2	0	0.488749	1
ENSG00000279466.1	RP11-386I8.5	2	0	0.488749	1
ENSG00000280458.1	U7	2	0	0.488749	1
ENSG00000280547.1	AL031777.1	2	0	0.488749	1
ENSG00000281555.1	AC005071.3	2	0	0.488749	1
ENSG00000134013.15	LOXL2	13	28	0.488749	0.937516
ENSG00000038358.14	EDC4	15	34	0.488749	0.863859
ENSG00000119686.9	FLVCR2	18	44	0.488749	0.754925
ENSG00000259598.1	RP11-275I4.1	25	66	0.488749	0.643893
ENSG00000213152.5	RPL7AP60	26	70	0.488749	0.615588
ENSG00000254859.1	RP11-661A12.5	26	70	0.488749	0.615588
ENSG00000198093.10	ZNF649	32	90	0.488749	0.552578
ENSG00000213590.2	RP11-229P13.2	32	90	0.488749	0.552578
ENSG00000157890.17	MEGF11	44	132	0.488749	0.459469
ENSG00000227854.1	RP11-307O1.1	56	174	0.488749	0.408843
ENSG00000063587.13	ZNF275	59	185	0.488749	0.395693
ENSG00000228305.2	AC016734.2	62	195	0.488749	0.391297
ENSG00000171723.15	GPHN	62	196	0.488749	0.383918
ENSG00000154511.11	FAM69A	70	225	0.488749	0.359933
ENSG00000137200.12	CMTR1	81	265	0.488749	0.334433
ENSG00000148297.15	MED22	87	288	0.488749	0.31745
ENSG00000238045.9	AC009133.12	93	310	0.488749	0.307466
ENSG00000116661.9	FBXO2	98	327	0.488749	0.305994
ENSG00000121060.14	TRIM25	103	347	0.488749	0.29214
ENSG00000112699.10	GMDS	132	455	0.488749	0.259103
ENSG00000172578.11	KLHL6	132	456	0.488749	0.255935
ENSG00000239453.1	SIDT1-AS1	138	478	0.488749	0.252089
ENSG00000175886.10	RPL7AP66	143	497	0.488749	0.247201
ENSG00000148824.18	MTG1	150	523	0.488749	0.242583
ENSG00000064393.15	HIPK2	150	524	0.488749	0.239827
ENSG00000158987.20	RAPGEF6	152	532	0.488749	0.237076
ENSG00000164305.17	CASP3	201	718	0.488749	0.207643
ENSG00000100647.7	SUSD6	206	739	0.488749	0.201501
ENSG00000134905.16	CARS2	248	901	0.488749	0.183244
ENSG00000131943.17	C19orf12	265	968	0.488749	0.175417
ENSG00000103550.13	KNOP1	287	1053	0.488749	0.169049
ENSG00000104814.12	MAP4K1	341	1266	0.488749	0.151998
ENSG00000166333.13	ILK	634	2432	0.488749	0.104843
ENSG00000179958.8	DCTPP1	684	2633	0.488749	0.099792
ENSG00000189306.10	RRP7A	741	2858	0.488749	0.0969709
ENSG00000127152.17	BCL11B	836	3240	0.488749	0.0900124
ENSG00000182944.17	EWSR1	862	3346	0.488749	0.0877537
ENSG00000176386.8	CDC26	916	3565	0.488749	0.0839488
ENSG00000165637.13	VDAC2	992	3872	0.488749	0.0797644
ENSG00000168066.20	SF1	1316	5192	0.488749	0.0643004
ENSG00000154518.9	ATP5G3	1627	6468	0.488749	0.0533259
ENSG00000182117.5	NOP10	1845	7368	0.488749	0.0467791
ENSG00000133112.16	TPT1	3509	14433	0.488749	0.00419197
ENSG00000234135.2	RPL23AP83	9	17	0.48976	1.12689
ENSG00000258429.1	PDF	9	17	0.48976	1.12689
ENSG00000136997.15	MYC	885	3444	0.491909	0.0840955
ENSG00000177721.4	ANXA2R	395	1481	0.492238	0.137784
ENSG00000174748.18	RPL15	3520	14493	0.493098	0.0027224
ENSG00000105329.9	TGFB1	876	3408	0.495398	0.0845088
ENSG00000218018.2	RP4-800J21.3	33	94	0.496802	0.534237
ENSG00000280977.1	Z93930.1	112	382	0.502749	0.274357
ENSG00000172803.17	SNX32	35	101	0.503478	0.515503
ENSG00000183172.8	SMDT1	1334	5272	0.50928	0.0618396
ENSG00000178502.5	KLHL11	16	38	0.509873	0.796504
ENSG00000232559.3	GS1-124K5.12	21	54	0.512097	0.681861
ENSG00000225187.1	AC073283.7	10	20	0.513573	1.04443
ENSG00000259153.1	RP6-65G23.3	10	20	0.513573	1.04443
ENSG00000259556.2	RP11-56B16.2	10	20	0.513573	1.04443
ENSG00000278709.1	NKILA	10	20	0.513573	1.04443
ENSG00000162433.14	AK4	94	315	0.513573	0.299812
ENSG00000240857.1	RDH14	387	1451	0.5145	0.137789
ENSG00000213862.4	CTD-2270N23.1	50	154	0.514603	0.421501
ENSG00000179833.4	SERTAD2	106	360	0.516306	0.280499
ENSG00000214016.3	RPSAP61	55	172	0.517715	0.399526
ENSG00000187713.6	TMEM203	353	1317	0.517715	0.144916
ENSG00000196123.12	KIAA0895L	15	35	0.518288	0.822039
ENSG00000106785.14	TRIM14	224	812	0.52014	0.18645
ENSG00000008513.14	ST3GAL1	326	1211	0.522884	0.151176
ENSG00000199024.1	MIR103A2	53	165	0.525462	0.40603
ENSG00000211890.3	IGHA2	11	23	0.526116	0.980301
ENSG00000259248.5	USP3-AS1	12	26	0.531483	0.928954
ENSG00000270012.1	LL0XNC01-7P3.1	12	26	0.531483	0.928954
ENSG00000273284.1	RP11-888D10.4	13	29	0.531483	0.88689
ENSG00000113273.15	ARSB	40	119	0.532028	0.471542
ENSG00000165591.6	FAAH2	51	158	0.532028	0.413076
ENSG00000112249.13	ASCC3	221	801	0.532028	0.186675
ENSG00000160602.13	NEK8	93	312	0.533673	0.298188
ENSG00000136874.10	STX17	165	585	0.536232	0.218461
ENSG00000085449.14	WDFY1	105	357	0.536265	0.278897
ENSG00000134574.11	DDB2	592	2269	0.536265	0.106044
ENSG00000254635.5	WAC-AS1	215	778	0.536524	0.188998
ENSG00000161692.17	DBF4B	23	61	0.540949	0.637256
ENSG00000260940.1	RP4-575N6.5	23	61	0.540949	0.637256
ENSG00000180628.14	PCGF5	349	1303	0.54334	0.143893
ENSG00000100528.11	CNIH1	770	2985	0.543874	0.0896307
ENSG00000132676.15	DAP3	622	2390	0.545464	0.102407
ENSG00000225644.1	RPL35AP4	7	12	0.55142	1.26682
ENSG00000258430.1	RP11-982M15.2	7	12	0.55142	1.26682
ENSG00000258917.1	ZMYND19P1	7	12	0.55142	1.26682
ENSG00000270062.1	RP11-248J18.3	7	12	0.55142	1.26682
ENSG00000279236.1	RP11-120K19.3	7	12	0.55142	1.26682
ENSG00000279621.1	RP11-67A1.4	7	12	0.55142	1.26682
ENSG00000144468.16	RHBDD1	81	268	0.55142	0.318192
ENSG00000273160.1	RP11-104L21.3	88	294	0.55142	0.304191
ENSG00000280248.1	CTD-2047H16.3	60	191	0.552517	0.373893
ENSG00000111344.11	RASAL1	5	7	0.552846	1.559
ENSG00000122035.6	RASL11A	5	7	0.552846	1.559
ENSG00000132744.7	ACY3	5	7	0.552846	1.559
ENSG00000179934.6	CCR8	5	7	0.552846	1.559
ENSG00000215032.2	GNL3LP1	5	7	0.552846	1.559
ENSG00000223576.2	RP11-61K9.2	5	7	0.552846	1.559
ENSG00000248200.2	RP11-115A14.1	5	7	0.552846	1.559
ENSG00000255330.9	RP3-403A15.5	5	7	0.552846	1.559
ENSG00000265093.2	RN7SL246P	5	7	0.552846	1.559
ENSG00000268112.1	CTD-3149D2.4	5	7	0.552846	1.559
ENSG00000278135.1	U2	5	7	0.552846	1.559
ENSG00000278577.1	RP11-340I6.11	5	7	0.552846	1.559
ENSG00000107957.16	SH3PXD2A	75	246	0.552846	0.330736
ENSG00000112658.7	SRF	117	403	0.552846	0.26016
ENSG00000174446.12	SNAPC5	330	1229	0.552846	0.147484
ENSG00000109103.11	UNC119	266	978	0.556166	0.166023
ENSG00000152242.10	C18orf25	132	460	0.556243	0.243335
ENSG00000206957.2	Y_RNA	18	45	0.560087	0.722503
ENSG00000209042.1	SNORD12C	18	45	0.560087	0.722503
ENSG00000122873.11	CISD1	492	1872	0.563057	0.116581
ENSG00000276810.1	RP11-19G24.2	76	250	0.563612	0.326575
ENSG00000274605.1	RP11-12G12.7	46	141	0.564665	0.428442
ENSG00000240950.1	RP11-372E1.1	102	347	0.567946	0.278065
ENSG00000198826.10	ARHGAP11A	115	396	0.568338	0.260565
ENSG00000134419.15	RPS15A	3524	14519	0.569988	0.00177506
ENSG00000060303.5	RPS17P5	32	92	0.570875	0.520869
ENSG00000100116.16	GCAT	32	92	0.570875	0.520869
ENSG00000059122.16	FLYWCH1	135	472	0.570875	0.238604
ENSG00000151743.10	AMN1	91	306	0.573092	0.294838
ENSG00000140740.10	UQCRC2	861	3356	0.575758	0.0817738
ENSG00000177272.8	KCNA3	126	438	0.576766	0.246924
ENSG00000186806.5	VSIG10L	21	55	0.580045	0.655389
ENSG00000280734.2	LINC01232	21	55	0.580045	0.655389
ENSG00000182180.13	MRPS16	662	2554	0.580045	0.0965759
ENSG00000177030.16	DEAF1	284	1050	0.581546	0.158005
ENSG00000175764.14	TTLL11	24	65	0.583536	0.607026
ENSG00000167283.7	ATP5L	2937	11940	0.585264	0.0210437
ENSG00000125633.10	CCDC93	93	314	0.590347	0.288969
ENSG00000177943.13	MAMDC4	16	39	0.594745	0.759029
ENSG00000217004.1	RP3-329A5.1	16	39	0.594745	0.759029
ENSG00000169762.16	TAPT1	79	262	0.595195	0.314789
ENSG00000213772.3	EIF1P7	8	15	0.595424	1.13754
ENSG00000220105.2	RP11-307I14.2	8	15	0.595424	1.13754
ENSG00000225558.1	UBE2D3P2	8	15	0.595424	1.13754
ENSG00000263327.6	TAPT1-AS1	8	15	0.595424	1.13754
ENSG00000267533.1	RP11-815J4.7	8	15	0.595424	1.13754
ENSG00000279394.1	RP11-81A1.4	8	15	0.595424	1.13754
ENSG00000178202.12	KDELC2	50	156	0.595424	0.402885
ENSG00000149084.11	HSD17B12	185	665	0.595424	0.198602
ENSG00000212695.5	RP11-134K1.2	102	348	0.595444	0.273913
ENSG00000178695.5	KCTD12	31	89	0.595864	0.522894
ENSG00000068971.13	PPP2R5B	125	435	0.595902	0.245344
ENSG00000151846.8	PABPC3	58	185	0.597627	0.371031
ENSG00000236305.1	RP11-126L15.4	20	52	0.600556	0.66592
ENSG00000197448.13	GSTK1	1535	6107	0.601149	0.0522061
ENSG00000269343.6	ZNF587B	39	117	0.601606	0.459469
ENSG00000163428.3	LRRC58	221	805	0.601606	0.179489
ENSG00000171084.15	FAM86JP	15	36	0.605599	0.781397
ENSG00000213935.3	AC092610.12	15	36	0.605599	0.781397
ENSG00000232493.2	RPL12P11	15	36	0.605599	0.781397
ENSG00000272760.1	RP11-5C23.1	15	36	0.605599	0.781397
ENSG00000280069.1	CTD-2349P21.3	15	36	0.605599	0.781397
ENSG00000117543.19	DPH5	278	1028	0.605599	0.157748
ENSG00000114439.18	BBX	640	2468	0.605599	0.0972327
ENSG00000101096.19	NFATC2	255	938	0.606847	0.165341
ENSG00000162378.12	ZYG11B	88	296	0.608326	0.29441
ENSG00000124535.15	WRNIP1	133	466	0.608902	0.235528
ENSG00000137965.10	IFI44	128	447	0.610141	0.2403
ENSG00000101558.13	VAPA	1350	5350	0.610305	0.0578518
ENSG00000231500.6	RPS18	3525	14527	0.611351	0.00138969
ENSG00000261884.2	CTC-479C5.12	28	79	0.611865	0.548005
ENSG00000072163.18	LIMS2	14	33	0.619143	0.807392
ENSG00000241959.3	RN7SL76P	14	33	0.619143	0.807392
ENSG00000158301.18	GPRASP2	9	18	0.619156	1.04443
ENSG00000237989.1	AP001046.5	9	18	0.619156	1.04443
ENSG00000271886.1	MIR98	9	18	0.619156	1.04443
ENSG00000272644.1	RP11-33O4.1	9	18	0.619156	1.04443
ENSG00000155016.17	CYP2U1	19	49	0.619156	0.677649
ENSG00000225920.2	RIMKLBP2	19	49	0.619156	0.677649
ENSG00000280334.1	RP11-361L15.5	19	49	0.619156	0.677649
ENSG00000163872.15	YEATS2	75	248	0.619156	0.319054
ENSG00000243147.7	MRPL33	1223	4832	0.619156	0.0622353
ENSG00000007062.11	PROM1	4	5	0.621851	1.7225
ENSG00000081052.11	COL4A4	4	5	0.621851	1.7225
ENSG00000106819.11	ASPN	4	5	0.621851	1.7225
ENSG00000150873.11	C2orf50	4	5	0.621851	1.7225
ENSG00000162039.14	MEIOB	4	5	0.621851	1.7225
ENSG00000183336.8	BOLA2	4	5	0.621851	1.7225
ENSG00000189367.14	KIAA0408	4	5	0.621851	1.7225
ENSG00000197557.6	TTC30A	4	5	0.621851	1.7225
ENSG00000213985.4	AC078899.1	4	5	0.621851	1.7225
ENSG00000230750.1	SDAD1P2	4	5	0.621851	1.7225
ENSG00000233522.1	FAM224A	4	5	0.621851	1.7225
ENSG00000237279.2	RP4-631H13.5	4	5	0.621851	1.7225
ENSG00000237952.1	RPL7AP73	4	5	0.621851	1.7225
ENSG00000239323.1	CTD-2213F21.1	4	5	0.621851	1.7225
ENSG00000244332.1	RP11-119K6.6	4	5	0.621851	1.7225
ENSG00000252481.1	SCARNA13	4	5	0.621851	1.7225
ENSG00000259158.2	ADAM20P1	4	5	0.621851	1.7225
ENSG00000259536.5	RP11-111A22.1	4	5	0.621851	1.7225
ENSG00000261758.1	RP11-102M11.2	4	5	0.621851	1.7225
ENSG00000271774.1	RP4-678D15.1	4	5	0.621851	1.7225
ENSG00000275881.1	Metazoa_SRP	13	30	0.621851	0.83798
ENSG00000226478.3	UPF3AP1	25	69	0.621851	0.579763
ENSG00000177776.8	RPS2P2	38	114	0.621851	0.459469
ENSG00000205220.11	PSMB10	69	226	0.621851	0.332777
ENSG00000148400.9	NOTCH1	98	334	0.621851	0.275437
ENSG00000135999.11	EPC2	116	402	0.621851	0.251361
ENSG00000207208.1	RNU6-790P	10	21	0.626438	0.974042
ENSG00000230203.1	CTB-1048E9.7	10	21	0.626438	0.974042
ENSG00000261219.1	RP11-344A16.2	10	21	0.626438	0.974042
ENSG00000120833.13	SOCS2	170	609	0.626438	0.203524
ENSG00000157456.7	CCNB2	12	27	0.627986	0.874506
ENSG00000258891.1	RP5-1021I20.5	12	27	0.627986	0.874506
ENSG00000143570.17	SLC39A1	388	1464	0.627986	0.128644
ENSG00000181788.3	SIAH2	732	2841	0.627986	0.087948
ENSG00000115525.16	ST3GAL5	145	513	0.628355	0.221525
ENSG00000244513.6	CTD-2013N24.2	11	24	0.628415	0.9189
ENSG00000259315.1	ACTG1P17	11	24	0.628415	0.9189
ENSG00000271746.1	RP1-202O8.3	11	24	0.628415	0.9189
ENSG00000106635.7	BCL7B	581	2234	0.628415	0.101412
ENSG00000166441.12	RPL27A	3521	14501	0.628415	0.00233607
ENSG00000133835.14	HSD17B4	88	297	0.630488	0.289544
ENSG00000224993.3	RPL29P12	18	46	0.632096	0.690794
ENSG00000266088.5	RP5-1028K7.2	18	46	0.632096	0.690794
ENSG00000176396.9	EID2	105	361	0.633548	0.262822
ENSG00000226117.1	AC079199.2	85	286	0.638048	0.293951
ENSG00000117625.13	RCOR3	125	437	0.638159	0.238726
ENSG00000113649.11	TCERG1	335	1255	0.638851	0.138977
ENSG00000222057.1	RNU4-62P	68	223	0.641248	0.330994
ENSG00000159905.14	ZNF221	3	3	0.641332	2.04443
ENSG00000168070.11	C11orf85	3	3	0.641332	2.04443
ENSG00000177694.14	NAALADL2	3	3	0.641332	2.04443
ENSG00000181800.5	CELF2-AS1	3	3	0.641332	2.04443
ENSG00000182013.17	PNMAL1	3	3	0.641332	2.04443
ENSG00000187164.17	SHTN1	3	3	0.641332	2.04443
ENSG00000202533.1	Y_RNA	3	3	0.641332	2.04443
ENSG00000215520.3	RPS4XP4	3	3	0.641332	2.04443
ENSG00000224645.1	RP11-126K1.8	3	3	0.641332	2.04443
ENSG00000224940.8	PRRT4	3	3	0.641332	2.04443
ENSG00000227803.2	RP11-239H6.2	3	3	0.641332	2.04443
ENSG00000228979.4	CTD-2501B8.5	3	3	0.641332	2.04443
ENSG00000231440.1	RP11-467I20.6	3	3	0.641332	2.04443
ENSG00000231508.1	RP11-452K12.6	3	3	0.641332	2.04443
ENSG00000233030.2	RP11-196G18.3	3	3	0.641332	2.04443
ENSG00000233159.1	AC007390.4	3	3	0.641332	2.04443
ENSG00000234568.3	BIN2P1	3	3	0.641332	2.04443
ENSG00000236534.1	H3F3BP1	3	3	0.641332	2.04443
ENSG00000236776.1	RPL21P23	3	3	0.641332	2.04443
ENSG00000237483.1	RP11-423E7.1	3	3	0.641332	2.04443
ENSG00000253550.1	RP11-115C21.4	3	3	0.641332	2.04443
ENSG00000253623.1	RP11-346I3.2	3	3	0.641332	2.04443
ENSG00000254307.2	KB-1608C10.2	3	3	0.641332	2.04443
ENSG00000254450.1	ALG9-IT1	3	3	0.641332	2.04443
ENSG00000254459.1	RP11-91P24.7	3	3	0.641332	2.04443
ENSG00000258769.1	RAP1AP	3	3	0.641332	2.04443
ENSG00000259810.2	AC002519.8	3	3	0.641332	2.04443
ENSG00000260382.1	RP11-540B6.2	3	3	0.641332	2.04443
ENSG00000261437.1	RP11-22C11.2	3	3	0.641332	2.04443
ENSG00000261615.6	CTD-2291D10.1	3	3	0.641332	2.04443
ENSG00000264620.1	AL139022.1	3	3	0.641332	2.04443
ENSG00000264677.1	AL355490.1	3	3	0.641332	2.04443
ENSG00000265182.1	SRP72P1	3	3	0.641332	2.04443
ENSG00000268116.1	RP11-157B13.1	3	3	0.641332	2.04443
ENSG00000270458.1	RP11-644F5.17	3	3	0.641332	2.04443
ENSG00000270750.1	RP11-461L13.3	3	3	0.641332	2.04443
ENSG00000271727.1	RP11-532F6.4	3	3	0.641332	2.04443
ENSG00000274225.1	KB-68A7.1	3	3	0.641332	2.04443
ENSG00000276092.1	RP11-734B5.2	3	3	0.641332	2.04443
ENSG00000277043.1	EEF1A1P42	3	3	0.641332	2.04443
ENSG00000277142.1	LINC00235	3	3	0.641332	2.04443
ENSG00000279315.1	RP11-57H14.5	3	3	0.641332	2.04443
ENSG00000279360.1	RP11-946P6.4	3	3	0.641332	2.04443
ENSG00000279518.1	AC083843.4	3	3	0.641332	2.04443
ENSG00000050030.13	KIAA2022	6	10	0.641332	1.30747
ENSG00000197582.5	GPX1P1	6	10	0.641332	1.30747
ENSG00000197702.11	PARVA	6	10	0.641332	1.30747
ENSG00000229251.3	HNRNPA1P8	6	10	0.641332	1.30747
ENSG00000234546.3	RP3-510D11.2	6	10	0.641332	1.30747
ENSG00000240083.2	RPS3AP22	6	10	0.641332	1.30747
ENSG00000243974.1	VTI1BP1	6	10	0.641332	1.30747
ENSG00000251354.3	RP11-697N18.1	6	10	0.641332	1.30747
ENSG00000275995.1	CTD-2240J17.4	6	10	0.641332	1.30747
ENSG00000278962.1	RP11-399B17.1	6	10	0.641332	1.30747
ENSG00000257553.1	RP11-603J24.17	17	43	0.641332	0.705629
ENSG00000115414.18	FN1	21	56	0.641332	0.629394
ENSG00000174989.12	FBXW8	33	97	0.641332	0.488913
ENSG00000220614.1	RP11-480N24.4	37	111	0.641332	0.459469
ENSG00000178921.13	PFAS	57	183	0.641332	0.361622
ENSG00000203791.13	METTL10	235	863	0.641332	0.167732
ENSG00000158711.13	ELK4	341	1279	0.641332	0.137259
ENSG00000273559.4	CWC25	388	1465	0.641332	0.127659
ENSG00000156875.13	HIAT1	496	1896	0.641332	0.109884
ENSG00000123992.18	DNPEP	574	2207	0.641332	0.101467
ENSG00000118707.9	TGIF2	206	750	0.641535	0.180185
ENSG00000188612.11	SUMO2	2567	10391	0.642667	0.027252
ENSG00000171307.18	ZDHHC16	261	965	0.644728	0.157952
ENSG00000163882.9	POLR2H	579	2229	0.651182	0.09967
ENSG00000165669.13	FAM204A	562	2161	0.653424	0.101374
ENSG00000187144.11	SPATA21	20	53	0.654035	0.638439
ENSG00000242299.1	RP11-234A1.1	2948	11995	0.654035	0.0198066
ENSG00000213465.7	ARL2	809	3156	0.65814	0.0805457
ENSG00000129250.11	KIF1C	157	561	0.659082	0.207195
ENSG00000276853.1	RP11-305O6.4	43	133	0.669138	0.415414
ENSG00000092330.15	TINF2	554	2130	0.669138	0.101536
ENSG00000132879.13	FBXO44	160	573	0.671727	0.203968
ENSG00000152348.15	ATG10	355	1337	0.672684	0.131323
ENSG00000125648.14	SLC25A23	69	228	0.678872	0.320066
ENSG00000103275.18	UBE2I	1447	5757	0.678872	0.052179
ENSG00000099875.14	MKNK2	245	904	0.681851	0.16089
ENSG00000262979.1	CTD-2047H16.2	15	37	0.68259	0.741869
ENSG00000166455.13	C16orf46	19	50	0.682985	0.648503
ENSG00000205208.4	C4orf46	115	401	0.683107	0.242463
ENSG00000100412.15	ACO2	407	1544	0.683107	0.120859
ENSG00000183475.12	ASB7	63	206	0.684146	0.335211
ENSG00000173039.18	RELA	419	1592	0.687533	0.118613
ENSG00000137288.9	UQCC2	799	3118	0.688384	0.0800778
[truncated: 31,757 more rows]

## Sheet: cluster3
Donor 2, Cluster 3
ensg	gene	ncluster	nrest	fdr	log2_effect
ENSG00000237986.3	CELF2-AS2	1889	2201	0	2.43941
ENSG00000271503.5	CCL5	2356	4916	0	1.5988
ENSG00000160593.17	AMICA1	1549	3300	0	1.56882
ENSG00000100097.11	LGALS1	1708	4966	3.80815596954e-312	1.12017
ENSG00000213949.8	ITGA1	582	532	1.99757e-295	2.78954
ENSG00000234618.1	RPSAP9	962	1673	6.46653e-289	1.86162
ENSG00000169442.8	CD52	2314	9915	4.81665e-271	0.560723
ENSG00000235162.8	C12orf75	865	1541	1.80857e-246	1.82685
ENSG00000221869.4	CEBPD	387	248	8.85519e-244	3.30194
ENSG00000135046.13	ANXA1	2090	8236	9.16697e-243	0.681506
ENSG00000196154.11	S100A4	2138	8712	4.00573e-235	0.633205
ENSG00000145220.13	LYAR	1253	3331	5.14576e-223	1.24938
ENSG00000182718.16	ANXA2	1603	5305	1.2236e-211	0.933368
ENSG00000134545.13	KLRC1	511	593	6.95877e-211	2.44524
ENSG00000177606.6	JUN	848	1713	9.27146e-205	1.64556
ENSG00000142347.16	MYO1F	1036	2538	2.21719e-197	1.36728
ENSG00000235576.1	AC092580.4	1373	4203	3.46984e-194	1.04586
ENSG00000132965.9	ALOX5AP	1402	4383	9.31596e-192	1.01551
ENSG00000105374.9	NKG7	1228	3561	1.64988e-183	1.12397
ENSG00000131981.15	LGALS3	1116	3094	5.75949e-175	1.18881
ENSG00000197747.8	S100A10	2159	9684	7.50711e-172	0.494707
ENSG00000130592.13	LSP1	1594	5745	2.7009e-168	0.810291
ENSG00000153563.15	CD8A	836	1934	9.26824e-165	1.44993
ENSG00000171476.21	HOPX	900	2270	1.86447e-156	1.32525
ENSG00000112378.11	PERP	500	781	3.98758e-153	2.01655
ENSG00000051523.10	CYBA	2296	11228	7.46758e-151	0.37004
ENSG00000172116.21	CD8B	924	2456	3.34817e-147	1.2496
ENSG00000035664.11	DAPK2	255	195	2.42214e-140	3.04697
ENSG00000188001.9	TPRG1	308	312	5.1593e-138	2.64133
ENSG00000205809.9	KLRC2	324	363	1.50223e-133	2.49597
ENSG00000135404.11	CD63	1507	5730	2.8e-129	0.733091
ENSG00000105404.10	RABAC1	1617	6418	2.2583e-128	0.671143
ENSG00000169583.12	CLIC3	314	355	3.45976e-128	2.48289
ENSG00000186810.7	CXCR3	564	1140	9.10492e-127	1.64468
ENSG00000077984.5	CST7	1261	4422	9.87665e-122	0.849816
ENSG00000067082.14	KLF6	1871	8262	3.09469e-118	0.517265
ENSG00000110852.4	CLEC2B	1127	3785	2.01501e-115	0.912141
ENSG00000134242.15	PTPN22	557	1193	7.37107e-115	1.5611
ENSG00000227191.7	TRGC2	453	830	2.46145e-113	1.78635
ENSG00000167552.13	TUBA1A	1309	4838	8.27668e-111	0.774001
ENSG00000143198.12	MGST3	978	3087	1.91343e-110	1.00165
ENSG00000168685.14	IL7R	1416	5490	1.69571e-108	0.704962
ENSG00000133321.10	RARRES3	1377	5271	7.16907e-108	0.723399
ENSG00000080822.16	CLDND1	1446	5708	6.95337e-106	0.679029
ENSG00000113088.5	GZMK	392	683	3.57634e-103	1.85891
ENSG00000181104.6	F2R	414	757	5.61491e-103	1.78928
ENSG00000176485.10	PLA2G16	358	578	1.43467e-102	1.96884
ENSG00000165233.17	CARD19	791	2297	3.36286e-101	1.12195
ENSG00000277147.4	LINC00869	770	2207	1.28983e-100	1.14079
ENSG00000211772.9	TRBC2	2074	10085	1.63207e-99	0.378223
ENSG00000010278.11	CD9	325	500	9.19426e-98	2.03846
ENSG00000172543.7	CTSW	505	1130	4.01203e-96	1.49798
ENSG00000157514.16	TSC22D3	855	2657	5.89988e-96	1.02414
ENSG00000239713.7	APOBEC3G	911	2977	3.59088e-92	0.95161
ENSG00000167779.7	IGFBP6	149	96	1.26875e-90	3.29415
ENSG00000135916.15	ITM2C	632	1740	5.2592e-86	1.19886
ENSG00000139112.10	GABARAPL1	367	700	2.0815e-85	1.72837
ENSG00000134539.16	KLRD1	514	1261	4.32732e-84	1.36522
ENSG00000163191.5	S100A11	1916	9181	1.02458e-83	0.399393
ENSG00000139278.9	GLIPR1	563	1476	1.11252e-82	1.26946
ENSG00000197956.9	S100A6	2425	13690	1.20472e-81	0.162881
ENSG00000160588.9	MPZL3	510	1270	3.53323e-81	1.34369
ENSG00000124767.6	GLO1	772	2446	2.2923e-80	0.996195
ENSG00000136213.9	CHST12	598	1676	1.09599e-77	1.17314
ENSG00000042493.15	CAPG	423	962	7.67453e-77	1.47457
ENSG00000163754.17	GYG1	462	1139	6.72887e-74	1.35814
ENSG00000026751.16	SLAMF7	268	444	4.31635e-73	1.93162
ENSG00000223551.1	TMSB4XP4	2180	11424	5.30189e-73	0.270279
ENSG00000103365.15	GGA2	377	818	5.84286e-73	1.54241
ENSG00000180644.6	PRF1	563	1579	2.72446e-72	1.17214
ENSG00000110324.9	IL10RA	843	2932	2.98057e-70	0.861666
ENSG00000217555.12	CKLF	1153	4617	5.60474e-69	0.658384
ENSG00000136156.12	ITM2B	1927	9590	4.51457e-67	0.344773
ENSG00000152518.6	ZFP36L2	1530	6943	1.59949e-65	0.477919
ENSG00000142669.13	SH3BGRL3	2418	13855	4.20171e-65	0.141426
ENSG00000092820.17	EZR	1335	5750	4.21269e-65	0.553225
ENSG00000121966.6	CXCR4	1613	7508	5.58856e-64	0.441265
ENSG00000160654.9	CD3G	1242	5249	1.47395e-62	0.580569
ENSG00000142227.10	EMP3	2183	11663	4.75518e-62	0.242392
ENSG00000113758.13	DBN1	299	612	5.12923e-62	1.62656
ENSG00000150593.15	PDCD4	948	3614	9.29281e-62	0.729309
ENSG00000026025.13	VIM	2034	10547	2.89219e-59	0.285506
ENSG00000172215.5	CXCR6	234	410	4.02508e-59	1.85083
ENSG00000083457.11	ITGAE	540	1627	8.07844e-59	1.06876
ENSG00000223583.1	RP3-476K8.4	902	3486	6.15736e-55	0.709574
ENSG00000153283.12	CD96	624	2080	3.56489e-54	0.922981
ENSG00000085563.14	ABCB1	142	168	6.28625e-54	2.41738
ENSG00000213145.9	CRIP1	575	1873	3.15506e-52	0.95623
ENSG00000279396.1	AC130469.1	233	449	7.54905e-52	1.71356
ENSG00000122545.18	SEPT7	1477	6918	2.3634e-51	0.432262
ENSG00000124942.13	AHNAK	474	1426	9.23726e-51	1.07093
ENSG00000139289.13	PHLDA1	623	2139	8.72117e-50	0.880314
ENSG00000164104.11	HMGB2	847	3301	6.24099e-49	0.697477
ENSG00000206560.10	ANKRD28	394	1098	8.26137e-49	1.18134
ENSG00000223865.10	HLA-DPB1	415	1194	2.64352e-48	1.13533
ENSG00000172673.10	THEMIS	324	814	2.78722e-48	1.33091
ENSG00000106948.16	AKNA	639	2249	9.24739e-48	0.844551
ENSG00000176083.17	ZNF683	98	86	1.57081e-47	2.84839
ENSG00000218510.6	LINC00339	156	231	2.65054e-47	2.0936
ENSG00000128245.14	YWHAH	1027	4324	2.9475e-47	0.586016
ENSG00000267364.1	RP11-47L3.1	200	367	3.16697e-47	1.78417
ENSG00000152684.10	PELO	346	920	1.48122e-46	1.24908
ENSG00000244509.3	APOBEC3C	879	3533	7.80953e-46	0.652988
ENSG00000119632.3	IFI27L2	743	2827	7.03265e-45	0.732109
ENSG00000115523.16	GNLY	462	1451	1.8686e-44	1.00886
ENSG00000182472.8	CAPN12	122	153	1.20053e-43	2.3333
ENSG00000151883.16	PARP8	374	1072	2.18936e-43	1.14075
ENSG00000135114.12	OASL	212	440	3.53801e-42	1.60651
ENSG00000102007.10	PLP2	1407	6720	1.65002e-41	0.404108
ENSG00000135842.16	FAM129A	400	1211	2.77339e-41	1.06182
ENSG00000164442.9	CITED2	590	2123	1.67758e-40	0.812629
ENSG00000260212.1	RP11-325O24.5	194	389	1.96316e-40	1.65623
ENSG00000137501.17	SYTL2	131	190	2.04817e-40	2.12351
ENSG00000196126.10	HLA-DRB1	376	1122	7.34858e-40	1.08268
ENSG00000150991.14	UBC	1866	9798	1.26306e-39	0.267408
ENSG00000178075.19	GRAMD1C	76	61	3.14484e-39	2.97714
ENSG00000152465.17	NMT2	543	1913	3.74762e-39	0.843134
ENSG00000100242.15	SUN2	691	2679	2.88918e-38	0.70501
ENSG00000163297.16	ANTXR2	311	860	2.89437e-38	1.19252
ENSG00000274627.1	RP11-104N10.2	320	899	3.53847e-38	1.1697
ENSG00000081237.18	PTPRC	1699	8701	5.57043e-38	0.303451
ENSG00000136250.11	AOAH	196	416	1.48797e-37	1.57422
ENSG00000114423.18	CBLB	453	1516	8.68722e-37	0.91726
ENSG00000183726.10	TMEM50A	1100	4996	2.2673e-36	0.476677
ENSG00000101082.13	SLA2	288	786	3.49865e-36	1.21149
ENSG00000166949.15	SMAD3	333	978	3.64194e-36	1.10563
ENSG00000243927.5	MRPS6	1269	6014	4.66147e-36	0.415314
ENSG00000196975.15	ANXA4	243	609	1.28897e-35	1.33446
ENSG00000232533.1	AC093673.5	337	1006	2.68407e-35	1.08214
ENSG00000237973.1	MTCO1P12	1623	8287	8.32493e-35	0.30776
ENSG00000185669.5	SNAI3	183	390	9.84146e-35	1.56832
ENSG00000204257.14	HLA-DMA	212	498	1.35832e-34	1.42787
ENSG00000116824.4	CD2	1678	8668	3.3034e-34	0.29099
ENSG00000138172.10	CALHM2	258	683	3.40017e-34	1.25543
ENSG00000133302.12	SLF1	185	402	4.3627e-34	1.54028
ENSG00000090238.11	YPEL3	1012	4543	4.51433e-34	0.493511
ENSG00000160791.13	CCR5	115	173	5.75757e-34	2.07081
ENSG00000167286.9	CD3D	2145	12000	8.86436e-34	0.175962
ENSG00000165929.12	TC2N	519	1891	1.98183e-33	0.794604
ENSG00000197043.13	ANXA6	666	2659	1.01714e-32	0.662657
ENSG00000143156.13	NME7	228	578	1.36634e-32	1.31791
ENSG00000163508.12	EOMES	190	433	1.86155e-32	1.47158
ENSG00000076928.17	ARHGEF1	748	3117	7.48895e-32	0.600899
ENSG00000246526.2	RP11-539L10.2	100	140	7.73697e-32	2.17452
ENSG00000270240.2	AC015849.2	54	36	1.49688e-31	3.24491
ENSG00000158050.4	DUSP2	676	2740	2.11216e-31	0.640866
ENSG00000184922.13	FMNL1	914	4059	4.71834e-31	0.509088
ENSG00000163171.7	CDC42EP3	530	1992	6.74195e-31	0.749793
ENSG00000100321.14	SYNGR1	104	156	9.7289e-31	2.07498
ENSG00000126264.9	HCST	1109	5213	2.87511e-30	0.427092
ENSG00000102316.16	MAGED2	546	2089	4.48392e-30	0.724107
ENSG00000137267.5	TUBB2A	185	437	1.067e-29	1.41984
ENSG00000146285.13	SCML4	197	485	1.75821e-29	1.36016
ENSG00000188042.7	ARL4C	851	3748	2.69568e-29	0.521057
ENSG00000050165.17	DKK3	42	21	3.59434e-29	3.65995
ENSG00000198888.2	MT-ND1	2285	13249	7.42629e-29	0.124329
ENSG00000231389.7	HLA-DPA1	388	1330	7.57462e-29	0.882649
ENSG00000133639.4	BTG1	2229	12800	1.82455e-28	0.138271
ENSG00000154217.14	PITPNC1	565	2221	2.27207e-28	0.68506
ENSG00000111348.8	ARHGDIB	1858	10069	2.66679e-28	0.221849
ENSG00000168918.13	INPP5D	327	1061	8.90204e-28	0.961885
ENSG00000155366.16	RHOC	297	925	8.91668e-28	1.02096
ENSG00000196924.14	FLNA	649	2683	1.73941e-27	0.61239
ENSG00000225972.1	MTND1P23	1115	5330	1.76936e-27	0.402855
ENSG00000272282.1	RP11-222K16.2	103	170	3.22424e-27	1.93706
ENSG00000169554.16	ZEB2	217	590	5.86414e-27	1.21693
ENSG00000159335.15	PTMS	463	1730	6.56287e-27	0.758259
ENSG00000122224.17	LY9	224	620	7.18744e-27	1.19118
ENSG00000110031.12	LPXN	731	3150	1.42257e-26	0.552538
ENSG00000139626.15	ITGB7	595	2421	2.23812e-26	0.635305
ENSG00000178209.14	PLEC	319	1052	7.06589e-26	0.93844
ENSG00000141556.20	TBCD	223	627	7.32941e-26	1.16853
ENSG00000226067.6	LINC00623	397	1426	1.08284e-25	0.815184
ENSG00000100027.14	YPEL1	111	207	4.08892e-25	1.76088
ENSG00000122694.15	GLIPR2	352	1227	1.29259e-24	0.858459
ENSG00000198743.5	SLC5A3	365	1290	1.40047e-24	0.838544
ENSG00000162909.17	CAPN2	592	2450	2.09398e-24	0.610834
ENSG00000118680.12	MYL12B	1768	9581	2.26447e-24	0.221889
ENSG00000255899.1	XXbac-BPG299F13.16	69	87	2.93273e-24	2.32553
ENSG00000128016.5	ZFP36	960	4513	3.03483e-24	0.426966
ENSG00000167106.11	FAM102A	384	1391	4.39105e-24	0.803003
ENSG00000187583.10	PLEKHN1	148	346	5.88715e-24	1.43477
ENSG00000137731.13	FXYD2	65	78	5.95722e-24	2.39691
ENSG00000169155.9	ZBTB43	259	807	6.2577e-24	1.02033
ENSG00000256039.1	RP11-291B21.2	203	566	7.72734e-24	1.18062
ENSG00000100612.13	DHRS7	666	2867	1.09697e-23	0.553999
ENSG00000185905.3	C16orf54	637	2712	1.40194e-23	0.569955
ENSG00000161031.12	PGLYRP2	107	204	1.7985e-23	1.72899
ENSG00000136286.14	MYO1G	724	3192	1.80464e-23	0.519548
ENSG00000119714.10	GPR68	172	446	3.29844e-23	1.28531
ENSG00000158717.10	RNF166	369	1334	3.45487e-23	0.805881
ENSG00000158321.15	AUTS2	96	171	5.18457e-23	1.82706
ENSG00000198756.10	COLGALT2	61	73	1.63879e-22	2.40086
ENSG00000256235.1	SMIM3	233	714	2.94136e-22	1.04435
ENSG00000162511.7	LAPTM5	1255	6349	2.98282e-22	0.321105
ENSG00000229344.1	MTCO2P12	1781	9771	1.87136e-21	0.204128
ENSG00000211751.8	TRBC1	1344	6931	1.97605e-21	0.293416
ENSG00000129226.13	CD68	82	136	2.02299e-21	1.93004
ENSG00000164483.16	SAMD3	96	181	2.57193e-21	1.74506
ENSG00000072818.11	ACAP1	1068	5250	3.61427e-21	0.362541
ENSG00000100298.15	APOBEC3H	99	192	3.74431e-21	1.70434
ENSG00000113580.14	NR3C1	707	3170	7.73445e-21	0.495246
ENSG00000162032.15	SPSB3	523	2171	9.79299e-21	0.60647
ENSG00000116209.11	TMEM59	1222	6204	1.32063e-20	0.315992
ENSG00000163564.14	PYHIN1	347	1277	2.05607e-20	0.780196
ENSG00000197971.14	MBP	543	2289	2.90227e-20	0.584253
ENSG00000223361.5	FTH1P10	197	583	3.15466e-20	1.09465
ENSG00000124406.16	ATP8A1	150	390	5.25327e-20	1.28144
ENSG00000092841.18	MYL6	2212	12904	5.25327e-20	0.115552
ENSG00000069667.15	RORA	755	3472	9.60043e-20	0.458728
ENSG00000181722.15	ZBTB20	271	924	1.00681e-19	0.890347
ENSG00000198721.12	ECI2	368	1395	1.07413e-19	0.737459
ENSG00000189136.8	UBE2Q2P1	110	242	1.70417e-19	1.52244
ENSG00000077420.15	APBB1IP	513	2151	2.1767e-19	0.59197
ENSG00000176092.13	AIM1L	53	64	2.43058e-19	2.38787
ENSG00000166946.13	CCNDBP1	647	2881	2.72586e-19	0.505215
ENSG00000163827.12	LRRC2	43	41	2.92042e-19	2.72866
ENSG00000236213.1	AC006369.2	195	587	3.12075e-19	1.07006
ENSG00000177602.5	GSG2	37	29	3.18785e-19	3.01142
ENSG00000122417.15	ODF2L	452	1837	4.22901e-19	0.63699
ENSG00000020633.18	RUNX3	736	3385	4.37804e-19	0.458569
ENSG00000110047.17	EHD1	364	1388	4.6403e-19	0.72895
ENSG00000204525.15	HLA-C	2315	13756	6.51419e-19	0.0889698
ENSG00000198763.3	MT-ND2	2442	14930	6.86418e-19	0.0478677
ENSG00000138678.10	GPAT3	103	222	7.78361e-19	1.55203
ENSG00000125827.8	TMX4	275	962	1.3924e-18	0.853341
ENSG00000069974.15	RAB27A	619	2750	1.79309e-18	0.508526
ENSG00000175779.1	C15orf53	56	75	1.81252e-18	2.23848
ENSG00000217801.9	RP11-465B22.3	434	1759	1.95712e-18	0.640958
ENSG00000116815.15	CD58	324	1205	2.86372e-18	0.764979
ENSG00000088179.8	PTPN4	304	1111	4.67172e-18	0.790231
ENSG00000134996.11	OSTF1	745	3470	5.29903e-18	0.440323
ENSG00000128309.16	MPST	258	894	7.6199e-18	0.867043
ENSG00000100592.15	DAAM1	213	688	1.0579e-17	0.968392
ENSG00000140941.12	MAP1LC3B	804	3818	1.09634e-17	0.412397
ENSG00000178773.14	CPNE7	79	149	1.85488e-17	1.74456
ENSG00000136573.12	BLK	30	20	2.23781e-17	3.24491
ENSG00000113448.16	PDE4D	283	1022	2.33742e-17	0.807426
ENSG00000272256.1	RP11-489E7.4	152	428	3.12514e-17	1.16641
ENSG00000175463.11	TBC1D10C	634	2872	3.76847e-17	0.480446
ENSG00000198899.2	MT-ATP6	2379	14350	4.08199e-17	0.0673232
ENSG00000160219.11	GAB3	101	231	9.29566e-17	1.46641
ENSG00000242732.4	RGAG4	50	66	1.06658e-16	2.25941
ENSG00000173917.10	HOXB2	403	1639	1.09272e-16	0.635983
ENSG00000095397.13	DFNB31	71	128	1.22937e-16	1.80969
ENSG00000167984.16	NLRC3	158	462	1.68738e-16	1.11198
ENSG00000135441.7	BLOC1S1	958	4764	1.99224e-16	0.345871
ENSG00000148175.12	STOM	375	1503	2.55006e-16	0.657064
ENSG00000006025.11	OSBPL7	85	177	2.61296e-16	1.60173
ENSG00000155307.17	SAMSN1	1041	5265	2.62327e-16	0.321483
ENSG00000165046.12	LETM2	58	90	2.68285e-16	2.02607
ENSG00000152270.8	PDE3B	464	1970	2.76081e-16	0.573948
ENSG00000198786.2	MT-ND5	1866	10549	3.13958e-16	0.160861
ENSG00000198727.2	MT-CYB	2395	14517	3.49411e-16	0.060301
ENSG00000174946.6	GPR171	972	4861	4.5054e-16	0.337722
ENSG00000141232.4	TOB1	380	1536	5.13555e-16	0.64484
ENSG00000116667.12	C1orf21	115	292	6.5429e-16	1.31561
ENSG00000160271.14	RALGDS	288	1075	7.39727e-16	0.759751
ENSG00000197540.7	GZMM	681	3177	7.46723e-16	0.438008
ENSG00000158747.13	NBL1	200	657	7.81494e-16	0.944053
ENSG00000010404.17	IDS	575	2588	9.71742e-16	0.489743
ENSG00000187118.12	CMC1	524	2312	1.30429e-15	0.518444
ENSG00000078304.19	PPP2R5C	1061	5414	1.34166e-15	0.308677
ENSG00000123933.14	MXD4	155	461	1.46248e-15	1.08745
ENSG00000145649.7	GZMA	237	835	1.69875e-15	0.843058
ENSG00000197057.8	DTHD1	81	169	1.72337e-15	1.59892
ENSG00000060762.18	MPC1	361	1451	1.79527e-15	0.65297
ENSG00000131459.12	GFPT2	25	15	1.82388e-15	3.39691
ENSG00000198189.10	HSD17B11	595	2708	1.90524e-15	0.473681
ENSG00000159648.11	TEPP	84	181	2.67892e-15	1.55242
ENSG00000027697.12	IFNGR1	317	1233	3.29693e-15	0.700329
ENSG00000118640.10	VAMP8	1158	6023	3.6663e-15	0.2811
ENSG00000166750.9	SLFN5	495	2169	4.11813e-15	0.528417
ENSG00000184640.17	SEPT9	781	3776	4.29508e-15	0.386482
ENSG00000159840.15	ZYX	485	2116	4.47964e-15	0.534664
ENSG00000130402.11	ACTN4	405	1694	6.74795e-15	0.595507
ENSG00000100055.20	CYTH4	307	1191	7.96947e-15	0.704084
ENSG00000103995.13	CEP152	96	230	1.05835e-14	1.39942
ENSG00000144354.13	CDCA7	83	182	1.06174e-14	1.52719
ENSG00000234745.9	HLA-B	2426	14846	1.17504e-14	0.0465239
ENSG00000182866.16	LCK	1394	7523	1.60801e-14	0.227869
ENSG00000012822.15	CALCOCO1	197	664	1.63261e-14	0.906959
ENSG00000169252.5	ADRB2	63	115	1.67114e-14	1.79174
ENSG00000103490.13	PYCARD	358	1460	1.90472e-14	0.63201
ENSG00000169641.13	LUZP1	256	948	2.39887e-14	0.771204
ENSG00000177337.7	DLGAP1-AS1	217	762	2.97283e-14	0.847851
ENSG00000277734.5	TRAC	2208	13062	3.07138e-14	0.095383
ENSG00000005020.12	SKAP2	166	528	3.48458e-14	0.990592
ENSG00000171604.11	CXXC5	65	124	4.23033e-14	1.72812
ENSG00000170776.19	AKAP13	669	3169	4.26734e-14	0.415997
ENSG00000143753.12	DEGS1	418	1786	5.0747e-14	0.56479
ENSG00000005059.15	CCDC109B	738	3569	5.79016e-14	0.38612
ENSG00000229119.3	CTB-63M22.1	923	4660	8.62068e-14	0.324019
ENSG00000105327.15	BBC3	360	1491	1.30681e-13	0.609735
ENSG00000184574.9	LPAR5	75	163	1.93645e-13	1.54004
ENSG00000159784.17	FAM131B	32	33	2.23827e-13	2.61555
ENSG00000267519.3	CTD-3252C9.4	154	486	2.23827e-13	1.00192
ENSG00000269834.5	ZNF528-AS1	103	271	2.89647e-13	1.2643
ENSG00000178860.8	MSC	143	441	4.07008e-13	1.03518
ENSG00000139187.9	KLRG1	147	461	6.07595e-13	1.011
ENSG00000163346.16	PBXIP1	484	2174	6.31692e-13	0.492674
ENSG00000101608.12	MYL12A	1944	11224	6.50011e-13	0.13046
ENSG00000106330.11	MOSPD3	209	748	6.65654e-13	0.820411
ENSG00000166289.5	PLEKHF1	261	1002	6.65654e-13	0.719186
ENSG00000113369.8	ARRDC3	168	557	7.53451e-13	0.930731
ENSG00000117616.17	RSRP1	603	2839	7.7165e-13	0.424794
ENSG00000100266.18	PACSIN2	156	505	1.09449e-12	0.965209
ENSG00000182359.14	KBTBD3	156	505	1.09449e-12	0.965209
ENSG00000162630.5	B3GALT2	53	94	1.25076e-12	1.83328
ENSG00000143924.18	EML4	594	2796	1.28245e-12	0.425117
ENSG00000125910.5	S1PR4	823	4120	1.57286e-12	0.336267
ENSG00000224598.1	RPS5P2	237	893	1.96804e-12	0.746174
ENSG00000150867.13	PIP4K2A	537	2483	1.98048e-12	0.450856
ENSG00000177426.20	TGIF1	425	1870	2.23577e-12	0.522443
ENSG00000260001.6	TGFBR3L	58	112	2.43605e-12	1.71057
ENSG00000174171.5	RP11-23P13.6	41	60	3.02122e-12	2.11061
ENSG00000206503.11	HLA-A	2439	15030	3.41155e-12	0.0364634
ENSG00000182534.13	MXRA7	80	192	3.69185e-12	1.39691
ENSG00000158092.6	NCK1	459	2064	4.4981e-12	0.49107
ENSG00000101474.11	APMAP	422	1863	4.54518e-12	0.517634
ENSG00000177200.15	CHD9	246	947	5.52336e-12	0.715241
ENSG00000058668.14	ATP2B4	233	884	6.48821e-12	0.73623
ENSG00000111640.14	GAPDH	2391	14592	8.33589e-12	0.0504552
ENSG00000166997.7	CNPY4	217	810	1.09903e-11	0.75972
ENSG00000134198.9	TSPAN2	57	113	1.12794e-11	1.67266
ENSG00000134256.12	CD101	33	41	1.22438e-11	2.34679
ENSG00000138814.16	PPP3CA	314	1303	1.38479e-11	0.606946
ENSG00000135437.9	RDH5	170	588	1.61032e-11	0.869665
ENSG00000179029.14	TMEM107	173	603	1.82459e-11	0.858561
ENSG00000005844.17	ITGAL	505	2338	1.8738e-11	0.449027
ENSG00000126226.21	PCID2	315	1312	1.9334e-11	0.601603
ENSG00000182621.16	PLCB1	39	58	1.96266e-11	2.08737
ENSG00000179820.15	MYADM	264	1050	1.99129e-11	0.668167
ENSG00000166311.9	SMPD1	166	571	1.99665e-11	0.877639
ENSG00000085491.15	SLC25A24	171	595	2.16524e-11	0.861053
ENSG00000124507.10	PACSIN1	19	12	2.52144e-11	3.32291
ENSG00000176049.15	JAKMIP2	58	119	2.64616e-11	1.62311
ENSG00000069702.10	TGFBR3	129	405	2.81304e-11	1.0094
ENSG00000128040.10	SPINK2	91	244	2.98748e-11	1.237
ENSG00000211689.7	TRGC1	72	170	3.06001e-11	1.42048
ENSG00000141480.17	ARRB2	493	2279	3.07973e-11	0.451205
ENSG00000171681.12	ATF7IP	231	889	3.21203e-11	0.715656
ENSG00000178951.8	ZBTB7A	469	2148	3.48215e-11	0.464613
ENSG00000177917.10	ARL6IP6	380	1664	3.65738e-11	0.529363
ENSG00000147065.16	MSN	670	3285	3.72829e-11	0.366286
ENSG00000114626.17	ABTB1	327	1383	3.83072e-11	0.579508
ENSG00000260711.2	RP11-747H7.3	148	493	4.03985e-11	0.923956
ENSG00000009790.14	TRAF3IP3	979	5116	4.62909e-11	0.274311
ENSG00000271869.1	RP11-51J9.5	280	1141	4.73895e-11	0.633147
ENSG00000280175.1	AL354828.2	60	128	4.92163e-11	1.56684
ENSG00000104447.11	TRPS1	96	267	5.02993e-11	1.18421
ENSG00000174718.11	KIAA1551	386	1703	6.07801e-11	0.518541
ENSG00000198910.12	L1CAM	30	36	6.12939e-11	2.39691
ENSG00000235863.3	B3GALT4	162	561	6.2659e-11	0.86794
ENSG00000107742.12	SPOCK2	737	3685	6.8109e-11	0.338019
ENSG00000196814.14	MVB12B	54	109	8.8891e-11	1.64665
ENSG00000105122.12	RASAL3	650	3186	9.36177e-11	0.366712
ENSG00000073350.13	LLGL2	94	262	9.67172e-11	1.18111
ENSG00000107819.13	SFXN3	195	723	1.08732e-10	0.769425
ENSG00000120832.9	MTERF2	83	218	1.10906e-10	1.2668
ENSG00000119782.13	FKBP1B	48	90	1.28702e-10	1.75306
ENSG00000154975.13	CA10	17	10	1.37757e-10	3.42548
ENSG00000146376.10	ARHGAP18	102	298	1.57168e-10	1.1132
ENSG00000119900.7	OGFRL1	70	169	1.63881e-10	1.38835
ENSG00000213719.8	CLIC1	1352	7459	2.4058e-10	0.19606
ENSG00000158828.5	PINK1	188	696	2.45742e-10	0.771592
ENSG00000205045.8	SLFN12L	125	401	2.46711e-10	0.978273
ENSG00000185112.5	FAM43A	117	366	2.68729e-10	1.01461
ENSG00000140368.12	PSTPIP1	320	1370	2.77664e-10	0.561915
ENSG00000005448.16	WDR54	366	1616	2.89716e-10	0.517435
ENSG00000140575.12	IQGAP1	437	2003	2.93772e-10	0.46349
ENSG00000108370.15	RGS9	56	120	3.21659e-10	1.56041
ENSG00000185862.6	EVI2B	1140	6142	3.29334e-10	0.230272
ENSG00000043591.5	ADRB1	23	22	3.35467e-10	2.72408
ENSG00000198851.9	CD3E	1510	8475	3.36282e-10	0.171282
ENSG00000225783.6	MIAT	452	2089	3.61286e-10	0.451529
ENSG00000198265.11	HELZ	208	799	4.12766e-10	0.718335
ENSG00000052126.14	PLEKHA5	70	173	4.4183e-10	1.3546
ENSG00000123146.19	ADGRE5	599	2921	4.51057e-10	0.374112
ENSG00000262692.1	CTD-3195I5.3	46	87	4.70635e-10	1.74057
ENSG00000254206.5	NPIPB11	40	68	4.91205e-10	1.89441
ENSG00000198668.10	CALM1	1731	9932	6.48519e-10	0.139468
ENSG00000146250.6	PRSS35	18	13	8.1603e-10	3.12943
ENSG00000273348.1	RP11-535A5.1	44	82	8.37656e-10	1.76183
ENSG00000159733.13	ZFYVE28	137	464	8.47e-10	0.899998
ENSG00000248323.5	LUCAT1	69	172	8.86075e-10	1.34221
ENSG00000111796.3	KLRB1	692	3471	8.93699e-10	0.333439
ENSG00000115339.13	GALNT3	48	96	1.06789e-09	1.65995
ENSG00000165102.14	HGSNAT	200	769	1.15062e-09	0.716963
ENSG00000139182.13	CLSTN3	87	246	1.26303e-09	1.16038
ENSG00000069493.14	CLEC2D	1413	7886	1.30607e-09	0.179415
ENSG00000108798.8	ABI3	226	901	1.36021e-09	0.664742
ENSG00000198740.8	ZNF652	216	851	1.42123e-09	0.681819
ENSG00000100351.16	GRAP2	449	2096	1.68456e-09	0.437095
ENSG00000279948.1	CTD-2233K9.1	52	112	2.10076e-09	1.55303
ENSG00000259641.5	PCAT29	22	22	2.1246e-09	2.65995
ENSG00000151065.13	DCP1B	132	448	2.26096e-09	0.896986
ENSG00000168824.14	NSG1	181	683	2.64978e-09	0.744051
ENSG00000227053.1	RP11-395B7.4	80	221	2.76294e-09	1.19397
ENSG00000170915.8	PAQR8	147	520	2.91742e-09	0.837251
ENSG00000117560.7	FASLG	97	293	2.93875e-09	1.0651
ENSG00000272763.1	RP11-357H14.17	45	89	3.12027e-09	1.67607
ENSG00000279917.1	RP11-360N9.2	90	264	3.50041e-09	1.10741
ENSG00000072778.19	ACADVL	652	3265	3.6061e-09	0.335808
ENSG00000008517.16	IL32	2267	13692	3.6242e-09	0.0654699
ENSG00000119801.12	YPEL5	472	2237	3.6779e-09	0.41524
ENSG00000114796.15	KLHL24	192	741	3.91011e-09	0.71158
ENSG00000104267.9	CA2	31	46	4.24074e-09	2.09058
ENSG00000182173.12	TSEN54	333	1478	5.44751e-09	0.509895
ENSG00000210154.1	MT-TD	585	2889	6.57148e-09	0.355885
ENSG00000279361.1	RP11-360N9.3	73	197	7.06658e-09	1.22772
ENSG00000104823.8	ECH1	749	3847	7.14432e-09	0.299251
ENSG00000161011.19	SQSTM1	862	4522	8.01653e-09	0.268746
ENSG00000122223.12	CD244	39	72	8.70558e-09	1.77542
ENSG00000124120.10	TTPAL	216	870	9.0059e-09	0.649963
ENSG00000177042.14	TMEM80	148	534	9.18295e-09	0.808704
ENSG00000134698.10	AGO4	58	140	1.09365e-08	1.38864
ENSG00000124659.6	TBCC	482	2314	1.2782e-08	0.396663
ENSG00000116977.18	LGALS8	312	1378	1.41084e-08	0.516989
ENSG00000250562.1	RPL38P4	217	880	1.42765e-08	0.640138
ENSG00000196781.13	TLE1	25	32	1.5258e-08	2.3038
ENSG00000234956.5	RP11-356I2.1	25	32	1.5258e-08	2.3038
ENSG00000275772.1	LL22NC03-24A12.9	16	12	1.76492e-08	3.07498
ENSG00000175203.15	DCTN2	480	2311	2.06662e-08	0.392536
ENSG00000131018.22	SYNE1	216	881	2.51793e-08	0.631836
ENSG00000141458.12	NPC1	106	347	2.91824e-08	0.949075
ENSG00000249807.1	CTD-2199O4.1	38	72	2.95026e-08	1.73795
ENSG00000178234.12	GALNT11	180	702	3.3719e-08	0.696473
ENSG00000145241.10	CENPC	193	768	3.64205e-08	0.667441
ENSG00000106683.14	LIMK1	68	186	5.04613e-08	1.20825
ENSG00000115935.16	WIPF1	992	5353	5.46575e-08	0.228011
ENSG00000165948.10	IFI27L1	88	272	6.50787e-08	1.03192
ENSG00000164574.15	GALNT10	167	644	6.74096e-08	0.712734
ENSG00000163818.16	LZTFL1	65	176	8.01839e-08	1.22288
ENSG00000186517.13	ARHGAP30	592	2978	8.27199e-08	0.329272
ENSG00000116871.15	MAP7D1	569	2846	8.73118e-08	0.337512
ENSG00000149021.6	SCGB1A1	95	305	9.05732e-08	0.977137
ENSG00000213722.8	DDAH2	141	520	9.62207e-08	0.77713
ENSG00000182054.9	IDH2	438	2102	1.03434e-07	0.397187
ENSG00000126456.15	IRF3	558	2786	1.03805e-07	0.340089
ENSG00000279080.1	CTA-228A9.4	100	329	1.1366e-07	0.941859
ENSG00000157107.13	FCHO2	21	25	1.14539e-07	2.40841
ENSG00000230148.8	HOXB-AS1	104	348	1.2759e-07	0.917443
ENSG00000089723.9	OTUB2	24	33	1.31307e-07	2.20052
ENSG00000169499.14	PLEKHA2	161	621	1.3517e-07	0.712414
ENSG00000096092.5	TMEM14A	217	907	1.59968e-07	0.596539
ENSG00000176454.13	LPCAT4	155	593	1.60878e-07	0.724183
ENSG00000164221.12	CCDC112	74	217	1.62985e-07	1.10785
ENSG00000010438.16	PRSS3	9	3	1.63341e-07	4.24491
ENSG00000123416.15	TUBA1B	1944	11492	1.85033e-07	0.096417
ENSG00000168675.18	LDLRAD4	164	639	1.85417e-07	0.697827
ENSG00000196923.13	PDLIM7	106	360	1.88043e-07	0.896014
ENSG00000071073.12	MGAT4A	406	1934	1.99688e-07	0.407911
ENSG00000162976.12	PQLC3	215	900	2.1125e-07	0.594358
ENSG00000105711.10	SCN1B	21	26	2.18543e-07	2.35182
ENSG00000112782.15	CLIC5	53	133	2.22083e-07	1.33258
ENSG00000106733.20	NMRK1	342	1581	2.23628e-07	0.451178
ENSG00000110090.12	CPT1A	124	446	2.31235e-07	0.813243
ENSG00000115956.9	PLEK	117	413	2.34965e-07	0.840314
ENSG00000175782.9	SLC35E3	154	592	2.39519e-07	0.71728
ENSG00000152061.22	RABGAP1L	274	1213	2.39519e-07	0.513615
ENSG00000188603.16	CLN3	234	1001	2.42682e-07	0.563085
ENSG00000072786.12	STK10	381	1800	2.73275e-07	0.419813
ENSG00000204054.12	LINC00963	217	915	3.0821e-07	0.58387
ENSG00000279476.1	RP11-391L3.3	66	187	3.16485e-07	1.15745
ENSG00000210082.2	MT-RNR2	2338	14306	3.3913e-07	0.0466732
ENSG00000065361.14	ERBB3	35	69	3.48679e-07	1.68071
ENSG00000274020.1	LINC01138	159	621	3.68115e-07	0.69438
ENSG00000197448.13	GSTK1	1166	6476	3.77455e-07	0.186412
ENSG00000023892.10	DEF6	372	1756	3.90799e-07	0.421028
ENSG00000177700.5	POLR2L	1608	9286	3.90799e-07	0.130157
ENSG00000281103.1	TRG-AS1	145	553	4.205e-07	0.72872
ENSG00000232385.2	RPS3AP25	130	480	4.24914e-07	0.775424
ENSG00000124256.14	ZBP1	61	168	4.33531e-07	1.19837
ENSG00000145817.16	YIPF5	295	1335	4.416e-07	0.481894
ENSG00000214140.10	PRCD	32	60	4.86389e-07	1.75306
ENSG00000129667.12	RHBDF2	155	604	4.90192e-07	0.697666
ENSG00000162490.6	DRAXIN	22	30	4.91445e-07	2.21249
ENSG00000189319.13	FAM53B	78	241	5.1727e-07	1.03246
ENSG00000104814.12	MAP4K1	291	1316	5.27644e-07	0.482878
ENSG00000121807.5	CCR2	31	57	5.30063e-07	1.78125
ENSG00000147168.12	IL2RG	1293	7281	5.32112e-07	0.166532
ENSG00000024862.16	CCDC28A	253	1112	5.33828e-07	0.523999
ENSG00000189403.14	HMGB1	1636	9482	6.42683e-07	0.124928
ENSG00000164543.5	STK17A	882	4747	6.49697e-07	0.231781
ENSG00000165169.10	DYNLT3	583	2971	7.05007e-07	0.310566
ENSG00000112079.8	STK38	253	1116	7.17703e-07	0.518819
ENSG00000108387.14	SEPT4	21	28	7.17828e-07	2.24491
ENSG00000267121.5	CTD-2020K17.1	280	1262	7.65692e-07	0.487734
ENSG00000110876.9	SELPLG	307	1410	8.32725e-07	0.460562
ENSG00000267274.1	CTD-2006C1.12	10	5	8.74702e-07	3.65995
ENSG00000130827.6	PLXNA3	127	472	8.80408e-07	0.765988
ENSG00000178607.15	ERN1	222	955	9.19967e-07	0.555006
ENSG00000150054.18	MPP7	79	249	9.21258e-07	1.00373
ENSG00000105656.12	ELL	126	468	9.65932e-07	0.766862
ENSG00000104499.6	GML	14	12	1.02919e-06	2.88234
ENSG00000232300.1	FAM215B	374	1785	1.09468e-06	0.405133
ENSG00000143158.10	MPC2	403	1949	1.17773e-06	0.386064
ENSG00000198938.2	MT-CO3	2433	15101	1.21508e-06	0.0261109
ENSG00000227170.1	AF178030.2	6	1	1.27755e-06	5.24491
ENSG00000167315.17	ACAA2	249	1105	1.51847e-06	0.510118
ENSG00000108946.14	PRKAR1A	667	3482	1.56323e-06	0.275789
ENSG00000117226.11	GBP3	210	899	1.60042e-06	0.562015
ENSG00000205763.13	RP9P	49	126	1.61972e-06	1.29738
ENSG00000123636.17	BAZ2B	113	410	1.63467e-06	0.800646
ENSG00000166033.11	HTRA1	9	4	1.67622e-06	3.82987
ENSG00000104972.15	LILRB1	35	74	1.75062e-06	1.57978
ENSG00000241288.7	RP11-379B18.5	46	115	1.90478e-06	1.33802
ENSG00000080546.13	SESN1	135	519	2.06474e-06	0.717172
ENSG00000111666.10	CHPT1	304	1409	2.21703e-06	0.447418
ENSG00000143184.4	XCL1	223	973	2.43762e-06	0.534551
ENSG00000143554.13	SLC27A3	48	124	2.52126e-06	1.29071
ENSG00000150403.17	TMCO3	149	591	2.59635e-06	0.672101
ENSG00000122557.9	HERPUD2	277	1264	2.59635e-06	0.469908
ENSG00000168229.3	PTGDR	42	101	2.61944e-06	1.39405
ENSG00000213160.9	KLHL23	42	101	2.61944e-06	1.39405
ENSG00000106069.20	CHN2	58	165	2.73521e-06	1.15161
ENSG00000141854.7	CTB-55O6.8	29	55	2.81081e-06	1.73657
ENSG00000102781.13	KATNAL1	46	117	3.04556e-06	1.31314
ENSG00000152818.18	UTRN	142	558	3.16033e-06	0.685573
ENSG00000178537.9	SLC25A20	82	271	3.38058e-06	0.93535
ENSG00000196284.13	SUPT3H	258	1166	3.61148e-06	0.483822
ENSG00000108840.15	HDAC5	184	774	3.76103e-06	0.587319
ENSG00000166793.10	YPEL4	40	95	3.88358e-06	1.41202
ENSG00000171860.4	C3AR1	40	95	3.88358e-06	1.41202
ENSG00000175155.8	YPEL2	103	370	4.07304e-06	0.815066
ENSG00000137642.12	SORL1	323	1524	4.08977e-06	0.42169
ENSG00000233834.6	AC005083.1	10	6	4.36834e-06	3.39691
ENSG00000196914.8	ARHGEF12	72	228	4.41666e-06	0.996982
ENSG00000099797.11	TECR	581	3001	4.51932e-06	0.291114
ENSG00000188321.13	ZNF559	119	448	4.5353e-06	0.74741
ENSG00000121413.12	ZSCAN18	113	419	4.59313e-06	0.769319
ENSG00000137601.15	NEK1	100	357	4.69508e-06	0.824023
ENSG00000102699.5	PARP4	110	405	4.83918e-06	0.779528
ENSG00000189013.14	KIR2DL4	15	16	4.96714e-06	2.56684
ENSG00000117984.12	CTSD	302	1412	5.16218e-06	0.434827
ENSG00000006125.16	AP2B1	481	2423	5.16218e-06	0.327261
ENSG00000121579.12	NAA50	483	2436	5.53808e-06	0.325528
ENSG00000087884.14	AAMDC	106	387	5.54902e-06	0.791677
ENSG00000141295.13	SCRN2	152	615	5.86956e-06	0.643432
ENSG00000129625.12	REEP5	735	3920	5.97993e-06	0.244909
ENSG00000124225.15	PMEPA1	77	253	6.54649e-06	0.94374
ENSG00000156475.18	PPP2R2B	47	125	7.47458e-06	1.24875
ENSG00000198408.13	MGEA5	387	1894	7.66812e-06	0.368916
ENSG00000142875.19	PRKACB	214	942	8.27774e-06	0.52183
ENSG00000158552.12	ZFAND2B	320	1520	8.48518e-06	0.412019
ENSG00000139116.17	KIF21A	131	514	9.1934e-06	0.687745
ENSG00000118689.14	FOXO3	189	812	9.70047e-06	0.556853
ENSG00000057704.10	TMCC3	17	22	1.02733e-05	2.28798
ENSG00000101400.5	SNTA1	57	168	1.03897e-05	1.10052
ENSG00000282826.1	FRG1CP	235	1059	1.14015e-05	0.487977
ENSG00000221838.9	AP4M1	124	482	1.22055e-05	0.701254
ENSG00000067182.7	TNFRSF1A	229	1028	1.24556e-05	0.493526
ENSG00000170571.11	EMB	401	1983	1.25086e-05	0.353936
ENSG00000120265.16	PCMT1	594	3103	1.33307e-05	0.274818
ENSG00000145014.17	TMEM44	23	40	1.44587e-05	1.86158
ENSG00000071794.15	HLTF	70	227	1.48918e-05	0.962681
ENSG00000118308.14	LRMP	126	494	1.49581e-05	0.688859
ENSG00000130270.16	ATP8B3	21	34	1.51581e-05	1.9648
ENSG00000166801.15	FAM111A	112	425	1.51581e-05	0.735983
ENSG00000033867.16	SLC4A7	206	908	1.5332e-05	0.519899
ENSG00000152582.12	SPEF2	56	166	1.54943e-05	1.09226
ENSG00000138175.8	ARL3	184	792	1.56273e-05	0.554152
ENSG00000263855.1	AC105081.1	10	7	1.65735e-05	3.17452
ENSG00000197061.4	HIST1H4C	755	4070	1.86238e-05	0.229467
ENSG00000104863.11	LIN7B	113	432	1.88558e-05	0.725238
ENSG00000136770.10	DNAJC1	323	1551	1.88558e-05	0.396354
ENSG00000282499.1	TRBV25-1	11	9	1.94999e-05	2.94945
ENSG00000220205.8	VAMP2	1165	6586	2.00175e-05	0.160874
ENSG00000100030.14	MAPK1	338	1637	2.09808e-05	0.383988
ENSG00000065833.8	ME1	23	41	2.14144e-05	1.82596
ENSG00000145284.11	SCD5	22	38	2.27046e-05	1.87145
ENSG00000142197.12	DOPEY2	80	276	2.37315e-05	0.87335
ENSG00000164054.15	SHISA5	373	1837	2.38512e-05	0.359843
ENSG00000127914.16	AKAP9	549	2854	2.49173e-05	0.281839
ENSG00000242607.1	RPS3AP34	47	131	2.57744e-05	1.18111
ENSG00000180233.10	ZNRF2	56	169	2.61236e-05	1.06642
ENSG00000140455.16	USP3	260	1208	2.61791e-05	0.44391
ENSG00000100628.11	ASB2	163	689	2.63534e-05	0.580315
ENSG00000170175.10	CHRNB1	125	495	2.6484e-05	0.674446
ENSG00000270379.5	HEATR9	14	16	2.75603e-05	2.4673
ENSG00000147650.11	LRP12	29	62	2.83189e-05	1.56373
ENSG00000266058.1	AC084010.1	36	88	3.00999e-05	1.37044
ENSG00000198624.12	CCDC69	385	1910	3.00999e-05	0.349304
ENSG00000178996.12	SNX18	83	292	3.04811e-05	0.845162
ENSG00000142065.13	ZFP14	160	676	3.23933e-05	0.580995
ENSG00000112796.9	ENPP5	28	59	3.31634e-05	1.58466
ENSG00000169220.17	RGS14	288	1367	3.42319e-05	0.413074
ENSG00000188921.13	HACD4	153	641	3.5896e-05	0.593154
ENSG00000156966.6	B3GNT7	13	14	3.59583e-05	2.55303
ENSG00000084731.13	KIF3C	25	49	3.64345e-05	1.68909
ENSG00000131389.16	SLC6A6	142	585	3.75906e-05	0.617401
ENSG00000132821.11	VSTM2L	7	3	4.024e-05	3.88234
ENSG00000245571.6	AP001258.4	44	121	4.05183e-05	1.20052
ENSG00000119919.10	NKX2-3	5	1	4.09468e-05	4.98187
ENSG00000204261.8	PSMB8-AS1	528	2745	4.39841e-05	0.28175
ENSG00000267359.1	RP11-1094M14.12	12	12	4.44282e-05	2.65995
ENSG00000279996.1	CTB-139P11.2	12	12	4.44282e-05	2.65995
ENSG00000111276.10	CDKN1B	399	1999	4.62883e-05	0.335129
ENSG00000180539.7	C9orf139	16	22	4.6774e-05	2.20052
ENSG00000180739.13	S1PR5	45	126	4.83084e-05	1.17452
ENSG00000120899.17	PTK2B	170	734	5.05999e-05	0.549701
ENSG00000078596.10	ITM2A	828	4540	5.05999e-05	0.204957
ENSG00000124391.4	IL17C	10	8	5.10428e-05	2.98187
ENSG00000251313.1	RP11-747H12.5	17	25	5.27458e-05	2.10355
ENSG00000145819.15	ARHGAP26	100	379	5.75902e-05	0.737749
ENSG00000040933.15	INPP4A	213	965	5.76722e-05	0.480271
ENSG00000182742.5	HOXB4	103	394	5.93654e-05	0.724395
ENSG00000162929.13	KIAA1841	35	87	5.95319e-05	1.34629
ENSG00000138758.11	SEPT11	180	789	5.95319e-05	0.527918
ENSG00000109680.10	TBC1D19	90	331	6.02804e-05	0.781112
ENSG00000205413.7	SAMD9	302	1456	6.22677e-05	0.390557
ENSG00000265094.1	RP11-178F10.1	37	95	6.24145e-05	1.29954
ENSG00000178913.7	TAF7	695	3746	6.67799e-05	0.229681
ENSG00000100485.11	SOS2	123	495	6.72283e-05	0.651177
ENSG00000185088.13	RPS27L	1483	8639	7.14708e-05	0.117601
ENSG00000182253.14	SYNM	22	41	7.18061e-05	1.76183
ENSG00000105717.13	PBX4	149	629	7.21878e-05	0.582199
ENSG00000136856.17	SLC2A8	49	145	7.26686e-05	1.09475
ENSG00000166340.14	TPP1	326	1594	7.34917e-05	0.370239
ENSG00000004700.15	RECQL	289	1387	7.51743e-05	0.39712
ENSG00000170540.14	ARL6IP1	761	4147	7.65434e-05	0.213847
ENSG00000130035.6	GALNT8	16	23	7.92676e-05	2.13638
ENSG00000167797.7	CDK2AP2	828	4554	7.97671e-05	0.200515
ENSG00000223804.5	CH17-472G23.2	184	815	8.29935e-05	0.512852
ENSG00000144824.19	PHLDB2	20	35	8.31262e-05	1.85259
ENSG00000187531.13	SIRT7	399	2012	8.31262e-05	0.325777
ENSG00000014216.15	CAPN1	318	1552	8.54925e-05	0.372917
ENSG00000185340.15	GAS2L1	18	29	8.76941e-05	1.97189
ENSG00000189233.11	NUGGC	18	29	8.76941e-05	1.97189
ENSG00000281100.1	RP11-640L9.2	29	66	8.80554e-05	1.47353
ENSG00000138378.17	STAT4	324	1588	9.54684e-05	0.366802
ENSG00000183542.5	KLRC4	14	18	9.84381e-05	2.29738
ENSG00000086666.18	ZFAND6	524	2743	0.000101919	0.271831
ENSG00000082074.15	FYB	894	4964	0.000101919	0.18679
ENSG00000176463.13	SLCO3A1	163	707	0.000103964	0.543109
ENSG00000196937.10	FAM3C	363	1811	0.000103964	0.341202
ENSG00000123815.11	ADCK4	95	361	0.000112204	0.733947
ENSG00000223797.5	ENTPD3-AS1	100	386	0.000117303	0.711346
ENSG00000153406.13	NMRAL1	217	998	0.000117303	0.458602
ENSG00000163947.11	ARHGEF3	279	1340	0.000119819	0.396051
ENSG00000187210.12	GCNT1	61	201	0.000121186	0.939632
ENSG00000229833.9	PET100	971	5443	0.000124458	0.173088
ENSG00000157379.13	DHRS1	131	543	0.000125909	0.608561
ENSG00000141504.11	SAT2	384	1936	0.000130327	0.326046
ENSG00000198840.2	MT-ND3	2432	15149	0.000135101	0.0209393
ENSG00000244649.4	CTD-2377D24.6	13	16	0.000139385	2.36039
ENSG00000198886.2	MT-ND4	2427	15107	0.000140054	0.0219756
ENSG00000159433.11	STARD9	46	136	0.000140198	1.09605
ENSG00000160058.18	BSDC1	289	1399	0.000140846	0.384692
ENSG00000035687.9	ADSS	421	2151	0.000141543	0.306831
ENSG00000179523.4	EIF3J-AS1	224	1040	0.000147453	0.444934
ENSG00000172123.12	SLFN12	29	68	0.00015002	1.43046
ENSG00000137494.13	ANKRD42	48	145	0.000150854	1.065
ENSG00000196544.7	BORCS6	157	681	0.000156626	0.543057
ENSG00000199366.1	Y_RNA	50	154	0.000159769	1.03702
ENSG00000107796.12	ACTA2	115	465	0.000171225	0.64435
ENSG00000115232.13	ITGA4	286	1386	0.000171492	0.383107
ENSG00000108799.12	EZH1	137	578	0.000175201	0.583053
ENSG00000184731.5	FAM110C	25	54	0.000176018	1.54892
ENSG00000126860.11	EVI2A	782	4301	0.000184349	0.200515
ENSG00000147533.16	GOLGA7	468	2431	0.000189166	0.282977
ENSG00000256683.6	ZNF350	161	705	0.000193675	0.529384
ENSG00000137941.16	TTLL7	22	44	0.000202381	1.65995
ENSG00000224505.2	AC002117.1	85	318	0.000205299	0.756455
ENSG00000143224.17	PPOX	86	323	0.000208479	0.750821
ENSG00000107331.16	ABCA2	40	113	0.000209929	1.1617
ENSG00000092964.16	DPYSL2	53	169	0.000212568	0.986988
ENSG00000160213.5	CSTB	1053	5968	0.000212568	0.157205
ENSG00000054392.12	HHAT	27	62	0.000217699	1.46064
ENSG00000167664.8	TMIGD2	90	343	0.000218581	0.729735
ENSG00000126903.15	SLC10A3	193	878	0.000218862	0.474327
ENSG00000084112.14	SSH1	116	473	0.000220249	0.632231
ENSG00000165516.10	KLHDC2	362	1822	0.000221285	0.328485
ENSG00000185010.13	F8	37	101	0.000221877	1.21119
ENSG00000121964.14	GTDC1	101	398	0.000231556	0.681534
ENSG00000047346.12	FAM214A	87	329	0.000233217	0.740946
ENSG00000240535.8	CTD-2313F11.1	20	38	0.000255873	1.73395
ENSG00000164949.7	GEM	24	52	0.000278625	1.54447
ENSG00000239794.3	RN7SL653P	24	52	0.000278625	1.54447
ENSG00000211829.7	TRDC	98	385	0.000280577	0.685942
ENSG00000160007.17	ARHGAP35	82	307	0.000301334	0.755404
ENSG00000182648.11	LINC01006	28	67	0.000303478	1.40121
ENSG00000015171.18	ZMYND11	163	722	0.000303478	0.51282
ENSG00000126458.3	RRAS	97	381	0.000308413	0.686212
ENSG00000109736.14	MFSD10	520	2750	0.000322156	0.257099
ENSG00000188822.7	CNR2	17	29	0.000322464	1.88943
ENSG00000189190.8	ZNF600	132	560	0.000327622	0.575058
ENSG00000213983.11	AP1G2	250	1198	0.000336659	0.399319
ENSG00000111875.7	ASF1A	426	2201	0.000337273	0.290713
ENSG00000148362.10	C9orf142	706	3861	0.000340299	0.208712
ENSG00000070388.11	FGF22	34	91	0.000345984	1.23961
ENSG00000099785.10	MARCH2	182	826	0.000350366	0.477743
ENSG00000097033.14	SH3GLB1	503	2653	0.000359908	0.260952
ENSG00000104081.13	BMF	64	223	0.000364687	0.859047
ENSG00000271614.1	LINC00936	105	423	0.000366179	0.649678
ENSG00000139641.12	ESYT1	380	1937	0.000367279	0.310194
ENSG00000219626.8	FAM228B	97	384	0.000410576	0.674897
ENSG00000177173.5	NAP1L4P1	47	147	0.000427241	1.01486
ENSG00000158806.13	NPM2	23	50	0.000441626	1.53965
ENSG00000077585.13	GPR137B	122	512	0.000443334	0.590684
ENSG00000115295.19	CLIP4	100	400	0.000449052	0.659947
ENSG00000111671.9	SPSB2	99	395	0.000449477	0.663595
ENSG00000168214.20	RBPJ	606	3271	0.00046984	0.227605
ENSG00000135362.13	PRR5L	64	225	0.000470284	0.846166
ENSG00000143119.12	CD53	936	5273	0.000470562	0.165903
ENSG00000034713.7	GABARAPL2	876	4905	0.000474687	0.174696
ENSG00000232855.6	AF131217.1	17	30	0.000481095	1.84052
ENSG00000113595.14	TRIM23	103	416	0.000484026	0.646008
ENSG00000266473.1	RP11-401F2.3	14	21	0.000491951	2.07498
ENSG00000120318.15	ARAP3	28	69	0.000493863	1.35878
ENSG00000214274.9	ANG	16	27	0.000502683	1.90506
ENSG00000135926.12	TMBIM1	247	1189	0.000502683	0.392781
ENSG00000153815.16	CMIP	116	483	0.00051384	0.602048
ENSG00000013441.15	CLK1	529	2817	0.000526347	0.247127
ENSG00000223525.1	RABGAP1L-IT1	46	144	0.000527479	1.01358
ENSG00000118418.14	HMGN3	533	2841	0.000531562	0.245755
ENSG00000058272.16	PPP1R12A	456	2388	0.00053547	0.27125
ENSG00000086619.13	ERO1B	164	736	0.000539195	0.493937
ENSG00000281358.1	RASSF1-AS1	19	37	0.000572946	1.69842
ENSG00000167613.15	LAIR1	63	222	0.000575161	0.842811
ENSG00000067560.10	RHOA	1232	7123	0.0005867	0.128464
ENSG00000130770.17	ATPIF1	1073	6130	0.000608132	0.14571
ENSG00000032219.18	ARID4A	249	1204	0.00061249	0.386329
ENSG00000127838.13	PNKD	342	1732	0.000651906	0.319576
ENSG00000171368.11	TPPP	10	11	0.00066996	2.52244
ENSG00000248898.1	CTD-2288O8.1	10	11	0.00066996	2.52244
ENSG00000158122.11	AAED1	249	1206	0.00067976	0.383934
ENSG00000128923.10	FAM63B	131	565	0.000712334	0.551263
ENSG00000106992.17	AK1	60	210	0.000745757	0.852592
ENSG00000257178.3	RP11-357H14.16	13	19	0.000747744	2.11246
ENSG00000151651.15	ADAM8	222	1058	0.00076474	0.407239
ENSG00000267575.6	CTC-459F4.3	126	540	0.000776873	0.560411
ENSG00000130363.11	RSPH3	42	129	0.000786307	1.04104
ENSG00000130304.16	SLC27A1	47	151	0.000786307	0.976131
ENSG00000228439.4	TSTD3	32	87	0.000801795	1.217
ENSG00000197872.11	FAM49A	19	38	0.000802233	1.65995
ENSG00000185187.12	SIGIRR	476	2517	0.000825311	0.257275
ENSG00000136717.14	BIN1	496	2635	0.000829947	0.250556
ENSG00000231090.1	RP11-101C11.1	9	9	0.000836754	2.65995
ENSG00000061337.15	LZTS1	24	56	0.000836754	1.43755
ENSG00000137449.15	CPEB2	24	56	0.000836754	1.43755
ENSG00000221923.8	ZNF880	87	342	0.000859605	0.685038
ENSG00000122042.9	UBL3	341	1733	0.000864961	0.314519
ENSG00000134533.6	RERG	7	5	0.000866796	3.14537
ENSG00000211653.2	IGLV1-40	7	5	0.000866796	3.14537
ENSG00000231636.1	AGBL5-AS1	7	5	0.000866796	3.14537
ENSG00000116497.17	S100PBP	152	679	0.000866796	0.500607
ENSG00000179841.8	AKAP5	56	193	0.000905237	0.874845
ENSG00000253421.1	ZNHIT1P1	5	2	0.000912015	3.98187
ENSG00000173727.11	CMB9-22P13.1	140	616	0.000913454	0.522443
ENSG00000156873.15	PHKG2	157	707	0.000938537	0.489001
ENSG00000157045.8	NTAN1	278	1376	0.000945334	0.352623
ENSG00000136710.9	CCDC115	350	1787	0.000945334	0.307834
ENSG00000170919.15	TPT1-AS1	246	1196	0.000946832	0.37846
ENSG00000166707.10	ZCCHC18	28	72	0.000978517	1.29738
ENSG00000266998.1	RP11-936I5.1	23	53	0.00100098	1.45559
ENSG00000213809.8	KLRK1	17	32	0.00100525	1.74741
ENSG00000232578.4	CTC-303L1.1	4	1	0.00101471	4.65995
ENSG00000237166.1	AC007163.3	4	1	0.00101471	4.65995
ENSG00000254542.1	NAV2-AS3	4	1	0.00101471	4.65995
ENSG00000269473.1	CTD-2619J13.19	4	1	0.00101471	4.65995
ENSG00000196620.8	UGT2B15	4	0	0.00101471	2
ENSG00000204528.3	PSORS1C3	4	0	0.00101471	2
ENSG00000109854.13	HTATIP2	437	2296	0.00108364	0.266529
ENSG00000261889.1	RP11-473M20.16	46	149	0.00111624	0.96434
ENSG00000276141.4	WHAMMP3	48	158	0.00111643	0.941129
ENSG00000205544.3	TMEM256	608	3311	0.00114334	0.214823
ENSG00000253982.1	CTD-2336O2.1	119	509	0.00116047	0.563243
ENSG00000180448.10	HMHA1	650	3564	0.00117451	0.204961
ENSG00000147526.19	TACC1	329	1672	0.00119419	0.314531
ENSG00000240401.8	AC012358.8	28	73	0.00121351	1.27748
ENSG00000255987.1	TOMM20P2	28	73	0.00121351	1.27748
ENSG00000229391.7	HLA-DRB6	29	77	0.00121642	1.25114
ENSG00000177854.7	TMEM187	85	336	0.00123507	0.67702
ENSG00000142694.6	EVA1B	55	191	0.001258	0.863878
ENSG00000088970.15	KIZ	113	479	0.0012682	0.576244
ENSG00000175066.15	GK5	68	253	0.00130709	0.764416
ENSG00000204923.3	FBXO48	79	307	0.00133689	0.701633
ENSG00000251474.6	RPL32P3	170	783	0.00134233	0.456469
ENSG00000115310.17	RTN4	548	2958	0.00134755	0.227573
ENSG00000167535.7	CACNB3	49	164	0.00136164	0.917105
ENSG00000115607.9	IL18RAP	54	187	0.00136164	0.86794
ENSG00000063015.19	SEZ6	57	201	0.00136164	0.841785
ENSG00000133794.17	ARNTL	158	719	0.00141799	0.47388
ENSG00000137207.11	YIPF3	294	1476	0.00142077	0.332142
ENSG00000163755.8	HPS3	103	429	0.001439	0.601613
ENSG00000088854.12	C20orf194	87	348	0.00148036	0.659947
ENSG00000265972.5	TXNIP	551	2979	0.00148825	0.225243
ENSG00000121851.12	POLR3GL	413	2165	0.00152209	0.269793
ENSG00000064115.10	TM7SF3	109	461	0.00156773	0.579508
ENSG00000168792.4	ABHD15	75	289	0.00158296	0.71384
ENSG00000133318.13	RTN3	271	1348	0.00160355	0.345491
ENSG00000255302.3	EID1	886	5011	0.00160919	0.160227
ENSG00000267123.5	CTD-2357A8.3	11	15	0.00163296	2.21249
ENSG00000227240.1	RP11-563D10.1	15	27	0.00172773	1.81195
ENSG00000144362.11	PHOSPHO2	54	189	0.00175827	0.852592
ENSG00000100239.15	PPP6R2	221	1069	0.00178243	0.385803
ENSG00000127483.17	HP1BP3	542	2931	0.00178493	0.224919
ENSG00000105204.13	DYRK1B	58	208	0.00179654	0.817488
ENSG00000274767.1	AC131056.3	12	18	0.00182149	2.07498
ENSG00000212961.4	HNRNPA1P40	21	48	0.00187165	1.4673
ENSG00000136161.12	RCBTB2	107	453	0.00188455	0.578047
ENSG00000149646.12	CNBD2	80	316	0.00196698	0.678094
ENSG00000106524.8	ANKMY2	46	153	0.00196787	0.926121
ENSG00000163328.13	GPR155	261	1296	0.00198252	0.348003
ENSG00000153902.13	LGI4	39	122	0.0020517	1.01461
ENSG00000135541.20	AHI1	115	496	0.00208971	0.55124
ENSG00000241839.9	PLEKHO2	73	282	0.00210654	0.71022
ENSG00000138767.12	CNOT6L	237	1162	0.00211001	0.366296
ENSG00000267665.1	RP11-13K12.2	6	4	0.00215615	3.24491
ENSG00000185436.11	IFNLR1	35	105	0.00217356	1.07498
ENSG00000176014.12	TUBB6	20	45	0.00224241	1.49002
ENSG00000257839.1	RP11-290L1.2	29	80	0.00224241	1.196
ENSG00000165071.14	TMEM71	151	689	0.00230348	0.469991
ENSG00000137414.5	FAM8A1	55	196	0.00232999	0.826597
ENSG00000068903.19	SIRT2	232	1136	0.00233103	0.368181
ENSG00000147889.16	CDKN2A	52	182	0.00234887	0.852592
ENSG00000233621.1	LINC01137	78	308	0.00236045	0.678562
ENSG00000259100.1	RP11-1074O12.1	10	13	0.0023782	2.28144
ENSG00000272563.1	RP11-480C16.1	10	13	0.0023782	2.28144
ENSG00000078053.16	AMPH	60	220	0.00238101	0.785478
ENSG00000100307.12	CBX7	363	1886	0.00239837	0.282659
ENSG00000167555.13	ZNF528	50	173	0.00243277	0.869175
ENSG00000204072.3	ARMCX7P	7	6	0.00245417	2.88234
ENSG00000234699.1	RP11-225H22.4	7	6	0.00245417	2.88234
ENSG00000185158.12	LRRC37B	88	359	0.00249398	0.631538
ENSG00000102760.12	RGCC	912	5190	0.00263933	0.151318
ENSG00000235859.5	AC006978.6	56	202	0.00269773	0.80909
ENSG00000155980.11	KIF5A	14	25	0.00271306	1.82345
ENSG00000163701.18	IL17RE	17	35	0.00271689	1.61813
ENSG00000108306.11	FBXL20	138	622	0.00275624	0.4877
ENSG00000187240.13	DYNC2H1	24	61	0.00276806	1.31417
ENSG00000139644.12	TMBIM6	1305	7646	0.00277252	0.109291
ENSG00000198270.12	TMEM116	82	330	0.00280818	0.651177
ENSG00000180979.9	LRRC57	100	422	0.00281913	0.582704
ENSG00000172349.16	IL16	536	2910	0.00282075	0.219233
ENSG00000159111.12	MRPL10	241	1191	0.00284242	0.354878
ENSG00000185261.13	KIAA0825	13	22	0.00284765	1.90095
ENSG00000172932.14	ANKRD13D	270	1356	0.0029292	0.331621
ENSG00000214401.4	KANSL1-AS1	68	261	0.00299212	0.719504
ENSG00000005238.19	FAM214B	50	175	0.00312965	0.852592
ENSG00000144579.7	CTDSP1	376	1969	0.00314936	0.271288
ENSG00000173818.16	ENDOV	124	550	0.00329935	0.510855
ENSG00000177707.10	PVRL3	70	272	0.00336366	0.701767
ENSG00000183508.4	FAM46C	70	272	0.00336366	0.701767
ENSG00000101079.20	NDRG3	123	545	0.00336366	0.512349
ENSG00000278023.4	RDM1	9	11	0.0033667	2.37044
ENSG00000105254.11	TBCB	763	4286	0.0033667	0.17007
ENSG00000196405.12	EVL	1234	7210	0.00369056	0.11329
ENSG00000138182.14	KIF20B	268	1350	0.00372401	0.327292
ENSG00000016864.16	GLT8D1	162	757	0.00374802	0.435647
ENSG00000175048.16	ZDHHC14	20	47	0.00380415	1.42729
ENSG00000134897.13	BIVM	53	191	0.00394496	0.810438
ENSG00000186197.12	EDARADD	58	215	0.00398393	0.769735
ENSG00000274180.1	NATD1	21	51	0.00403048	1.37984
ENSG00000093183.13	SEC22C	203	985	0.00405009	0.381303
ENSG00000150477.14	KIAA1328	76	304	0.00411183	0.659947
ENSG00000012817.15	KDM5D	151	699	0.00420613	0.449203
ENSG00000258962.2	RP11-747H7.1	26	71	0.00427688	1.21064
ENSG00000064763.10	FAR2	25	67	0.00431881	1.23771
ENSG00000117020.16	AKT3	124	554	0.00431912	0.500401
ENSG00000108523.15	RNF167	438	2342	0.00435802	0.241208
ENSG00000214922.9	HLA-F-AS1	46	159	0.0043645	0.870626
ENSG00000105701.15	FKBP8	1104	6404	0.00458399	0.123714
ENSG00000023171.14	GRAMD1B	30	88	0.00458586	1.10741
ENSG00000143365.16	RORC	19	44	0.00459067	1.44844
ENSG00000172731.13	LRRC20	8	9	0.00461376	2.49002
ENSG00000101665.8	SMAD7	33	101	0.00468619	1.04613
ENSG00000223478.1	RP11-545E17.3	64	246	0.00480392	0.717432
ENSG00000214425.6	LRRC37A4P	58	217	0.00494229	0.756377
ENSG00000254682.1	RP11-660L16.2	338	1760	0.00494229	0.279466
ENSG00000232220.2	AC008440.5	107	466	0.00496507	0.537228
ENSG00000149932.16	TMEM219	603	3331	0.00505844	0.194221
ENSG00000256060.2	TRAPPC2P1	146	675	0.00505925	0.451028
ENSG00000161638.10	ITGA5	97	414	0.00506818	0.566373
ENSG00000119333.11	WDR34	44	151	0.00512812	0.880974
ENSG00000135547.8	HEY2	5	3	0.00518128	3.39691
ENSG00000231877.1	RP11-177F15.1	5	3	0.00518128	3.39691
ENSG00000273265.1	RP11-353K11.1	5	3	0.00518128	3.39691
ENSG00000129534.13	MIS18BP1	127	573	0.0052103	0.48624
ENSG00000173480.10	ZNF417	24	64	0.00531403	1.24491
ENSG00000138593.8	SECISBP2L	106	462	0.00541284	0.536118
ENSG00000104660.17	LEPROTL1	985	5671	0.00546189	0.134539
ENSG00000065457.10	ADAT1	91	384	0.00550528	0.582779
ENSG00000260038.1	RP11-407G23.4	59	223	0.00554854	0.74169
ENSG00000276651.1	AC007950.2	14	27	0.00559164	1.71241
ENSG00000102226.9	USP11	184	886	0.00566463	0.392346
ENSG00000140859.15	KIFC3	39	129	0.00575013	0.934122
ENSG00000137491.14	SLCO2B1	7	7	0.00584225	2.65995
ENSG00000229124.6	VIM-AS1	119	532	0.00584225	0.499482
ENSG00000168016.13	TRANK1	75	303	0.00585742	0.645591
ENSG00000103811.15	CTSH	72	288	0.00590338	0.659947
ENSG00000175215.9	CTDSP2	258	1304	0.00590338	0.322446
ENSG00000198712.1	MT-CO2	2449	15345	0.00595034	0.0124428
ENSG00000178567.7	EPM2AIP1	263	1333	0.00601176	0.318405
ENSG00000279561.2	RP11-4L24.4	13	24	0.00619858	1.77542
ENSG00000163162.8	RNF149	454	2448	0.00624632	0.229107
ENSG00000198482.10	ZNF808	62	239	0.00632727	0.713276
ENSG00000173275.12	ZNF449	25	69	0.00641445	1.19528
ENSG00000131966.13	ACTR10	378	2001	0.00643819	0.255684
ENSG00000199933.1	RNY1P16	6	5	0.00645029	2.92298
ENSG00000233730.1	RP4-666F24.3	6	5	0.00645029	2.92298
ENSG00000109944.10	C11orf63	41	139	0.00645029	0.898558
ENSG00000179981.9	TSHZ1	67	264	0.00645029	0.681642
ENSG00000101290.13	CDS2	289	1484	0.00645262	0.299597
ENSG00000142920.16	AZIN2	24	65	0.00646188	1.22254
ENSG00000146054.17	TRIM7	24	65	0.00646188	1.22254
ENSG00000261824.6	LINC00662	155	729	0.00660358	0.426296
ENSG00000100345.20	MYH9	480	2605	0.00673784	0.21977
ENSG00000238113.6	LINC01410	10	15	0.00676746	2.07498
ENSG00000183354.11	KIAA2026	211	1041	0.00681486	0.357292
ENSG00000115977.18	AAK1	738	4161	0.00681486	0.164709
ENSG00000172613.7	RAD9A	234	1171	0.00681828	0.336786
ENSG00000211771.1	TRBJ2-7	18	42	0.00708683	1.43755
ENSG00000077157.21	PPP1R12B	56	211	0.00721645	0.746202
ENSG00000166947.11	EPB42	107	472	0.00746964	0.518771
ENSG00000085832.16	EPS15	280	1436	0.00749282	0.30139
ENSG00000256069.7	A2MP1	26	74	0.0075319	1.15093
ENSG00000160408.14	ST6GALNAC6	162	770	0.00757785	0.411082
ENSG00000153113.23	CAST	725	4086	0.00760306	0.16531
ENSG00000139613.11	SMARCC2	274	1402	0.00761808	0.304708
ENSG00000122188.12	LAX1	143	666	0.00763155	0.44044
ENSG00000138413.13	IDH1	98	425	0.00764894	0.543338
ENSG00000075711.20	DLG1	221	1100	0.00764894	0.344562
ENSG00000188636.3	LDOC1L	55	207	0.00787855	0.74782
ENSG00000225190.8	PLEKHM1	79	327	0.00793546	0.610581
ENSG00000186577.11	C6orf1	230	1152	0.00800836	0.335512
ENSG00000186174.12	BCL9L	99	431	0.00807702	0.537759
ENSG00000119541.9	VPS4B	338	1776	0.00871698	0.26641
ENSG00000180354.15	MTURN	35	114	0.00879375	0.95634
ENSG00000185359.12	HGS	217	1081	0.00905617	0.343347
ENSG00000175662.17	TOM1L2	81	339	0.00920378	0.594655
ENSG00000198589.10	LRBA	228	1144	0.00932704	0.332965
ENSG00000197471.11	SPN	478	2604	0.00938207	0.2143
ENSG00000225975.6	LINC01534	34	110	0.00942702	0.96605
ENSG00000273247.5	RP11-83A24.2	242	1224	0.00942702	0.321422
ENSG00000196998.16	WDR45	352	1860	0.00942702	0.258291
ENSG00000188785.11	ZNF548	55	209	0.00975514	0.733947
ENSG00000146904.8	EPHA1	35	115	0.0101858	0.94374
ENSG00000123240.16	OPTN	567	3140	0.0102399	0.190603
ENSG00000228223.2	HCG11	65	259	0.010267	0.665506
ENSG00000126247.10	CAPNS1	405	2174	0.010267	0.235589
ENSG00000064012.21	CASP8	388	2074	0.0103345	0.241659
ENSG00000120549.16	KIAA1217	11	19	0.0105007	1.87145
ENSG00000160695.14	VPS11	76	315	0.0105097	0.608666
ENSG00000159023.18	EPB41	263	1347	0.0105682	0.303332
ENSG00000002834.17	LASP1	267	1370	0.0105682	0.300683
ENSG00000266987.1	RP11-354P11.8	14	29	0.010664	1.60932
ENSG00000111843.13	TMEM14C	702	3960	0.0108734	0.163989
ENSG00000089737.15	DDX24	974	5633	0.0108734	0.128037
ENSG00000138246.15	DNAJC13	57	220	0.0109721	0.711477
ENSG00000118503.14	TNFAIP3	363	1929	0.0109721	0.250135
ENSG00000214106.7	PAXIP1-AS2	64	255	0.011219	0.665593
ENSG00000106701.11	FSD1L	25	72	0.0112519	1.13388
ENSG00000136108.14	CKAP2	83	352	0.0113032	0.575555
ENSG00000143641.9	GALNT2	92	399	0.011374	0.543264
ENSG00000104826.11	LHB	4	2	0.0113864	3.65995
ENSG00000266126.1	RP11-209D14.4	4	2	0.0113864	3.65995
ENSG00000268295.1	POLR3GP1	4	2	0.0113864	3.65995
ENSG00000271394.1	7SK	4	2	0.0113864	3.65995
ENSG00000262089.1	RP11-589P10.5	31	98	0.0114359	0.999433
ENSG00000272221.1	XXbac-BPG181B23.7	24	68	0.0115653	1.15745
ENSG00000103415.11	HMOX2	493	2701	0.0115656	0.206113
ENSG00000079950.13	STX7	146	690	0.0115981	0.419319
ENSG00000132465.10	JCHAIN	28	85	0.0116049	1.05791
ENSG00000144746.6	ARL6IP5	1094	6384	0.0116786	0.115099
ENSG00000079277.19	MKNK1	192	946	0.0117188	0.359213
ENSG00000162639.15	HENMT1	166	801	0.0118842	0.389328
ENSG00000133561.15	GIMAP6	305	1593	0.0118842	0.275082
ENSG00000168917.8	SLC35G2	44	158	0.0118913	0.815598
ENSG00000102931.7	ARL2BP	431	2333	0.0118913	0.22352
ENSG00000141448.8	GATA6	7	8	0.0118956	2.4673
ENSG00000240403.5	KIR3DL2	15	33	0.0120329	1.52244
ENSG00000169057.19	MECP2	479	2619	0.0120329	0.209028
ENSG00000083223.17	ZCCHC6	194	958	0.0120751	0.355978
ENSG00000185418.15	TARSL2	167	807	0.0120831	0.387226
ENSG00000003509.15	NDUFAF7	99	437	0.0121318	0.517814
ENSG00000125868.15	DSTN	673	3789	0.0122618	0.166808
ENSG00000085719.11	CPNE3	222	1117	0.0123966	0.328949
ENSG00000213462.4	ERV3-1	141	664	0.0124327	0.424459
ENSG00000079616.12	KIF22	169	819	0.0125947	0.383107
ENSG00000133703.11	KRAS	540	2986	0.0125947	0.192764
ENSG00000153395.9	LPCAT1	134	626	0.012614	0.436017
ENSG00000112679.14	DUSP22	184	903	0.0126953	0.364927
ENSG00000204386.10	NEU1	140	659	0.0127336	0.425095
ENSG00000174282.11	ZBTB4	119	545	0.0129311	0.464652
ENSG00000169682.17	SPNS1	67	272	0.0130371	0.638573
ENSG00000131149.17	GSE1	48	178	0.0130505	0.769176
ENSG00000232160.6	RAP2C-AS1	16	37	0.0131255	1.45049
ENSG00000116106.11	EPHA4	33	108	0.0132266	0.949453
ENSG00000140416.19	TPM1	90	391	0.0133507	0.540775
ENSG00000269556.7	TMEM185A	97	428	0.0134533	0.518393
ENSG00000119986.6	AVPI1	24	69	0.013729	1.13638
ENSG00000151729.10	SLC25A4	113	514	0.0140291	0.474501
ENSG00000122862.4	SRGN	1715	10344	0.0142488	0.0674331
ENSG00000100036.12	SLC35E4	58	228	0.0144892	0.685038
ENSG00000229021.2	AL591893.1	18	45	0.0145401	1.33802
ENSG00000110934.10	BIN2	594	3317	0.0145715	0.178603
ENSG00000108854.15	SMURF2	126	585	0.0145957	0.444934
ENSG00000009780.15	FAM76A	156	750	0.0147649	0.394602
ENSG00000136044.11	APPL2	84	361	0.0147725	0.556409
ENSG00000125124.11	BBS2	72	299	0.0148151	0.60587
ENSG00000088298.12	EDEM2	134	629	0.0148687	0.42912
ENSG00000008256.15	CYTH3	29	91	0.0148846	1.01013
ENSG00000281005.1	LINC00921	35	118	0.0149907	0.906587
ENSG00000075651.15	PLD1	11	20	0.0150297	1.79745
ENSG00000227678.7	RP11-73O6.3	11	20	0.0150297	1.79745
ENSG00000177103.13	DSCAML1	6	6	0.015091	2.65995
ENSG00000253967.1	RP11-333A23.4	6	6	0.015091	2.65995
ENSG00000262503.1	RP11-530N7.2	6	6	0.015091	2.65995
ENSG00000184613.10	NELL2	240	1225	0.0152366	0.308271
ENSG00000205336.11	ADGRG1	55	214	0.0156349	0.699839
ENSG00000261359.2	PYCARD-AS1	15	34	0.0156631	1.47937
ENSG00000273002.1	RP11-336K24.12	15	34	0.0156631	1.47937
ENSG00000234663.5	AC104820.2	56	219	0.0156691	0.692515
ENSG00000176903.4	PNMA1	171	835	0.0157687	0.372167
ENSG00000234420.7	ZNF37BP	139	658	0.0161296	0.416944
ENSG00000240718.3	RN7SL851P	9	14	0.0161909	2.02252
ENSG00000152128.13	TMEM163	5	4	0.0164984	2.98187
ENSG00000253384.1	CTD-2547L16.3	5	4	0.0164984	2.98187
ENSG00000272677.1	RP11-127B20.3	37	128	0.0164984	0.8694
ENSG00000083814.12	ZNF671	50	190	0.0164984	0.733947
ENSG00000177463.15	NR2C2	93	410	0.0165379	0.519625
ENSG00000178761.14	FAM219B	167	814	0.016798	0.374766
ENSG00000267680.5	ZNF224	211	1062	0.0168072	0.328478
ENSG00000173852.13	DPY19L1	35	119	0.017	0.894412
ENSG00000232442.1	CTD-3184A7.4	178	876	0.0171195	0.360893
ENSG00000185697.16	MYBL1	56	220	0.0171505	0.685942
ENSG00000131791.7	PRKAB2	60	240	0.0171505	0.659947
ENSG00000065243.18	PKN2	109	496	0.0171505	0.473935
ENSG00000167380.16	ZNF226	119	550	0.0171505	0.451477
ENSG00000188811.12	NHLRC3	189	938	0.0171505	0.348745
ENSG00000109083.13	IFT20	261	1349	0.0171505	0.290178
ENSG00000157500.10	APPL1	267	1384	0.017394	0.286014
ENSG00000236577.1	SNRPGP14	17	42	0.0174995	1.35509
ENSG00000184939.15	ZFP90	113	518	0.017591	0.463317
ENSG00000132824.13	SERINC3	293	1535	0.017591	0.270681
ENSG00000168280.16	KIF5C	76	322	0.0176369	0.576957
ENSG00000176095.11	IP6K1	171	838	0.0180388	0.366993
ENSG00000122122.9	SASH3	153	738	0.0183726	0.389858
ENSG00000130958.11	SLC35D2	64	261	0.0184018	0.632041
ENSG00000116604.17	MEF2D	72	302	0.0185778	0.591467
ENSG00000085741.12	WNT11	3	1	0.0187484	4.24491
ENSG00000125398.5	SOX9	3	1	0.0187484	4.24491
ENSG00000225579.1	EDNRB-AS1	3	1	0.0187484	4.24491
ENSG00000236780.5	AC078941.1	3	1	0.0187484	4.24491
ENSG00000267472.1	LOC440461	3	1	0.0187484	4.24491
ENSG00000270020.1	RP11-463O9.9	3	1	0.0187484	4.24491
ENSG00000278520.1	MIR7851	3	1	0.0187484	4.24491
ENSG00000280135.1	RP1-47M23.3	12	24	0.0187484	1.65995
ENSG00000170858.10	LILRP2	3	0	0.0187484	1.58496
ENSG00000186847.5	KRT14	3	0	0.0187484	1.58496
ENSG00000226056.1	MTND4P32	3	0	0.0187484	1.58496
ENSG00000115649.15	CNPPD1	242	1242	0.0187484	0.300361
ENSG00000120727.12	PAIP2	875	5047	0.0188173	0.131876
ENSG00000130517.13	PGPEP1	134	634	0.0190821	0.417697
ENSG00000099917.17	MED15	206	1037	0.0191019	0.328247
ENSG00000242086.8	LINC00969	328	1742	0.0191298	0.25097
ENSG00000213614.9	HEXA	220	1117	0.0192935	0.315893
ENSG00000276494.1	KCNQ1OT1_3	31	102	0.0197932	0.941718
ENSG00000233429.9	HOTAIRM1	43	158	0.019795	0.782431
ENSG00000110811.19	P3H3	23	67	0.0198673	1.11742
ENSG00000260923.5	AC137934.1	23	67	0.0198673	1.11742
ENSG00000133193.12	FAM104A	292	1533	0.0198673	0.267629
ENSG00000188596.9	CFAP54	15	35	0.019933	1.43755
ENSG00000278740.1	RP11-147L13.14	15	35	0.019933	1.43755
ENSG00000167065.13	DUSP18	107	488	0.0200126	0.470676
ENSG00000249592.5	RP11-440L14.1	59	237	0.0201822	0.653847
ENSG00000156958.14	GALK2	121	564	0.0201822	0.439259
ENSG00000129355.6	CDKN2D	301	1586	0.0201822	0.262389
ENSG00000088986.10	DYNLL1	900	5205	0.0201822	0.128045
ENSG00000217767.2	RP11-160A9.2	26	80	0.0201974	1.03846
ENSG00000169519.20	METTL15	144	691	0.0209153	0.39733
ENSG00000008277.14	ADAM22	11	21	0.0209167	1.72706
ENSG00000240963.1	RP11-518L10.5	11	21	0.0209167	1.72706
ENSG00000144290.16	SLC4A10	21	59	0.0211627	1.16962
ENSG00000112763.15	BTN2A1	107	489	0.0212069	0.467723
ENSG00000237352.3	LINC01358	13	28	0.0215967	1.55303
ENSG00000068976.13	PYGM	17	43	0.0216491	1.32114
ENSG00000234160.1	RP11-613M10.6	17	43	0.0216491	1.32114
ENSG00000168807.16	SNTB2	62	253	0.0216934	0.631149
ENSG00000027869.11	SH2D2A	590	3310	0.0217147	0.171902
ENSG00000203739.3	RP11-296O14.3	51	198	0.0218587	0.703015
ENSG00000221968.8	FADS3	54	213	0.0220984	0.680125
ENSG00000128039.10	SRD5A3	57	228	0.0220984	0.659947
ENSG00000140990.14	NDUFB10	928	5383	0.0221411	0.123733
ENSG00000243477.5	NAT6	110	506	0.0221589	0.458313
ENSG00000182158.14	CREB3L2	86	378	0.0226704	0.523969
ENSG00000067836.12	ROGDI	64	264	0.023253	0.615553
ENSG00000135637.13	CCDC142	88	389	0.0233704	0.515752
ENSG00000123080.10	CDKN2C	48	184	0.0235897	0.721347
ENSG00000143164.15	DCAF6	137	655	0.0239523	0.402628
ENSG00000264920.1	RP11-6N17.4	83	363	0.0240196	0.53116
ENSG00000223776.5	LGALS8-AS1	8	12	0.0241383	2.07498
ENSG00000225675.2	RP4-784A16.5	8	12	0.0241383	2.07498
ENSG00000236266.1	RP3-467L1.4	8	12	0.0241383	2.07498
ENSG00000158710.14	TAGLN2	1227	7256	0.0241383	0.0959075
ENSG00000081377.16	CDC14B	30	99	0.0241949	0.937481
ENSG00000151208.16	DLG5	9	15	0.024253	1.92298
ENSG00000203435.2	E2F3P2	9	15	0.024253	1.92298
ENSG00000267717.1	SRSF10P1	9	15	0.024253	1.92298
ENSG00000167595.14	PROSER3	120	562	0.0242678	0.432411
ENSG00000149548.14	CCDC15	15	36	0.0254627	1.39691
ENSG00000174483.19	BBS1	70	296	0.0254658	0.579776
ENSG00000125170.10	DOK4	29	95	0.0260302	0.948072
ENSG00000161533.11	ACOX1	98	444	0.0260302	0.480241
ENSG00000114988.11	LMAN2L	41	151	0.0260615	0.779094
ENSG00000163820.14	FYCO1	59	240	0.0260838	0.635699
ENSG00000162434.11	JAK1	731	4177	0.0262503	0.145423
ENSG00000137185.11	ZSCAN9	16	40	0.0263435	1.33802
ENSG00000203288.3	RP11-98D18.9	16	40	0.0263435	1.33802
ENSG00000184260.5	HIST2H2AC	51	200	0.0263435	0.688516
ENSG00000185453.12	C19orf68	85	375	0.0263435	0.518591
ENSG00000160948.13	VPS28	776	4454	0.0267512	0.138974
ENSG00000090013.9	BLVRB	169	836	0.0269013	0.353467
ENSG00000162819.11	BROX	264	1380	0.0275139	0.273888
ENSG00000266028.7	SRGAP2	74	318	0.0278962	0.556517
ENSG00000213676.10	ATF6B	445	2448	0.0282091	0.20022
ENSG00000166548.15	TK2	33	114	0.0285764	0.871451
ENSG00000118960.12	HS1BP3	49	191	0.0287895	0.697228
ENSG00000280138.1	RP11-463O12.5	108	500	0.0294144	0.44905
ENSG00000102901.12	CENPT	161	793	0.029488	0.359687
ENSG00000122958.14	VPS26A	269	1411	0.0295267	0.268907
ENSG00000204397.7	CARD16	394	2146	0.0296466	0.214564
ENSG00000105146.12	AURKC	6	7	0.0297642	2.43755
ENSG00000120708.16	TGFBI	6	7	0.0297642	2.43755
ENSG00000136895.18	GARNL3	6	7	0.0297642	2.43755
ENSG00000153064.11	BANK1	6	7	0.0297642	2.43755
ENSG00000259935.1	RP11-519C12.1	6	7	0.0297642	2.43755
ENSG00000267547.1	RP11-686D22.4	6	7	0.0297642	2.43755
ENSG00000198987.1	MIR16-2	27	87	0.0297642	0.971891
ENSG00000213699.8	SLC35F6	143	693	0.0301047	0.383107
ENSG00000249673.6	NOP14-AS1	68	288	0.0303114	0.577485
ENSG00000112406.4	HECA	209	1066	0.0304798	0.309314
ENSG00000241959.3	RN7SL76P	14	33	0.03067	1.42291
ENSG00000115355.15	CCDC88A	35	124	0.0308189	0.835033
ENSG00000114331.13	ACAP2	309	1646	0.030909	0.246661
ENSG00000112309.10	B3GAT2	179	896	0.0313818	0.336408
ENSG00000155085.15	AK9	92	415	0.0314604	0.486541
ENSG00000123684.12	LPGAT1	100	458	0.0314648	0.464599
ENSG00000213801.4	ZNF321P	26	83	0.0317701	0.985347
ENSG00000198453.12	ZNF568	88	394	0.0321931	0.497327
ENSG00000163568.13	AIM2	181	908	0.0322585	0.333244
ENSG00000134313.14	KIDINS220	119	562	0.0325748	0.420338
ENSG00000136169.16	SETDB2	119	562	0.0325748	0.420338
ENSG00000252965.1	Y_RNA	10	19	0.0326545	1.73395
ENSG00000213903.8	LTB4R	31	106	0.033324	0.886223
ENSG00000087086.13	FTL	2431	15223	0.0333949	0.0133159
ENSG00000108061.11	SHOC2	271	1427	0.0340949	0.263326
ENSG00000164306.10	PRIMPOL	55	223	0.0342692	0.640407
ENSG00000278817.1	AC007325.4	22	66	0.0343262	1.07498
ENSG00000165795.21	NDRG2	39	144	0.0343925	0.775424
ENSG00000142188.16	TMEM50B	312	1667	0.0343925	0.242311
ENSG00000162545.5	CAMK2N1	50	198	0.0345495	0.674446
ENSG00000165406.15	MARCH8	68	290	0.0351975	0.567501
ENSG00000140030.5	GPR65	310	1656	0.0351975	0.242584
ENSG00000219699.2	RP11-325O24.2	9	16	0.0359294	1.82987
ENSG00000247765.2	RP11-32B5.7	7	10	0.0363144	2.14537
ENSG00000280608.1	AL137229.1	7	10	0.0363144	2.14537
ENSG00000105583.9	WDR83OS	892	5185	0.0367826	0.120718
ENSG00000238121.5	LINC00426	26	84	0.0367885	0.968069
ENSG00000183484.11	GPR132	110	515	0.0367885	0.432878
ENSG00000162086.14	ZNF75A	308	1646	0.0371855	0.241985
ENSG00000138107.11	ACTR1A	282	1494	0.0374444	0.254534
ENSG00000143185.3	XCL2	194	986	0.038155	0.314416
ENSG00000122359.17	ANXA11	802	4631	0.0382511	0.130297
ENSG00000100302.6	RASD2	5	5	0.0386457	2.65995
ENSG00000183496.5	MEX3B	5	5	0.0386457	2.65995
ENSG00000233930.3	KRTAP5-AS1	5	5	0.0386457	2.65995
ENSG00000265113.1	RP11-70O5.2	5	5	0.0386457	2.65995
ENSG00000121577.13	POPDC2	14	34	0.039111	1.37984
ENSG00000211792.2	TRAV14DV4	14	34	0.039111	1.37984
ENSG00000159618.15	ADGRG5	25	80	0.0392847	0.981875
ENSG00000196358.10	NTNG2	11	23	0.0393003	1.59582
ENSG00000224376.1	AC017104.6	11	23	0.0393003	1.59582
ENSG00000106333.12	PCOLCE	18	50	0.0397486	1.18602
ENSG00000188483.7	IER5L	18	50	0.0397486	1.18602
ENSG00000278238.1	RP11-245D16.4	15	38	0.0402723	1.31891
ENSG00000103051.18	COG4	80	355	0.0403666	0.5102
ENSG00000160584.15	SIK3	86	387	0.040506	0.490022
ENSG00000121104.7	FAM117A	112	528	0.041067	0.422908
ENSG00000101222.12	SPEF1	4	3	0.0410946	3.07498
ENSG00000109255.11	NMU	4	3	0.0410946	3.07498
ENSG00000154914.16	USP43	4	3	0.0410946	3.07498
ENSG00000167653.4	PSCA	4	3	0.0410946	3.07498
ENSG00000225313.5	RP11-415J8.3	4	3	0.0410946	3.07498
ENSG00000253549.5	CA3-AS1	4	3	0.0410946	3.07498
ENSG00000264672.5	SEPT4-AS1	4	3	0.0410946	3.07498
ENSG00000174353.17	STAG3L3	351	1903	0.0410946	0.221214
ENSG00000247287.2	RP11-902B17.1	85	382	0.0411069	0.491909
ENSG00000099992.15	TBC1D10A	150	739	0.0411069	0.359335
ENSG00000160888.6	IER2	837	4851	0.0411069	0.124964
ENSG00000153443.12	UBALD1	161	801	0.0413487	0.345205
ENSG00000268154.2	Metazoa_SRP	24	76	0.0414615	0.996982
ENSG00000108828.15	VAT1	107	501	0.0414615	0.432747
ENSG00000109220.10	CHIC2	273	1445	0.0414615	0.25585
ENSG00000131236.16	CAP1	947	5533	0.0414615	0.113321
ENSG00000175274.18	TP53I11	60	251	0.0414893	0.595294
ENSG00000182208.12	MOB2	211	1086	0.0416114	0.296238
ENSG00000136828.18	RALGPS1	31	108	0.0422925	0.859256
ENSG00000104154.6	SLC30A4	40	151	0.042624	0.74347
ENSG00000147121.15	KRBOX4	73	319	0.042624	0.532359
ENSG00000267100.1	ILF3-AS1	285	1516	0.042624	0.248711
ENSG00000280981.1	Metazoa_SRP	56	231	0.043081	0.615553
ENSG00000172531.14	PPP1CA	1212	7193	0.043081	0.0907429
ENSG00000205133.11	TRIQK	29	99	0.0437264	0.888571
ENSG00000105672.14	ETV2	32	113	0.0439515	0.839768
ENSG00000272578.5	AP000347.2	113	535	0.0439709	0.416731
ENSG00000127585.11	FBXL16	36	132	0.0440346	0.785478
ENSG00000137100.15	DCTN3	430	2376	0.0440822	0.19382
ENSG00000181038.13	METTL23	350	1900	0.0442929	0.219374
ENSG00000042445.13	RETSAT	51	206	0.044341	0.645872
ENSG00000138613.13	APH1B	81	362	0.0444081	0.499951
ENSG00000263159.1	RP11-462G12.4	10	20	0.0447908	1.65995
ENSG00000129465.15	RIPK3	65	278	0.0451518	0.563373
ENSG00000127951.5	FGL2	58	242	0.0457704	0.599065
ENSG00000214176.9	PLEKHM1P	85	384	0.0463503	0.484375
ENSG00000140319.10	SRP14	1984	12159	0.0467642	0.0444061
ENSG00000161328.10	LRRC56	13	31	0.0468271	1.40619
ENSG00000182093.14	WRB	138	675	0.0473259	0.369728
ENSG00000202310.1	Y_RNA	18	51	0.0473568	1.15745
ENSG00000254505.9	CHMP4A	236	1234	0.0475411	0.273463
ENSG00000169692.12	AGPAT2	203	1044	0.048174	0.297377
ENSG00000198909.7	MAP3K3	91	417	0.0485289	0.463838
ENSG00000125462.16	C1orf61	14	35	0.0486481	1.33802
ENSG00000163491.16	NEK10	14	35	0.0486481	1.33802
ENSG00000134215.15	VAV3	48	192	0.0488037	0.659947
ENSG00000245680.9	ZNF585B	32	114	0.0493904	0.827057
ENSG00000196141.12	SPATS2L	159	794	0.0494283	0.339835
ENSG00000280434.1	RP4-671O14.6	58	243	0.0494563	0.593115
ENSG00000107099.15	DOCK8	384	2106	0.0496082	0.20462
ENSG00000183011.13	NAA38	508	2850	0.0500754	0.171885
ENSG00000166922.8	SCG5	9	17	0.0506847	1.74241
ENSG00000250571.6	GLI4	89	407	0.0507314	0.466795
ENSG00000225720.6	RP4-742C19.12	33	119	0.0508606	0.809523
ENSG00000145675.14	PIK3R1	222	1155	0.0508606	0.280685
ENSG00000169964.5	TMEM42	86	391	0.0510912	0.475187
ENSG00000224470.7	ATXN1L	83	375	0.0513615	0.484239
ENSG00000162599.15	NFIA	30	105	0.0515988	0.852592
ENSG00000261052.5	SULT1A3	104	489	0.0523078	0.426696
ENSG00000175938.6	ORAI3	69	301	0.052338	0.534852
ENSG00000107404.17	DVL1	41	158	0.0523601	0.713718
ENSG00000148343.18	FAM73B	76	338	0.0523601	0.506995
ENSG00000173992.8	CCS	186	949	0.0524579	0.308841
ENSG00000225762.1	LINC01389	6	8	0.0527911	2.24491
ENSG00000117475.13	BLZF1	92	424	0.0529957	0.455588
ENSG00000118564.14	FBXL5	202	1041	0.0530275	0.294404
ENSG00000256453.1	DND1	31	110	0.0534371	0.832783
ENSG00000236753.5	MKLN1-AS	26	87	0.0548079	0.917443
ENSG00000111670.14	GNPTAB	155	774	0.0550703	0.339881
ENSG00000273096.1	RP3-508I15.20	24	78	0.0551149	0.959507
ENSG00000197324.8	LRP10	463	2583	0.0551149	0.179983
ENSG00000258655.2	ARHGAP5-AS1	8	14	0.0551649	1.85259
ENSG00000167107.12	ACSF2	32	115	0.0551649	0.814457
ENSG00000135334.8	AKIRIN2	321	1737	0.0562487	0.223994
ENSG00000089091.16	DZANK1	18	52	0.0565135	1.12943
ENSG00000167077.12	MEI1	179	911	0.0566373	0.312455
ENSG00000137270.10	GCM1	7	11	0.0568596	2.00787
ENSG00000188011.5	RTP5	7	11	0.0568596	2.00787
ENSG00000236947.5	RP11-98G7.1	7	11	0.0568596	2.00787
ENSG00000177879.14	AP3S1	581	3298	0.0568596	0.154965
ENSG00000227486.1	RP13-188A5.1	41	159	0.0575486	0.704616
ENSG00000124177.14	CHD6	127	618	0.0576088	0.377168
ENSG00000229619.3	MBNL1-AS1	27	92	0.0576324	0.891272
ENSG00000197429.10	IPP	34	125	0.0579059	0.781625
ENSG00000121691.4	CAT	168	849	0.0579059	0.322643
ENSG00000165813.16	CCDC186	204	1055	0.0579059	0.289345
ENSG00000145703.15	IQGAP2	227	1188	0.0582164	0.272176
ENSG00000197312.11	DDI2	105	497	0.0595259	0.41709
ENSG00000162148.10	PPP1R32	16	44	0.0596871	1.20052
ENSG00000187091.13	PLCD1	65	282	0.059818	0.542763
ENSG00000197579.7	TOPORS	174	884	0.0598806	0.314988
ENSG00000202078.1	Y_RNA	14	36	0.0602787	1.29738
ENSG00000254815.5	RP11-496I9.1	15	40	0.0603744	1.24491
ENSG00000120071.12	KANSL1	193	993	0.0605554	0.296754
ENSG00000188825.13	LINC00910	20	61	0.060579	1.05114
ENSG00000244041.7	LINC01011	20	61	0.060579	1.05114
ENSG00000275066.4	SYNRG	269	1434	0.0607095	0.24558
ENSG00000100241.20	SBF1	135	664	0.0609625	0.361723
ENSG00000137133.10	HINT2	351	1918	0.0613635	0.209887
ENSG00000107537.13	PHYH	85	389	0.0619515	0.465711
ENSG00000158109.14	TPRG1L	85	389	0.0619515	0.465711
ENSG00000166685.11	COG1	90	416	0.0619515	0.45136
ENSG00000217128.11	FNIP1	217	1132	0.0619515	0.27684
ENSG00000100201.19	DDX17	631	3607	0.0620362	0.144859
ENSG00000184730.10	APOBR	49	200	0.0621732	0.6308
ENSG00000160062.14	ZBTB8A	33	121	0.0629167	0.785478
ENSG00000272588.1	RP11-440L14.4	45	180	0.0631927	0.659947
ENSG00000246922.8	UBAP1L	19	57	0.0636717	1.07498
ENSG00000145687.15	SSBP2	112	537	0.0637451	0.398523
ENSG00000058453.16	CROCC	54	226	0.0646454	0.594655
ENSG00000153250.17	RBMS1	370	2033	0.0646454	0.201934
ENSG00000024048.10	UBR2	168	852	0.0649765	0.317555
ENSG00000162739.13	SLAMF6	101	477	0.0655627	0.420313
ENSG00000213625.8	LEPROT	169	858	0.0657709	0.315992
ENSG00000259976.1	RP11-553L6.5	52	216	0.0659214	0.605499
ENSG00000001561.6	ENPP4	51	211	0.0665607	0.611273
ENSG00000170921.14	TANC2	31	112	0.0668431	0.806788
ENSG00000196787.3	HIST1H2AG	11	25	0.0669803	1.47552
ENSG00000280182.1	RP11-626G3.1	11	25	0.0669803	1.47552
ENSG00000140876.11	NUDT7	37	141	0.0669803	0.729849
ENSG00000274561.1	RP11-147L13.12	37	141	0.0669803	0.729849
ENSG00000101417.11	PXMP4	57	242	0.0669803	0.573974
ENSG00000237343.1	RP11-763B22.4	89	412	0.0669803	0.44918
ENSG00000177311.10	ZBTB38	182	933	0.0674177	0.302008
ENSG00000166436.15	TRIM66	28	98	0.0676562	0.852592
ENSG00000272667.1	RP11-395A13.2	28	98	0.0676562	0.852592
ENSG00000102981.9	PARD6A	153	768	0.0678086	0.332372
ENSG00000167702.11	KIFC2	47	191	0.0680948	0.637107
ENSG00000281414.1	U7	32	117	0.0682141	0.789582
ENSG00000196110.7	ZNF699	60	258	0.068952	0.55561
ENSG00000137809.16	ITGA11	9	18	0.0693756	1.65995
ENSG00000269776.1	DPPA5P1	9	18	0.0693756	1.65995
ENSG00000187688.14	TRPV2	146	729	0.0693862	0.339996
ENSG00000138443.15	ABI2	182	934	0.069834	0.300463
ENSG00000095321.16	CRAT	59	253	0.0698943	0.559596
ENSG00000139291.13	TMEM19	110	528	0.0701635	0.396912
ENSG00000162066.14	AMDHD2	126	617	0.0703837	0.3681
ENSG00000104973.14	MED25	102	484	0.0704096	0.413509
ENSG00000159140.17	SON	1473	8876	0.0705975	0.0687945
ENSG00000010704.18	HFE	12	29	0.0708243	1.38693
ENSG00000150667.6	FSIP1	12	29	0.0708243	1.38693
ENSG00000204531.15	POU5F1	12	29	0.0708243	1.38693
ENSG00000229153.5	EPHA1-AS1	129	634	0.0708842	0.362835
ENSG00000213976.4	CTD-2561J22.2	16	45	0.0710152	1.16809
ENSG00000078674.17	PCM1	380	2097	0.071702	0.195691
ENSG00000115825.9	PRKD3	206	1073	0.071827	0.279013
ENSG00000254667.2	AP000783.1	30	108	0.0719975	0.81195
ENSG00000126106.13	TMEM53	36	137	0.0727138	0.73184
ENSG00000163536.12	SERPINI1	27	94	0.0729643	0.860245
ENSG00000147459.17	DOCK5	14	37	0.0733893	1.25785
ENSG00000172757.12	CFL1	2167	13396	0.0734093	0.0319155
ENSG00000005001.9	PRSS22	5	6	0.0739419	2.39691
ENSG00000072694.19	FCGR2B	5	6	0.0739419	2.39691
ENSG00000167780.11	SOAT2	5	6	0.0739419	2.39691
ENSG00000249096.6	RP11-290F5.1	5	6	0.0739419	2.39691
ENSG00000264028.2	RN7SL744P	5	6	0.0739419	2.39691
ENSG00000267510.1	CTC-325H20.4	5	6	0.0739419	2.39691
ENSG00000279433.1	RP11-4B16.1	39	152	0.0740427	0.697421
ENSG00000167110.16	GOLGA2	189	976	0.0740427	0.291452
ENSG00000122033.14	MTIF3	481	2705	0.0740427	0.168427
ENSG00000100221.10	JOSD1	211	1103	0.074143	0.273829
ENSG00000258875.5	CTD-2547L24.3	67	296	0.0741871	0.516583
ENSG00000248593.3	DSTNP2	28	99	0.0754685	0.837945
ENSG00000105443.13	CYTH2	260	1389	0.0756475	0.242484
ENSG00000069966.18	GNB5	215	1127	0.0763516	0.269868
ENSG00000196470.11	SIAH1	157	794	0.0767874	0.321572
ENSG00000010295.19	IFFO1	61	265	0.0774271	0.540836
ENSG00000080493.13	SLC4A4	8	15	0.0776286	1.75306
ENSG00000099290.15	FAM21A	77	350	0.0776286	0.475522
ENSG00000106404.13	CLDN15	82	377	0.0779251	0.459078
ENSG00000147576.15	ADHFE1	34	128	0.0779417	0.74741
ENSG00000127990.15	SGCE	10	22	0.0789575	1.52244
ENSG00000106397.11	PLOD3	103	492	0.0793958	0.403933
ENSG00000106780.8	MEGF9	47	193	0.0795758	0.622079
ENSG00000124126.13	PREX1	160	812	0.0795758	0.316539
ENSG00000138030.12	KHK	37	143	0.0805184	0.709529
ENSG00000161714.11	PLCD3	24	81	0.0810019	0.905059
ENSG00000174032.16	SLC25A30	38	148	0.0810019	0.698421
ENSG00000174080.10	CTSF	69	308	0.0812859	0.501685
ENSG00000205078.5	SYCE1L	65	287	0.0825181	0.517408
ENSG00000168591.15	TMUB2	194	1008	0.083016	0.28258
ENSG00000135469.13	COQ10A	95	449	0.0835555	0.419231
ENSG00000064201.15	TSPAN32	32	119	0.0838619	0.765129
ENSG00000157985.18	AGAP1	7	12	0.0842185	1.88234
ENSG00000214279.12	SCART1	7	12	0.0842185	1.88234
ENSG00000251015.1	SLC25A30-AS1	7	12	0.0842185	1.88234
ENSG00000251429.1	RP11-597D13.7	7	12	0.0842185	1.88234
ENSG00000189339.11	SLC35E2B	155	785	0.0842185	0.319522
ENSG00000234694.1	RP1-92O14.3	16	46	0.0845634	1.13638
ENSG00000256940.1	RP11-783K16.5	28	100	0.0845634	0.823445
ENSG00000166783.19	KIAA0430	117	571	0.0845634	0.372965
ENSG00000175294.5	CATSPER1	6	9	0.0849496	2.07498
ENSG00000207770.1	MIR568	6	9	0.0849496	2.07498
ENSG00000243284.1	VSIG8	6	9	0.0849496	2.07498
ENSG00000177239.14	MAN1B1	130	644	0.0852764	0.351398
ENSG00000120896.13	SORBS3	113	549	0.0854991	0.379463
ENSG00000118242.15	MREG	35	134	0.0869404	0.723141
ENSG00000158856.17	DMTN	35	134	0.0869404	0.723141
ENSG00000143994.13	ABHD1	15	42	0.0870927	1.17452
ENSG00000272369.1	RP11-446N19.1	21	68	0.0875738	0.964801
ENSG00000229474.6	PATL2	99	472	0.0875738	0.40666
ENSG00000119559.15	C19orf25	361	1992	0.0877695	0.1958
ENSG00000164484.11	TMEM200A	37	144	0.0880828	0.699475
ENSG00000163235.15	TGFA	14	38	0.0888814	1.21937
ENSG00000102265.11	TIMP1	388	2154	0.0892398	0.187057
ENSG00000182175.13	RGMA	13	34	0.0894357	1.27292
ENSG00000197863.8	ZNF790	73	331	0.0895718	0.479084
ENSG00000251991.1	RNU7-49P	267	1436	0.0897846	0.232803
ENSG00000135317.12	SNX14	168	861	0.0898411	0.302395
ENSG00000100083.18	GGA1	361	1993	0.0898411	0.195076
ENSG00000198804.2	MT-CO1	2424	15189	0.0906141	0.0123815
ENSG00000128596.16	CCDC136	31	115	0.0907838	0.768653
ENSG00000087258.13	GNAO1	27	96	0.0916381	0.829872
ENSG00000107897.18	ACBD5	69	310	0.0916611	0.492347
ENSG00000162999.12	DUSP19	9	19	0.0924591	1.58194
ENSG00000233851.1	LATS2-AS1	9	19	0.0924591	1.58194
ENSG00000010361.13	FUZ	62	273	0.0924806	0.521386
ENSG00000157259.6	GATAD1	84	391	0.0924806	0.441239
ENSG00000181036.13	FCRL6	20	64	0.0933714	0.981875
ENSG00000129535.12	NRL	22	73	0.0933714	0.929554
ENSG00000181472.4	ZBTB2	146	737	0.0949093	0.324251
ENSG00000213707.2	HMGB1P10	17	51	0.0956259	1.07498
ENSG00000279355.1	AGPAT4-IT1	17	51	0.0956259	1.07498
ENSG00000256128.5	LINC00944	87	408	0.0959677	0.430465
ENSG00000204569.9	PPP1R10	206	1082	0.0963075	0.266963
ENSG00000226188.2	HNRNPA1P3	4	4	0.0963571	2.65995
ENSG00000230626.3	RP11-286H14.4	4	4	0.0963571	2.65995
ENSG00000246548.3	RP11-7F17.5	4	4	0.0963571	2.65995
ENSG00000248774.1	RP11-798M19.3	4	4	0.0963571	2.65995
ENSG00000253194.1	RP11-351A11.1	4	4	0.0963571	2.65995
ENSG00000253872.1	RP11-90D11.1	4	4	0.0963571	2.65995
ENSG00000259345.5	RP11-624L4.1	4	4	0.0963571	2.65995
ENSG00000275479.1	RP11-334C17.6	4	4	0.0963571	2.65995
ENSG00000277895.1	RP11-114F3.4	4	4	0.0963571	2.65995
ENSG00000204977.9	TRIM13	292	1586	0.0963571	0.218594
ENSG00000179085.7	DPM3	295	1604	0.0968337	0.217059
ENSG00000018625.14	ATP1A2	3	2	0.0978795	3.24491
ENSG00000156298.12	TSPAN7	3	2	0.0978795	3.24491
ENSG00000160111.12	CPAMD8	3	2	0.0978795	3.24491
ENSG00000162685.6	LSP1P3	3	2	0.0978795	3.24491
ENSG00000184697.6	CLDN6	3	2	0.0978795	3.24491
ENSG00000220925.2	IGBP1-AS2	3	2	0.0978795	3.24491
ENSG00000223691.1	AC068044.1	3	2	0.0978795	3.24491
ENSG00000229766.6	RP5-971N18.3	3	2	0.0978795	3.24491
ENSG00000230561.3	LINC01183	3	2	0.0978795	3.24491
ENSG00000231210.2	LINC01510	3	2	0.0978795	3.24491
ENSG00000233690.1	EBAG9P1	3	2	0.0978795	3.24491
ENSG00000236094.1	LINC00545	3	2	0.0978795	3.24491
ENSG00000238009.6	RP11-34P13.7	3	2	0.0978795	3.24491
ENSG00000255234.5	RP11-727A23.10	3	2	0.0978795	3.24491
ENSG00000259728.5	LINC00933	3	2	0.0978795	3.24491
ENSG00000276107.1	CTD-2033D15.2	3	2	0.0978795	3.24491
ENSG00000280897.1	AL590222.1	3	2	0.0978795	3.24491
ENSG00000281128.1	PTENP1-AS	3	2	0.0978795	3.24491
ENSG00000281576.1	AC015923.2	3	2	0.0978795	3.24491
ENSG00000173208.3	ABCD2	23	78	0.0978795	0.898106
ENSG00000111653.19	ING4	197	1031	0.0984219	0.27217
ENSG00000150457.8	LATS2	21	69	0.0988425	0.94374
ENSG00000110046.12	ATG2A	87	409	0.0996176	0.426933
ENSG00000211895.4	IGHA1	46	191	0.0998863	0.60608
ENSG00000264522.5	OTUD7B	95	453	0.100157	0.406435
ENSG00000041982.15	TNC	10	23	0.100398	1.45831
ENSG00000161610.1	HCRT	10	23	0.100398	1.45831
ENSG00000161542.16	PRPSAP1	200	1049	0.100398	0.269004
ENSG00000171606.17	ZNF274	207	1090	0.101791	0.263321
ENSG00000125744.11	RTN2	15	43	0.102303	1.14057
ENSG00000156042.17	CFAP70	15	43	0.102303	1.14057
ENSG00000211779.3	TRAV5	15	43	0.102303	1.14057
ENSG00000279457.3	FO538757.2	144	728	0.102303	0.322077
ENSG00000179163.11	FUCA1	62	275	0.103826	0.510855
ENSG00000134262.12	AP4B1	68	307	0.104139	0.485315
ENSG00000064601.16	CTSA	301	1643	0.105348	0.21145
ENSG00000147883.10	CDKN2B	8	16	0.105461	1.65995
ENSG00000173040.12	EVC2	14	39	0.105613	1.1819
ENSG00000211873.1	TRAJ16	11	27	0.105614	1.36449
ENSG00000242258.1	LINC00996	11	27	0.105614	1.36449
ENSG00000280594.1	AP000432.1	11	27	0.105614	1.36449
ENSG00000178229.7	ZNF543	29	107	0.105865	0.776461
ENSG00000243660.9	ZNF487	29	107	0.105865	0.776461
ENSG00000177888.7	ZBTB41	25	88	0.105867	0.844371
ENSG00000104219.12	ZDHHC2	138	695	0.106485	0.327602
ENSG00000046653.14	GPM6B	198	1040	0.109482	0.266936
ENSG00000161010.14	C5orf45	180	936	0.109799	0.281435
ENSG00000123892.11	RAB38	17	52	0.110324	1.04697
ENSG00000233266.1	HMGB1P31	17	52	0.110324	1.04697
ENSG00000000938.12	FGR	23	79	0.110324	0.879728
ENSG00000148057.15	IDNK	78	362	0.111006	0.445503
ENSG00000018189.12	RUFY3	54	234	0.112155	0.54447
ENSG00000237441.9	RGL2	82	384	0.112551	0.432536
ENSG00000063438.16	AHRR	40	162	0.113002	0.642025
ENSG00000206846.1	Y_RNA	19	61	0.113485	0.977137
ENSG00000161298.16	ZNF382	38	152	0.11365	0.659947
ENSG00000213020.8	ZNF611	77	357	0.11365	0.446953
ENSG00000099725.14	PRKY	201	1059	0.11535	0.262512
ENSG00000154240.16	CEP112	16	48	0.116548	1.07498
ENSG00000099308.10	MAST3	127	635	0.117174	0.338019
ENSG00000211697.3	TRGV5	29	108	0.118101	0.76304
ENSG00000196151.10	WDSUB1	45	188	0.118101	0.597211
ENSG00000197535.14	MYO5A	62	277	0.118101	0.500401
ENSG00000163069.12	SGCB	65	293	0.118101	0.487558
ENSG00000171291.8	ZNF439	55	240	0.118122	0.534416
ENSG00000236154.1	RP11-343J3.2	7	13	0.119109	1.76686
ENSG00000092978.10	GPATCH2	75	347	0.119185	0.449974
ENSG00000165714.10	BORCS5	120	596	0.119185	0.347669
ENSG00000162591.15	MEGF6	25	89	0.119298	0.82807
ENSG00000007541.15	PIGQ	72	331	0.120835	0.459184
ENSG00000204308.7	RNF5	414	2324	0.12119	0.171039
ENSG00000040487.12	PQLC2	32	123	0.122646	0.717432
ENSG00000239280.1	RP11-271C24.3	26	94	0.123175	0.805798
ENSG00000107263.18	RAPGEF1	134	676	0.123954	0.325157
ENSG00000059145.18	UNKL	112	552	0.124177	0.358777
ENSG00000236334.2	PPIAL4G	56	246	0.124249	0.524787
ENSG00000164136.16	IL15	47	199	0.12434	0.577911
ENSG00000107185.9	RGP1	183	957	0.124404	0.273271
ENSG00000105419.17	MEIS3	5	7	0.125507	2.17452
ENSG00000154917.10	RAB6B	5	7	0.125507	2.17452
ENSG00000226862.1	RP11-569A11.1	5	7	0.125507	2.17452
ENSG00000229036.7	VDAC1P8	5	7	0.125507	2.17452
ENSG00000074527.11	NTN4	14	40	0.126646	1.14537
ENSG00000149591.16	TAGLN	14	40	0.126646	1.14537
ENSG00000100297.15	MCM5	136	688	0.126781	0.321145
ENSG00000102921.7	N4BP1	133	671	0.126782	0.32506
ENSG00000148290.9	SURF1	407	2284	0.126782	0.171485
ENSG00000115685.14	PPP1R7	382	2134	0.12739	0.178031
ENSG00000159884.11	CCDC107	387	2164	0.12739	0.176652
ENSG00000152503.9	TRIM36	6	10	0.127743	1.92298
ENSG00000225614.2	ZNF469	6	10	0.127743	1.92298
ENSG00000279286.2	RP11-248B24.1	6	10	0.127743	1.92298
ENSG00000106018.13	VIPR2	10	24	0.128058	1.39691
ENSG00000198885.9	ITPRIPL1	91	436	0.128156	0.399557
ENSG00000262380.1	CTB-193M12.3	24	85	0.129154	0.835518
ENSG00000213859.4	KCTD11	49	210	0.129509	0.560411
ENSG00000114124.2	GRK7	13	36	0.12982	1.19046
ENSG00000259291.2	RP11-617F23.1	13	36	0.12982	1.19046
ENSG00000011600.11	TYROBP	60	268	0.13018	0.500748
ENSG00000140598.13	EFTUD1	42	174	0.130569	0.609321
ENSG00000090989.17	EXOC1	191	1005	0.130609	0.264396
ENSG00000135956.8	TMEM127	113	559	0.130956	0.353421
ENSG00000108518.7	PFN1	2346	14639	0.131108	0.0184047
ENSG00000267554.1	RP11-686D22.10	11	28	0.131243	1.31202
ENSG00000281531.1	Metazoa_SRP	11	28	0.131243	1.31202
ENSG00000161405.16	IKZF3	445	2515	0.131243	0.161266
ENSG00000130595.16	TNNT3	12	32	0.131311	1.24491
ENSG00000136193.16	SCRN1	12	32	0.131311	1.24491
ENSG00000276728.1	AC142472.6	30	114	0.131311	0.733947
ENSG00000100629.16	CEP128	39	159	0.133139	0.632466
ENSG00000147536.11	GINS4	38	154	0.13386	0.641088
ENSG00000053371.12	AKR7A2	219	1169	0.133945	0.243675
ENSG00000272106.1	RP11-345P4.9	37	149	0.134292	0.650232
ENSG00000239213.5	NCK1-AS1	46	195	0.134373	0.576178
ENSG00000130748.6	TMEM160	789	4622	0.134648	0.109527
ENSG00000105851.10	PIK3CG	61	274	0.135251	0.492652
ENSG00000213445.8	SIPA1	253	1369	0.135343	0.224034
ENSG00000162604.12	TM2D1	364	2029	0.135343	0.181188
ENSG00000073711.10	PPP2R3A	26	95	0.135929	0.790531
ENSG00000175198.14	PCCA	27	100	0.139248	0.770978
ENSG00000135976.16	ANKRD36	210	1118	0.140855	0.247488
ENSG00000225163.3	LINC00618	8	17	0.141247	1.57248
ENSG00000255163.1	HSPE1P18	8	17	0.141247	1.57248
ENSG00000196712.16	NF1	105	516	0.141773	0.362965
ENSG00000271383.6	NBPF19	76	356	0.144293	0.432141
ENSG00000108039.17	XPNPEP1	114	567	0.145252	0.345632
ENSG00000156804.7	FBXO32	66	302	0.146019	0.465936
ENSG00000229809.8	ZNF688	211	1125	0.146019	0.245337
ENSG00000141027.20	NCOR1	659	3825	0.146019	0.122837
ENSG00000256073.3	URB1-AS1	31	120	0.146437	0.707252
ENSG00000259781.1	RP11-673C5.1	73	340	0.146826	0.44038
ENSG00000144199.11	FAHD2B	60	270	0.147478	0.490022
ENSG00000269825.1	CTD-3099C6.9	33	130	0.147529	0.681973
ENSG00000177427.12	MIEF2	34	135	0.147591	0.670594
ENSG00000167123.18	CERCAM	17	54	0.148603	0.992522
ENSG00000118900.14	UBN1	215	1149	0.148603	0.241977
ENSG00000102910.13	LONP2	304	1675	0.151019	0.197929
ENSG00000091490.10	SEL1L3	146	750	0.152622	0.299025
ENSG00000166333.13	ILK	459	2607	0.153636	0.154122
ENSG00000100243.20	CYB5R3	321	1777	0.153834	0.191148
ENSG00000169925.16	BRD3	239	1291	0.154105	0.22654
ENSG00000214900.9	LINC01588	121	608	0.154573	0.330882
ENSG00000078747.12	ITCH	131	665	0.156336	0.316159
ENSG00000102796.10	DHRS12	119	597	0.156688	0.333177
ENSG00000126432.13	PRDX5	1050	6256	0.157194	0.0850956
ENSG00000109775.10	UFSP2	170	889	0.157554	0.273298
ENSG00000279884.1	RP11-483E17.1	23	82	0.157648	0.825957
ENSG00000280164.1	CH507-254M2.3	16	50	0.158674	1.01609
ENSG00000270049.2	RP11-297D21.4	38	156	0.158674	0.622472
ENSG00000238105.7	GOLGA2P5	49	213	0.160165	0.539947
ENSG00000063180.8	CA11	76	358	0.160741	0.424058
ENSG00000205106.4	DKFZp779M0652	10	25	0.16138	1.33802
ENSG00000205611.4	LINC01597	10	25	0.16138	1.33802
ENSG00000231584.8	FAHD2CP	32	126	0.161467	0.682667
ENSG00000241490.1	RP11-553L6.2	152	786	0.161467	0.289489
ENSG00000171603.16	CLSTN1	141	723	0.161726	0.301646
ENSG00000196912.12	ANKRD36B	64	293	0.161788	0.46519
ENSG00000008516.16	MMP25	48	208	0.162449	0.54447
ENSG00000129559.12	NEDD8	1263	7598	0.162449	0.0711817
ENSG00000210112.1	MT-TM	502	2871	0.162664	0.144153
ENSG00000116005.11	PCYOX1	103	508	0.163291	0.357763
ENSG00000159461.14	AMFR	197	1047	0.163291	0.249953
ENSG00000159720.11	ATP6V0D1	285	1566	0.166912	0.201896
ENSG00000136167.13	LCP1	634	3679	0.166992	0.123188
ENSG00000128581.15	IFT22	57	256	0.167116	0.492837
ENSG00000143653.9	SCCPDH	124	627	0.167152	0.321821
ENSG00000011523.13	CEP68	102	503	0.167909	0.357958
ENSG00000104976.11	SNAPC2	170	891	0.16798	0.270056
ENSG00000010810.17	FYN	778	4567	0.16799	0.106542
ENSG00000138433.15	CIR1	429	2430	0.168179	0.15804
ENSG00000280121.1	CTD-3137H5.4	19	64	0.169906	0.907874
ENSG00000133943.20	C14orf159	167	874	0.169906	0.272162
ENSG00000204842.14	ATXN2	199	1060	0.170058	0.246723
ENSG00000118690.12	ARMC2	22	78	0.170891	0.833976
ENSG00000105409.15	ATP1A3	17	55	0.171635	0.96605
ENSG00000271380.1	RP11-307C12.12	29	112	0.175123	0.710573
ENSG00000121417.13	ZNF211	63	289	0.175546	0.462301
ENSG00000149177.12	PTPRJ	63	289	0.175546	0.462301
ENSG00000137076.18	TLN1	400	2257	0.176154	0.163612
ENSG00000198113.2	TOR4A	23	83	0.176345	0.808469
ENSG00000198771.10	RCSD1	523	3003	0.176345	0.138425
ENSG00000106400.11	ZNHIT1	614	3560	0.178395	0.12438
ENSG00000106991.13	ENG	46	199	0.180381	0.546884
ENSG00000099331.13	MYO9B	205	1097	0.18076	0.240079
ENSG00000143013.12	LMO4	249	1356	0.181937	0.214807
ENSG00000255112.2	CHMP1B	293	1617	0.181937	0.1956
ENSG00000050820.16	BCAR1	4	5	0.182138	2.33802
ENSG00000182873.5	RP11-181G12.2	4	5	0.182138	2.33802
ENSG00000184502.3	GAST	4	5	0.182138	2.33802
ENSG00000200882.1	RNU6-681P	4	5	0.182138	2.33802
ENSG00000221886.3	ZBED8	4	5	0.182138	2.33802
ENSG00000224081.8	LINC01057	4	5	0.182138	2.33802
ENSG00000243910.7	TUBA4B	4	5	0.182138	2.33802
ENSG00000248319.1	RP11-205M3.3	4	5	0.182138	2.33802
ENSG00000251405.2	CTB-109A12.1	4	5	0.182138	2.33802
ENSG00000273073.1	RP11-109E12.1	4	5	0.182138	2.33802
ENSG00000274270.1	RP11-34F20.7	4	5	0.182138	2.33802
ENSG00000276995.1	RP11-321A17.6	4	5	0.182138	2.33802
ENSG00000279137.1	RP11-205K6.3	4	5	0.182138	2.33802
ENSG00000172000.7	ZNF556	49	215	0.182138	0.526464
ENSG00000128564.6	VGF	6	11	0.184395	1.78548
ENSG00000186399.10	GOLGA8R	6	11	0.184395	1.78548
ENSG00000229847.8	EMX2OS	6	11	0.184395	1.78548
ENSG00000244556.1	ODCP	6	11	0.184395	1.78548
ENSG00000247324.2	RP11-510M2.2	6	11	0.184395	1.78548
ENSG00000272858.1	CTA-292E10.8	6	11	0.184395	1.78548
ENSG00000280273.1	AF131216.1	6	11	0.184395	1.78548
ENSG00000215014.4	RP5-832C2.5	55	247	0.184395	0.492939
ENSG00000163590.13	PPM1L	8	18	0.18453	1.49002
ENSG00000227517.6	LINC01483	8	18	0.18453	1.49002
ENSG00000107960.10	OBFC1	157	819	0.18495	0.276848
ENSG00000282995.1	FRG1EP	37	153	0.185995	0.612012
ENSG00000169814.12	BTD	65	301	0.185995	0.448695
ENSG00000114857.17	NKTR	581	3361	0.187103	0.127666
ENSG00000158106.12	RHPN1	57	258	0.187161	0.48161
ENSG00000186594.12	MIR22HG	83	400	0.189723	0.39113
ENSG00000237373.1	BRWD1-IT1	22	79	0.190526	0.815598
ENSG00000276291.5	FRG1HP	176	930	0.191085	0.258291
ENSG00000170892.10	TSEN34	241	1311	0.191269	0.216384
ENSG00000100330.15	MTMR3	66	307	0.192289	0.442246
ENSG00000183255.11	PTTG1IP	204	1094	0.194989	0.236975
ENSG00000169122.11	FAM110B	5	8	0.195261	1.98187
ENSG00000205810.8	KLRC3	5	8	0.195261	1.98187
ENSG00000253133.1	RP11-360L9.4	5	8	0.195261	1.98187
ENSG00000260368.1	RP11-521I2.3	5	8	0.195261	1.98187
ENSG00000271849.1	CTC-332L22.1	5	8	0.195261	1.98187
ENSG00000272140.2	RP11-574K11.29	5	8	0.195261	1.98187
ENSG00000276075.1	CTD-2012K14.8	5	8	0.195261	1.98187
ENSG00000280384.1	RP4-695O20.1	5	8	0.195261	1.98187
ENSG00000112812.15	PRSS16	9	22	0.195261	1.37044
ENSG00000117016.9	RIMS3	11	30	0.195261	1.21249
ENSG00000177685.16	CRACR2B	11	30	0.195261	1.21249
ENSG00000226205.1	AC007790.4	11	30	0.195261	1.21249
ENSG00000230601.5	RP11-402G3.3	11	30	0.195261	1.21249
ENSG00000228242.6	AC093495.4	17	56	0.195261	0.940055
ENSG00000241772.2	AC092620.2	23	84	0.195261	0.791191
ENSG00000252759.1	Y_RNA	63	291	0.195261	0.452351
ENSG00000141503.15	MINK1	96	473	0.195261	0.359213
ENSG00000151502.10	VPS26B	165	867	0.195261	0.266381
ENSG00000156802.12	ATAD2	67	313	0.196973	0.436017
ENSG00000277496.1	RP11-93B14.9	10	26	0.197105	1.28144
ENSG00000110318.13	CEP126	20	70	0.198997	0.852592
ENSG00000176845.12	METRNL	43	185	0.199764	0.55483
ENSG00000174652.17	ZNF266	93	457	0.201009	0.363055
ENSG00000119640.8	ACYP1	128	655	0.201408	0.304596
ENSG00000065308.4	TRAM2	25	94	0.201536	0.749214
ENSG00000278558.4	TMEM191B	25	94	0.201536	0.749214
ENSG00000119711.12	ALDH6A1	56	254	0.202081	0.478617
ENSG00000109881.16	CCDC34	53	238	0.202581	0.493049
ENSG00000147251.15	DOCK11	167	880	0.20399	0.262291
ENSG00000175505.10	CLCF1	26	99	0.204	0.73103
ENSG00000166532.15	RIMKLB	72	341	0.204009	0.416244
ENSG00000163995.18	ABLIM2	14	43	0.205042	1.04104
ENSG00000110628.13	SLC22A18	41	175	0.205492	0.566288
ENSG00000188878.17	FBF1	49	217	0.205805	0.513105
ENSG00000215548.2	FRG1JP	32	129	0.207224	0.64872
ENSG00000124203.5	ZNF831	29	114	0.20772	0.685038
ENSG00000262001.1	DLGAP1-AS2	16	52	0.208907	0.959507
ENSG00000274925.1	CTD-2547G23.4	106	531	0.208907	0.335299
ENSG00000229056.2	AC020571.3	71	336	0.2091	0.417376
ENSG00000165915.13	SLC39A13	73	347	0.209288	0.410979
ENSG00000167565.12	SERTAD3	140	725	0.210205	0.287393
ENSG00000140950.15	TLDC1	44	191	0.21044	0.54195
ENSG00000280550.1	AC131263.1	51	228	0.21074	0.499482
ENSG00000137992.14	DBT	91	447	0.21122	0.36361
ENSG00000115461.4	IGFBP5	2	1	0.211438	3.65995
ENSG00000130948.9	HSD17B3	2	1	0.211438	3.65995
ENSG00000138669.9	PRKG2	2	1	0.211438	3.65995
ENSG00000143297.18	FCRL5	2	1	0.211438	3.65995
ENSG00000147647.12	DPYS	2	1	0.211438	3.65995
ENSG00000151364.16	KCTD14	2	1	0.211438	3.65995
ENSG00000155966.13	AFF2	2	1	0.211438	3.65995
ENSG00000159763.3	PIP	2	1	0.211438	3.65995
ENSG00000164124.10	TMEM144	2	1	0.211438	3.65995
ENSG00000165695.9	AK8	2	1	0.211438	3.65995
ENSG00000167755.13	KLK6	2	1	0.211438	3.65995
ENSG00000169071.14	ROR2	2	1	0.211438	3.65995
ENSG00000176029.13	C11orf16	2	1	0.211438	3.65995
ENSG00000179073.6	TAAR3	2	1	0.211438	3.65995
ENSG00000182836.9	PLCXD3	2	1	0.211438	3.65995
ENSG00000183242.11	WT1-AS	2	1	0.211438	3.65995
ENSG00000184185.9	KCNJ12	2	1	0.211438	3.65995
ENSG00000196344.11	ADH7	2	1	0.211438	3.65995
ENSG00000202089.1	RNU6-1306P	2	1	0.211438	3.65995
ENSG00000206663.1	Y_RNA	2	1	0.211438	3.65995
ENSG00000211698.2	TRGV4	2	1	0.211438	3.65995
ENSG00000214050.7	FBXO16	2	1	0.211438	3.65995
ENSG00000215595.1	C20orf202	2	1	0.211438	3.65995
ENSG00000218819.4	TDRD15	2	1	0.211438	3.65995
ENSG00000221132.1	AL035422.1	2	1	0.211438	3.65995
ENSG00000221845.4	C7orf65	2	1	0.211438	3.65995
ENSG00000224689.7	ZNF812	2	1	0.211438	3.65995
ENSG00000225014.1	KCTD9P1	2	1	0.211438	3.65995
ENSG00000226580.1	RPL39P40	2	1	0.211438	3.65995
ENSG00000226705.1	SDCBPP1	2	1	0.211438	3.65995
ENSG00000226971.1	AF196972.4	2	1	0.211438	3.65995
ENSG00000228151.1	AC004941.3	2	1	0.211438	3.65995
ENSG00000228703.1	RP5-1160K1.6	2	1	0.211438	3.65995
ENSG00000229849.1	PYHIN5P	2	1	0.211438	3.65995
ENSG00000231552.1	IGBP1P3	2	1	0.211438	3.65995
ENSG00000233247.3	GS1-257G1.1	2	1	0.211438	3.65995
ENSG00000233485.1	RP3-467K16.2	2	1	0.211438	3.65995
ENSG00000233684.2	AC079779.6	2	1	0.211438	3.65995
ENSG00000238268.2	RP11-229P13.19	2	1	0.211438	3.65995
ENSG00000243137.7	PSG4	2	1	0.211438	3.65995
ENSG00000244203.2	FOXP1-AS1	2	1	0.211438	3.65995
ENSG00000250687.6	RP11-497H16.7	2	1	0.211438	3.65995
ENSG00000252026.1	RNU6-1262P	2	1	0.211438	3.65995
ENSG00000253736.1	RP11-779O18.3	2	1	0.211438	3.65995
ENSG00000254030.1	IGLC5	2	1	0.211438	3.65995
ENSG00000260743.1	RP11-255C15.3	2	1	0.211438	3.65995
ENSG00000261848.5	CTD-2309O5.3	2	1	0.211438	3.65995
ENSG00000262700.1	RP11-266L9.3	2	1	0.211438	3.65995
ENSG00000266587.1	AC027320.1	2	1	0.211438	3.65995
ENSG00000267097.1	SLC14A2-AS1	2	1	0.211438	3.65995
ENSG00000267530.2	AC006273.5	2	1	0.211438	3.65995
ENSG00000267565.1	CTC-559E9.8	2	1	0.211438	3.65995
ENSG00000273387.1	RP3-412A9.16	2	1	0.211438	3.65995
ENSG00000275812.1	RP4-697K14.15	2	1	0.211438	3.65995
ENSG00000276396.1	Metazoa_SRP	2	1	0.211438	3.65995
ENSG00000276558.1	AL732579.1	2	1	0.211438	3.65995
ENSG00000278367.1	RP11-42O4.2	2	1	0.211438	3.65995
ENSG00000279311.1	RP11-170K4.2	2	1	0.211438	3.65995
ENSG00000279724.1	AC005086.1	2	1	0.211438	3.65995
ENSG00000280260.1	AC017028.10	2	1	0.211438	3.65995
ENSG00000281286.1	AC008865.1	2	1	0.211438	3.65995
ENSG00000131781.12	FMO5	7	15	0.211438	1.56041
ENSG00000137747.14	TMPRSS13	7	15	0.211438	1.56041
ENSG00000274220.1	RP11-77K12.9	7	15	0.211438	1.56041
ENSG00000075035.9	WSCD2	2	0	0.211438	1
ENSG00000087510.6	TFAP2C	2	0	0.211438	1
ENSG00000117834.12	SLC5A9	2	0	0.211438	1
ENSG00000130377.13	ACSBG2	2	0	0.211438	1
ENSG00000132855.4	ANGPTL3	2	0	0.211438	1
ENSG00000147145.12	LPAR4	2	0	0.211438	1
ENSG00000154118.12	JPH3	2	0	0.211438	1
ENSG00000169085.11	C8orf46	2	0	0.211438	1
ENSG00000172987.12	HPSE2	2	0	0.211438	1
ENSG00000180438.14	TPRXL	2	0	0.211438	1
ENSG00000189269.12	DRICH1	2	0	0.211438	1
ENSG00000196104.10	SPOCK3	2	0	0.211438	1
ENSG00000202273.1	Y_RNA	2	0	0.211438	1
ENSG00000204814.5	RP11-160N1.10	2	0	0.211438	1
ENSG00000213642.3	RP11-561N12.5	2	0	0.211438	1
ENSG00000223403.3	MEG9	2	0	0.211438	1
ENSG00000223948.1	RP11-421N10.1	2	0	0.211438	1
ENSG00000224228.2	RP1-15D23.2	2	0	0.211438	1
ENSG00000225297.1	RP4-612C19.2	2	0	0.211438	1
ENSG00000228554.1	AC004837.5	2	0	0.211438	1
ENSG00000228986.1	RP13-228J13.8	2	0	0.211438	1
ENSG00000230113.1	AC091177.1	2	0	0.211438	1
ENSG00000230894.1	RP11-67K19.3	2	0	0.211438	1
ENSG00000231388.1	RP11-702C7.2	2	0	0.211438	1
ENSG00000233548.1	CYCSP44	2	0	0.211438	1
ENSG00000236165.1	PRADC1P1	2	0	0.211438	1
ENSG00000239396.3	RN7SL414P	2	0	0.211438	1
ENSG00000240108.1	NCOR1P1	2	0	0.211438	1
ENSG00000248434.1	RP11-553P9.2	2	0	0.211438	1
ENSG00000248971.2	KRT8P46	2	0	0.211438	1
ENSG00000250148.1	KRT8P31	2	0	0.211438	1
ENSG00000253539.1	RP11-402L5.1	2	0	0.211438	1
ENSG00000255992.1	RP11-417L19.4	2	0	0.211438	1
ENSG00000258651.1	RP11-545M17.1	2	0	0.211438	1
ENSG00000260519.1	RP11-109E24.2	2	0	0.211438	1
ENSG00000264878.1	Z85986.1	2	0	0.211438	1
ENSG00000267262.1	CTC-232P5.3	2	0	0.211438	1
ENSG00000269693.1	CTD-2192J16.20	2	0	0.211438	1
ENSG00000270690.1	RP11-349G13.3	2	0	0.211438	1
ENSG00000272079.2	LA16c-380H5.5	2	0	0.211438	1
ENSG00000278237.1	NCRUPAR_2	2	0	0.211438	1
ENSG00000280509.1	AL117341.1	2	0	0.211438	1
ENSG00000181894.14	ZNF329	35	145	0.211438	0.609321
ENSG00000203497.2	PDCD4-AS1	46	202	0.211438	0.525297
ENSG00000073050.11	XRCC1	99	492	0.211438	0.346789
ENSG00000171055.14	FEZ2	162	853	0.211438	0.263395
ENSG00000082512.14	TRAF5	177	941	0.211438	0.249501
ENSG00000197457.9	STMN3	233	1269	0.211438	0.214657
ENSG00000126005.16	MMP24-AS1	294	1631	0.211438	0.188078
ENSG00000157954.14	WIPI2	346	1942	0.211438	0.171247
ENSG00000186566.12	GPATCH8	420	2389	0.211438	0.152001
ENSG00000188229.5	TUBB4B	1012	6042	0.211438	0.0821299
ENSG00000163466.15	ARPC2	2002	12362	0.211741	0.0335485
ENSG00000179057.13	IGSF22	26	100	0.212091	0.71653
ENSG00000250462.8	LRRC37BP1	26	100	0.212091	0.71653
ENSG00000197912.13	SPG7	224	1217	0.212196	0.218188
ENSG00000205784.2	ARRDC5	72	343	0.213061	0.407807
ENSG00000012232.8	EXTL3	27	105	0.213312	0.700589
ENSG00000279103.1	CTC-204F22.1	31	125	0.213442	0.648359
ENSG00000118496.4	FBXO30	39	166	0.21429	0.57031
ENSG00000135749.18	PCNXL2	98	488	0.214884	0.343919
ENSG00000104915.14	STX10	302	1681	0.215659	0.183247
ENSG00000166452.11	AKIP1	110	556	0.21638	0.322365
ENSG00000156931.15	VPS8	151	791	0.21638	0.270818
ENSG00000103363.14	TCEB2	1753	10748	0.217046	0.0437764
ENSG00000213977.7	TAX1BP3	120	613	0.217166	0.307094
ENSG00000278311.4	GGNBP2	437	2495	0.218043	0.146612
ENSG00000132825.6	PPP1R3D	46	203	0.219269	0.518173
ENSG00000163029.15	SMC6	140	728	0.219817	0.281435
ENSG00000109046.14	WSB1	523	3019	0.219817	0.130759
ENSG00000264229.1	RNU4ATAC	18	62	0.220019	0.875675
ENSG00000130734.9	ATG4D	145	757	0.22111	0.275706
ENSG00000012124.14	CD22	8	19	0.221726	1.41202
ENSG00000171617.13	ENC1	8	19	0.221726	1.41202
ENSG00000244219.6	GS1-259H13.2	8	19	0.221726	1.41202
ENSG00000251411.1	RP11-397E7.4	8	19	0.221726	1.41202
ENSG00000109956.12	B3GAT1	11	31	0.221726	1.16518
ENSG00000261737.1	RP4-612B15.3	11	31	0.221726	1.16518
ENSG00000168679.17	SLC16A4	45	198	0.222809	0.522443
ENSG00000141425.17	RPRD1A	151	792	0.223011	0.268995
ENSG00000236278.2	PEBP1P3	235	1284	0.223036	0.210034
ENSG00000111817.16	DSE	35	146	0.224271	0.599405
ENSG00000066427.21	ATXN3	307	1713	0.225655	0.179732
ENSG00000042317.16	SPATA7	10	27	0.226776	1.22699
ENSG00000182379.9	NXPH4	10	27	0.226776	1.22699
ENSG00000271576.1	RP11-486G15.2	10	27	0.226776	1.22699
ENSG00000007384.15	RHBDF1	3	3	0.227273	2.65995
ENSG00000096264.13	NCR2	3	3	0.227273	2.65995
ENSG00000102057.9	KCND1	3	3	0.227273	2.65995
ENSG00000130598.15	TNNI2	3	3	0.227273	2.65995
ENSG00000162631.18	NTNG1	3	3	0.227273	2.65995
ENSG00000170409.7	CTA-313A17.2	3	3	0.227273	2.65995
ENSG00000177706.8	FAM20C	3	3	0.227273	2.65995
ENSG00000180190.11	TDRP	3	3	0.227273	2.65995
ENSG00000203721.5	LINC00862	3	3	0.227273	2.65995
ENSG00000224830.2	OR2X1P	3	3	0.227273	2.65995
ENSG00000225408.1	RP11-207C16.4	3	3	0.227273	2.65995
ENSG00000225806.7	RP1-309F20.3	3	3	0.227273	2.65995
ENSG00000225984.1	HMGB1P26	3	3	0.227273	2.65995
ENSG00000230867.1	RP11-462B18.1	3	3	0.227273	2.65995
ENSG00000231521.1	RP11-244N9.4	3	3	0.227273	2.65995
ENSG00000232373.2	MTCYBP3	3	3	0.227273	2.65995
ENSG00000236253.7	SLC25A3P1	3	3	0.227273	2.65995
ENSG00000240235.3	RN7SL794P	3	3	0.227273	2.65995
ENSG00000241889.1	RP11-435F17.3	3	3	0.227273	2.65995
ENSG00000248858.7	FLJ46284	3	3	0.227273	2.65995
ENSG00000261253.2	AC137932.6	3	3	0.227273	2.65995
ENSG00000262484.1	CCER2	3	3	0.227273	2.65995
ENSG00000268392.1	AC003682.16	3	3	0.227273	2.65995
ENSG00000270863.1	DDX55P1	3	3	0.227273	2.65995
ENSG00000278654.1	RP11-434C1.4	3	3	0.227273	2.65995
ENSG00000164647.8	STEAP1	9	23	0.227273	1.30631
ENSG00000264754.1	CTD-2653B5.1	9	23	0.227273	1.30631
ENSG00000104946.10	TBC1D17	155	816	0.227273	0.263646
ENSG00000186635.14	ARAP1	80	389	0.228332	0.378249
ENSG00000163125.15	RPRD2	186	997	0.22907	0.237656
ENSG00000185236.11	RAB11B	371	2099	0.229506	0.159736
ENSG00000280332.1	CTD-2013N17.6	30	121	0.229755	0.647974
ENSG00000185561.9	TLCD2	27	106	0.230345	0.686914
ENSG00000159882.12	ZNF230	64	301	0.230665	0.426327
ENSG00000169372.12	CRADD	70	334	0.231807	0.405525
ENSG00000138744.14	NAAA	266	1470	0.231807	0.193629
ENSG00000259448.2	RP11-16E12.1	20	72	0.232699	0.81195
ENSG00000168300.13	PCMTD1	206	1115	0.232909	0.223619
ENSG00000153002.11	CPB1	17	58	0.234776	0.889429
ENSG00000182393.2	IFNL1	6	12	0.236097	1.65995
ENSG00000227339.1	THRAP3P1	6	12	0.236097	1.65995
ENSG00000237339.5	LINC01502	6	12	0.236097	1.65995
ENSG00000240767.3	RN7SL288P	6	12	0.236097	1.65995
ENSG00000260425.1	LA16c-316G12.2	6	12	0.236097	1.65995
ENSG00000280216.1	RP3-333H23.9	6	12	0.236097	1.65995
ENSG00000246089.3	RP11-115C21.2	41	178	0.236097	0.541765
ENSG00000109861.15	CTSC	349	1968	0.236644	0.164515
ENSG00000144426.18	NBEAL1	80	390	0.238793	0.374545
ENSG00000138688.15	KIAA1109	104	525	0.239904	0.324213
ENSG00000235106.8	LINC00094	78	379	0.24016	0.379295
ENSG00000102309.12	PIN4	381	2162	0.242001	0.155443
ENSG00000182400.14	TRAPPC6B	146	766	0.242218	0.268571
ENSG00000168092.13	PAFAH1B2	375	2126	0.243151	0.156768
ENSG00000113658.16	SMAD5	81	396	0.243662	0.37044
ENSG00000102312.20	PORCN	52	237	0.244647	0.471643
ENSG00000197892.12	KIF13B	46	205	0.245732	0.504029
ENSG00000134245.17	WNT2B	23	87	0.246664	0.740565
ENSG00000165699.13	TSC1	61	286	0.248463	0.430813
ENSG00000102081.13	FMR1	82	402	0.248593	0.366447
ENSG00000186767.5	SPIN4	12	36	0.248635	1.07498
ENSG00000228939.1	AKT3-IT1	12	36	0.248635	1.07498
ENSG00000256116.1	RP11-783K16.14	12	36	0.248635	1.07498
ENSG00000272288.5	RP11-140K17.3	87	430	0.248635	0.354697
ENSG00000125449.6	ARMC7	71	341	0.249199	0.396066
ENSG00000125967.16	NECAB3	51	232	0.249581	0.474391
ENSG00000236325.1	AC005300.5	51	232	0.249581	0.474391
ENSG00000149781.12	FERMT3	450	2582	0.249581	0.139455
ENSG00000163348.3	PYGO2	121	623	0.24964	0.295722
ENSG00000163635.17	ATXN7	223	1218	0.249862	0.210548
ENSG00000160318.6	CLDND2	37	158	0.250293	0.565619
ENSG00000132005.8	RFX1	99	498	0.252399	0.329301
ENSG00000204475.9	NCR3	102	515	0.252399	0.323943
ENSG00000008952.16	SEC62	1146	6898	0.2536	0.0703757
ENSG00000273270.1	RP11-212P7.2	109	555	0.254797	0.311787
ENSG00000225528.2	RP3-370M22.8	68	325	0.255734	0.403114
ENSG00000104325.6	DECR1	271	1504	0.255734	0.187507
ENSG00000267041.5	ZNF850	11	32	0.261079	1.11938
ENSG00000254685.6	FPGT	34	143	0.261079	0.587538
ENSG00000163960.11	UBXN7	90	448	0.261079	0.344445
ENSG00000183735.9	TBK1	158	838	0.261079	0.252921
ENSG00000125457.13	MIF4GD	267	1481	0.261163	0.188287
ENSG00000067606.15	PRKCZ	65	309	0.262617	0.410852
ENSG00000197442.9	MAP3K5	65	309	0.262617	0.410852
ENSG00000167523.13	SPATA33	78	381	0.263295	0.371702
ENSG00000224846.2	RP1-90J20.8	7	16	0.264463	1.4673
ENSG00000238260.1	RP11-46F15.2	7	16	0.264463	1.4673
ENSG00000266904.5	CTC-559E9.1	21	78	0.264818	0.766862
ENSG00000267317.2	CTB-25B13.12	21	78	0.264818	0.766862
ENSG00000138964.16	PARVG	196	1061	0.265499	0.223448
ENSG00000132681.16	ATP1A4	5	9	0.265709	1.81195
ENSG00000151276.23	MAGI1	5	9	0.265709	1.81195
ENSG00000172554.11	SNTG2	5	9	0.265709	1.81195
ENSG00000250197.1	HMGN1P15	5	9	0.265709	1.81195
ENSG00000274079.1	Metazoa_SRP	5	9	0.265709	1.81195
ENSG00000239282.7	GATSL3	32	133	0.265709	0.604664
ENSG00000100364.18	KIAA0930	48	217	0.265709	0.483358
ENSG00000179476.7	C14orf28	58	271	0.265709	0.435779
ENSG00000120334.15	CENPL	53	244	0.267458	0.45713
ENSG00000196507.10	TCEAL3	125	648	0.267796	0.285881
ENSG00000226287.7	TMEM191A	64	304	0.26821	0.412019
ENSG00000179988.13	PSTK	41	180	0.268975	0.525646
ENSG00000087274.16	ADD1	290	1620	0.269876	0.178078
ENSG00000272189.1	RP3-325F22.5	50	228	0.269921	0.470913
ENSG00000246067.7	RAB30-AS1	131	683	0.272182	0.277628
ENSG00000142784.15	WDTC1	140	735	0.272221	0.267629
ENSG00000107554.15	DNMBP	13	41	0.272224	1.00283
ENSG00000214432.9	AC068831.10	13	41	0.272224	1.00283
ENSG00000180346.3	TIGD2	15	50	0.272224	0.922981
ENSG00000188747.8	NOXA1	15	50	0.272224	0.922981
ENSG00000230092.7	RP11-206L10.8	24	93	0.272224	0.70575
ENSG00000023902.13	PLEKHO1	267	1483	0.272224	0.18634
ENSG00000135314.12	KHDC1	18	64	0.273368	0.829872
ENSG00000171954.12	CYP4F22	18	64	0.273368	0.829872
ENSG00000224660.1	SH3BP5-AS1	27	108	0.273368	0.659947
ENSG00000162437.14	RAVER2	8	20	0.27362	1.33802
ENSG00000270362.1	HMGN3-AS1	8	20	0.27362	1.33802
ENSG00000135253.13	KCP	9	24	0.273709	1.24491
ENSG00000153558.13	FBXL2	9	24	0.273709	1.24491
ENSG00000240143.1	RP4-753P9.3	9	24	0.273709	1.24491
ENSG00000241484.9	ARHGAP8	9	24	0.273709	1.24491
ENSG00000242412.1	DBIL5P2	9	24	0.273709	1.24491
ENSG00000106772.17	PRUNE2	4	6	0.273747	2.07498
ENSG00000137460.8	FHDC1	4	6	0.273747	2.07498
ENSG00000145920.14	CPLX2	4	6	0.273747	2.07498
ENSG00000164764.10	SBSPON	4	6	0.273747	2.07498
ENSG00000165192.13	ASB11	4	6	0.273747	2.07498
ENSG00000167306.18	MYO5B	4	6	0.273747	2.07498
ENSG00000167751.12	KLK2	4	6	0.273747	2.07498
ENSG00000188549.12	C15orf52	4	6	0.273747	2.07498
ENSG00000188818.12	ZDHHC11	4	6	0.273747	2.07498
ENSG00000196366.3	C9orf163	4	6	0.273747	2.07498
ENSG00000198353.7	HOXC4	4	6	0.273747	2.07498
ENSG00000224786.1	CETN4P	4	6	0.273747	2.07498
ENSG00000225329.3	LHFPL3-AS2	4	6	0.273747	2.07498
ENSG00000227560.1	RP11-139K1.2	4	6	0.273747	2.07498
ENSG00000233101.10	HOXB-AS3	4	6	0.273747	2.07498
ENSG00000244493.1	SLC9A9-AS2	4	6	0.273747	2.07498
ENSG00000258122.1	RP11-61A14.1	4	6	0.273747	2.07498
ENSG00000266397.1	RP11-737O24.1	4	6	0.273747	2.07498
ENSG00000276916.1	RP11-230F18.6	4	6	0.273747	2.07498
ENSG00000278673.1	AC136352.6	4	6	0.273747	2.07498
ENSG00000272501.1	XXbac-BPG299F13.17	125	649	0.273747	0.283656
ENSG00000158864.12	NDUFS2	431	2473	0.277108	0.139444
ENSG00000108654.11	DDX5	1886	11626	0.277662	0.0359935
ENSG00000196275.13	GTF2IRD2	162	864	0.278367	0.244909
ENSG00000203950.6	FAM127B	105	535	0.278422	0.310797
ENSG00000131171.12	SH3BGRL	472	2723	0.27879	0.131609
ENSG00000081870.11	HSPB11	460	2650	0.27952	0.13366
ENSG00000105136.19	ZNF419	55	256	0.281684	0.441306
ENSG00000100938.17	GMPR2	153	812	0.282169	0.251999
ENSG00000122970.15	IFT81	16	55	0.282494	0.878587
ENSG00000248367.1	CTB-129O4.1	16	55	0.282494	0.878587
ENSG00000280558.1	AL592549.1	16	55	0.282494	0.878587
ENSG00000179344.16	HLA-DQB1	50	229	0.282494	0.464599
ENSG00000260236.1	RP11-708J19.1	32	134	0.282848	0.593858
ENSG00000181666.17	HKR1	61	289	0.285079	0.415758
ENSG00000267260.1	CTD-2162K18.4	12	37	0.286387	1.03546
ENSG00000091039.16	OSBPL8	260	1444	0.286622	0.18646
ENSG00000105483.16	CARD8	340	1924	0.287568	0.159445
ENSG00000135931.17	ARMC9	14	46	0.289427	0.94374
ENSG00000230751.1	AC007036.4	14	46	0.289427	0.94374
ENSG00000273486.1	RP11-731C17.2	14	46	0.289427	0.94374
ENSG00000174720.15	LARP7	449	2585	0.2896	0.13457
ENSG00000112367.10	FIG4	43	192	0.290657	0.501249
ENSG00000184117.11	NIPSNAP1	109	559	0.290657	0.301427
[truncated: 31,757 more rows]

## Sheet: cluster4
Donor 2, Cluster 4
ensg	gene	ncluster	nrest	fdr	log2_effect
ENSG00000183010.16	PYCR1	791	826	0	2.67551
ENSG00000232810.3	TNF	723	810	0	2.57405
ENSG00000102471.13	NDFIP2	1014	1430	0	2.24202
ENSG00000164687.10	FABP5	1173	1722	0	2.18409
ENSG00000048162.19	NOP16	1150	1701	0	2.17323
ENSG00000053372.4	MRTO4	876	1315	0	2.15192
ENSG00000226979.8	LTA	1030	1585	0	2.11614
ENSG00000187840.4	EIF4EBP1	1062	1669	0	2.08578
ENSG00000239672.7	NME1	1754	2861	0	2.03211
ENSG00000117395.10	EBNA1BP2	1065	1749	0	2.0223
ENSG00000115758.12	ODC1	1242	2042	0	2.02066
ENSG00000214706.10	IFRD2	1019	1734	0	1.97103
ENSG00000140105.17	WARS	1157	1972	0	1.96871
ENSG00000105835.11	NAMPT	1092	1863	0	1.96732
ENSG00000100418.7	DESI1	1119	1934	0	1.9486
ENSG00000262814.6	MRPL12	1179	2078	0	1.92034
ENSG00000142684.7	ZNF593	1243	2221	0	1.90059
ENSG00000234883.3	MIR155HG	2070	3703	0	1.89891
ENSG00000163811.11	WDR43	1042	1866	0	1.89738
ENSG00000130204.12	TOMM40	1205	2159	0	1.89665
ENSG00000134460.15	IL2RA	1545	2831	0	1.86427
ENSG00000179958.8	DCTPP1	1157	2160	0	1.83733
ENSG00000163584.17	RPL22L1	1620	3051	0	1.82469
ENSG00000186827.10	TNFRSF4	1876	3756	0	1.73644
ENSG00000099800.7	TIMM13	1454	3204	0	1.59813
ENSG00000186891.13	TNFRSF18	1266	2806	0	1.58974
ENSG00000116649.9	SRM	1834	4106	0	1.57524
ENSG00000198355.4	PIM3	1395	3331	0	1.48229
ENSG00000065911.11	MTHFD2	1594	3809	0	1.48122
ENSG00000165732.12	DDX21	1913	4608	0	1.46967
ENSG00000167085.11	PHB	1485	3807	0	1.37978
ENSG00000144381.16	HSPD1	1458	3741	0	1.37854
ENSG00000167088.10	SNRPD1	1681	4495	0	1.31897
ENSG00000100216.5	TOMM22	1498	4006	0	1.31885
ENSG00000126457.21	PRMT1	1579	4261	0	1.3058
ENSG00000145912.8	NHP2	1789	4847	0	1.30004
ENSG00000108561.8	C1QBP	1581	4389	0	1.26492
ENSG00000172115.8	CYCS	1987	5578	0	1.24882
ENSG00000099901.16	RANBP1	1834	5191	0	1.23696
ENSG00000119705.9	SLIRP	1653	4771	0	1.20877
ENSG00000132507.17	EIF5A	1896	5501	0	1.20124
ENSG00000115541.10	HSPE1	1918	5919	0	1.11223
ENSG00000115053.15	NCL	1881	5824	0	1.10747
ENSG00000169627.7	BOLA2B	2010	7088	0	0.919793
ENSG00000136810.12	TXN	2096	7428	0	0.912641
ENSG00000103257.8	SLC7A5	1032	1893	1.0874e-320	1.86274
ENSG00000185338.4	SOCS1	1547	4347	9.75794e-319	1.24743
ENSG00000153574.8	RPIA	1126	2283	1.082315e-318	1.71825
ENSG00000168209.4	DDIT4	1324	3178	1.082315e-318	1.47476
ENSG00000140379.7	BCL2A1	866	1324	3.59973655e-314	2.12551
ENSG00000166197.16	NOLC1	899	1442	6.592919657e-313	2.0563
ENSG00000135069.13	PSAT1	1038	1971	2.5288722686111e-310	1.81285
ENSG00000137265.14	IRF4	921	1547	6.86278e-307	1.98978
ENSG00000136997.15	MYC	1278	3051	4.85251e-305	1.48258
ENSG00000182004.12	SNRPE	1716	5557	2.35937e-297	1.04272
ENSG00000135446.16	CDK4	1028	2004	5.80296e-297	1.77493
ENSG00000158417.10	EIF5B	1688	5384	1.10074e-296	1.06461
ENSG00000163170.11	BOLA3	1065	2157	1.52628e-296	1.7198
ENSG00000110848.8	CD69	1540	4503	2.88615e-295	1.19002
ENSG00000118971.7	CCND2	1138	2476	3.79715e-295	1.61647
ENSG00000143256.4	PFDN2	1500	4285	3.28552e-294	1.22364
ENSG00000197451.10	HNRNPAB	1038	2077	3.29055e-291	1.73728
ENSG00000196449.3	YRDC	769	1107	7.38993e-290	2.21238
ENSG00000112081.16	SRSF3	1935	7181	2.20881e-289	0.846125
ENSG00000251062.1	CTD-2218G20.1	1709	5591	5.02023e-289	1.02802
ENSG00000107833.10	NPM3	1006	1963	1.45658e-288	1.77355
ENSG00000180817.11	PPA1	1592	4909	6.26638e-284	1.11339
ENSG00000166595.11	FAM96B	1690	5559	1.37222e-279	1.02017
ENSG00000232956.8	SNHG15	1182	2777	1.72499e-279	1.50568
ENSG00000172590.18	MRPL52	1449	4131	6.86643e-279	1.22654
ENSG00000104131.12	EIF3J	1404	3902	4.77017e-277	1.26331
ENSG00000100911.13	PSME2	1972	7622	2.12387e-275	0.787466
ENSG00000096384.19	HSP90AB1	2071	8459	2.6154e-275	0.707816
ENSG00000115875.18	SRSF7	1768	6122	6.44051e-275	0.946091
ENSG00000106628.10	POLD2	940	1791	1.11927e-272	1.80794
ENSG00000171314.8	PGAM1	1703	5719	6.90276e-272	0.990292
ENSG00000154582.16	TCEB1	1513	4559	3.14988e-271	1.14667
ENSG00000128050.8	PAICS	826	1378	4.07999e-271	1.99961
ENSG00000145779.7	TNFAIP8	1479	4377	7.51322e-270	1.17266
ENSG00000134809.8	TIMM10	1035	2192	8.3048e-270	1.65536
ENSG00000130810.19	PPAN	865	1532	3.57911e-268	1.91333
ENSG00000139343.10	SNRPF	1573	4949	2.64163e-267	1.08436
ENSG00000004478.7	FKBP4	848	1480	3.32189e-266	1.93452
ENSG00000169230.9	PRELID1	1831	6667	6.58972e-265	0.87357
ENSG00000164405.10	UQCRQ	1852	6820	8.1671e-265	0.857288
ENSG00000213585.10	VDAC1	1338	3661	5.28242e-264	1.28582
ENSG00000106105.13	GARS	1118	2594	1.12564e-263	1.52372
ENSG00000160818.16	GPATCH4	864	1556	9.66845e-263	1.88924
ENSG00000076604.14	TRAF4	755	1174	1.00431e-262	2.10109
ENSG00000067533.5	RRP15	859	1542	7.0194e-262	1.8939
ENSG00000113013.12	HSPA9	1143	2721	8.12597e-262	1.48666
ENSG00000142864.14	SERBP1	1814	6594	2.12697e-260	0.875997
ENSG00000088832.14	FKBP1A	1576	5034	2.61048e-260	1.06254
ENSG00000143977.13	SNRPG	2048	8428	2.89627e-260	0.697001
ENSG00000132341.11	RAN	2023	8217	6.46947e-260	0.715861
ENSG00000174749.5	C4orf32	813	1386	7.44749e-260	1.96838
ENSG00000120254.15	MTHFD1L	682	954	1.22832e-259	2.25376
ENSG00000141682.11	PMAIP1	1132	2695	2.30972e-258	1.48656
ENSG00000123975.4	CKS2	777	1268	2.70443e-258	2.03141
ENSG00000105185.11	PDCD5	1425	4181	6.30824e-258	1.18509
ENSG00000100906.10	NFKBIA	1815	6630	9.67242e-258	0.868937
ENSG00000159199.13	ATP5G1	1469	4430	1.02546e-257	1.1455
ENSG00000125977.6	EIF2S2	2004	8091	5.53731e-257	0.724541
ENSG00000137331.11	IER3	697	1015	5.51738e-256	2.19573
ENSG00000168394.10	TAP1	1536	4855	5.81726e-254	1.07768
ENSG00000163938.16	GNL3	1039	2311	7.26361e-254	1.58465
ENSG00000233559.1	AC016831.7	1292	3532	8.04601e-251	1.2871
ENSG00000261236.5	BOP1	683	993	1.61767e-250	2.19807
ENSG00000136718.9	IMP4	1070	2482	1.03958e-248	1.52408
ENSG00000080608.9	PUM3	835	1525	4.38539e-248	1.86901
ENSG00000095794.19	CREM	1261	3400	1.22042e-247	1.30701
ENSG00000105364.13	MRPL4	1001	2189	1.42867e-247	1.60915
ENSG00000132963.7	POMP	1831	6861	3.71654e-247	0.832189
ENSG00000106244.12	PDAP1	1298	3604	6.12407e-246	1.26467
ENSG00000125835.17	SNRPB	1672	5783	6.89318e-246	0.947733
ENSG00000102317.17	RBM3	1645	5617	4.44731e-245	0.966264
ENSG00000242485.5	MRPL20	1466	4531	5.12361e-245	1.11003
ENSG00000265241.6	RBM8A	1689	5940	1.37897e-241	0.923682
ENSG00000277972.1	CISD3	1026	2338	2.25388e-241	1.54973
ENSG00000123505.14	AMD1	1213	3222	5.99113e-240	1.3286
ENSG00000137692.11	DCUN1D5	792	1419	3.90278e-238	1.89667
ENSG00000141759.14	TXNL4A	1339	3889	4.45572e-238	1.19973
ENSG00000170515.13	PA2G4	1625	5564	6.42055e-238	0.962293
ENSG00000147669.10	POLR2K	1361	4024	2.59228e-236	1.17401
ENSG00000150753.11	CCT5	1086	2647	8.94992e-236	1.45264
ENSG00000124802.11	EEF1E1	979	2183	3.43586e-234	1.58104
ENSG00000163597.14	SNHG16	1115	2803	5.62294e-233	1.40805
ENSG00000004779.9	NDUFAB1	1370	4105	7.21477e-233	1.15477
ENSG00000177889.9	UBE2N	1433	4460	1.15544e-232	1.09997
ENSG00000198498.9	TMA16	750	1299	4.0583e-232	1.94554
ENSG00000164466.12	SFXN1	1298	3728	1.19184e-231	1.21586
ENSG00000242125.3	SNHG3	1336	3933	1.99462e-231	1.18027
ENSG00000138495.6	COX17	1714	6221	3.84527e-231	0.878197
ENSG00000273319.1	RP11-138A9.2	1370	4130	3.38558e-230	1.14601
ENSG00000165283.15	STOML2	1155	3017	4.40063e-230	1.35275
ENSG00000085231.13	AK6	957	2117	4.91489e-230	1.59255
ENSG00000120705.12	ETF1	789	1456	5.23191e-229	1.85406
ENSG00000130332.14	LSM7	1633	5718	2.71921e-228	0.92999
ENSG00000179091.4	CYC1	1200	3275	1.03927e-225	1.28952
ENSG00000119335.16	SET	2007	8504	2.48355e-224	0.654875
ENSG00000102898.11	NUTF2	1153	3065	5.8569e-223	1.32748
ENSG00000166562.8	SEC11C	1189	3246	1.28012e-222	1.28906
ENSG00000108953.16	YWHAE	1277	3699	1.58408e-222	1.2036
ENSG00000128626.11	MRPS12	1129	2957	6.65955e-222	1.34889
ENSG00000132432.13	SEC61G	1799	6929	4.95658e-221	0.792524
ENSG00000100138.13	SNU13	1789	6859	6.77101e-221	0.799131
ENSG00000224877.3	C17orf89	1172	3177	9.20015e-221	1.29928
ENSG00000271204.1	RP11-138A9.1	1371	4227	1.34243e-220	1.11357
ENSG00000181788.3	SIAH2	1036	2537	8.76467e-220	1.44588
ENSG00000160256.12	FAM207A	741	1330	1.07243e-219	1.8941
ENSG00000149136.8	SSRP1	1068	2687	1.82749e-219	1.40689
ENSG00000101361.14	NOP56	1081	2756	2.01023e-218	1.38777
ENSG00000161547.14	SRSF2	1709	6332	2.48591e-218	0.848467
ENSG00000163882.9	POLR2H	890	1918	1.2229e-217	1.63025
ENSG00000166226.12	CCT2	1179	3247	1.20206e-216	1.27643
ENSG00000167775.10	CD320	813	1618	2.46119e-216	1.74509
ENSG00000080824.18	HSP90AA1	1917	7871	2.4906e-216	0.700279
ENSG00000116560.10	SFPQ	1395	4408	6.14864e-216	1.07812
ENSG00000173457.10	PPP1R14B	1163	3178	2.22852e-215	1.28771
ENSG00000173674.10	EIF1AX	1255	3657	1.94972e-214	1.195
ENSG00000137288.9	UQCC2	1089	2828	3.82934e-214	1.3612
ENSG00000225921.6	NOL7	1367	4276	2.54717e-213	1.09273
ENSG00000146731.10	CCT6A	1201	3398	4.04424e-212	1.23753
ENSG00000114541.14	FRMD4B	693	1210	8.74529e-210	1.9339
ENSG00000104856.13	RELB	1117	3000	1.2381e-209	1.31264
ENSG00000105677.11	TMEM147	1299	3942	4.0957e-209	1.13645
ENSG00000134802.17	SLC43A3	572	816	4.29055e-209	2.22542
ENSG00000198225.5	FKBP1C	795	1592	6.34948e-209	1.73616
ENSG00000180992.6	MRPL14	1202	3432	6.74144e-209	1.22436
ENSG00000114767.6	RRP9	589	871	1.89712e-208	2.17357
ENSG00000130826.15	DKC1	892	1988	2.61851e-208	1.58177
ENSG00000182307.12	C8orf33	793	1596	5.94532e-207	1.72891
ENSG00000182199.10	SHMT2	869	1906	3.23374e-206	1.60486
ENSG00000145907.14	G3BP1	1148	3183	3.82741e-206	1.26671
ENSG00000105281.12	SLC1A5	865	1891	5.50582e-206	1.6096
ENSG00000214026.10	MRPL23	1051	2719	2.40614e-205	1.36666
ENSG00000187193.8	MT1X	950	2260	3.8678e-205	1.48765
ENSG00000109534.16	GAR1	644	1066	9.38194e-205	2.0109
ENSG00000156127.6	BATF	1447	4841	3.02921e-203	0.995736
ENSG00000111786.8	SRSF9	1656	6159	1.27596e-202	0.842983
ENSG00000143621.16	ILF2	1208	3521	1.46883e-202	1.19461
ENSG00000136950.13	ARPC5L	1223	3600	1.75219e-202	1.1804
ENSG00000089048.14	ESF1	878	1971	3.73827e-202	1.57134
ENSG00000134308.13	YWHAQ	1702	6485	2.72505e-201	0.808101
ENSG00000204392.10	LSM2	1154	3262	1.24194e-200	1.23886
ENSG00000160072.19	ATAD3B	506	656	4.28911e-200	2.36342
ENSG00000108106.13	UBE2S	682	1221	4.48191e-200	1.89776
ENSG00000197498.12	RPF2	716	1345	6.53716e-200	1.8284
ENSG00000109519.12	GRPEL1	862	1920	8.42739e-200	1.58263
ENSG00000177556.11	ATOX1	962	2366	4.0992e-198	1.43963
ENSG00000107937.18	GTPBP4	818	1765	7.7104e-196	1.62848
ENSG00000173465.7	SSSCA1	828	1811	4.64925e-195	1.60889
ENSG00000123136.14	DDX39A	1091	3010	1.17395e-193	1.27386
ENSG00000106803.9	SEC61B	1745	6882	2.91218e-193	0.758375
ENSG00000120992.17	LYPLA1	1019	2667	2.96055e-193	1.34991
ENSG00000004455.16	AK2	771	1594	3.5632e-193	1.69013
ENSG00000187051.8	RPS19BP1	1308	4159	2.57561e-192	1.0691
ENSG00000013306.15	SLC25A39	960	2403	3.67422e-192	1.41425
ENSG00000226976.3	COX6A1P2	1555	5628	4.50755e-192	0.882268
ENSG00000023734.10	STRAP	1124	3191	9.11552e-192	1.23261
ENSG00000258645.2	HSPE1P2	527	749	1.06562e-191	2.23081
ENSG00000143333.6	RGS16	541	795	7.14559e-191	2.18265
ENSG00000101166.15	PRELID3B	933	2293	1.15314e-190	1.44069
ENSG00000005022.5	SLC25A5	1601	5942	1.71486e-190	0.846001
ENSG00000150779.11	TIMM8B	994	2574	2.43802e-190	1.36528
ENSG00000134440.11	NARS	998	2594	3.54939e-190	1.35991
ENSG00000124193.14	SRSF6	1125	3212	5.00552e-190	1.22443
ENSG00000182117.5	NOP10	1811	7402	9.62831e-190	0.706847
ENSG00000100632.10	ERH	1693	6577	8.84569e-189	0.780128
ENSG00000273604.1	C17orf96	354	310	4.82505e-188	2.92946
ENSG00000178896.6	EXOSC4	607	1023	1.09872e-187	1.98494
ENSG00000134375.10	TIMM17A	778	1658	1.76731e-187	1.64637
ENSG00000189306.10	RRP7A	995	2604	2.86703e-187	1.35002
ENSG00000213523.9	SRA1	783	1680	3.45963e-187	1.6366
ENSG00000179271.2	GADD45GIP1	1690	6583	1.1531e-186	0.776254
ENSG00000137309.19	HMGA1	1147	3357	1.77142e-186	1.18867
ENSG00000070423.17	RNF126	985	2570	9.84092e-186	1.3544
ENSG00000179041.3	RRS1	765	1618	1.23752e-185	1.6573
ENSG00000154723.12	ATP5J	1669	6456	2.16668e-185	0.786319
ENSG00000106028.10	SSBP1	1531	5556	2.32448e-185	0.878404
ENSG00000215021.8	PHB2	1086	3060	2.56833e-185	1.24347
ENSG00000007080.10	CCDC124	935	2346	4.94951e-185	1.41081
ENSG00000071626.16	DAZAP1	1036	2821	1.10878e-184	1.29279
ENSG00000277791.4	PSMB3	1606	6046	1.23814e-184	0.825467
ENSG00000145050.15	MANF	1235	3845	5.71428e-184	1.0995
ENSG00000174851.14	YIF1A	953	2438	8.76639e-184	1.38283
ENSG00000114686.8	MRPL3	863	2040	1.97983e-183	1.49684
ENSG00000120963.11	ZNF706	1319	4330	5.45509e-182	1.02305
ENSG00000092199.17	HNRNPC	1643	6327	9.99351e-182	0.792787
ENSG00000116161.17	CACYBP	1119	3260	1.24977e-181	1.19531
ENSG00000108829.9	LRRC59	684	1334	6.4679e-181	1.77429
ENSG00000171612.6	SLC25A33	522	778	6.72164e-181	2.16226
ENSG00000126602.10	TRAP1	570	933	1.235e-180	2.02706
ENSG00000129235.10	TXNDC17	965	2523	3.46698e-180	1.35144
ENSG00000116288.12	PARK7	1748	7072	4.26636e-180	0.721563
ENSG00000129084.17	PSMA1	1495	5402	1.99472e-179	0.884628
ENSG00000091527.15	CDV3	979	2595	2.068e-179	1.33162
ENSG00000205581.10	HMGN1	1785	7354	7.03001e-179	0.695371
ENSG00000130706.12	ADRM1	1220	3819	1.29465e-178	1.09166
ENSG00000035141.7	FAM136A	697	1399	3.00962e-178	1.73281
ENSG00000197785.13	ATAD3A	473	642	3.91695e-178	2.29724
ENSG00000143575.14	HAX1	1290	4210	5.20289e-178	1.03153
ENSG00000196776.14	CD47	1551	5773	6.50134e-178	0.841854
ENSG00000163468.14	CCT3	1221	3838	2.64963e-177	1.08568
ENSG00000115946.7	PNO1	581	987	4.39773e-177	1.97346
ENSG00000198931.10	APRT	1997	9037	5.77866e-177	0.559966
ENSG00000100804.18	PSMB5	957	2515	1.04892e-176	1.34401
ENSG00000181924.6	COA4	842	2000	1.32508e-176	1.48987
ENSG00000242372.6	EIF6	1186	3658	1.40725e-176	1.11302
ENSG00000111669.14	TPI1	2162	10565	3.32822e-176	0.449122
ENSG00000144867.11	SRPRB	695	1407	1.10678e-175	1.72044
ENSG00000019582.14	CD74	1780	7364	2.08279e-175	0.689364
ENSG00000102030.15	NAA10	1069	3067	2.14055e-175	1.21741
ENSG00000173418.11	NAA20	906	2293	2.93524e-175	1.39832
ENSG00000126067.11	PSMB2	1142	3445	9.09883e-175	1.14503
ENSG00000152795.17	HNRNPDL	1857	7947	1.19575e-174	0.64054
ENSG00000102245.7	CD40LG	670	1320	2.22831e-174	1.75967
ENSG00000115233.11	PSMD14	804	1856	3.69342e-174	1.53105
ENSG00000054148.17	PHPT1	1134	3410	4.10361e-174	1.14962
ENSG00000105821.14	DNAJC2	714	1492	7.23292e-174	1.67472
ENSG00000134453.15	RBM17	1155	3525	1.45781e-173	1.12825
ENSG00000120438.11	TCP1	1019	2838	1.58936e-173	1.26026
ENSG00000175756.13	AURKAIP1	1410	4955	1.626e-173	0.924786
ENSG00000115484.14	CCT4	1137	3448	7.30395e-172	1.13745
ENSG00000134248.13	LAMTOR5	1493	5494	7.74225e-171	0.858333
ENSG00000155115.6	GTF3C6	1050	3016	9.44653e-171	1.21573
ENSG00000228300.13	C19orf24	1167	3620	1.89801e-170	1.10479
ENSG00000123131.12	PRDX4	733	1590	2.15965e-170	1.62083
ENSG00000179262.9	RAD23A	1456	5271	2.30446e-170	0.88191
ENSG00000134001.12	EIF2S1	819	1949	3.47283e-170	1.48718
ENSG00000100410.7	PHF5A	872	2184	8.15628e-170	1.4134
ENSG00000106153.12	CHCHD2	2140	10435	8.57663e-170	0.452228
ENSG00000123545.5	NDUFAF4	726	1567	1.22421e-169	1.62801
ENSG00000155438.11	NIFK	893	2280	1.27659e-169	1.38567
ENSG00000124562.9	SNRPC	1117	3368	1.69859e-169	1.14571
ENSG00000117450.13	PRDX1	1656	6579	5.40926e-169	0.74781
ENSG00000136261.14	BZW2	594	1075	1.00458e-168	1.88217
ENSG00000182481.8	KPNA2	571	995	1.03465e-168	1.93677
ENSG00000172301.10	COPRS	528	853	2.61511e-168	2.04597
ENSG00000205250.8	E2F4	861	2149	4.58124e-168	1.4184
ENSG00000108424.9	KPNB1	1128	3440	5.11503e-168	1.12933
ENSG00000205937.11	RNPS1	1360	4727	9.72787e-168	0.940658
ENSG00000117410.13	ATP6V0B	1167	3649	1.14827e-167	1.09328
ENSG00000101220.17	C20orf27	664	1340	2.69387e-167	1.725
ENSG00000115415.18	STAT1	1245	4080	5.54302e-167	1.02555
ENSG00000172366.19	FAM195A	754	1703	2.1949e-166	1.56253
ENSG00000123685.8	BATF3	709	1521	2.32955e-166	1.63681
ENSG00000128272.14	ATF4	1356	4720	2.42553e-166	0.938546
ENSG00000197345.12	MRPL21	900	2341	4.14086e-166	1.35885
ENSG00000106355.9	LSM5	1348	4676	4.16796e-166	0.943522
ENSG00000072274.12	TFRC	525	854	5.19512e-166	2.03606
ENSG00000213553.4	RPLP0P6	906	2370	6.13582e-166	1.35067
ENSG00000175768.12	TOMM5	538	898	8.77619e-166	1.99887
ENSG00000154518.9	ATP5G3	1632	6463	1.64034e-165	0.752413
ENSG00000162385.10	MAGOH	1208	3894	2.10767e-165	1.04934
ENSG00000145494.11	NDUFS6	1274	4261	2.70687e-165	0.996149
ENSG00000132661.3	NXT1	940	2534	2.91922e-165	1.30729
ENSG00000169288.17	MRPL1	744	1671	4.27612e-165	1.57064
ENSG00000105202.7	FBL	1370	4819	6.01365e-165	0.923418
ENSG00000151247.12	EIF4E	1105	3352	6.20315e-165	1.137
ENSG00000179218.13	CALR	1562	6011	1.00892e-164	0.793765
ENSG00000175334.7	BANF1	1171	3702	1.12544e-164	1.07741
ENSG00000178741.11	COX5A	1427	5166	1.693e-164	0.881914
ENSG00000101182.14	PSMA7	2097	10105	4.24858e-164	0.469305
ENSG00000204574.12	ABCF1	950	2594	7.99882e-164	1.2888
ENSG00000158042.8	MRPL17	694	1483	4.05485e-163	1.64247
ENSG00000135698.9	MPHOSPH6	619	1198	7.33664e-163	1.78536
ENSG00000127922.9	SHFM1	1371	4850	7.41304e-163	0.91522
ENSG00000171421.12	MRPL36	970	2699	8.88608e-163	1.26161
ENSG00000160214.12	RRP1	582	1065	9.89891e-163	1.86621
ENSG00000175701.10	LINC00116	1000	2846	1.24994e-162	1.22904
ENSG00000143543.14	JTB	1655	6667	6.42129e-162	0.72777
ENSG00000100591.7	AHSA1	817	2004	6.78764e-162	1.4435
ENSG00000167460.14	TPM4	1057	3137	6.93899e-162	1.16857
ENSG00000197728.9	RPS26	2242	11634	7.42643e-162	0.362487
ENSG00000173436.13	MINOS1	1327	4608	1.62134e-161	0.942004
ENSG00000114503.10	NCBP2	907	2419	9.03902e-161	1.32274
ENSG00000166582.9	CENPV	422	561	1.11664e-160	2.32722
ENSG00000060138.12	YBX3	668	1398	1.61936e-160	1.67253
ENSG00000125445.10	MRPS7	978	2760	2.32216e-160	1.24121
ENSG00000106245.9	BUD31	1144	3604	2.3586e-160	1.08246
ENSG00000168439.16	STIP1	888	2335	2.46385e-160	1.34319
ENSG00000109332.19	UBE2D3	1973	9076	5.18093e-160	0.53631
ENSG00000134333.13	LDHA	2057	9802	8.21642e-160	0.485442
ENSG00000132768.13	DPH2	454	659	1.36058e-159	2.20039
ENSG00000108671.9	PSMD11	824	2054	1.83152e-159	1.42026
ENSG00000123009.4	NME2P1	486	762	1.07584e-158	2.08914
ENSG00000108639.7	SYNGR2	831	2095	3.22216e-158	1.40395
ENSG00000122873.11	CISD1	723	1641	3.94637e-157	1.55547
ENSG00000125870.10	SNRPB2	1513	5796	4.74116e-157	0.80033
ENSG00000181610.12	MRPS23	793	1945	4.42944e-156	1.4436
ENSG00000103342.12	GSPT1	987	2852	2.74047e-155	1.20712
ENSG00000113460.12	BRIX1	826	2097	3.06206e-155	1.39386
ENSG00000196365.11	LONP1	539	957	8.96223e-155	1.90974
ENSG00000128228.4	SDF2L1	1095	3405	9.01903e-155	1.10125
ENSG00000074800.13	ENO1	2216	11448	4.13522e-154	0.36891
ENSG00000140307.10	GTF2A2	1075	3314	1.56397e-153	1.11374
ENSG00000159210.9	SNF8	1043	3153	3.26799e-153	1.14199
ENSG00000174917.8	C19orf70	1427	5311	5.8013e-153	0.841978
ENSG00000168003.16	SLC3A2	1309	4606	5.85974e-153	0.922927
ENSG00000164346.9	NSA2	1250	4270	8.89466e-153	0.965668
ENSG00000169976.6	SF3B5	1331	4738	1.12092e-152	0.906208
ENSG00000168701.18	TMEM208	823	2107	2.08064e-152	1.38175
ENSG00000069849.10	ATP1B3	1038	3136	2.17388e-152	1.14286
ENSG00000114738.10	MAPKAPK3	616	1251	3.48947e-152	1.7159
ENSG00000184277.12	TM2D3	762	1842	4.00606e-152	1.46457
ENSG00000164163.10	ABCE1	777	1907	4.38698e-152	1.44266
ENSG00000183617.4	MRPL54	1003	2965	7.41456e-152	1.17427
ENSG00000167553.14	TUBA1C	994	2923	1.43628e-151	1.18184
ENSG00000104980.7	TIMM44	761	1844	2.58995e-151	1.46111
ENSG00000025708.13	TYMP	1239	4233	1.18142e-150	0.965472
ENSG00000090273.13	NUDC	1198	4005	1.4083e-150	0.996802
ENSG00000111845.4	PAK1IP1	551	1022	1.56828e-150	1.84671
ENSG00000225178.5	RPSAP58	952	2728	2.22465e-150	1.21917
ENSG00000164167.9	LSM6	1164	3821	2.29563e-150	1.02312
ENSG00000113407.13	TARS	917	2562	4.21791e-150	1.2557
ENSG00000126749.14	EMG1	797	2013	8.58592e-150	1.40128
ENSG00000120533.12	ENY2	1166	3840	1.19208e-149	1.01844
ENSG00000186298.11	PPP1CC	1168	3854	2.22976e-149	1.01566
ENSG00000168884.14	TNIP2	1034	3147	2.41689e-149	1.13224
ENSG00000198900.5	TOP1	783	1957	4.20803e-149	1.41642
ENSG00000041357.15	PSMA4	1399	5196	1.27226e-148	0.844971
ENSG00000088205.12	DDX18	1421	5331	1.36208e-148	0.830476
ENSG00000034677.11	RNF19A	696	1594	3.24045e-148	1.54248
ENSG00000115128.6	SF3B6	1369	5020	3.32471e-148	0.863411
ENSG00000116898.11	MRPS15	908	2539	5.75296e-148	1.25448
ENSG00000055044.10	NOP58	1007	3028	1.33097e-147	1.14967
ENSG00000185651.14	UBE2L3	1256	4368	1.94783e-147	0.93984
ENSG00000111775.2	COX6A1	1910	8750	2.20057e-147	0.542266
ENSG00000074842.7	MYDGF	1016	3082	8.92681e-147	1.13701
ENSG00000167747.13	C19orf48	522	945	5.99253e-146	1.88171
ENSG00000110321.15	EIF4G2	1567	6300	1.02608e-145	0.730629
ENSG00000111142.13	METAP2	1094	3504	4.04242e-145	1.05859
ENSG00000160124.9	CCDC58	480	808	8.30325e-145	1.98666
ENSG00000214113.10	LYRM4	694	1611	9.26972e-145	1.52303
ENSG00000104979.8	C19orf53	1799	7937	1.00088e-144	0.596577
ENSG00000065268.10	WDR18	692	1605	1.88556e-144	1.52425
ENSG00000173915.12	USMG5	1963	9226	2.73787e-144	0.505331
ENSG00000174547.13	MRPL11	861	2353	4.2188e-144	1.28756
ENSG00000142507.9	PSMB6	1357	5001	4.33894e-144	0.85618
ENSG00000178057.14	NDUFAF3	1245	4352	1.33216e-143	0.932443
ENSG00000198843.12	SELT	1354	4993	2.55809e-143	0.855297
ENSG00000065548.17	ZC3H15	1110	3610	2.93755e-143	1.03654
ENSG00000137876.9	RSL24D1	1896	8702	3.27285e-143	0.539588
ENSG00000147274.14	RBMX	1688	7163	6.51854e-143	0.652727
ENSG00000227057.7	WDR46	732	1786	7.98881e-143	1.45116
ENSG00000086758.15	HUWE1	718	1727	9.85601e-143	1.47176
ENSG00000099341.11	PSMD8	1340	4922	2.42167e-142	0.860964
ENSG00000135624.15	CCT7	1085	3488	2.81624e-142	1.05327
ENSG00000131876.16	SNRPA1	990	3002	8.3518e-142	1.13755
ENSG00000067955.13	CBFB	900	2561	1.34447e-141	1.22927
ENSG00000122877.13	EGR2	360	458	2.52004e-141	2.39063
ENSG00000136938.8	ANP32B	1566	6356	2.73483e-141	0.716941
ENSG00000135316.17	SYNCRIP	779	2004	2.81147e-141	1.37479
ENSG00000136450.12	SRSF1	853	2346	8.72906e-141	1.27839
ENSG00000171202.6	TMEM126A	805	2129	2.50626e-140	1.33486
ENSG00000117877.10	CD3EAP	320	357	3.93868e-140	2.58012
ENSG00000131467.10	PSME3	562	1123	4.47504e-140	1.73926
ENSG00000125995.15	ROMO1	1350	5013	5.83455e-140	0.845261
ENSG00000110104.11	CCDC86	346	425	6.43723e-140	2.44129
ENSG00000146386.7	ABRACL	1438	5560	2.25411e-139	0.786955
ENSG00000112695.11	COX7A2	2066	10192	4.30384e-139	0.435451
ENSG00000227755.1	AP000344.4	369	492	7.46563e-139	2.32294
ENSG00000196305.17	IARS	749	1892	7.99781e-139	1.4011
ENSG00000184182.18	UBE2F	676	1582	1.24891e-138	1.51132
ENSG00000136908.17	DPM2	657	1504	1.3371e-138	1.54314
ENSG00000172172.7	MRPL13	708	1719	2.61844e-138	1.45823
ENSG00000110172.11	CHORDC1	694	1662	5.19931e-138	1.47806
ENSG00000188529.14	SRSF10	1079	3506	7.43266e-138	1.03784
ENSG00000145860.11	RNF145	1179	4052	1.03911e-137	0.956906
ENSG00000169689.14	STRA13	784	2057	1.05382e-137	1.34636
ENSG00000155368.16	DBI	1562	6383	1.42916e-137	0.707136
ENSG00000189043.9	NDUFA4	1930	9060	1.47517e-137	0.507066
ENSG00000082153.17	BZW1	1341	4994	2.55611e-137	0.841089
ENSG00000111639.7	MRPL51	1280	4634	3.01079e-137	0.881862
ENSG00000267679.1	EIF5AP2	398	583	3.10185e-137	2.18725
ENSG00000174021.10	GNG5	1473	5811	3.39095e-137	0.757947
ENSG00000108064.10	TFAM	645	1466	4.16043e-137	1.55346
ENSG00000104522.15	TSTA3	809	2176	4.30803e-137	1.31051
ENSG00000125901.5	MRPS26	788	2081	5.00155e-137	1.33697
ENSG00000100567.12	PSMA3	1180	4066	5.00976e-137	0.953153
ENSG00000003402.19	CFLAR	1129	3785	5.23873e-137	0.992728
ENSG00000147684.7	NDUFB9	1426	5524	1.45532e-136	0.784237
ENSG00000103035.10	PSMD7	1017	3202	5.38368e-136	1.08332
ENSG00000175606.10	TMEM70	721	1794	6.51324e-136	1.42287
ENSG00000198176.12	TFDP1	574	1195	7.90721e-136	1.68009
ENSG00000110958.15	PTGES3	1661	7080	8.10181e-136	0.646279
ENSG00000179115.10	FARSA	698	1698	1.40521e-135	1.45544
ENSG00000276345.1	AC004556.1	516	984	3.50773e-135	1.80669
ENSG00000225131.2	PSME2P2	637	1448	4.13555e-135	1.55328
ENSG00000162980.16	ARL5A	971	2977	4.56142e-135	1.12166
ENSG00000141522.11	ARHGDIA	1515	6112	5.15862e-135	0.725649
ENSG00000126953.5	TIMM8A	406	617	5.53616e-135	2.13419
ENSG00000117448.13	AKR1A1	869	2477	6.22972e-135	1.22681
ENSG00000250479.8	CHCHD10	980	3029	1.80317e-134	1.10999
ENSG00000125735.10	TNFSF14	553	1125	2.41897e-134	1.7134
ENSG00000111832.12	RWDD1	1451	5712	2.45335e-134	0.761028
ENSG00000183741.11	CBX6	1301	4796	2.66988e-134	0.855765
ENSG00000044574.7	HSPA5	1019	3232	3.19635e-134	1.0727
ENSG00000177494.5	ZBED2	332	407	3.24656e-134	2.44413
ENSG00000253626.3	EIF5AL1	392	578	3.94376e-134	2.17776
ENSG00000072506.12	HSD17B10	898	2627	6.67031e-134	1.18935
ENSG00000109971.13	HSPA8	1961	9375	1.35834e-133	0.480747
ENSG00000090266.12	NDUFB2	1688	7304	1.70773e-133	0.624604
ENSG00000108010.11	GLRX3	822	2272	3.57037e-133	1.27122
ENSG00000143106.12	PSMA5	1236	4432	3.77518e-133	0.895697
ENSG00000171208.9	NETO2	329	403	4.88856e-133	2.44528
ENSG00000113387.11	SUB1	2143	11008	6.14811e-133	0.377127
ENSG00000189159.15	HN1	988	3091	1.60732e-132	1.09249
ENSG00000008018.8	PSMB1	1597	6703	9.57054e-132	0.668533
ENSG00000071462.11	WBSCR22	815	2253	1.02331e-131	1.271
ENSG00000120675.5	DNAJC15	833	2342	3.238e-131	1.24662
ENSG00000131174.4	COX7B	1726	7610	3.61814e-131	0.597512
ENSG00000134697.12	GNL2	528	1052	4.14957e-131	1.74345
ENSG00000090621.13	PABPC4	1040	3377	4.20591e-131	1.03882
ENSG00000063241.7	ISOC2	473	856	5.67223e-131	1.88221
ENSG00000007264.13	MATK	441	748	6.58502e-131	1.97572
ENSG00000173141.4	MRPL57	1299	4836	2.03378e-130	0.841563
ENSG00000100028.11	SNRPD3	927	2808	3.49622e-130	1.13907
ENSG00000232346.1	SC22CB-1E7.1	1156	4017	3.6797e-130	0.940999
ENSG00000177192.13	PUS1	441	753	6.51302e-130	1.9661
ENSG00000187735.12	TCEA1	1237	4480	6.79084e-130	0.881323
ENSG00000114737.15	CISH	927	2812	8.33692e-130	1.13702
ENSG00000146701.11	MDH2	1061	3505	1.14335e-129	1.01399
ENSG00000071994.10	PDCD2	1002	3196	1.47233e-129	1.06459
ENSG00000243449.6	C4orf48	1214	4354	2.0426e-129	0.895403
ENSG00000120686.11	UFM1	853	2458	4.63909e-129	1.21111
ENSG00000136522.13	MRPL47	835	2379	2.29972e-128	1.22747
ENSG00000172336.4	POP7	646	1536	2.77107e-128	1.4884
ENSG00000211450.9	C11orf31	1119	3836	2.97907e-128	0.960583
ENSG00000241468.7	ATP5J2	1712	7559	5.26187e-128	0.595463
ENSG00000133316.15	WDR74	726	1884	8.6415e-128	1.36222
ENSG00000099795.6	NDUFB7	1422	5625	1.19172e-127	0.754044
ENSG00000147649.9	MTDH	1452	5816	1.54831e-127	0.73599
ENSG00000150347.14	ARID5B	1218	4402	1.71028e-127	0.884331
ENSG00000100764.13	PSMC1	988	3147	1.77704e-127	1.06658
ENSG00000099985.3	OSM	347	473	2.14596e-127	2.29107
ENSG00000166136.15	NDUFB8	1671	7279	2.29405e-127	0.614948
ENSG00000158050.4	DUSP2	868	2548	2.70914e-127	1.18438
ENSG00000131507.10	NDFIP1	1318	4993	3.1619e-127	0.81642
ENSG00000171490.12	RSL1D1	1380	5373	5.10156e-127	0.776916
ENSG00000165916.8	PSMC3	985	3138	6.64977e-127	1.06633
ENSG00000169714.16	CNBP	1604	6824	6.64977e-127	0.649033
ENSG00000188976.10	NOC2L	727	1897	8.27218e-127	1.35428
ENSG00000267458.1	CTC-425F1.4	598	1352	1.25167e-126	1.5611
ENSG00000177700.5	POLR2L	1900	8994	1.42723e-126	0.495013
ENSG00000074935.13	TUBE1	500	978	2.1457e-126	1.77007
ENSG00000204356.11	NELFE	844	2444	3.9019e-126	1.20405
ENSG00000212664.5	RP11-592N21.1	1485	6048	3.90998e-126	0.711981
ENSG00000265354.3	TIMM23	437	760	6.16858e-126	1.93961
ENSG00000156261.12	CCT8	1078	3642	7.49613e-126	0.981602
ENSG00000130731.15	C16orf13	1107	3803	1.33201e-125	0.957493
ENSG00000105197.10	TIMM50	560	1209	1.33418e-125	1.62766
ENSG00000106591.3	MRPL32	777	2137	2.6532e-125	1.27838
ENSG00000084207.15	GSTP1	1705	7556	4.9576e-125	0.590125
ENSG00000085415.15	SEH1L	433	752	6.90546e-125	1.94161
ENSG00000139675.11	HNRNPA1L2	1566	6604	1.49925e-124	0.66172
ENSG00000099817.11	POLR2E	927	2871	2.57871e-124	1.10706
ENSG00000238103.4	RPL9P7	579	1294	3.9737e-124	1.57777
ENSG00000226380.7	AC058791.1	408	674	5.37188e-124	2.0138
ENSG00000006625.17	GGCT	554	1198	8.60712e-124	1.62531
ENSG00000198860.11	TSEN15	651	1594	1.37343e-123	1.44605
ENSG00000165637.13	VDAC2	1096	3768	1.43181e-123	0.956425
ENSG00000143870.12	PDIA6	1066	3607	2.10813e-123	0.979384
ENSG00000143851.15	PTPN7	1144	4037	2.65776e-123	0.91878
ENSG00000120699.12	EXOSC8	728	1934	3.9963e-123	1.3284
ENSG00000162613.16	FUBP1	774	2144	4.384e-123	1.26808
ENSG00000037241.7	RPL26L1	607	1416	6.60382e-123	1.51592
ENSG00000230989.6	HSBP1	768	2120	1.08528e-122	1.27309
ENSG00000130520.10	LSM4	1089	3745	2.40145e-122	0.956014
ENSG00000224578.4	HNRNPA1P48	1883	8932	3.86785e-122	0.492026
ENSG00000078808.16	SDF4	902	2771	5.48838e-122	1.11877
ENSG00000070669.16	ASNS	561	1238	5.66659e-122	1.59604
ENSG00000176731.11	C8orf59	1058	3584	9.32189e-122	0.977745
ENSG00000074695.5	LMAN1	696	1808	2.8666e-121	1.36074
ENSG00000234354.3	RPS26P47	989	3233	1.84925e-120	1.02914
ENSG00000171552.12	BCL2L1	590	1365	1.8517e-120	1.52786
ENSG00000167721.10	TSR1	434	779	2.05971e-120	1.89405
ENSG00000065978.17	YBX1	2254	12381	2.10031e-120	0.280408
ENSG00000173660.11	UQCRH	1729	7805	3.03996e-120	0.563515
ENSG00000150316.11	CWC15	941	2988	3.49058e-120	1.07106
ENSG00000141101.12	NOB1	683	1762	5.56074e-120	1.37072
ENSG00000123992.18	DNPEP	744	2037	8.71995e-120	1.2849
ENSG00000174695.9	TMEM167A	845	2514	9.5258e-120	1.16501
ENSG00000109471.4	IL2	332	460	1.1179e-119	2.26753
ENSG00000164032.11	H2AFZ	1870	8874	1.72341e-119	0.49143
ENSG00000175792.11	RUVBL1	496	1007	2.71551e-119	1.71632
ENSG00000109917.10	ZPR1	629	1537	4.13374e-119	1.44899
ENSG00000108509.20	CAMTA2	524	1114	4.32614e-119	1.64987
ENSG00000143774.16	GUK1	1797	8326	5.95154e-119	0.525943
ENSG00000171456.16	ASXL1	644	1606	1.85275e-118	1.41964
ENSG00000178952.8	TUFM	1354	5338	2.25923e-118	0.758904
ENSG00000112578.9	BYSL	355	535	5.32476e-118	2.14626
ENSG00000235363.1	SNRPGP10	489	992	1.50226e-117	1.71747
ENSG00000161179.13	YDJC	680	1771	1.98416e-117	1.35702
ENSG00000051108.14	HERPUD1	1359	5383	2.08039e-117	0.752111
ENSG00000143727.15	ACP1	975	3197	2.58159e-117	1.02473
ENSG00000140968.10	IRF8	233	215	2.69609e-117	2.85397
ENSG00000118939.17	UCHL3	427	772	2.78475e-117	1.88361
ENSG00000204220.9	PFDN6	803	2339	4.26362e-117	1.19556
ENSG00000133773.11	CCDC59	861	2621	4.79971e-117	1.13194
ENSG00000128342.4	LIF	196	141	5.70381e-117	3.21313
ENSG00000196976.6	LAGE3	845	2544	6.72149e-117	1.1479
ENSG00000086598.10	TMED2	1397	5629	9.26158e-117	0.727429
ENSG00000156675.15	RAB11FIP1	572	1320	1.02328e-116	1.53153
ENSG00000113648.16	H2AFY	878	2709	1.05489e-116	1.11251
ENSG00000114023.15	FAM162A	889	2764	1.06525e-116	1.10147
ENSG00000122565.18	CBX3	1535	6522	1.45324e-116	0.6509
ENSG00000084623.11	EIF3I	1203	4463	1.50496e-116	0.846599
ENSG00000184840.11	TMED9	1152	4172	1.82013e-116	0.881378
ENSG00000134107.4	BHLHE40	632	1572	2.22413e-116	1.42337
ENSG00000012061.15	ERCC1	590	1398	3.9756e-116	1.4934
ENSG00000106682.14	EIF4H	976	3223	1.40165e-115	1.01452
ENSG00000138385.15	SSB	1187	4386	1.96352e-115	0.85239
ENSG00000172785.18	CBWD1	639	1612	3.5889e-115	1.40301
ENSG00000104852.14	SNRNP70	895	2812	4.21417e-115	1.08634
ENSG00000106615.9	RHEB	963	3164	7.90688e-115	1.02183
ENSG00000148803.11	FUOM	528	1160	1.22078e-114	1.60246
ENSG00000182154.7	MRPL41	1237	4690	1.62532e-114	0.815234
ENSG00000182180.13	MRPS16	811	2405	2.02197e-114	1.16971
ENSG00000125912.10	NCLN	427	789	3.28386e-114	1.85219
ENSG00000106588.10	PSMA2	1273	4913	7.37569e-114	0.789604
ENSG00000106211.8	HSPB1	971	3218	8.08842e-114	1.00935
ENSG00000215788.9	TNFRSF25	872	2711	8.13945e-114	1.10155
ENSG00000037897.16	METTL1	320	449	1.03734e-113	2.24933
ENSG00000124831.18	LRRFIP1	1444	5975	1.27043e-113	0.689108
ENSG00000100644.16	HIF1A	932	3018	1.37513e-113	1.04279
ENSG00000161980.5	POLR3K	627	1574	1.4377e-113	1.41008
ENSG00000075426.11	FOSL2	426	790	2.04571e-113	1.84698
ENSG00000137547.8	MRPL15	529	1174	3.2492e-113	1.58788
ENSG00000113811.10	SELK	1346	5368	4.66985e-113	0.74227
ENSG00000138442.9	WDR12	365	589	5.87412e-113	2.0476
ENSG00000165527.6	ARF6	1872	9000	6.58672e-113	0.472631
ENSG00000115009.11	CCL20	384	651	7.9693e-113	1.97642
ENSG00000136527.17	TRA2B	1130	4098	9.77823e-113	0.879379
ENSG00000116030.16	SUMO1	1487	6268	1.13513e-112	0.662376
ENSG00000127774.6	EMC6	921	2974	1.60926e-112	1.04684
ENSG00000184983.9	NDUFA6	1180	4387	1.83831e-112	0.843528
ENSG00000185627.17	PSMD13	903	2887	4.35451e-112	1.0612
ENSG00000241553.12	ARPC4	1086	3862	5.55394e-112	0.907652
ENSG00000031698.12	SARS	1195	4483	8.32972e-112	0.830522
ENSG00000182944.17	EWSR1	970	3238	9.48603e-112	0.99893
ENSG00000179950.13	PUF60	914	2952	2.47369e-111	1.04655
ENSG00000230629.2	RPS23P8	1452	6063	2.69734e-111	0.675986
ENSG00000074071.13	MRPS34	1076	3817	3.35295e-111	0.911215
ENSG00000164182.10	NDUFAF2	657	1725	3.56215e-111	1.34534
ENSG00000257727.5	CNPY2	1135	4150	5.313e-111	0.867557
ENSG00000102172.15	SMS	709	1961	6.70111e-111	1.27024
ENSG00000164022.16	AIMP1	867	2720	8.64725e-111	1.08847
ENSG00000138166.5	DUSP5	640	1655	1.15419e-110	1.36729
ENSG00000124784.8	RIOK1	486	1026	1.38189e-110	1.65997
ENSG00000126261.12	UBA2	879	2784	1.80535e-110	1.07475
ENSG00000115364.13	MRPL19	547	1266	1.89627e-110	1.52731
ENSG00000243147.7	MRPL33	1247	4808	1.90709e-110	0.791001
ENSG00000151366.12	NDUFC2	1246	4803	2.20801e-110	0.791344
ENSG00000111196.9	MAGOHB	564	1336	2.41332e-110	1.49382
ENSG00000259394.2	RP11-244F12.1	275	337	2.78011e-110	2.44466
ENSG00000105258.8	POLR2I	1098	3953	3.52043e-110	0.889906
ENSG00000104907.12	TRMT1	529	1196	3.61363e-110	1.5611
ENSG00000077348.8	EXOSC5	475	988	4.67896e-110	1.68139
ENSG00000263272.1	CTC-524C5.2	360	588	7.7668e-110	2.03016
ENSG00000183520.11	UTP11L	548	1275	8.51609e-110	1.51973
ENSG00000182568.16	SATB1	878	2787	8.96523e-110	1.07156
ENSG00000110955.8	ATP5B	1424	5909	1.06693e-109	0.685011
ENSG00000120875.8	DUSP4	377	645	1.79235e-109	1.96324
ENSG00000205358.3	MT1H	348	552	2.03972e-109	2.0724
ENSG00000125656.8	CLPP	896	2883	2.23775e-109	1.05198
ENSG00000163319.10	MRPS18C	1018	3527	3.84631e-109	0.945272
ENSG00000139083.10	ETV6	585	1433	4.21372e-109	1.44545
ENSG00000146540.14	C7orf50	575	1392	5.2347e-109	1.46245
ENSG00000130724.8	CHMP2A	993	3395	5.91131e-109	0.96443
ENSG00000017483.14	SLC38A5	374	639	1.03233e-108	1.9652
ENSG00000033050.7	ABCF2	526	1195	1.114e-108	1.5541
ENSG00000140511.11	HAPLN3	726	2062	1.38617e-108	1.23197
ENSG00000004142.11	POLDIP2	562	1343	2.1162e-108	1.48116
ENSG00000174886.12	NDUFA11	1635	7336	2.36607e-108	0.572273
ENSG00000143314.12	MRPL24	646	1703	3.19946e-108	1.3395
ENSG00000160783.19	PMF1	936	3104	3.74208e-108	1.00843
ENSG00000113749.6	HRH2	302	421	1.04846e-107	2.2587
ENSG00000141552.17	ANAPC11	1194	4537	1.22135e-107	0.81204
ENSG00000153879.8	CEBPG	636	1667	2.50378e-107	1.34782
ENSG00000112237.12	CCNC	694	1930	5.37663e-107	1.26238
ENSG00000205981.6	DNAJC19	975	3324	5.51935e-107	0.96853
ENSG00000079246.15	XRCC5	1181	4472	6.68568e-107	0.817065
ENSG00000115307.16	AUP1	912	2995	7.16649e-107	1.02253
ENSG00000134717.17	BTF3L4	738	2137	1.039e-106	1.20408
ENSG00000185834.10	RPL12P4	1064	3811	1.06066e-106	0.897305
ENSG00000148334.14	PTGES2	593	1487	1.16995e-106	1.41168
ENSG00000067225.17	PKM	2005	10193	2.22137e-106	0.392071
ENSG00000077312.8	SNRPA	635	1672	2.79829e-106	1.34123
ENSG00000168906.12	MAT2A	638	1691	1.22915e-105	1.33173
ENSG00000139726.10	DENR	714	2036	1.35013e-105	1.22623
ENSG00000066044.13	ELAVL1	813	2513	2.44129e-105	1.10989
ENSG00000115091.11	ACTR3	1395	5796	3.12542e-105	0.683184
ENSG00000143612.18	C1orf43	951	3219	3.13634e-105	0.978881
ENSG00000184575.11	XPOT	586	1470	3.86061e-105	1.41113
ENSG00000105401.6	CDC37	1136	4238	3.89414e-105	0.838555
ENSG00000136240.9	KDELR2	814	2522	5.61319e-105	1.10651
ENSG00000088766.11	CRLS1	556	1346	6.66473e-105	1.46245
ENSG00000157778.8	PSMG3	542	1291	1.47444e-104	1.48585
ENSG00000231925.11	TAPBP	1380	5713	1.66632e-104	0.688396
ENSG00000136045.11	PWP1	667	1832	2.05004e-104	1.28032
ENSG00000198856.12	OSTC	1064	3843	2.35405e-104	0.885241
ENSG00000175324.9	LSM1	838	2651	3.98704e-104	1.07646
ENSG00000155506.16	LARP1	539	1284	6.96025e-104	1.48569
ENSG00000173762.7	CD7	1788	8516	7.37044e-104	0.486147
ENSG00000106263.17	EIF3B	583	1470	1.24746e-103	1.40373
ENSG00000151131.9	C12orf45	411	794	1.27314e-103	1.78798
ENSG00000222041.10	LINC00152	1284	5134	1.42145e-103	0.738538
ENSG00000198818.9	SFT2D1	701	1998	2.28879e-103	1.22691
ENSG00000133226.16	SRRM1	1180	4518	2.3192e-103	0.801079
ENSG00000137955.15	RABGGTB	614	1607	2.92811e-103	1.34992
ENSG00000121579.12	NAA50	739	2180	5.09753e-103	1.17729
ENSG00000182512.4	GLRX5	814	2547	9.09183e-103	1.09228
ENSG00000170632.13	ARMC10	584	1482	1.00346e-102	1.39447
ENSG00000141076.17	CIRH1A	389	722	1.04751e-102	1.84575
ENSG00000165264.10	NDUFB6	909	3031	1.14335e-102	1.00053
ENSG00000106462.10	EZH2	325	512	1.53496e-102	2.08227
ENSG00000114867.19	EIF4G1	603	1566	1.75252e-102	1.36112
ENSG00000100060.17	MFNG	803	2497	2.21321e-102	1.10125
ENSG00000198604.10	BAZ1A	914	3062	2.84475e-102	0.993768
ENSG00000165672.6	PRDX3	832	2644	3.84325e-102	1.06991
ENSG00000013275.7	PSMC4	804	2506	5.04665e-102	1.09786
ENSG00000119318.12	RAD23B	746	2224	5.09072e-102	1.16207
ENSG00000171793.13	CTPS1	294	421	5.83798e-102	2.21997
ENSG00000112576.12	CCND3	1032	3702	9.84666e-102	0.895114
ENSG00000171867.16	PRNP	804	2514	2.54704e-101	1.09326
ENSG00000171453.17	POLR1C	491	1112	4.35949e-101	1.55861
ENSG00000185624.14	P4HB	1134	4286	5.01589e-101	0.819765
ENSG00000196591.11	HDAC2	685	1948	5.70805e-101	1.23016
ENSG00000165678.19	GHITM	1229	4847	1.00802e-100	0.758369
ENSG00000166598.12	HSP90B1	1108	4142	1.05376e-100	0.835606
ENSG00000131652.13	THOC6	606	1595	1.05881e-100	1.34181
ENSG00000107262.17	BAG1	844	2724	1.74265e-100	1.04756
ENSG00000122862.4	SRGN	1979	10080	2.18953e-100	0.389324
ENSG00000231721.6	LINC-PINT	637	1738	4.30395e-100	1.28991
ENSG00000140157.14	NIPA2	580	1491	1.05399e-99	1.37582
ENSG00000175416.12	CLTB	801	2518	1.1227e-99	1.08557
ENSG00000136930.12	PSMB7	1026	3699	1.50107e-99	0.887871
ENSG00000139146.13	FAM60A	528	1274	1.87736e-99	1.46722
ENSG00000198786.2	MT-ND5	2015	10400	1.91197e-99	0.370244
ENSG00000204264.8	PSMB8	1433	6135	2.17288e-99	0.639951
ENSG00000115241.10	PPM1G	871	2876	2.58669e-99	1.01466
ENSG00000055070.16	SZRD1	675	1920	3.67394e-99	1.22983
ENSG00000143179.12	UCK2	222	239	7.3916e-99	2.63153
ENSG00000135074.15	ADAM19	444	946	8.05836e-99	1.6467
ENSG00000153989.7	NUS1	522	1255	9.62046e-99	1.47241
ENSG00000173113.6	TRMT112	1590	7191	9.95823e-99	0.56081
ENSG00000198160.14	MIER1	660	1857	1.43879e-98	1.24554
ENSG00000101132.9	PFDN4	960	3354	1.60896e-98	0.9332
ENSG00000125944.18	HNRNPR	916	3121	1.8722e-98	0.969387
ENSG00000239789.5	MRPS17	344	594	3.13741e-98	1.94992
ENSG00000169021.5	UQCRFS1	1095	4105	3.64815e-98	0.831525
ENSG00000113552.15	GNPDA1	559	1416	5.43335e-98	1.39707
ENSG00000166986.12	MARS	645	1797	1.02094e-97	1.25976
ENSG00000131051.21	RBM39	1390	5888	1.0762e-97	0.655283
ENSG00000105810.9	CDK6	407	816	1.11952e-97	1.73444
ENSG00000155959.10	VBP1	840	2738	1.21788e-97	1.03331
ENSG00000213339.8	QTRT1	457	1004	1.22893e-97	1.60248
ENSG00000176101.11	SSNA1	1048	3848	1.23783e-97	0.861506
ENSG00000087191.12	PSMC5	1169	4540	1.26826e-97	0.780559
ENSG00000097021.19	ACOT7	268	364	1.52922e-97	2.29627
ENSG00000198692.9	EIF1AY	850	2791	1.77622e-97	1.02273
ENSG00000176022.4	B3GALT6	386	742	1.8612e-97	1.79516
ENSG00000163634.11	THOC7	862	2853	1.94226e-97	1.01126
ENSG00000105329.9	TGFB1	953	3331	1.95879e-97	0.932569
ENSG00000091164.12	TXNL1	827	2676	2.53032e-97	1.04386
ENSG00000170855.3	TRIAP1	573	1482	2.63781e-97	1.36704
ENSG00000084070.11	SMAP2	855	2822	4.85443e-97	1.01525
ENSG00000143549.19	TPM3	1476	6457	6.16587e-97	0.608805
ENSG00000134049.4	IER3IP1	856	2829	6.86334e-97	1.01337
ENSG00000105993.14	DNAJB6	1079	4033	6.89649e-97	0.835818
ENSG00000075785.12	RAB7A	1134	4348	7.34997e-97	0.799045
ENSG00000131188.11	PRR7	371	693	7.57106e-97	1.83654
ENSG00000166295.8	ANAPC16	1730	8217	1.11237e-96	0.490136
ENSG00000132603.13	NIP7	505	1202	1.15173e-96	1.48689
ENSG00000183207.12	RUVBL2	468	1054	1.18361e-96	1.56668
ENSG00000163382.11	APOA1BP	813	2618	2.81198e-96	1.05084
ENSG00000178035.11	IMPDH2	1081	4054	3.15098e-96	0.830996
ENSG00000100413.16	POLR3H	346	612	4.43856e-96	1.91522
ENSG00000138363.14	ATIC	517	1257	6.02091e-96	1.45623
ENSG00000203667.9	COX20	828	2698	6.29031e-96	1.03379
ENSG00000162924.13	REL	453	1001	6.87966e-96	1.59412
ENSG00000134825.13	TMEM258	1704	8047	1.11956e-95	0.49845
ENSG00000104825.16	NFKBIB	488	1144	2.86302e-95	1.50884
ENSG00000165704.14	HPRT1	702	2088	3.66713e-95	1.1654
ENSG00000112110.9	MRPL18	759	2363	3.72736e-95	1.09953
ENSG00000109606.12	DHX15	548	1395	5.28217e-95	1.38996
ENSG00000143401.14	ANP32E	868	2915	5.675e-95	0.990247
ENSG00000011590.13	ZBTB32	322	539	6.17961e-95	1.99475
ENSG00000131669.9	NINJ1	638	1793	6.66455e-95	1.24723
ENSG00000160208.12	RRP1B	479	1111	7.29504e-95	1.52421
ENSG00000273841.4	TAF9	693	2050	9.80699e-95	1.17328
ENSG00000186010.18	NDUFA13	1296	5349	9.81223e-95	0.692773
ENSG00000174780.15	SRP72	703	2098	1.11809e-94	1.16056
ENSG00000116489.12	CAPZA1	1245	5041	1.56654e-94	0.720412
ENSG00000092621.11	PHGDH	245	312	1.76897e-94	2.38921
ENSG00000103275.18	UBE2I	1372	5832	2.97492e-94	0.650266
ENSG00000165060.11	FXN	424	903	5.02005e-94	1.64731
ENSG00000174173.6	TRMT10C	637	1799	7.62257e-94	1.24015
ENSG00000196262.13	PPIA	2159	11807	1.00262e-93	0.286769
ENSG00000100029.17	PES1	430	928	1.05945e-93	1.62819
ENSG00000140350.15	ANP32A	958	3409	1.11915e-93	0.906725
ENSG00000165629.19	ATP5C1	1066	4007	1.16894e-93	0.827661
ENSG00000108826.15	MRPL27	654	1880	1.45404e-93	1.21461
ENSG00000164934.13	DCAF13	530	1332	1.84337e-93	1.40845
ENSG00000105849.5	TWISTNB	479	1122	1.95725e-93	1.51
ENSG00000143942.4	CHAC2	325	557	2.61297e-93	1.96074
ENSG00000176340.3	COX8A	1586	7263	3.59229e-93	0.542803
ENSG00000164134.12	NAA15	572	1516	4.71618e-93	1.33179
ENSG00000183604.14	SMG1P5	540	1380	8.21344e-93	1.38434
ENSG00000170315.13	UBB	1924	9769	8.38379e-93	0.393874
ENSG00000196504.15	PRPF40A	857	2886	8.74511e-93	0.986272
ENSG00000153187.16	HNRNPU	1143	4466	1.41362e-92	0.771818
ENSG00000129351.17	ILF3	809	2643	1.4671e-92	1.03001
ENSG00000148843.13	PDCD11	402	831	1.72746e-92	1.69032
ENSG00000107371.12	EXOSC3	480	1134	2.05642e-92	1.49766
ENSG00000143761.13	ARF1	1325	5568	2.14823e-92	0.666809
ENSG00000188725.7	SMIM15	588	1593	2.37496e-92	1.30012
ENSG00000101444.12	AHCY	375	734	2.66331e-92	1.76909
ENSG00000110107.8	PRPF19	572	1524	3.46304e-92	1.3242
ENSG00000133265.10	HSPBP1	440	980	8.48473e-92	1.5827
ENSG00000175592.8	FOSL1	175	152	1.41966e-91	2.94126
ENSG00000109919.9	MTCH2	628	1781	1.5085e-91	1.23412
ENSG00000183684.7	ALYREF	321	553	1.52299e-91	1.95327
ENSG00000168924.14	LETM1	516	1290	1.78136e-91	1.41605
ENSG00000131495.8	NDUFA2	1111	4299	2.29276e-91	0.785834
ENSG00000065427.14	KARS	969	3507	5.98172e-91	0.882307
ENSG00000142168.14	SOD1	1777	8670	6.72019e-91	0.451388
ENSG00000087269.15	NOP14	390	798	9.2183e-91	1.70506
ENSG00000215414.4	PSMA6P1	458	1059	1.07099e-90	1.52869
ENSG00000086189.9	DIMT1	556	1469	1.43702e-90	1.3363
ENSG00000069345.11	DNAJA2	795	2597	1.50549e-90	1.03016
ENSG00000089280.18	FUS	1345	5725	1.5129e-90	0.648307
ENSG00000086504.15	MRPL28	692	2092	1.94235e-90	1.14194
ENSG00000138382.13	METTL5	735	2301	2.39604e-90	1.09153
ENSG00000126524.9	SBDS	1015	3771	2.99157e-90	0.844509
ENSG00000168273.7	SMIM4	539	1399	3.52452e-90	1.36194
ENSG00000102144.13	PGK1	1558	7128	4.43034e-90	0.544174
ENSG00000112972.14	HMGCS1	380	766	4.69336e-90	1.72663
ENSG00000072401.14	UBE2D1	537	1392	5.30516e-90	1.36381
ENSG00000075914.12	EXOSC7	453	1045	6.31336e-90	1.53206
ENSG00000117523.15	PRRC2C	1277	5313	6.87257e-90	0.681208
ENSG00000169045.17	HNRNPH1	1434	6308	8.54333e-90	0.600838
ENSG00000204435.13	CSNK2B	1148	4540	9.6101e-90	0.754406
ENSG00000133706.17	LARS	662	1958	1.07689e-89	1.1735
ENSG00000165775.17	FUNDC2	689	2086	1.08782e-89	1.13981
ENSG00000114942.13	EEF1B2	2269	13046	1.63423e-89	0.214497
ENSG00000139514.12	SLC7A1	400	844	2.03367e-89	1.66073
ENSG00000239246.3	RP11-464D20.2	1273	5298	2.52979e-89	0.680761
ENSG00000096063.14	SRPK1	534	1386	3.11409e-89	1.36196
ENSG00000138668.18	HNRNPD	919	3261	3.42436e-89	0.910798
ENSG00000183291.15	SEP15	1251	5166	3.65126e-89	0.69201
ENSG00000075142.13	SRI	1083	4174	4.94555e-89	0.791579
ENSG00000145194.17	ECE2	248	341	6.08389e-89	2.27854
ENSG00000159131.16	GART	460	1081	6.90876e-89	1.50532
ENSG00000204619.7	PPP1R11	831	2802	7.07262e-89	0.984439
ENSG00000011009.10	LYPLA2	629	1813	7.0781e-89	1.21073
ENSG00000150459.12	SAP18	1518	6881	8.2197e-89	0.55753
ENSG00000115165.9	CYTIP	1547	7079	1.09424e-88	0.543904
ENSG00000100387.8	RBX1	1561	7175	1.20145e-88	0.537468
ENSG00000137574.10	TGS1	499	1243	1.25653e-88	1.42126
ENSG00000007520.3	TSR3	799	2642	1.42564e-88	1.01261
ENSG00000138035.14	PNPT1	415	908	2.19022e-88	1.6084
ENSG00000116120.9	FARSB	391	818	2.738e-88	1.67304
ENSG00000101557.14	USP14	622	1789	4.42549e-88	1.21381
ENSG00000173486.12	FKBP2	1184	4781	5.09603e-88	0.724333
ENSG00000177733.6	HNRNPA0	1615	7562	7.46092e-88	0.510742
ENSG00000171960.10	PPIH	486	1196	8.74806e-88	1.43879
ENSG00000089693.10	MLF2	804	2678	9.65355e-88	1.00209
ENSG00000111679.16	PTPN6	842	2875	1.18372e-87	0.966306
ENSG00000107968.9	MAP3K8	322	578	1.78193e-87	1.89397
ENSG00000198431.15	TXNRD1	480	1177	4.39263e-87	1.44397
ENSG00000123395.14	ATG101	568	1555	4.79259e-87	1.28502
ENSG00000105447.12	GRWD1	433	989	7.15392e-87	1.54637
ENSG00000214160.9	ALG3	464	1116	1.6221e-86	1.47184
ENSG00000148229.12	POLE3	603	1718	1.62997e-86	1.22748
ENSG00000161654.9	LSM12	510	1309	2.35449e-86	1.37808
ENSG00000107581.12	EIF3A	1035	3944	3.21257e-86	0.807947
ENSG00000166913.12	YWHAB	1605	7525	3.94599e-86	0.508858
ENSG00000164933.11	SLC25A32	355	701	4.85236e-86	1.75638
ENSG00000103363.14	TCEB2	1998	10503	4.88661e-86	0.343803
ENSG00000112685.13	EXOC2	415	925	5.11527e-86	1.58163
ENSG00000131368.7	MRPS25	509	1308	5.47801e-86	1.37635
ENSG00000141030.12	COPS3	557	1518	8.03161e-86	1.29155
ENSG00000112759.16	SLC29A1	175	166	9.27527e-86	2.81415
ENSG00000164919.10	COX6C	1894	9664	9.38353e-86	0.386792
ENSG00000213024.11	NUP62	556	1515	1.12807e-85	1.29182
ENSG00000168653.10	NDUFS5	1603	7520	1.15058e-85	0.508018
ENSG00000143420.17	ENSA	1069	4147	1.26965e-85	0.78217
ENSG00000167604.13	NFKBID	357	713	2.86067e-85	1.74
ENSG00000108344.14	PSMD3	597	1705	4.12144e-85	1.22401
ENSG00000011304.17	PTBP1	701	2197	4.82846e-85	1.08993
ENSG00000146109.4	ABT1	775	2570	1.23839e-84	1.00848
ENSG00000144580.13	RQCD1	624	1836	1.68932e-84	1.18103
ENSG00000153037.13	SRP19	836	2886	1.75161e-84	0.95048
ENSG00000269893.6	SNHG8	1554	7207	2.12025e-84	0.524564
ENSG00000129128.12	SPCS3	746	2427	2.15809e-84	1.03605
ENSG00000075415.12	SLC25A3	1527	7027	3.13057e-84	0.535767
ENSG00000109452.12	INPP4B	521	1376	3.66843e-84	1.33685
ENSG00000170144.18	HNRNPA3	1226	5099	3.73524e-84	0.681721
ENSG00000106305.9	AIMP2	346	681	4.48535e-84	1.76109
ENSG00000107949.16	BCCIP	584	1657	5.12784e-84	1.23344
ENSG00000163600.12	ICOS	561	1554	5.94115e-84	1.26806
ENSG00000111906.17	HDDC2	751	2459	7.77341e-84	1.02679
ENSG00000167815.11	PRDX2	1391	6139	9.31896e-84	0.596095
ENSG00000171522.5	PTGER4	544	1481	1.07907e-83	1.29308
ENSG00000166166.12	TRMT61A	312	566	1.58026e-83	1.87872
ENSG00000172922.8	RNASEH2C	948	3500	1.63527e-83	0.85358
ENSG00000169020.9	ATP5I	1843	9312	1.851e-83	0.400941
ENSG00000093144.18	ECHDC1	569	1595	1.93422e-83	1.25092
ENSG00000146223.14	RPL7L1	746	2439	1.97219e-83	1.02893
ENSG00000110717.10	NDUFS8	1082	4257	2.01571e-83	0.761839
ENSG00000110696.9	C11orf58	1462	6610	2.48898e-83	0.561269
ENSG00000198015.12	MRPL42	664	2040	3.67951e-83	1.11866
ENSG00000204394.12	VARS	303	539	6.15982e-83	1.90701
ENSG00000090060.17	PAPOLA	1042	4038	9.47896e-83	0.78369
ENSG00000103187.7	COTL1	1248	5259	1.09588e-82	0.662805
ENSG00000198734.10	F5	279	462	1.10984e-82	2.01035
ENSG00000170291.14	ELP5	565	1587	1.91929e-82	1.248
ENSG00000128973.11	CLN6	321	603	1.95961e-82	1.82839
ENSG00000177150.12	FAM210A	361	746	2.08186e-82	1.6908
ENSG00000196843.15	ARID5A	1208	5021	2.39099e-82	0.682622
ENSG00000128989.10	ARPP19	749	2468	2.51401e-82	1.01767
ENSG00000173153.13	ESRRA	444	1069	2.86278e-82	1.47035
ENSG00000134684.10	YARS	660	2033	4.2392e-82	1.1149
ENSG00000109390.11	NDUFC1	1098	4374	6.04499e-82	0.743901
ENSG00000232119.7	MCTS1	580	1661	7.37509e-82	1.22005
ENSG00000180104.15	EXOC3	422	984	7.90215e-82	1.51656
ENSG00000163714.17	U2SURP	776	2614	1.26192e-81	0.985845
ENSG00000104904.12	OAZ1	2269	13177	1.3771e-81	0.200083
ENSG00000160209.18	PDXK	426	1002	1.44053e-81	1.50402
ENSG00000197170.9	PSMD12	685	2161	1.69513e-81	1.08045
ENSG00000101084.16	C20orf24	810	2793	2.40155e-81	0.952154
ENSG00000140905.9	GCSH	354	728	3.09355e-81	1.69779
ENSG00000166411.13	IDH3A	430	1021	3.39532e-81	1.4904
ENSG00000115350.11	POLE4	939	3495	1.5247e-80	0.841881
ENSG00000198830.10	HMGN2	1211	5072	1.81258e-80	0.67162
ENSG00000145293.14	ENOPH1	521	1412	2.46623e-80	1.29959
ENSG00000141543.9	EIF4A3	646	1988	3.53142e-80	1.11626
ENSG00000115286.19	NDUFS7	973	3691	4.73971e-80	0.814476
ENSG00000049449.8	RCN1	302	552	5.76161e-80	1.86786
ENSG00000143742.12	SRP9	1301	5639	7.76366e-80	0.622158
ENSG00000102096.9	PIM2	1114	4505	1.04106e-79	0.722198
ENSG00000126561.16	STAT5A	488	1275	1.11256e-79	1.35243
ENSG00000189046.10	ALKBH2	343	698	1.13256e-79	1.71296
ENSG00000077150.17	NFKB2	777	2645	1.14458e-79	0.970695
ENSG00000116521.10	SCAMP3	581	1689	1.26126e-79	1.19842
ENSG00000198042.10	MAK16	329	648	1.29943e-79	1.76007
ENSG00000154813.9	DPH3	499	1324	1.67582e-79	1.33018
ENSG00000131508.15	UBE2D2	1407	6322	1.67658e-79	0.570217
ENSG00000034152.18	MAP2K3	643	1982	1.86126e-79	1.11391
ENSG00000116922.14	C1orf109	329	649	1.87918e-79	1.75785
ENSG00000184787.18	UBE2G2	536	1487	1.88223e-79	1.26588
ENSG00000119772.16	DNMT3A	438	1070	3.6601e-79	1.44937
ENSG00000166794.4	PPIB	1437	6525	3.89477e-79	0.555058
ENSG00000138430.15	OLA1	604	1802	4.77778e-79	1.161
ENSG00000082515.16	MRPL22	694	2235	4.90311e-79	1.05071
ENSG00000228519.3	RP11-298C3.2	236	347	5.36851e-79	2.18183
ENSG00000139233.6	LLPH	601	1790	7.29029e-79	1.16345
ENSG00000169710.7	FASN	241	364	1.68709e-78	2.14307
ENSG00000005075.15	POLR2J	1021	3988	2.09663e-78	0.772294
ENSG00000069998.12	CECR5	418	996	2.81123e-78	1.48533
ENSG00000130340.14	SNX9	581	1705	3.93679e-78	1.18481
ENSG00000159346.12	ADIPOR1	612	1851	5.04633e-78	1.14127
ENSG00000107815.7	C10orf2	200	250	5.1519e-78	2.41605
ENSG00000101654.17	RNMT	633	1953	7.90163e-78	1.11256
ENSG00000101901.10	ALG13	476	1241	8.81135e-78	1.35551
ENSG00000115761.15	NOL10	378	843	1.1468e-77	1.58083
ENSG00000196072.11	BLOC1S2	712	2342	1.23855e-77	1.02018
ENSG00000120742.10	SERP1	1665	8119	2.31508e-77	0.452196
ENSG00000099783.11	HNRNPM	1259	5424	2.7671e-77	0.630897
ENSG00000103121.8	CMC2	608	1841	3.0844e-77	1.13963
ENSG00000092010.14	PSME1	1981	10534	3.53363e-77	0.327223
ENSG00000183444.10	OR7E38P	263	439	4.88803e-77	1.99882
ENSG00000164164.15	OTUD4	348	734	5.14066e-77	1.66128
ENSG00000103522.15	IL21R	284	508	5.71041e-77	1.89904
ENSG00000126267.8	COX6B1	1916	10012	5.93301e-77	0.352415
ENSG00000168275.14	COA6	514	1415	7.43813e-77	1.27701
ENSG00000130725.7	UBE2M	352	751	1.03389e-76	1.64474
ENSG00000113732.8	ATP6V0E1	1575	7503	1.2454e-76	0.48586
ENSG00000127540.11	UQCR11	1994	10658	2.308e-76	0.319777
ENSG00000188612.11	SUMO2	2026	10932	4.13016e-76	0.306125
ENSG00000148300.11	REXO4	522	1459	5.25724e-76	1.25512
ENSG00000184967.6	NOC4L	349	746	8.29331e-76	1.64203
ENSG00000120697.8	ALG5	546	1570	9.87182e-76	1.21418
ENSG00000181061.13	HIGD1A	650	2060	1.01797e-75	1.07384
ENSG00000173598.13	NUDT4	625	1940	1.1605e-75	1.10385
ENSG00000156587.15	UBE2L6	1012	3982	1.22902e-75	0.761692
ENSG00000131153.8	GINS2	144	124	1.23167e-75	2.9537
ENSG00000183605.16	SFXN4	294	550	1.57817e-75	1.83436
ENSG00000100823.11	APEX1	784	2738	1.63968e-75	0.933779
ENSG00000067057.16	PFKP	528	1493	2.62708e-75	1.23837
ENSG00000091127.13	PUS7	194	245	6.56739e-75	2.40125
ENSG00000074201.8	CLNS1A	900	3370	1.03338e-74	0.833224
ENSG00000104951.15	IL4I1	277	497	1.05183e-74	1.89462
ENSG00000136897.7	MRPL50	687	2256	1.34371e-74	1.02259
ENSG00000131148.8	EMC8	415	1014	1.38368e-74	1.4491
ENSG00000170860.3	LSM3	955	3678	1.64255e-74	0.792627
ENSG00000162623.15	TYW3	374	851	1.67004e-74	1.55186
ENSG00000128335.13	APOL2	714	2394	2.12934e-74	0.992549
ENSG00000169718.17	DUS1L	384	892	2.84132e-74	1.52204
ENSG00000145337.4	PYURF	1078	4388	3.30604e-74	0.71277
ENSG00000114902.13	SPCS1	1360	6123	4.67323e-74	0.567344
ENSG00000239900.11	ADSL	404	974	5.12976e-74	1.46841
ENSG00000243678.11	NME2	296	566	5.52977e-74	1.80277
ENSG00000130311.10	DDA1	524	1489	6.01491e-74	1.23127
ENSG00000183751.14	TBL3	338	718	6.56327e-74	1.65102
ENSG00000151465.13	CDC123	695	2305	6.73542e-74	1.00829
ENSG00000109133.12	TMEM33	513	1441	8.18385e-74	1.24794
ENSG00000170027.6	YWHAG	417	1031	1.5425e-73	1.43205
ENSG00000160679.12	CHTOP	674	2207	2.23133e-73	1.02671
ENSG00000087302.8	C14orf166	1236	5355	2.44625e-73	0.622768
ENSG00000089220.4	PEBP1	1332	5960	3.19395e-73	0.576258
ENSG00000225663.7	FAM195B	768	2687	3.27464e-73	0.931158
ENSG00000213465.7	ARL2	849	3116	3.35453e-73	0.862117
ENSG00000130489.12	SCO2	501	1394	3.57462e-73	1.26163
ENSG00000198258.10	UBL5	1917	10099	4.39043e-73	0.340686
ENSG00000135940.6	COX5B	1647	8079	4.46106e-73	0.44364
ENSG00000008324.10	SS18L2	988	3888	4.59017e-73	0.761531
ENSG00000166886.12	NAB2	263	460	5.76957e-73	1.9314
ENSG00000101558.13	VAPA	1250	5450	6.64233e-73	0.613648
ENSG00000147955.16	SIGMAR1	370	848	7.64895e-73	1.54144
ENSG00000197111.15	PCBP2	1656	8148	7.84708e-73	0.439233
ENSG00000103495.13	MAZ	565	1689	7.96071e-73	1.15813
ENSG00000172500.12	FIBP	626	1979	8.41187e-73	1.07744
ENSG00000187522.13	HSPA14	342	741	9.18374e-73	1.6225
ENSG00000105220.14	GPI	652	2108	1.27393e-72	1.04505
ENSG00000280721.1	AC133644.2	1207	5191	1.44214e-72	0.633389
ENSG00000167792.11	NDUFV1	667	2183	1.52357e-72	1.02742
ENSG00000131871.14	VIMP	849	3127	1.77103e-72	0.857033
ENSG00000135387.19	CAPRIN1	535	1555	2.00724e-72	1.19867
ENSG00000084733.10	RAB10	774	2730	2.17782e-72	0.919481
ENSG00000205352.10	PRR13	1350	6093	2.57002e-72	0.563783
ENSG00000155380.11	SLC16A1	231	362	3.09024e-72	2.08988
ENSG00000150977.10	RILPL2	641	2059	3.13934e-72	1.05443
ENSG00000125818.17	PSMF1	635	2030	3.30755e-72	1.06132
ENSG00000107738.19	C10orf54	560	1673	3.54882e-72	1.15904
ENSG00000151461.19	UPF2	856	3170	3.83954e-72	0.849176
ENSG00000057657.14	PRDM1	596	1844	4.7775e-72	1.10852
ENSG00000198301.11	SDAD1	511	1451	5.6899e-72	1.23232
ENSG00000166557.12	TMED3	440	1141	5.98866e-72	1.36325
ENSG00000151552.11	QDPR	373	867	6.54052e-72	1.52112
ENSG00000171735.18	CAMTA1	733	2526	8.5459e-72	0.953007
ENSG00000172216.5	CEBPB	1088	4490	9.24635e-72	0.692939
ENSG00000160014.16	CALM3	1023	4114	1.44317e-71	0.73024
ENSG00000150787.7	PTS	341	746	1.56715e-71	1.60857
ENSG00000177156.10	TALDO1	918	3520	1.61766e-71	0.798967
ENSG00000162654.8	GBP4	644	2084	2.08331e-71	1.04375
ENSG00000156928.4	MALSU1	503	1422	2.64816e-71	1.23868
ENSG00000163344.5	PMVK	593	1840	3.56395e-71	1.10437
ENSG00000174775.16	HRAS	479	1317	3.77453e-71	1.27882
ENSG00000111641.10	NOP2	379	897	3.99142e-71	1.49507
ENSG00000136628.17	EPRS	569	1727	4.00754e-71	1.13621
ENSG00000100889.11	PCK2	318	663	4.09681e-71	1.67799
ENSG00000143811.16	PYCR2	589	1822	4.36075e-71	1.10879
ENSG00000177885.13	GRB2	679	2264	6.51352e-71	1.00059
ENSG00000160193.11	WDR4	183	230	6.76134e-71	2.40819
ENSG00000171530.13	TBCA	1644	8104	7.08592e-71	0.436552
ENSG00000175193.12	PARL	523	1517	7.26876e-71	1.20164
ENSG00000100575.13	TIMM9	513	1473	9.85741e-71	1.21625
ENSG00000140374.15	ETFA	605	1903	1.02616e-70	1.08471
ENSG00000048544.5	MRPS10	595	1859	2.21069e-70	1.09441
ENSG00000132475.8	H3F3B	2277	13462	2.53999e-70	0.174289
ENSG00000148248.13	SURF4	822	3017	3.64291e-70	0.862072
ENSG00000169194.9	IL13	159	172	4.5528e-70	2.62459
ENSG00000158716.8	DUSP23	520	1512	4.68458e-70	1.1981
ENSG00000163605.14	PPP4R2	528	1549	5.11085e-70	1.18525
ENSG00000156411.9	C14orf2	1746	8859	5.51282e-70	0.394886
ENSG00000135521.8	LTV1	352	800	6.22942e-70	1.55355
ENSG00000172428.10	MYEOV2	1336	6051	6.44318e-70	0.558722
ENSG00000114978.17	MOB1A	837	3102	6.88544e-70	0.848077
ENSG00000183527.11	PSMG1	377	899	6.95861e-70	1.48422
ENSG00000144034.14	TPRKB	638	2074	7.17283e-70	1.03719
ENSG00000198546.14	ZNF511	614	1957	7.44572e-70	1.06564
ENSG00000096080.11	MRPS18A	459	1243	8.90797e-70	1.30072
ENSG00000149925.16	ALDOA	2036	11149	1.41613e-69	0.284871
ENSG00000079785.14	DDX1	589	1843	2.53892e-69	1.09226
ENSG00000141510.16	TP53	485	1364	4.01667e-69	1.24619
ENSG00000066379.14	ZNRD1	878	3338	4.30409e-69	0.811285
ENSG00000125877.12	ITPA	569	1752	5.74586e-69	1.11547
ENSG00000143183.16	TMCO1	893	3424	6.84123e-69	0.799025
ENSG00000171223.5	JUNB	1432	6698	8.1633e-69	0.512277
ENSG00000078319.8	PMS2P1	283	552	8.63391e-69	1.77411
ENSG00000129187.14	DCTD	432	1137	1.08898e-68	1.34185
ENSG00000105618.13	PRPF31	638	2090	1.27993e-68	1.0261
ENSG00000011260.13	UTP18	500	1437	1.40726e-68	1.21492
ENSG00000119707.13	RBM25	908	3513	1.52688e-68	0.786037
ENSG00000254986.7	DPP3	289	575	1.65333e-68	1.74548
ENSG00000173692.12	PSMD1	454	1234	1.82986e-68	1.2954
ENSG00000196363.9	WDR5	252	448	1.87249e-68	1.9079
ENSG00000197265.8	GTF2E2	455	1239	2.12613e-68	1.29274
ENSG00000148908.14	RGS10	1368	6288	2.1469e-68	0.537443
ENSG00000125454.11	SLC25A19	280	544	2.22956e-68	1.7798
ENSG00000199753.1	SNORD104	540	1624	2.90726e-68	1.14946
ENSG00000175602.3	CCDC85B	1077	4492	4.61617e-68	0.677636
ENSG00000099624.7	ATP5D	1740	8858	5.55027e-68	0.390082
ENSG00000204922.4	UQCC3	494	1418	8.1607e-68	1.2167
ENSG00000101367.8	MAPRE1	652	2170	8.20259e-68	1.00322
ENSG00000139921.12	TMX1	658	2200	8.2496e-68	0.996632
ENSG00000091317.7	CMTM6	848	3195	9.12341e-68	0.824296
ENSG00000242114.5	MTFP1	342	778	1.03213e-67	1.5522
ENSG00000160932.10	LY6E	1393	6465	1.06823e-67	0.523521
ENSG00000084090.13	STARD7	515	1515	1.11363e-67	1.1813
ENSG00000178105.9	DDX10	317	684	1.59804e-67	1.62846
ENSG00000100304.12	TTLL12	215	335	1.65134e-67	2.09815
ENSG00000137168.7	PPIL1	283	561	2.41288e-67	1.75078
ENSG00000099956.18	SMARCB1	618	2011	4.14209e-67	1.03574
ENSG00000128463.12	EMC4	723	2541	4.47212e-67	0.924647
ENSG00000163931.15	TKT	781	2846	5.07814e-67	0.872435
ENSG00000123358.19	NR4A1	189	261	5.43742e-67	2.27231
ENSG00000184009.9	ACTG1	2060	11408	5.45292e-67	0.268646
ENSG00000159399.9	HK2	164	194	5.61834e-67	2.49562
ENSG00000237190.3	CDKN2AIPNL	388	968	5.65743e-67	1.41903
ENSG00000153006.14	SREK1IP1	673	2287	5.9382e-67	0.973198
ENSG00000128699.13	ORMDL1	942	3731	6.20112e-67	0.752213
ENSG00000122566.20	HNRNPA2B1	1716	8707	7.28841e-67	0.39485
ENSG00000111537.4	IFNG	430	1146	7.93337e-67	1.32378
ENSG00000198917.11	C9orf114	491	1415	7.96034e-67	1.21097
ENSG00000108179.13	PPIF	323	712	8.89836e-67	1.59763
ENSG00000136271.10	DDX56	421	1108	8.92332e-67	1.34191
ENSG00000126653.15	NSRP1	692	2386	8.97089e-67	0.952226
ENSG00000254093.8	PINX1	309	660	1.10297e-66	1.64312
ENSG00000153310.18	FAM49B	1076	4512	1.15758e-66	0.669887
ENSG00000129932.7	DOHH	343	790	1.17411e-66	1.53433
ENSG00000116586.11	LAMTOR2	812	3018	1.26103e-66	0.843935
ENSG00000249859.7	PVT1	477	1355	1.51563e-66	1.23174
ENSG00000181817.5	LSM10	884	3413	1.5603e-66	0.789054
ENSG00000137312.14	FLOT1	819	3058	1.74699e-66	0.837323
ENSG00000167862.9	ICT1	406	1048	2.12285e-66	1.36989
ENSG00000105171.9	POP4	510	1507	2.49957e-66	1.17487
ENSG00000170906.15	NDUFA3	1408	6592	2.50959e-66	0.510907
ENSG00000105176.17	URI1	672	2293	3.77054e-66	0.967273
ENSG00000092201.9	SUPT16H	458	1276	5.16986e-66	1.25977
ENSG00000139372.14	TDG	549	1693	5.93412e-66	1.11327
ENSG00000130726.11	TRIM28	414	1086	6.07123e-66	1.34665
ENSG00000162433.14	AK4	177	232	6.70396e-66	2.3476
ENSG00000113520.10	IL4	120	97	7.57373e-66	3.04495
ENSG00000088992.17	TESC	255	473	8.58518e-66	1.84663
ENSG00000126249.7	PDCD2L	262	497	8.65269e-66	1.8143
ENSG00000204267.13	TAP2	505	1493	1.60782e-65	1.17412
ENSG00000124380.10	SNRNP27	652	2201	1.6707e-65	0.982761
ENSG00000100664.10	EIF5	948	3790	1.70082e-65	0.738737
ENSG00000104998.3	IL27RA	913	3595	2.46629e-65	0.760671
ENSG00000174177.12	CTU2	260	493	2.66966e-65	1.8149
ENSG00000173846.12	PLK3	538	1649	2.74407e-65	1.12206
ENSG00000168214.20	RBPJ	816	3061	2.84548e-65	0.830614
ENSG00000138095.18	LRPPRC	380	950	2.95943e-65	1.41605
ENSG00000184216.11	IRAK1	302	644	3.05227e-65	1.64546
ENSG00000160113.5	NR2F6	263	504	3.38075e-65	1.79962
ENSG00000213261.3	EEF1B2P6	1002	4108	4.7551e-65	0.702422
ENSG00000177542.10	SLC25A22	256	481	5.27673e-65	1.82808
ENSG00000146457.14	WTAP	965	3897	6.27354e-65	0.724213
ENSG00000100522.8	GNPNAT1	238	421	6.57847e-65	1.91512
ENSG00000136819.14	C9orf78	1148	4978	6.89289e-65	0.621532
ENSG00000141385.9	AFG3L2	385	974	7.12104e-65	1.39891
ENSG00000143321.18	HDGF	517	1556	7.56044e-65	1.14837
ENSG00000100220.11	RTCB	504	1498	1.1611e-64	1.16643
ENSG00000124214.19	STAU1	545	1690	1.29036e-64	1.10528
ENSG00000186395.6	KRT10	1194	5269	2.04825e-64	0.59625
ENSG00000117133.10	RPF1	635	2131	2.18793e-64	0.991274
ENSG00000165280.15	VCP	813	3059	2.20697e-64	0.826243
ENSG00000154945.6	ANKRD40	403	1054	2.28315e-64	1.35095
ENSG00000167522.14	ANKRD11	767	2814	2.93066e-64	0.862652
ENSG00000100219.16	XBP1	1093	4662	4.40466e-64	0.64532
ENSG00000061794.12	MRPS35	488	1432	5.30984e-64	1.1849
ENSG00000105671.11	DDX49	379	958	7.19064e-64	1.40015
ENSG00000169813.16	HNRNPF	1502	7272	7.22575e-64	0.462509
ENSG00000168282.5	MGAT2	591	1921	7.88032e-64	1.03735
ENSG00000176386.8	CDC26	905	3576	7.9022e-64	0.755619
ENSG00000145354.9	CISD2	643	2179	8.36301e-64	0.9772
ENSG00000148335.14	NTMT1	504	1508	8.95175e-64	1.15684
ENSG00000025772.7	TOMM34	240	434	9.43354e-64	1.88332
ENSG00000227008.2	RP3-417G15.1	358	874	1.21877e-63	1.4503
ENSG00000140564.10	FURIN	330	763	1.37979e-63	1.52876
ENSG00000113643.8	RARS	479	1396	1.50128e-63	1.19477
ENSG00000144029.11	MRPS5	726	2609	1.61831e-63	0.892521
ENSG00000126777.17	KTN1	1150	5019	2.00157e-63	0.61221
ENSG00000196419.12	XRCC6	1089	4651	2.05665e-63	0.643439
ENSG00000085117.11	CD82	553	1743	2.20375e-63	1.08175
ENSG00000131408.13	NR1H2	785	2924	2.22387e-63	0.840797
ENSG00000130312.6	MRPL34	866	3367	2.52414e-63	0.778951
ENSG00000146677.7	AC004453.8	1975	10774	2.74795e-63	0.290347
ENSG00000167004.12	PDIA3	1188	5256	3.18291e-63	0.592546
ENSG00000123064.12	DDX54	516	1572	4.66186e-63	1.13082
ENSG00000027869.11	SH2D2A	814	3086	4.73697e-63	0.815339
ENSG00000161813.20	LARP4	273	553	5.20358e-63	1.7196
ENSG00000168389.17	MFSD2A	135	136	6.15131e-63	2.72733
ENSG00000161981.10	SNRNP25	333	780	6.36098e-63	1.51002
ENSG00000213593.9	TMX2	448	1265	8.91954e-63	1.24041
ENSG00000160131.13	VMA21	481	1415	1.1948e-62	1.18128
ENSG00000074266.17	EED	418	1135	1.29764e-62	1.29686
ENSG00000226950.6	DANCR	843	3252	1.3138e-62	0.790253
ENSG00000183298.5	RPSAP19	793	2980	1.43029e-62	0.828056
ENSG00000126003.6	PLAGL2	208	337	1.59288e-62	2.04181
ENSG00000151287.16	TEX30	427	1176	1.98658e-62	1.2764
ENSG00000140319.10	SRP14	2119	12024	2.30945e-62	0.233515
ENSG00000119185.12	ITGB1BP1	779	2909	2.68734e-62	0.837148
ENSG00000125743.10	SNRPD2	1935	10474	2.94262e-62	0.301569
ENSG00000179388.8	EGR3	127	120	3.26795e-62	2.81977
ENSG00000157916.18	RER1	751	2761	3.36571e-62	0.85967
ENSG00000050344.8	NFE2L3	269	544	3.48337e-62	1.72198
ENSG00000128965.11	CHAC1	221	380	3.50604e-62	1.95602
ENSG00000123416.15	TUBA1B	2046	11390	3.86787e-62	0.261086
ENSG00000121073.13	SLC35B1	408	1097	4.37957e-62	1.31105
ENSG00000177971.8	IMP3	945	3835	5.22316e-62	0.717136
ENSG00000131323.14	TRAF3	411	1111	5.64407e-62	1.30333
ENSG00000117118.9	SDHB	621	2096	8.1336e-62	0.983003
ENSG00000183971.5	NPW	103	73	1.0204e-61	3.23465
ENSG00000122705.16	CLTA	852	3320	1.58788e-61	0.775718
ENSG00000244187.7	TMEM141	506	1544	1.85577e-61	1.12851
ENSG00000225630.1	MTND2P28	503	1532	2.75387e-61	1.13119
ENSG00000272325.1	NUDT3	464	1353	2.94131e-61	1.19401
ENSG00000167978.16	SRRM2	1117	4866	4.79346e-61	0.614869
ENSG00000079332.14	SAR1A	801	3049	5.37185e-61	0.809514
ENSG00000110917.7	MLEC	480	1430	6.73971e-61	1.16307
ENSG00000149547.14	EI24	518	1607	6.7864e-61	1.10463
ENSG00000115816.13	CEBPZ	610	2054	7.19079e-61	0.986421
ENSG00000124733.3	MEA1	655	2282	8.4653e-61	0.937244
ENSG00000118894.14	EEF2KMT	251	489	8.58827e-61	1.77583
ENSG00000119013.8	NDUFB3	916	3692	8.92304e-61	0.726993
ENSG00000101546.12	RBFA	282	601	9.36649e-61	1.64631
ENSG00000138777.19	PPA2	525	1642	9.68519e-61	1.09291
ENSG00000163866.8	SMIM12	669	2355	1.03802e-60	0.922327
ENSG00000082212.11	ME2	460	1341	1.06334e-60	1.19437
ENSG00000132510.10	KDM6B	435	1229	1.0805e-60	1.23958
ENSG00000090447.11	TFAP4	302	677	1.15722e-60	1.57337
ENSG00000141994.15	DUS3L	303	681	1.21906e-60	1.56964
ENSG00000060558.3	GNA15	191	294	1.36324e-60	2.11573
ENSG00000132819.16	RBM38	443	1266	1.45666e-60	1.22308
ENSG00000173207.12	CKS1B	419	1162	2.39595e-60	1.26639
ENSG00000163002.12	NUP35	232	427	3.10668e-60	1.85786
ENSG00000125347.13	IRF1	1403	6692	3.51615e-60	0.484054
ENSG00000135018.13	UBQLN1	487	1471	3.87371e-60	1.14317
ENSG00000249915.7	PDCD6	859	3384	4.53008e-60	0.759977
ENSG00000100568.10	VTI1B	643	2232	5.01311e-60	0.94253
ENSG00000060688.12	SNRNP40	651	2275	7.16499e-60	0.932839
ENSG00000203875.10	SNHG5	2222	13056	8.53092e-60	0.183194
ENSG00000143933.16	CALM2	1941	10577	8.725e-60	0.291918
ENSG00000113312.10	TTC1	675	2400	9.31138e-60	0.907901
ENSG00000173145.11	NOC3L	253	503	1.11169e-59	1.74656
ENSG00000137714.2	FDX1	647	2258	1.23222e-59	0.934768
ENSG00000130713.15	EXOSC2	240	458	1.32582e-59	1.80566
ENSG00000149923.13	PPP4C	1018	4304	1.39567e-59	0.658036
ENSG00000145740.18	SLC30A5	391	1049	1.68043e-59	1.3142
ENSG00000180879.13	SSR4	1646	8370	1.79202e-59	0.391713
ENSG00000155926.13	SLA	619	2119	1.96067e-59	0.962604
ENSG00000180694.13	TMEM64	223	402	2.55683e-59	1.88782
ENSG00000184557.4	SOCS3	821	3187	2.69334e-59	0.781231
ENSG00000186352.8	ANKRD37	264	545	2.74167e-59	1.69226
ENSG00000086300.15	SNX10	503	1556	2.90773e-59	1.10876
ENSG00000173744.17	AGFG1	271	571	3.18042e-59	1.66278
ENSG00000218175.2	AC016739.2	1849	9872	3.59917e-59	0.321379
ENSG00000139496.15	NUP58	375	985	4.54183e-59	1.34474
ENSG00000172586.7	CHCHD1	629	2177	6.62489e-59	0.946767
ENSG00000135604.9	STX11	397	1081	7.15478e-59	1.29282
ENSG00000240204.2	SMKR1	146	175	7.40695e-59	2.47659
ENSG00000184489.11	PTP4A3	221	398	7.6603e-59	1.88925
ENSG00000126698.10	DNAJC8	1032	4402	8.55647e-59	0.64526
ENSG00000099860.8	GADD45B	606	2063	8.99908e-59	0.970622
ENSG00000163599.14	CTLA4	313	735	1.10919e-58	1.50639
ENSG00000129460.15	NGDN	547	1774	1.2421e-58	1.04058
ENSG00000168894.9	RNF181	998	4205	1.24329e-58	0.662982
ENSG00000171928.13	TVP23B	645	2264	1.59539e-58	0.926473
ENSG00000144161.12	ZC3H8	538	1732	1.62959e-58	1.05122
ENSG00000162910.18	MRPL55	676	2424	1.65833e-58	0.895681
ENSG00000054116.11	TRAPPC3	605	2062	1.73989e-58	0.968939
ENSG00000111424.10	VDR	174	253	1.75225e-58	2.19793
ENSG00000008083.13	JARID2	354	903	2.00855e-58	1.387
ENSG00000113649.11	TCERG1	417	1173	2.01005e-58	1.24589
ENSG00000002549.12	LAP3	367	958	2.38399e-58	1.35373
ENSG00000117419.14	ERI3	321	771	3.74433e-58	1.47382
ENSG00000129255.14	MPDU1	368	965	4.75011e-58	1.34715
ENSG00000170584.10	NUDCD2	643	2261	4.95439e-58	0.923906
ENSG00000146733.13	PSPH	151	191	5.3784e-58	2.39895
ENSG00000073861.2	TBX21	346	876	9.66366e-58	1.39782
ENSG00000214253.8	FIS1	934	3851	1.00355e-57	0.694237
ENSG00000198937.8	CCDC167	626	2179	1.03781e-57	0.938544
ENSG00000112667.12	DNPH1	811	3160	1.14663e-57	0.775825
ENSG00000132780.16	NASP	658	2346	1.68462e-57	0.903933
ENSG00000134285.10	FKBP11	580	1951	1.69168e-57	0.987887
ENSG00000132612.15	VPS4A	514	1630	1.77718e-57	1.07294
ENSG00000101294.16	HM13	653	2321	1.89772e-57	0.908384
ENSG00000139180.10	NDUFA9	544	1776	2.32513e-57	1.03102
ENSG00000131979.18	GCH1	329	810	2.43597e-57	1.43814
ENSG00000111863.12	ADTRP	345	876	2.79904e-57	1.39364
ENSG00000213619.9	NDUFS3	615	2132	4.21042e-57	0.944427
ENSG00000063244.12	U2AF2	476	1456	4.69584e-57	1.125
ENSG00000172009.14	THOP1	251	513	4.98928e-57	1.7067
ENSG00000163950.12	SLBP	645	2287	5.72532e-57	0.911891
ENSG00000065518.7	NDUFB4	1360	6483	6.31794e-57	0.484921
ENSG00000143368.9	SF3B4	498	1562	7.86939e-57	1.0888
ENSG00000197982.13	C1orf122	498	1562	7.86939e-57	1.0888
ENSG00000069956.11	MAPK6	314	754	7.89068e-57	1.47418
ENSG00000133027.17	PEMT	210	373	8.98331e-57	1.90919
ENSG00000104341.16	LAPTM4B	215	390	1.07088e-56	1.87884
ENSG00000123989.13	CHPF	238	469	1.12372e-56	1.75935
ENSG00000131238.16	PPT1	522	1679	1.23596e-56	1.0525
ENSG00000178562.17	CD28	469	1429	1.38125e-56	1.13063
ENSG00000116221.15	MRPL37	402	1126	1.39075e-56	1.25204
ENSG00000104635.13	SLC39A14	155	207	1.39394e-56	2.32061
ENSG00000172270.18	BSG	986	4175	1.44036e-56	0.655859
ENSG00000105887.10	MTPN	528	1709	1.49382e-56	1.04343
ENSG00000015475.18	BID	443	1310	1.5368e-56	1.17379
ENSG00000180957.17	PITPNB	502	1585	1.65663e-56	1.07925
ENSG00000070785.16	EIF2B3	266	572	1.98648e-56	1.63339
ENSG00000146963.17	LUC7L2	574	1936	1.98917e-56	0.98402
ENSG00000148187.17	MRRF	243	489	2.5702e-56	1.7291
ENSG00000144401.14	METTL21A	352	914	2.63642e-56	1.36136
ENSG00000077721.15	UBE2A	638	2261	2.63719e-56	0.912643
ENSG00000177830.17	CHID1	356	931	2.77407e-56	1.35107
ENSG00000100519.11	PSMC6	685	2506	3.06293e-56	0.866766
ENSG00000160688.18	FLAD1	370	991	3.24578e-56	1.31662
ENSG00000152082.13	MZT2B	1718	8965	3.52252e-56	0.354402
ENSG00000125356.6	NDUFA1	1666	8590	3.57984e-56	0.371706
ENSG00000088986.10	DYNLL1	1120	4985	3.78371e-56	0.583881
ENSG00000112208.11	BAG2	274	604	3.79019e-56	1.5976
ENSG00000156256.14	USP16	665	2403	3.81238e-56	0.884566
ENSG00000109445.10	ZNF330	370	992	4.1021e-56	1.31516
ENSG00000148296.6	SURF6	373	1006	5.39465e-56	1.30659
ENSG00000149357.9	LAMTOR1	928	3850	5.78441e-56	0.685314
ENSG00000170759.10	KIF5B	713	2659	6.3485e-56	0.839066
ENSG00000160917.14	CPSF4	301	710	6.53007e-56	1.49992
ENSG00000183199.6	HSP90AB3P	203	355	7.26898e-56	1.93164
ENSG00000088247.15	KHSRP	297	696	1.0729e-55	1.50935
ENSG00000173540.12	GMPPB	336	855	1.77446e-55	1.39051
ENSG00000198912.10	C1orf174	413	1188	2.47638e-55	1.21365
ENSG00000106554.11	CHCHD3	379	1039	2.83997e-55	1.28305
ENSG00000171135.12	JAGN1	645	2313	2.99111e-55	0.895582
ENSG00000169564.6	PCBP1	1609	8208	3.00474e-55	0.38711
ENSG00000140650.11	PMM2	204	362	3.56719e-55	1.91056
ENSG00000185721.11	DRG1	402	1141	3.74579e-55	1.23294
ENSG00000078140.13	UBE2K	496	1574	4.16005e-55	1.07195
ENSG00000124228.14	DDX27	562	1895	4.32804e-55	0.98442
ENSG00000100385.13	IL2RB	578	1975	4.58445e-55	0.965265
ENSG00000088930.7	XRN2	668	2436	4.97702e-55	0.871382
ENSG00000078668.13	VDAC3	719	2706	5.25196e-55	0.825878
ENSG00000128654.13	MTX2	299	710	6.17925e-55	1.4903
ENSG00000184162.14	NR2C2AP	357	948	6.18923e-55	1.32901
ENSG00000132463.13	GRSF1	532	1750	6.54256e-55	1.02012
ENSG00000103266.10	STUB1	986	4208	6.57557e-55	0.644501
ENSG00000262967.1	RP11-294J22.6	388	1082	6.68284e-55	1.2584
ENSG00000100380.12	ST13	1314	6231	6.94312e-55	0.492478
ENSG00000174109.4	C16orf91	322	803	7.30615e-55	1.41964
ENSG00000089022.13	MAPKAPK5	399	1131	7.60239e-55	1.23484
ENSG00000167965.17	MLST8	285	656	7.77317e-55	1.53524
ENSG00000234009.1	RPL5P34	509	1640	8.23069e-55	1.05002
ENSG00000113282.13	CLINT1	402	1145	8.85529e-55	1.2279
ENSG00000156875.13	HIAT1	550	1842	1.2372e-54	0.994207
ENSG00000184281.14	TSSC4	639	2293	1.55737e-54	0.894628
ENSG00000123908.11	AGO2	472	1468	1.65862e-54	1.10098
ENSG00000197223.11	C1D	651	2356	1.76061e-54	0.882366
ENSG00000101266.16	CSNK2A1	426	1256	1.78184e-54	1.17806
ENSG00000122140.10	MRPS2	368	1000	2.00045e-54	1.29575
ENSG00000189091.12	SF3B3	409	1180	2.00427e-54	1.20936
ENSG00000213719.8	CLIC1	1479	7332	2.01729e-54	0.428391
ENSG00000176407.17	KCMF1	374	1026	2.04058e-54	1.28206
ENSG00000050730.15	TNIP3	180	290	2.80849e-54	2.04992
ENSG00000122034.12	GTF3A	1516	7587	2.81557e-54	0.414716
ENSG00000127616.17	SMARCA4	418	1223	3.43408e-54	1.18913
ENSG00000168385.17	SEPT2	685	2539	3.56846e-54	0.847892
ENSG00000168393.12	DTYMK	354	943	3.93142e-54	1.32447
ENSG00000167118.10	URM1	521	1707	4.01874e-54	1.02587
ENSG00000113068.9	PFDN1	613	2166	4.21359e-54	0.916902
ENSG00000095380.10	NANS	431	1283	4.2198e-54	1.16421
ENSG00000159352.15	PSMD4	974	4155	4.8228e-54	0.645121
ENSG00000128609.14	NDUFA5	901	3735	6.99788e-54	0.686467
ENSG00000138074.14	SLC5A6	209	386	7.21707e-54	1.85288
ENSG00000104549.11	SQLE	341	891	7.93047e-54	1.35232
ENSG00000197858.10	GPAA1	477	1500	8.00653e-54	1.08507
ENSG00000105700.10	KXD1	590	2054	9.01505e-54	0.938327
ENSG00000146007.10	ZMAT2	793	3130	9.74746e-54	0.757206
ENSG00000205339.9	IPO7	336	871	9.96264e-54	1.36376
ENSG00000175634.14	RPS6KB2	592	2065	1.03429e-53	0.935503
ENSG00000175166.16	PSMD2	648	2353	1.12447e-53	0.87754
ENSG00000102119.10	EMD	573	1970	1.15562e-53	0.956387
ENSG00000253729.7	PRKDC	420	1238	1.16599e-53	1.17843
ENSG00000126756.11	UXT	1468	7277	1.29136e-53	0.428484
ENSG00000005436.13	GCFC2	278	639	1.53868e-53	1.53724
ENSG00000181915.4	ADO	283	659	1.82148e-53	1.5185
ENSG00000188690.12	UROS	481	1524	2.02458e-53	1.07422
ENSG00000089195.14	TRMT6	378	1054	2.22465e-53	1.25856
ENSG00000159377.10	PSMB4	782	3076	2.28742e-53	0.762161
ENSG00000142252.10	GEMIN7	379	1059	2.55534e-53	1.25554
ENSG00000116752.5	BCAS2	594	2081	2.58034e-53	0.929234
ENSG00000042753.11	AP2S1	871	3575	2.6592e-53	0.700777
ENSG00000130766.4	SESN2	208	386	2.7543e-53	1.84596
ENSG00000054118.13	THRAP3	940	3972	2.83602e-53	0.658843
ENSG00000106348.16	IMPDH1	362	986	3.06736e-53	1.29238
ENSG00000135486.17	HNRNPA1	2242	13391	4.05844e-53	0.159571
ENSG00000100348.9	TXN2	639	2315	4.07303e-53	0.880852
ENSG00000145220.13	LYAR	891	3693	4.2826e-53	0.68668
ENSG00000230124.6	ACBD6	344	911	4.72392e-53	1.33293
ENSG00000136279.18	DBNL	711	2696	4.8169e-53	0.815077
ENSG00000169139.11	UBE2V2	643	2337	4.86223e-53	0.876209
ENSG00000089053.12	ANAPC5	673	2496	6.3721e-53	0.847037
ENSG00000175061.17	LRRC75A-AS1	2136	12378	7.18679e-53	0.203181
ENSG00000076053.10	RBM7	528	1760	1.00134e-52	1.00101
ENSG00000225573.4	RPL35P5	721	2756	1.13434e-52	0.803471
ENSG00000134470.19	IL15RA	284	670	1.39709e-52	1.49971
ENSG00000134056.11	MRPS36	823	3318	1.41715e-52	0.726626
ENSG00000129292.20	PHF20L1	618	2215	1.45207e-52	0.896348
ENSG00000135002.11	RFK	341	903	1.4597e-52	1.33302
ENSG00000133641.17	C12orf29	351	946	1.63724e-52	1.30761
ENSG00000116824.4	CD2	1666	8680	1.85875e-52	0.356669
ENSG00000266472.5	MRPS21	1116	5041	2.04963e-52	0.562603
ENSG00000266094.6	RASSF5	796	3171	2.17427e-52	0.743879
ENSG00000129559.12	NEDD8	1479	7382	2.41024e-52	0.418586
ENSG00000189343.7	RPS2P46	1799	9657	2.7644e-52	0.313596
ENSG00000106344.8	RBM28	296	721	3.55045e-52	1.45357
ENSG00000115762.16	PLEKHB2	428	1292	3.90295e-52	1.14405
ENSG00000145736.14	GTF2H2	235	488	4.0492e-52	1.68376
ENSG00000204899.5	MZT1	494	1603	4.12414e-52	1.03978
ENSG00000188342.11	GTF2F2	360	989	4.41045e-52	1.28
ENSG00000004961.14	HCCS	290	698	4.6202e-52	1.4708
ENSG00000196756.11	SNHG17	275	639	4.67168e-52	1.52159
ENSG00000103202.12	NME4	475	1513	4.86104e-52	1.06656
ENSG00000127124.13	HIVEP3	202	373	4.9126e-52	1.85316
ENSG00000163082.9	SGPP2	135	170	5.04072e-52	2.4054
ENSG00000114383.9	TUSC2	594	2101	5.60704e-52	0.915435
ENSG00000271856.1	LINC01215	328	854	5.77165e-52	1.35744
ENSG00000171791.12	BCL2	515	1707	5.98321e-52	1.00916
ENSG00000128059.8	PPAT	182	308	6.2639e-52	1.97898
ENSG00000100412.15	ACO2	468	1483	8.73584e-52	1.07404
ENSG00000139579.12	NABP2	323	835	9.14646e-52	1.36773
ENSG00000168488.18	ATXN2L	478	1531	9.45329e-52	1.05858
ENSG00000061273.17	HDAC7	389	1120	9.76385e-52	1.21232
ENSG00000175826.11	CTDNEP1	561	1938	1.02719e-51	0.94948
ENSG00000138600.9	SPPL2A	637	2328	1.2357e-51	0.86825
ENSG00000067560.10	RHOA	1411	6944	1.34213e-51	0.438927
ENSG00000163636.10	PSMD6	596	2117	1.35064e-51	0.909339
ENSG00000176978.13	DPP7	945	4035	1.35635e-51	0.643794
ENSG00000125826.19	RBCK1	722	2781	1.55468e-51	0.792443
ENSG00000178718.6	RPP25	151	216	1.63408e-51	2.22149
ENSG00000170348.8	TMED10	708	2707	1.89175e-51	0.803102
ENSG00000104331.8	IMPAD1	227	464	2.14945e-51	1.70654
ENSG00000009335.17	UBE3C	269	621	2.1898e-51	1.53099
ENSG00000119537.15	KDSR	602	2151	2.21121e-51	0.900804
ENSG00000135829.16	DHX9	492	1604	2.63205e-51	1.03303
ENSG00000164758.7	MED30	550	1889	2.69033e-51	0.957857
ENSG00000152147.10	GEMIN6	322	836	3.29018e-51	1.36153
ENSG00000160606.10	TLCD1	118	130	4.09614e-51	2.59825
ENSG00000134109.10	EDEM1	422	1277	4.5768e-51	1.14053
ENSG00000151304.5	SRFBP1	273	641	7.92739e-51	1.50655
ENSG00000023191.16	RNH1	1011	4441	8.38315e-51	0.602874
ENSG00000187239.16	FNBP1	1049	4669	8.46889e-51	0.583877
ENSG00000135870.11	RC3H1	385	1113	9.6139e-51	1.20645
ENSG00000166902.4	MRPL16	581	2054	1.05093e-50	0.91615
ENSG00000168495.12	POLR3D	287	698	1.23291e-50	1.4558
ENSG00000137970.7	RPL7P9	2011	11356	1.31378e-50	0.240506
ENSG00000070814.17	TCOF1	407	1214	1.39504e-50	1.16131
ENSG00000099810.18	MTAP	228	474	1.94518e-50	1.68212
ENSG00000170142.11	UBE2E1	484	1577	1.97904e-50	1.03387
ENSG00000143799.12	PARP1	711	2741	2.04321e-50	0.791195
ENSG00000119048.7	UBE2B	976	4242	2.1726e-50	0.618184
ENSG00000248527.1	MTATP6P1	1386	6808	2.23846e-50	0.441672
ENSG00000254999.3	BRK1	1394	6861	2.25337e-50	0.438788
ENSG00000115738.9	ID2	977	4249	2.4447e-50	0.617283
ENSG00000229083.1	PSMA6P2	283	685	2.77826e-50	1.46267
ENSG00000149196.15	C11orf73	586	2086	2.81033e-50	0.906209
ENSG00000170854.17	MINA	249	553	2.88371e-50	1.58684
ENSG00000105583.9	WDR83OS	1098	4979	3.06517e-50	0.556998
ENSG00000103254.9	FAM173A	515	1731	3.32185e-50	0.989015
ENSG00000261373.1	VPS9D1-AS1	92	75	3.41214e-50	3.03272
ENSG00000102753.9	KPNA3	356	991	3.41858e-50	1.26097
ENSG00000095906.16	NUBP2	510	1707	3.63364e-50	0.995082
ENSG00000138381.9	ASNSD1	526	1786	3.7385e-50	0.974379
ENSG00000178573.6	MAF	520	1757	4.15636e-50	0.981445
ENSG00000134987.11	WDR36	263	608	4.41038e-50	1.52897
ENSG00000184164.14	CRELD2	527	1792	4.42776e-50	0.97228
ENSG00000136448.11	NMT1	754	2982	4.86045e-50	0.754332
ENSG00000108592.16	FTSJ3	316	822	4.99839e-50	1.35876
ENSG00000108528.13	SLC25A11	499	1656	5.77632e-50	1.00739
ENSG00000131462.7	TUBG1	275	656	5.93346e-50	1.48371
ENSG00000050393.11	MCUR1	347	955	6.76542e-50	1.27741
ENSG00000182118.5	FAM89A	249	556	7.25161e-50	1.57904
ENSG00000068438.14	FTSJ1	294	733	7.48907e-50	1.41998
[truncated: 32,338 more rows]

## Sheet: cluster5
Donor 2, Cluster 5
[truncated: 33,756 more rows]

## Sheet: cluster6
Donor 2, Cluster 6
[truncated: 33,756 more rows]

[truncated: 4 more sheets: cluster7, cluster8, cluster9, cluster10]
