# Supplementary material for: Single-cell transcriptomics of human T cells reveals tissue and activation signatures in health and disease
Source: Nat Commun. 2019 Oct 17;10:4706. doi: 10.1038/s41467-019-12464-3 (PMC6797728; doi:10.1038/s41467-019-12464-3)
Supplement: Supplementary file 9 — Source Data [file 41467_2019_12464_MOESM9_ESM.xlsx]

## Sheet: Fig1c_Donor1
gene	cluster1	cluster2	cluster3	cluster4	cluster5	cluster6	cluster7	cluster8	cluster9	cluster10	cluster11
TCF7	2.30858	0.415405	-0.0176294	-0.418328	0.615833	-1.16636	-0.596193	0.867417	-0.382541	-1.52251	-0.103676
ID3	2.26063	-0.445907	-0.717681	-0.852904	0.0740622	-0.727664	1.62826	0.455257	-0.471638	-0.835088	-0.367325
CCR7	2.27008	0.868465	0.369896	-0.227249	0.251287	-0.409338	0.623609	-0.199716	-1.06089	-1.12349	-1.36266
AQP3	2.15249	-0.567183	-0.805319	-0.822291	0.434029	-0.711396	0.495669	1.63527	-0.56713	-0.549361	-0.694774
SELL	1.69078	0.704484	0.145885	0.51688	-0.256936	-0.739476	1.63966	-0.287171	-1.19206	-1.31473	-0.907308
IL4R	-0.772042	2.39617	1.60324	0.0243643	-0.31867	-0.343667	-0.287008	-0.89722	-0.188994	-0.28481	-0.93137
STAT1	-1.22731	1.85883	1.32187	0.245475	0.169221	-0.341612	0.931923	-1.43569	-0.475136	-0.960465	-0.0871074
MAL	0.56101	2.17955	1.16033	-0.489447	-0.0178381	-0.565287	0.753351	-0.47033	-1.10749	-1.05713	-0.946717
SOCS1	-1.47391	1.14699	1.64638	0.995087	-0.630551	0.135604	0.385677	-1.51056	0.118204	0.150461	-0.963371
IL2	-0.33988	-0.29557	-0.279459	3.15969	-0.334389	-0.312457	-0.209222	-0.348701	-0.348701	-0.342611	-0.348701
ODC1	-0.74797	-0.663596	0.437033	2.9101	-0.485578	0.385059	-0.327832	-0.656651	-0.273767	0.00864518	-0.585446
PSAT1	-0.709451	-0.182999	1.38754	2.49503	-0.846059	-0.198064	0.0620324	-0.885419	-0.195126	-0.0753559	-0.852129
WARS	-1.51388	-0.576157	0.876924	2.24636	-0.610762	0.597102	0.000643949	-1.2298	0.12151	0.431628	-0.343569
PYCR1	-0.567731	-0.239291	1.20514	2.74323	-0.530477	-0.124638	-0.360543	-0.654479	-0.605031	-0.28094	-0.585236
TNF	-0.58639	-0.540549	-0.274252	3.06225	-0.368488	0.217161	-0.453195	-0.463025	-0.347682	0.157748	-0.403579
MIR155HG	-0.8599	-0.36468	0.972361	2.54784	-0.784756	0.583563	0.115698	-0.853693	-0.801168	0.0354262	-0.590691
NME1	-0.797121	-0.567665	0.880371	2.37619	-0.611305	0.893555	-0.73596	-0.818163	-0.495835	0.639503	-0.763572
IFI6	-0.974286	-0.52131	-0.966134	-1.26116	1.65503	0.186458	1.342	-0.872422	1.37823	0.114251	-0.0806628
LGALS3	-0.931388	-1.15781	-1.15586	-1.161	1.58293	0.496205	0.686659	1.17997	0.836885	0.412149	-0.788739
MAF	-1.04252	-0.935027	-0.979166	-0.571545	0.436574	2.27223	1.16594	-0.809492	0.191014	0.530736	-0.258749
TNFRSF18	-1.16257	-1.1488	-0.712857	-0.531524	0.202371	1.79571	1.74734	-0.688873	-0.0294574	0.813927	-0.285271
FOXP3	-0.395844	-0.31803	-0.2592	-0.217973	-0.379726	0.115737	3.12456	-0.358778	-0.456928	-0.376771	-0.477042
IL2RA	-0.879212	-0.660543	-0.120852	0.391297	-0.695205	1.4394	2.12003	-0.876907	-0.72694	0.803154	-0.794219
CTLA4	-0.650924	-0.648511	-0.509019	-0.197872	-0.251816	1.9864	2.1722	-0.625501	-0.372567	-0.14086	-0.761529
TIGIT	-0.561555	-0.575913	-0.692694	-0.69446	-0.50813	-0.211113	2.68867	-0.641382	0.646559	-0.387748	0.937765
PMCH	-0.236973	-0.279887	-0.282217	-0.34907	-0.296494	-0.329708	3.16024	-0.34907	-0.34907	-0.34907	-0.338685
TNFRSF4	-0.892191	-0.77242	0.0349312	1.00521	-0.232742	1.72922	1.86255	-0.899718	-0.812544	-0.299072	-0.723228
KLRB1	-0.537549	-0.802879	-0.84756	-0.835246	0.381291	-0.566689	-0.449194	2.14709	-0.0259008	-0.278306	1.81495
AMICA1	-0.525585	-0.755817	-0.743166	-0.708106	0.670593	-0.852475	-0.475532	2.39021	1.37985	-0.1309	-0.249071
PDZD8	-0.720515	-0.81485	-0.879347	-0.885276	1.92206	-0.279551	0.538028	-0.417153	1.93972	0.0986276	-0.501739
CXCR6	-1.03599	-1.06319	-1.03563	-1.06249	1.30584	-0.0545385	0.523423	-0.0723676	1.95284	0.839843	-0.297738
RCAN2	-0.504678	-0.480172	-0.510988	-0.490744	-0.108775	-0.128252	-0.518819	-0.386534	3.08929	0.123326	-0.0836576
PRF1	-0.73609	-0.751956	-0.749543	-0.76255	-0.363109	-0.616314	-0.540867	-0.217341	2.09064	1.21504	1.43209
ANXA2	-0.908629	-1.28402	-1.25128	-1.35896	1.25242	0.483717	0.0849865	0.843703	1.49868	0.585364	0.0540087
CRIP1	-0.367815	-1.1715	-1.25252	-1.30858	1.55081	-0.198141	-0.0110153	0.839463	1.74552	0.0810244	0.0927393
ITGA1	-0.722201	-0.761015	-0.683639	-0.682293	0.369152	-0.401014	-0.642836	0.476025	2.64821	0.884134	-0.484524
GZMB	-0.817524	-0.796785	-0.778025	-0.596665	-0.10207	0.525894	-0.709119	-0.725181	1.80108	2.03712	0.161281
IFNG	-0.659666	-0.622656	-0.524153	0.225356	-0.524765	1.72508	-0.607917	-0.619695	-0.335052	2.35845	-0.414982
HOPX	-0.879264	-0.884934	-0.881001	-0.884305	-0.38699	-0.163693	-0.901873	0.747476	0.921828	1.66003	1.65272
CCL4	-0.784056	-0.756606	-0.741196	-0.127454	-0.564457	0.742734	-0.761708	-0.484752	-0.0082917	2.60496	0.880828
CCL3	-0.645871	-0.612998	-0.598444	0.367929	-0.612352	0.596501	-0.62326	-0.649923	-0.109393	2.85639	0.0314183
NKG7	-0.757703	-0.734671	-0.744437	-0.739537	-0.3978	-0.547657	-0.726915	0.0489719	1.46507	0.960492	2.17419
GZMK	-0.610526	-0.739437	-0.72425	-0.740047	-0.196245	-0.631224	-0.706357	1.145	1.26895	-0.313694	2.24782
GNLY	-0.859269	-0.904118	-0.898821	-0.919695	0.147563	-0.716453	-0.714357	0.502149	1.48114	1.17016	1.7117
IFIT3	-0.934189	1.17117	-0.274486	-0.83572	0.0931127	-0.802887	1.52828	-1.07195	0.2462	-0.862767	1.74324
KLRD1	-0.697905	-0.718371	-0.698603	-0.706698	-0.472386	-0.657819	-0.673095	0.25498	1.64949	0.51927	2.20114
MYO1F	-0.731314	-1.01332	-1.05367	-1.08938	0.529542	-0.55956	-0.175587	1.27865	1.26742	-0.245895	1.79312
CCL5	-0.833851	-0.971231	-0.982785	-0.979305	0.264902	-0.496887	-0.773977	1.3147	1.22065	0.487178	1.75061
values represent Z-scored log-cluster averaged expression

## Sheet: Fig1c_Donor2
gene	cluster1	cluster2	cluster3	cluster4	cluster5	cluster6	cluster7	cluster8	cluster9	cluster10
ID3	2.46798	0.721012	-0.57247	-0.200998	-0.640973	0.36978	0.459264	-0.878993	-0.824435	-0.900161
CCR7	2.03374	0.340945	0.587789	0.3558	-0.0152997	0.796695	-0.522512	-0.96814	-1.4203	-1.18871
AQP3	2.47599	0.841132	-0.570224	-0.825814	-0.701684	0.290286	0.479937	-0.573406	-0.617959	-0.798258
SELL	1.97836	0.1935	0.971536	-0.291593	-0.00421215	1.04578	-0.723968	-1.0179	-0.915524	-1.23598
TCF7	1.80117	1.84041	-0.288275	-0.0367169	-0.894	-0.726398	0.351558	-1.22051	-0.382463	-0.444777
IL4R	-0.87701	-0.200681	2.27846	1.03898	0.00885403	0.468813	-0.718819	-0.138219	-1.39579	-0.464591
MAL	0.243016	0.291691	1.92169	0.841996	-0.336599	1.09039	-1.0512	-0.896892	-1.1719	-0.932191
SOCS1	-1.1965	-1.1962	1.27922	1.12291	0.8966	1.11598	-0.998528	0.256259	-1.0331	-0.246641
IL2	-0.440319	-0.44297	-0.20818	-0.358004	2.97763	-0.238809	-0.424321	-0.0539777	-0.44548	-0.365573
ODC1	-0.785468	-1.18103	-0.143017	0.234193	2.22729	0.494605	0.00113537	0.999109	-0.967435	-0.879381
WARS	-1.28825	-1.28836	0.0593685	0.609743	1.4198	0.676697	-0.963547	0.901741	-1.08384	0.956654
PYCR1	-0.90018	-0.979229	0.492088	0.446717	2.25297	0.281845	-0.892274	0.801775	-0.931008	-0.572707
TNF	-0.926597	-0.697306	-0.358732	0.780594	2.38626	-0.0869362	-0.72408	0.866681	-0.912603	-0.327277
MIR155HG	-1.14291	-1.01319	0.463082	0.923181	1.92605	0.0319797	-1.06674	0.655521	-1.10274	0.325768
NME1	-0.929372	-1.12992	0.176251	1.33348	1.86596	0.199434	-0.733049	0.810358	-0.977772	-0.615365
FOXP3	-0.303082	-0.381753	-0.175867	-0.371312	-0.240998	2.99099	-0.383377	-0.284228	-0.416596	-0.433781
RGS1	-0.750626	-0.784008	0.899877	-0.738014	-0.277585	2.45822	-0.560738	-0.146804	-0.759573	0.659252
STAT1	-0.926413	-1.063	1.04945	0.677707	0.326754	1.58818	-1.02284	-0.493602	-1.19127	1.05503
LGALS3	0.0137202	-0.747225	-0.668959	-0.930271	-0.538399	2.10823	1.34059	0.794618	-0.576916	-0.795383
IL2RA	-0.777472	-0.780844	-0.048009	-0.372784	0.699925	2.52301	-0.768931	0.64084	-0.844823	-0.270917
CTLA4	-0.354314	-0.572315	-0.170932	-0.486749	0.266312	2.91585	-0.442262	-0.175611	-0.512768	-0.467214
TIGIT	-0.56329	-1.05042	0.147339	-1.22779	-0.575598	2.4224	-0.26603	0.498321	-0.106333	0.721395
TNFRSF4	-0.895658	-0.790688	0.41089	-0.191313	1.36943	2.0908	-0.970418	0.276511	-1.00881	-0.290746
TNFRSF18	-0.931021	-1.03872	-0.333676	-0.43619	0.728316	2.13867	-0.614278	1.13835	-0.943359	0.291911
LGALS1	-0.482281	-0.550709	-1.02277	-1.03242	-0.857886	-0.360079	1.92679	1.36117	0.0602526	0.957915
GZMK	-0.471746	-0.186298	-0.747756	-1.04402	-0.977774	-0.686633	2.02581	-0.133963	0.917816	1.30456
AMICA1	-0.206878	-0.540047	-0.614706	0.143387	-0.567981	-0.6819	2.68301	0.836369	-0.405356	-0.645895
CXCR6	-0.687202	-0.825348	-0.762046	-0.773562	-0.687867	1.18109	1.7767	1.51362	-0.166237	-0.569158
ANXA2	0.208791	-0.999675	-0.685026	-1.30564	-0.774252	0.531356	2.21323	0.950187	0.143095	-0.282073
ITGA1	-0.421496	-0.529215	-0.49492	-0.545161	-0.504557	-0.527986	2.75773	0.835965	-0.274418	-0.295939
GZMB	-0.945566	-0.897255	-0.734457	-0.420912	-0.120446	-0.702846	-0.282417	2.19127	0.528964	1.38367
IFNG	-0.731069	-0.738656	-0.404014	-0.605605	1.26972	-0.425424	-0.608932	2.36714	-0.616132	0.492981
XCL1	-0.659823	-0.670459	-0.623459	-0.301706	-0.596893	-0.654516	0.0384675	2.24088	-0.404653	1.63216
CCL4	-0.865765	-0.790564	-0.682184	-0.443789	-0.481125	-0.344461	-0.446252	2.11794	0.242236	1.69396
CCL3	-0.733118	-0.710758	-0.580718	-0.365552	-0.249151	-0.183677	-0.616028	2.15984	-0.484733	1.76389
GZMH	-0.663394	-0.647284	-0.667722	-0.610484	-0.639491	-0.681482	-0.335621	0.563437	2.18758	1.49446
NKG7	-0.836287	-0.690297	-0.830197	-0.601032	-0.761817	-0.832613	0.443821	0.699412	1.74453	1.66448
MYO1F	0.213397	-0.346003	-0.908203	-1.05355	-1.00257	-0.221293	1.60448	-0.431122	2.01725	0.127614
CCL5	-0.452275	-0.560998	-0.950694	-0.918552	-0.921206	-0.896621	1.46668	0.57404	1.5075	1.15213
GNLY	-0.720833	-0.625026	-0.78991	-0.742912	-0.777789	-0.775362	0.406574	0.47641	1.67878	1.87007
IFIT3	-0.786441	-0.570857	0.698387	-0.273589	-0.563925	0.891678	-0.761848	-0.689731	-0.422622	2.47895
KLRD1	-0.739197	-0.674818	-0.754854	-0.73547	-0.724607	-0.766623	0.341441	0.510344	1.52849	2.01529
XCL2	-0.635569	-0.632768	-0.618108	-0.509349	-0.59527	-0.622683	-0.159852	1.74983	-0.145009	2.16878
HOPX	-0.6587	-0.840938	-0.82841	-0.80486	-0.771368	-0.788329	0.726055	1.42511	0.760398	1.78104
RCAN2	-0.581871	-0.598916	-0.554925	-0.598916	-0.529088	-0.598916	-0.0789807	0.332784	0.435617	2.77321
PRF1	-0.77668	-0.753915	-0.806949	-0.756025	-0.794191	-0.559351	0.376506	0.600047	1.47276	1.99779
MYO1F	-0.731314	-1.01332	-1.05367	-1.08938	0.529542	-0.55956	-0.175587	1.27865	1.26742	-0.245895
CCL5	-0.833851	-0.971231	-0.982785	-0.979305	0.264902	-0.496887	-0.773977	1.3147	1.22065	0.487178

## Sheet: Fig3a
gene	log2(FC)	FDR
TSPAN6	nan	0
TNMD	nan	0
DPM1	-0.554544	0.270349
SCYL3	-0.19777	0
C1orf112	-0.295933	0
FGR	3.91909	0
CFH	0.682103	0
FUCA2	-0.562147	0
GCLC	-0.157803	0
NFYA	-0.310808	0
STPG1	0.422323	0
NIPAL3	0.0483204	0
LAS1L	-0.537766	0
ENPP4	0.0798316	0
SEMA3F	nan	0
CFTR	nan	0
ANKIB1	-0.946657	0
CYP51A1	nan	0
KRIT1	-0.791866	0
RAD52	0.034227	0
MYH16	nan	0
BAD	-0.893389	0.549445
LAP3	0.11974	0.367372
CD99	nan	0
AOC1	nan	0
WNT16	nan	0
HECW1	nan	0
MAD1L1	1.19174	0.270661
LASP1	0.00691298	0
SNX11	0.386015	0
TMEM176A	nan	0
M6PR	-0.120506	0
KLHL13	nan	0
CYP26B1	nan	0
ICA1	-0.292092	0
DBNDD1	nan	0
ALS2	-0.774191	0
CASP10	0.543702	0
CFLAR	-0.121452	0.210201
NDUFAF7	-0.439324	0
RBM5	-0.211272	0
MTMR7	nan	0
SLC7A2	nan	0
ARF5	0.347962	0
SARM1	0.170876	0
POLDIP2	-0.299934	0
AK2	-0.192675	0
FKBP4	0.204175	0
KDM1A	-0.105297	0
RBM6	-0.268084	0
CAMKK1	-1.5431	0
RECQL	-1.33943	0.979329
VPS50	-1.00984	0
HSPB6	nan	0
ARHGAP33	-0.479338	0
NDUFAB1	-0.596603	1.37061
PDK4	nan	0
SLC22A16	nan	0
ABCB5	nan	0
ARX	nan	0
SLC25A13	-0.330952	0
ST7	-1.21158	0
CDC27	-1.24414	0
SLC4A1	nan	0
CALCR	nan	0
HCCS	-0.761077	0
DVL2	0.107501	0
PRSS22	nan	0
UPF1	-0.0417793	0
SKAP2	0.2554	0
SLC25A5	-0.0087373	0
CCDC109B	-0.4894	1.9866
HOXA11	nan	0
POLR2J	-0.494298	1.44176
DHX33	-0.225606	0
MEOX1	nan	0
THSD7A	nan	0
LIG3	-0.820011	0
RPAP3	-0.382373	0
ACSM3	nan	0
AC004381.6	nan	0
CIAPIN1	-0.392643	0
SPPL2B	-0.174511	0
FAM214B	-0.454119	0
COPZ2	0.533576	0
PRKAR2B	nan	0
MSL3	-0.324747	0.0323324
CREBBP	-0.504449	0
BZRAP1	0.372635	0
PON1	nan	0
GCFC2	0.198706	0
WDR54	0.0761678	0
CROT	-0.0240563	0
ABCB4	nan	0
KMT2E	-0.246823	0.627598
RHBDD2	-0.768332	0.452583
SOX8	nan	0
IBTK	-0.0313256	0
ZNF195	0.0324122	0
MYCBP2	0.0743151	0
FBXL3	-0.216777	0
ITGAL	-0.291952	0.337428
PDK2	-0.664746	0
ZFX	-0.481483	0
LAMP2	-0.32303	0
ASB4	nan	0
GDE1	-0.0838532	0
C19orf60	-0.40008	0.292782
CRLF1	nan	0
OSBPL7	-0.390637	0
TMEM98	-0.914837	0
YBX2	nan	0
KRT33A	nan	0
MAP3K14	-0.0804284	0
ABCC8	nan	0
CACNG3	nan	0
TMEM132A	nan	0
AP2B1	-1.30452	4.13094
TAC1	nan	0
ZNF263	-0.0380298	0
SPATA20	-0.137033	0
CACNA1G	nan	0
DLX6	nan	0
MAP3K9	-0.539389	0
KDM7A	0.772973	0
ETV1	nan	0
AGK	0.231944	0
ALDH3B1	nan	0
TTC22	0.285136	0
PHTF2	-0.557695	0
CCL26	nan	0
FARP2	-1.97491	0
USH1C	nan	0
GGCT	-0.0290976	0
DBF4	-0.800429	0
TBXA2R	1.93365	0
LGALS14	nan	0
COX10	0.239529	0
GTF2IRD1	nan	0
PAF1	-0.444798	0
VPS41	-0.171666	0
ARHGAP44	nan	0
ELAC2	-0.67012	0
ARSD	-0.734909	0
PNPLA4	-0.926531	0
MYH13	nan	0
ADIPOR2	-0.31956	0
CDKL3	-1.07851	0
UPP2	nan	0
PRSS21	0.481075	0
MARK4	0.474504	0
PROM1	nan	0
CCDC124	-0.891496	0.658509
CEACAM21	0.489455	0
PAFAH1B1	-0.625346	0.00182429
NOS2	nan	0
DNAH9	nan	0
KIAA0100	-0.618515	0
SLC13A2	nan	0
GAS7	-0.723526	0
TRAPPC6A	0.306993	0
MATK	1.54439	2.11564
CEACAM7	nan	0
SCN4A	nan	0
ST7L	-0.52489	0
TKTL1	nan	0
PAX6	nan	0
RPUSD1	-0.634058	0
RHBDF1	nan	0
LUC7L	-0.476102	0
CACNA2D2	-0.359712	0
BAIAP3	nan	0
TSR3	-0.576417	1.20428
PIGQ	-0.652974	0
CRAMP1	0.237869	0
TEAD3	nan	0
SELE	nan	0
DNAJC11	-0.542187	0
FMO3	nan	0
NOX1	nan	0
E2F2	nan	0
PSMB1	-0.593798	5.97468
SYN1	nan	0
JARID2	-0.606536	0
CDKL5	-1.15208	0
CAMK1G	nan	0
CDK11A	-0.144053	0
NADK	-0.286822	0
TFAP2B	nan	0
TFAP2D	nan	0
DLEC1	nan	0
CYTH3	-0.211319	0
ADAM22	-0.478972	0
SYPL1	-0.808962	0.620279
CYB561	0.0753816	0
SPAG9	-0.463569	0
CELSR3	0.198597	0
AASS	0.674735	0
PLEKHG6	nan	0
SS18L2	-0.154533	0
MPND	-0.752926	0
CRY1	-0.572647	0
PGLYRP1	nan	0
NFIX	0.340818	0
ST3GAL1	0.556307	0.114472
MMP25	-2.2069	0
IL32	-0.162867	18.3734
PKD1	-0.507082	0
MAPK8IP2	nan	0
MED24	-0.31318	0
RHOBTB2	0.705419	0
HEATR5B	-0.176624	0
SEC62	-0.508264	7.24232
RPS20	0.529235	72.6196
CSDE1	-0.00498202	0.0926202
UBE3C	-0.174355	0
REV3L	-0.423587	0
TENM1	nan	0
PAX7	nan	0
MASP2	0.81232	0
IYD	nan	0
FAM76A	-0.971935	0
TRAF3IP3	-0.00635765	6.4434
POMT2	-1.14155	0
VTA1	-0.11402	0
MLXIPL	0.260349	0
BAZ1B	-0.750748	0
RANBP9	-0.597914	0
ETV7	0.881153	0
SPRTN	-0.604329	0
METTL13	-0.376442	0
DYRK4	0.079145	0
ZNF207	0.393326	0.607403
UQCRC1	-0.390529	0.134303
STARD3NL	0.353961	0
CD9	-5.62641	2.91627
HHATL	nan	0
NCAPD2	-0.237034	0
IFFO1	-0.444208	0
GIPR	0.392953	0
PHF7	-0.612563	0
SEMA3G	nan	0
NISCH	-0.32237	0
STAB1	nan	0
FUZ	0.0573489	0
SLC6A13	nan	0
IDS	-0.551791	0.978356
PRSS3	nan	0
ZNF200	0.437083	0
CD4	-0.809473	0
HFE	-0.311492	0
SCMH1	-0.121847	0
FYN	0.58284	7.55823
HIVEP2	-0.56452	0
FMO1	nan	0
TCEB3	-0.516111	0
LYPLA2	-0.451397	0
CLCN6	-0.454888	0
MRC2	nan	0
NME1-NME2	nan	0
SLC6A7	nan	0
TSPAN9	nan	0
BTBD7	-0.514334	0
APBA3	-0.246433	0
MKS1	-0.923014	0
ABHD5	-0.523075	0
ANOS1	nan	0
AKAP8L	-0.2583	0
MBTD1	0.612505	0
UTP18	-5.2706e-05	0
RNF216	-0.647508	0
TTC19	-0.608083	1.01563
PTBP1	-0.440467	0
DPF1	nan	0
SYT7	nan	0
LARS2	-0.918321	0
PIK3C2A	0.0525349	0
ANLN	nan	0
WIZ	0.171354	0
RABGAP1	-1.17252	0
DCN	nan	0
QPCTL	0.093687	0
PPP5C	-0.291737	0
CEP68	-0.18794	0
MAP4K3	-0.928506	0
ZBTB32	nan	0
TYROBP	2.13404	0
TMEM159	-1.04821	0
GABRA3	nan	0
BRCA1	0.658459	0
ERCC1	0.00421344	0
CD22	nan	0
SEMA3B	nan	0
MBTPS2	-0.904763	0
PRICKLE3	-0.0455134	0
LTF	nan	0
EXTL3	-0.0563791	0
NR1H4	nan	0
ELOVL5	0.180458	0
ALOX5	0.973713	0
KDM5D	-0.585298	0
CALCOCO1	-0.291389	0
UBR7	-0.0177133	0
MAP4K5	-0.53766	0
EHD3	nan	0
PSMC4	-0.577233	0.793953
MAN2B2	0.0399063	0
SLC7A14	nan	0
CLDN11	nan	0
SLC25A39	-0.371104	0
MVP	-0.904167	1.7071
PGM3	0.228349	0
RWDD2A	-0.535124	0
CLK1	0.0738414	0.0433229
POLR3B	-0.235175	0
ANGEL1	-0.368853	0
RNF14	-0.471004	0
DNASE1L1	-0.543576	0
DDX11	-0.889338	0
HEBP1	-0.462994	0
MAMLD1	nan	0
CD6	-0.449823	1.29758
TACC3	0.0118886	0
UFL1	-0.172716	0
POLA2	-0.0990517	0
ZC3H3	-0.464561	0
CAPN1	-0.392905	0
ACPP	nan	0
MDH1	-0.19062	0.0587474
SLC30A9	-0.620554	0
MTMR11	nan	0
COX15	0.448242	0
CCDC88C	0.0246346	0
YAF2	-0.560802	0
ZMYND11	-0.378257	0
WAS	0.0478398	0
DPEP1	nan	0
BID	0.231023	0
MATR3	-0.594089	0
NPC1L1	nan	0
XYLT2	-0.106134	0
RGPD5	0.25184	0
STMN4	nan	0
NUDCD3	-0.338469	0
ISL1	nan	0
CHDH	nan	0
IL20RA	nan	0
CLCA1	nan	0
CLCA4	nan	0
GLT8D1	-0.190212	0
ATP2C1	-0.633735	0
IGF1	nan	0
SLC38A5	0.0931386	0
RALBP1	-0.449406	0.0509831
RUFY3	-0.890123	0
CNTN1	nan	0
SLC11A1	nan	0
WWTR1	nan	0
AGPS	-0.0585837	0
ZNF806	nan	0
CXorf56	0.801484	0
ATP1A2	nan	0
TTC27	0.336257	0
ZNF582	-1.08681	0
VSIG2	nan	0
PHLDB1	-1.55907	0
MARCO	nan	0
CYP24A1	nan	0
PRDM11	-0.409446	0
SYT13	nan	0
SNAI2	nan	0
CD74	0.465565	8.66774
HGF	nan	0
ZRANB1	0.185	0
NCDN	0.266476	0
ADGRA2	nan	0
CCT8L1P	nan	0
ZFP64	-0.544974	0
MNAT1	-0.595962	0
SAMD4A	nan	0
RUNX3	-0.390818	1.91011
MRE11A	-0.138647	0
PLEKHB1	0.328155	0
SERPINB1	-0.184162	0.06302
CYP3A43	-1.3935	0
SLC7A9	nan	0
SPAST	-0.454731	0
NRXN3	nan	0
OSBPL5	0.426372	0
AQR	-0.445703	0
CPS1	nan	0
C8B	nan	0
FHL1	-0.219662	0
RTFDC1	-0.321903	0.00247068
GABRA1	nan	0
NLRP2	nan	0
SLC45A4	0.0290786	0
RNF10	-0.591936	0.0253908
ZNF839	0.385162	0
ZDHHC6	-0.432902	0
GRAMD1B	-2.84128	0
RNH1	-0.448971	1.96933
NDUFS1	-0.248694	0
RB1CC1	-0.86715	0.0452907
ERP44	-0.112091	0
ALAS1	-0.053434	0
BIRC3	-0.900114	14.7949
AKAP11	-0.380353	0
GLRX2	-1.14161	0
SNAPC1	0.064862	0
DERA	-0.574345	0
STRAP	-0.336928	0
ABCC2	nan	0
DEF6	-0.319452	0.232592
PLEKHO1	-0.957685	0.199765
GCLM	-0.499232	0
UBR2	-0.625943	0
EHD2	nan	0
DEPDC1	nan	0
CCDC28A	-0.467319	0.0589704
RRAGD	0.00685273	0
HSF2	-0.284149	0
PHF20	-0.431152	0
HSD17B6	nan	0
NR1H3	-1.4088	0
TYMP	-2.21206	36.2758
NCAPH2	-0.369315	0
TOMM34	-0.0283414	0
SEC63	0.153783	0
KPNA6	-0.416821	0
VIM	-1.71302	123.489
RTEL1-TNFRSF6B	nan	0
FAS	-1.16672	0.637659
RNASET2	0.332289	0.960911
CD44	-0.683548	15.7721
KCNG1	nan	0
AGPAT4	0.411508	0
SLAMF7	-0.456123	0.0627872
BTN3A1	1.2047	0.902797
MIPEP	-1.34233	0
PRKCH	0.508476	0.704765
INSRR	nan	0
IFNGR1	-0.938511	0.379828
B4GALT7	-0.298344	0
SH2D2A	-0.183646	0.382493
VRK2	-0.841316	0
TNFRSF1B	0.0345542	0.0301434
VEZT	-0.409445	0
POU2F2	-0.366709	0
BRD9	-0.486734	0
SNX1	-0.155457	0
TBPL1	-0.143489	0
BCLAF1	-0.480693	0
SLC39A9	0.0442752	0
ANK1	nan	0
IBSP	nan	0
TFB1M	0.0918247	0
RABEP1	-0.27159	0
HMGB3	nan	0
NUP160	-0.0638303	0
BAK1	-0.0509233	0
MUSK	nan	0
IKZF2	-0.971069	0
GRN	-0.482517	0
FAM13B	-0.321992	0
ARHGAP31	-1.00507	0
CENPQ	-0.809585	0
SARS	-0.660536	1.92791
RANBP3	-0.14598	0
ARID4A	-0.148461	0
TSSC1	-0.559966	0
PNPLA6	-0.0610983	0
IFT88	-0.426963	0
ALG1	-0.174056	0
ZCCHC8	-0.525824	0
ABCF2	-0.0809679	0
CHPF2	-0.811793	0
LRRC7	0.0437836	0
FUT8	-0.902043	0
UBA6	-0.450536	0
GAB2	-0.541794	0
ATP6V0A1	0.92322	0
PIAS1	-0.0492058	0
SLC4A7	-0.82439	0.0276019
APBA2	0.011633	0
MAP2K3	-0.612902	0
TMSB10	0.0107431	49.5102
ASTE1	-0.322972	0
RNF19A	-0.648652	0.155205
PEX3	-0.120951	0
GABARAPL2	-0.373143	1.63192
MYOC	nan	0
SH3YL1	0.492041	0.0686477
FAM136A	-0.42327	0
VCL	0.507537	0
DEPDC1B	nan	0
DAPK2	-3.35622	1.87713
NSMAF	-0.464795	0
ADSS	-0.871401	1.76348
STAP1	nan	0
TIMP2	nan	0
RFC1	-0.518469	0.0146705
TBC1D23	-0.436773	0
CUL3	-0.332778	0
OTC	nan	0
CYP46A1	nan	0
ZZZ3	-0.418402	0
SLC18A1	nan	0
USP2	nan	0
CASR	nan	0
TUBG2	0.227333	0
RPL26L1	-0.722701	0
FLT4	nan	0
NSUN2	-0.0903191	0
FBXO42	-0.412751	0
MFAP3	nan	0
MRI1	-0.332873	0
METTL1	-0.461828	0
HOXC8	nan	0
AGA	-0.0807265	0
PI4K2B	-0.132345	0
BOD1L1	-0.136405	0
MAT2B	0.110289	0
TLL1	nan	0
EDC4	0.505218	0
VCAN	nan	0
CLEC16A	-0.229145	0
MSR1	nan	0
SKIV2L2	-0.37789	0
DNAH5	nan	0
ZFYVE16	-0.419886	0
FAM65A	-1.11843	0
C6	nan	0
RAI14	nan	0
SOX30	nan	0
PNKP	-0.0830624	0
BEST2	nan	0
PHLPP2	-0.555173	0
SPDL1	-0.778409	0
STAU2	-0.778634	0
PQLC2	-0.7536	0
CTNS	-1.36486	0
RTN4R	1.03026	0
PHF23	-0.285132	0
CDH10	nan	0
INPP4A	-0.108794	0
PSMA4	-0.629091	2.79948
MYO16	nan	0
LSG1	-0.358048	0
PARP3	0.113212	0
TNC	nan	0
THAP3	-0.33035	0
FAM65C	-0.977478	0
TDP1	-0.16699	0
AIFM2	-2.81257	0
C2orf83	nan	0
SPATA7	nan	0
MED17	-0.336109	0
RETSAT	-0.855808	0
CAPG	-5.50971	6.84175
AP2S1	-0.626759	2.26077
USH2A	nan	0
ZPBP	nan	0
TG	nan	0
BARX2	nan	0
DCUN1D1	-1.16928	0
JADE2	-0.0477314	0
ZIC2	nan	0
LCP2	0.618454	0.977964
TRIT1	0.0164806	0
ADRB1	nan	0
GUCA2B	nan	0
CUL7	-1.57436	0
PHKA2	0.323044	0
CNTLN	nan	0
EPHA3	nan	0
HSPA5	-0.538591	1.25796
GEMIN8	0.535689	0
OFD1	0.317665	0
GPM6B	0.168708	0
MAGEC2	nan	0
PREX2	nan	0
WDR37	0.73734	0
YTHDC2	-0.548975	0
CTPS2	-1.35077	0
ATP6V1H	-0.390437	0
POLR2B	-0.352528	0
FAM214A	-0.631914	0
ARAP2	-0.548769	1.40419
TPR	-0.21239	0
CP	nan	0
KIAA0556	-1.53619	0
DTNBP1	-0.164996	0
XK	nan	0
ANO2	nan	0
C12orf4	-0.364643	0
SCML1	-0.326406	0
WWC3	-0.0304246	0
ARHGAP6	nan	0
FAM184B	1.75322	0.0857513
MAP4	-1.25533	1.02221
GOPC	-0.000798821	0
ROS1	nan	0
USP28	1.99228	0.30846
TSPAN17	-0.98967	0
NOP16	-0.517612	0
CC2D2A	-1.10933	0
RRM2B	-0.96675	0
ZNF800	-0.683857	0
TNFRSF17	nan	0
SNX29	-0.433381	0
LMO3	nan	0
MRPS10	-0.536263	0
GUCA1A	nan	0
RSF1	-0.14764	0
VPS13D	-1.08787	0
CELF2	0.387575	0.145788
FAM120A	-0.511357	0
R3HDM1	-0.462393	0
COL9A2	nan	0
KITLG	nan	0
ERCC8	-0.383219	0
ADAMTS6	0.519684	0
H6PD	-1.29944	0
VAMP3	-0.136535	0
PER3	-2.08418	0
UTS2	4.5116	0.162367
TNFRSF9	-0.74063	0
EPN3	nan	0
LTBP1	nan	0
RCN1	-0.658686	0
ELN	nan	0
RFC2	0.275335	0
ARID1B	-0.808467	0
CLPTM1L	-0.172268	0
FOXP3	0.465045	0
PPP1R3F	0.500495	0
HEXB	-0.610372	0.0283098
PTCD2	-0.335269	0
KIAA2022	nan	0
JKAMP	-0.624895	0
DKK3	-1.98734	0
ARHGEF5	-0.588107	0
NFE2L3	0.0405087	0
MCUR1	-0.478344	0
LIMA1	0.471009	0
LETMD1	0.601497	0
SLC4A8	0.67233	0
LAMC3	nan	0
PTGER3	nan	0
TNIP3	0.30582	0
MAPK9	-0.131897	0
COL23A1	nan	0
BCAR1	nan	0
FAM160A2	-0.471085	0
HERPUD1	-0.895637	7.61435
HOMER3	nan	0
RAD51	nan	0
POLQ	nan	0
PIK3CB	-1.18683	0
CYBA	-0.843108	81.4963
THOC3	-0.48405	0
HEBP2	-0.944628	0.907472
MPHOSPH9	0.879298	0
PLEKHA5	-1.39869	0
PRSS8	nan	0
SIKE1	-0.49716	0
RRP12	-0.487916	0
MSMO1	-0.461926	0
TTC17	-0.0415875	0
ALX4	nan	0
FSTL4	nan	0
FOXN3	0.679369	0.642257
METTL24	nan	0
AKR7A2	0.304793	0
MRTO4	-0.34389	0
NNAT	nan	0
USE1	-0.328475	0
MCF2L2	-1.15866	0
NRIP2	-1.35566	0
LAMA3	nan	0
AP5M1	-0.755293	0
ANAPC4	-0.398271	0
KCNQ1	nan	0
TRAPPC3	-0.49102	0.0471788
THRAP3	-0.192918	0.462786
PHPT1	-1.17352	3.97305
ENTPD2	nan	0
ARID4B	-0.135074	0
OPN3	-1.04392	0
SDCCAG8	-0.187916	0
PTPRN	nan	0
HHAT	0.425808	0
KIF1B	-0.605675	0
FOXC1	nan	0
SYNE2	-0.296287	2.28346
PLEKHH1	nan	0
ATP9A	nan	0
SPO11	nan	0
CBLN4	nan	0
CHRDL2	nan	0
FAM168A	0.118685	0
RELT	0.114272	0
NOP58	-0.809691	1.51095
SZRD1	-0.477902	0
KCNH2	nan	0
CUL1	-0.215402	0
FAM114A2	-0.614476	0
CYFIP2	0.0536831	0
TAB2	0.0257552	0
GINM1	-0.505856	0
EIF2AK2	0.112463	5.50687
USP36	0.515189	0
KMT2C	-0.318215	0
MCOLN3	nan	0
CCDC85A	nan	0
PUM2	-0.369161	0
MRPL43	-0.436427	0.00150793
ITIH4	0.837272	0
ITIH1	nan	0
C4orf27	-0.545434	0
ZFR	-0.676376	0
ZNF280C	0.327565	0
NPFFR2	nan	0
PHF21B	nan	0
TRAF1	-0.793873	0.358315
RC3H2	-0.449312	0
IL17RB	nan	0
TRAF3IP2	0.303774	0
GYG2	nan	0
SERPINB3	nan	0
SOAT1	-0.411618	0
PKP2	nan	0
MSH4	nan	0
F7	nan	0
GDI2	-0.330047	0.199062
PRDM1	-0.44626	0.547636
ATG5	-0.429098	0
TMCC3	0.169051	0
PITHD1	-0.528989	0
MTA3	-0.667568	0
USP13	0.508228	0
ATP11B	-0.513619	0
CDK14	nan	0
SEC61A1	0.290676	0.0488692
PPP1R12A	-0.374252	0
RASGRF1	nan	0
CAMK2B	nan	0
CROCC	-0.63454	0
POLR3E	-0.395073	0
ATP2B4	-0.734619	1.48303
ZC3H11A	-0.540471	0
RIOK2	-0.182909	0
YIPF1	-0.524089	0
NDC1	-0.0334568	0
DGKG	nan	0
FLYWCH1	-0.676149	0
UNKL	-0.0127313	0
PARP12	-0.236677	0
ALDH18A1	0.265903	0
TARBP1	0.673909	0
GATB	-0.71277	0
CDK17	-0.865112	0
DNAJC25	-0.346561	0
SLC2A3	1.51415	7.71915
PSD	-0.176286	0
CTDP1	-0.366746	0
YBX3	0.100592	0
STYK1	nan	0
WNK1	-0.236106	0
RPS17P5	1.65117	0
CCAR1	0.0850545	0
OGFR	-0.329363	0.0122403
GNA15	-0.882002	0
CREB3L3	nan	0
PIGV	1.33329	0
PTPRU	nan	0
SNRNP40	-0.248024	0
RIMBP2	nan	0
COL11A1	nan	0
QSER1	-0.474651	0
MPC1	-0.868756	0.930008
ACAA1	-0.0419588	0
HDAC7	0.395288	0
LZTS1	nan	0
PRDM6	nan	0
WNT8A	nan	0
SPAG4	nan	0
MRPS35	-0.159168	0
SFSWAP	-0.520076	0
TNK2	0.01173	0
MON2	-0.378426	0
CDH3	nan	0
ARSF	nan	0
GPBP1	-0.545763	1.54922
DGAT2	nan	0
ZNF112	nan	0
CS	-0.310261	0
LTK	nan	0
MRPS24	0.523823	0
ELMO2	0.056127	0
WAPL	-0.765898	0
VMP1	-0.152087	1.83791
APPBP2	0.0343566	0
POLD1	-1.10894	0
SEZ6	-0.396755	0
EIF4B	0.486385	2.71706
SLC6A16	0.281573	0
GLTSCR1	-0.241583	0
SPHK2	-0.120696	0
RPL18	0.400388	43.3795
CA11	-0.252162	0
ISOC2	-0.0912433	0
U2AF2	-0.473756	0
EPN1	-0.6133	0
MED29	-0.34675	0
AHRR	nan	0
GSC2	nan	0
ZNF275	0.723922	0
MTMR1	-0.13626	0
GPC1	nan	0
ADCK1	1.83467	0
HAGH	-0.0841401	0
RNF4	0.0478884	0
CASP8	-0.315433	0.0232464
LIMCH1	nan	0
ASUN	0.251277	0
TM7SF3	-0.795974	0
DLX3	nan	0
TSPAN32	1.5059	0
WISP2	nan	0
DMRT3	nan	0
ST3GAL6	nan	0
ATP2C2	0.0977281	0
NGFR	nan	0
CDON	nan	0
TAF2	-0.22788	0
HIPK2	-1.09594	0
TNPO3	-0.0884778	0
BORCS8-MEF2B	nan	0
RFXANK	-0.082123	0
TMEM161A	0.267892	0
LPAR2	-1.00168	0
CTSA	-1.40174	1.27768
SUGP2	-0.248834	0
SLC12A2	-0.648473	0
SNX24	-0.788581	0
EYA2	nan	0
CNN2	0.437863	0
ABCA7	-0.218473	0
SNCAIP	nan	0
DDX20	0.0135873	0
BTBD1	-0.315007	0
FAR2	-2.09689	0
BCAS1	nan	0
POU1F1	nan	0
CHI3L2	1.94093	0
SBNO2	0.146106	0
PMS1	-0.706514	0
HMG20B	-0.644363	0
CALCRL	nan	0
TAF11	-0.220433	0
ANKS1A	0.677948	0
AP3D1	-0.398512	0
ZNF76	-0.188215	0
NTHL1	-0.28765	0
UHRF1BP1	-0.258637	0
GNAI3	-0.565095	0.190355
IPO5	-0.477634	0
OAT	-0.373978	0
WDR3	-0.313959	0
PKN2	-0.919049	0
WDR18	-0.761405	0
TRAM2	-0.817796	0
NTN1	nan	0
GLP2R	nan	0
MCM10	nan	0
DGKA	0.204056	0.0181989
ERBB3	-2.21275	0
ROPN1	nan	0
ANKRD44	0.732167	1.2648
KARS	0.275995	0.0683871
ADAT1	-0.59049	0
PDIA5	-0.125316	0
TBC1D22B	-0.0492904	0
NDUFB4	-0.341821	1.22824
SPEN	-0.535726	0
MYLK	nan	0
ZC3H15	-0.31939	0
MAP2K4	-0.00786932	0
TMEM206	-0.0430035	0
SNAP91	nan	0
SLK	-0.71816	0
CYB5R4	-0.48645	0
COL17A1	nan	0
GSTO2	-1.22096	0
SEC61A2	-0.497045	0
PRKCQ	-0.00639695	0.106217
TLE2	0.274361	0
ASB1	0.0399787	0
FAM107B	-0.94545	9.21284
ME1	-0.304417	0
TBC1D1	0.00772695	0
CDK13	-0.0476392	0
MTHFD2	-0.440612	0.707805
SLC9A7	-0.881315	0
FOXJ2	-0.121651	0
YBX1	-0.317348	5.78246
PPP2R5A	0.107199	0
CTNNA2	nan	0
ELAVL1	-0.236655	0
TIE1	1.60433	0
DIP2B	-0.311666	0
SMARCD1	-0.890522	0
KDM4A	-1.15101	0
NFYC	-0.0118916	0
ZMYND12	nan	0
SLC9A3	nan	0
NGEF	nan	0
ASPM	nan	0
CD84	1.09305	1.38319
ELOVL1	-0.392135	0
ZNRD1	-0.420529	1.07099
MPPED2	nan	0
CLDN18	nan	0
ZBTB11	-0.424548	0
ATXN3	-0.272119	0
GOLGA5	-0.51781	0
FGFR2	nan	0
LRRC40	-0.674106	0
ISOC1	-0.0993059	0
EML1	nan	0
TRMT11	-0.643651	0
THUMPD1	-0.384868	0
MSANTD3	-0.482644	0
KIF26A	nan	0
ATG2B	-0.528872	0
ARFGEF1	-0.844463	0
ACSM2B	nan	0
ZFAT	-1.22775	0
MTFR1	-0.143945	0
STAG3	-0.468591	0
FECH	-0.308832	0
MYO9A	-0.373704	0
DDX3Y	-0.108039	0
PFKP	0.262661	0
IDI1	-0.0307648	0
SP100	-0.0565017	0.584339
KLF6	-1.64176	93.1496
PLPP1	0.377823	0
NEO1	-2.06838	0
TRAM1	-0.00845462	0.835861
PHKA1	nan	0
TNFRSF1A	0.05791	0
CACNB1	-0.439194	0
EVI5	nan	0
PKM	-0.937342	25.0569
DHX29	-0.779124	0
DNTTIP2	-0.412501	0
METTL22	-0.568004	0
TP53BP1	-0.185987	0
TRO	nan	0
RRP15	-0.291985	0
RHOA	-0.647029	7.78509
DHX8	-0.333515	0
PMS2P4	-0.156346	0
PRKCZ	-1.2029	0
ZFY	-0.262752	0
IARS2	-0.243524	0
SYT1	nan	0
NAV3	nan	0
IDH3G	-0.260772	0
ROGDI	-1.90826	0
PDZD4	3.23264	0
ATP2B3	nan	0
ROCK1	-0.521535	0.410243
CBFB	0.417832	0.343785
PDK3	-0.0724934	0
HYAL2	-1.38324	0
HDAC4	0.234371	0
RASSF1	0.188069	0
FGFR3	nan	0
IFI35	0.119222	3.91358
HEATR6	-2.01866	0
COASY	0.0934842	0
PLEKHH3	nan	0
MEF2A	-0.758654	0
OTUD5	-0.0926141	0
TFE3	-1.03365	0
TBC1D25	-0.477164	0
INPP5A	nan	0
GPKOW	0.0380812	0
GRIPAP1	-0.512719	0
FTSJ1	0.247032	0
PRR11	nan	0
REEP1	nan	0
ATP11A	0.749521	0
POLR1A	-0.651568	0
LAPTM4A	-0.449856	0.748475
TTC7A	-0.666204	0
IP6K2	0.351069	0
STON1-GTF2A1L	nan	0
SRBD1	-1.08373	0
KIF2A	-0.28646	0
RASGRP2	0.369017	0
PSME4	-0.453259	0
IFT80	-1.0998	0
SIRT2	-0.500107	0
ERLEC1	-0.12165	0
PPP2R5B	-0.242163	0
PYGM	-1.43012	0
PAGE1	nan	0
PITX1	nan	0
TRPC7	nan	0
MAST4	-2.10659	0
ADGRF5	nan	0
SDK2	nan	0
ADAM7	nan	0
NUP133	-0.262076	0
NUCKS1	-0.205905	0
VPS35	-0.536337	0.0451079
DNAJA2	-0.427174	0
BCL3	-0.413935	1.06786
KCNAB2	-0.0295816	0
ABCC9	nan	0
GAL	nan	0
CLEC2D	-0.272728	6.57391
FUNDC1	-0.764945	0
RORA	-0.317765	0.950101
DRD4	nan	0
TGFBR3	0.994743	0.0518867
KIAA1107	nan	0
PLA2G10	nan	0
HES2	-0.336366	0
ATP1B3	-0.934935	2.65199
NEDD4	-0.287326	0
PIGB	-0.131396	0
MAPK6	-0.64586	0
GNB5	-0.79122	0.0302609
RAB27A	-0.766973	2.22338
CECR5	0.202197	0
UFD1L	-1.12385	1.87103
LRP6	nan	0
GUCY2C	nan	0
SCT	nan	0
PHRF1	-0.557772	0
IKBKAP	0.242088	0
NUCB2	1.08349	1.68005
PTPN3	nan	0
SPTB	nan	0
FGF10	nan	0
TMEM260	0.0663158	0
SMG6	-0.955974	0
EXOC5	-0.499163	0
CLTCL1	nan	0
FGF22	-1.31623	0
FSTL3	nan	0
DGCR2	-0.0395559	0
RNF126	-0.0443382	0
MNT	0.073282	0
ZXDC	-0.111005	0
JMJD6	-0.525483	0
POLB	-0.187466	0
ST6GALNAC1	-0.306683	0
WIPI1	-0.158666	0
FRMPD1	-0.680085	0
GBA2	0.268625	0
NDST1	nan	0
ASNS	-1.11595	0
AP3M2	1.06635	0
CNGB1	nan	0
ST6GALNAC2	-1.69494	0
CHAT	nan	0
PABPC1	0.812591	37.5486
TESK2	-0.324306	0
CFAP20	-0.560023	0
CSNK2A2	-0.272012	0
PTPN21	nan	0
EIF2B3	-0.609611	0
CAMK2A	nan	0
TCOF1	-0.434557	0
CDC42	-0.901831	18.6365
OSBPL3	-0.865991	0
EPHA8	nan	0
SLC12A3	nan	0
RAD18	0.0543008	0
ATP2B1	-1.08301	0.124378
TRPM5	nan	0
NCK2	0.134917	0
MAP4K4	-0.0923333	0
MGAT4A	-0.878382	1.53893
RPL31	0.497427	87.1194
WDR1	-0.497109	1.51299
SNX13	-0.624366	0
MS4A12	nan	0
ARHGAP10	-1.26577	0
RPS6KA2	0.35352	0
ING3	-0.612377	0
VASH1	-2.70847	0
LMCD1	nan	0
WBSCR22	-0.0244279	0
SEL1L	-0.018144	0
TRIP13	-0.198128	0
ATP6AP1	-0.227381	0
TCF3	-0.23636	0
TRIB2	0.426062	0
DAZAP1	-0.646228	0.0607538
MBD3	-0.477074	0
PRLH	nan	0
HLTF	-1.70515	0
FAM50A	-0.796818	0.418586
FAM3A	-0.620106	0
CPSF1	0.235892	0
MYO3B	nan	0
CYBRD1	nan	0
CDH19	nan	0
PDCD2	-0.0201847	0
SLC6A15	nan	0
RDH11	-0.0712935	0
PRKACA	-0.864343	0
ADGRL1	1.15084	0
SPP2	nan	0
ACTN1	2.19292	0
ZFYVE26	-0.213406	0
RPS6KA6	nan	0
EPN2	-0.513467	0
PTPN18	0.212426	0
LIMS2	nan	0
ASIC4	nan	0
SPEG	-1.0084	0
LNX1	-0.500379	0
ALDH3A2	-0.425799	0
TFRC	-0.664647	0
SREBF1	1.08482	0
TRPC5	nan	0
AFF4	-0.390991	0
UBE2D1	-0.530874	0
MPP5	-1.77877	0
RHOBTB1	nan	0
SMC1A	-0.652677	0
HSD17B10	-0.731393	0.553563
MARK2	-0.0813651	0
HMMR	nan	0
CHFR	-0.275414	0
TRHDE	nan	0
FCGR2B	nan	0
NFATC3	0.692506	0
TRNT1	-0.524807	0
ACADVL	-1.21029	7.9096
STK10	0.227025	0
FBXW11	-1.01231	0
ACAP1	-0.254005	0.828034
CRMP1	nan	0
EVC	nan	0
DERL2	-0.479208	0
SIDT1	0.768456	0
NDE1	-0.0358119	0
MRVI1	nan	0
TMEM38A	nan	0
AP1M1	-0.382244	0
PVR	nan	0
XRCC1	-0.386436	0
SCARB1	nan	0
CYP2W1	nan	0
MCM2	0.0295296	0
MOV10L1	nan	0
PANX2	nan	0
SELO	-0.795537	0
TP63	nan	0
ALPK1	-0.950095	0
LLGL2	-0.6012	0
PDE8A	-1.04149	0
CLCN4	nan	0
NLE1	0.720896	0
SDHA	-0.412296	0.44822
SMARCE1	-0.380943	0.05484
FNDC8	nan	0
GSDMB	0.628056	0
KDM5A	-0.246603	0
ADAM11	nan	0
PPP2R3A	-1.63345	0
ABCB11	nan	0
DHRS9	nan	0
CD5L	nan	0
MAP3K13	-0.785913	0
ST6GAL1	1.10649	0
TBX21	0.795337	0
VDAC1P1	nan	0
FRY	0.380827	0
PICALM	-0.288642	0
NSF	0.0894934	0
GLI2	nan	0
CLASP1	-1.59792	0.523109
MRPS34	-0.586731	0.951022
NOTCH3	nan	0
CLNS1A	-0.232876	0
PPP2R2C	nan	0
TEAD2	nan	0
EED	-0.506441	0
CDHR2	nan	0
SNCB	nan	0
TSG101	-0.558225	0.397054
NCBP3	-0.581668	0
ATP2A3	-0.0295293	0
CA12	nan	0
NTN4	-0.550359	0
BCS1L	-0.580276	0
NUAK1	1.73975	0
DPP8	-0.0458709	0
SLC24A1	0.485969	0
ZNF532	-0.952733	0
SCARF1	nan	0
LMAN1	0.0250227	0.0716929
HACD3	-0.48249	0
IPCEF1	-0.718323	0
ZZEF1	-0.455504	0
NOX3	nan	0
ENO1	0.259125	11.7928
SLC12A1	nan	0
MYDGF	-0.132923	2.83961
ANO8	nan	0
TUBE1	-0.26161	0
ARHGEF10L	nan	0
TXK	2.11753	0.0390391
WSCD2	nan	0
KCNQ2	nan	0
TACR2	nan	0
ACTR6	-0.109806	0
TIPIN	0.22044	0
SRI	-0.489313	1.03936
EIF4G3	-0.120744	0
NUP37	-0.7606	0
SEMA3A	nan	0
GTSE1	nan	0
SEMA3C	nan	0
TTC38	0.554694	0
ACAT1	-0.201725	0
GRAMD4	-1.32323	0
CELSR1	nan	0
WNT8B	nan	0
ZNF638	-0.253383	0
SLC25A40	0.214377	0
TIMM21	-0.167081	0
ADD2	nan	0
FGF4	nan	0
VPS9D1	1.11806	0
ZNF37A	-0.348309	0
MARK3	-0.0117383	0
SLC25A3	-0.16314	1.15013
FOSL2	-0.461898	0
CACNG5	nan	0
CACNG4	nan	0
FRYL	-0.451887	0
TMEM131	-0.500704	0
ACTB	-0.258384	26.1864
MOCOS	0.0404783	0
PLD1	0.316424	0
ATP12A	nan	0
WDR62	nan	0
DLG1	-0.982416	0.0830234
RAB7A	-0.0900301	0.0214574
BCAP29	-1.36039	0
SEC31B	0.990581	0
SART3	-0.530945	0
ARHGAP15	0.164367	0.281893
TUBA3D	nan	0
PAX2	nan	0
EXOSC7	0.0601014	0
KIFAP3	-0.856332	0
MKRN2	-0.0111846	0
MCM6	-1.35674	0
REXO2	-0.210224	0.177659
RBM7	0.288576	0
RBMS2	0.126523	0
BAZ2A	-0.832126	1.61243
PTPN23	-0.743325	0
MLH1	-0.876926	0
UNG	-0.429116	0
FMO4	1.07627	0
KLHL20	-0.460548	0
RGS11	nan	0
SLC46A1	nan	0
PLXNA2	0.145519	0
SPAG5	nan	0
ANKRD13A	-0.173326	0
TPD52	-0.845504	0
ACACB	-0.832233	0
TRAF4	-1.42226	0
PAG1	-0.213262	0
GPATCH1	-0.177834	0
ICAM3	0.531499	0.919276
NT5C2	-0.218445	0
MCAM	nan	0
GPC4	nan	0
MBNL3	0.417669	0
CAMSAP3	nan	0
RAP1GAP	nan	0
XAB2	-0.502387	0
ARHGEF1	-0.433735	5.26409
STXBP2	-0.44891	0
MAP2K7	-0.409156	0
NMRK2	nan	0
DGKD	-0.288695	0
CTTNBP2	nan	0
ACTL6B	nan	0
RARB	nan	0
TOP2B	-0.0454082	0
TM9SF3	-0.0541047	0
NFKB2	-0.0513928	1.32013
UBE2T	-0.726304	0
PPP1R12B	-0.454822	0
DNAJC10	-0.804239	0
GTF3C1	1.07345	0
IL4R	0.302096	0.440905
USP33	-0.291488	0
PAK3	1.97382	0
CAPN6	nan	0
DCX	nan	0
SNRPA	0.175576	0
SPAG6	nan	0
EXOSC5	0.266833	0
DYNC1I2	-1.22596	3.31952
APBB1IP	-0.425633	1.80635
LRCH4	nan	0
FAM76B	-0.363426	0
SIRT6	-0.309896	0
TYR	nan	0
POLD3	-0.692869	0
ACTN2	nan	0
CAPZB	0.424807	3.79425
GPR137B	-0.23074	0
NAALAD2	nan	0
JADE1	-0.241338	0
SLC25A43	-1.46968	0
UBE2A	-0.774031	0.51906
FGFR1	0.43447	0
FKBP6	nan	0
SMC1B	nan	0
FBLN1	nan	0
ITGA8	nan	0
CST7	0.836078	27.9142
MAP2	nan	0
PIAS2	-0.361685	0
AMPH	0.699564	0
ARAF	-0.418856	0
MCCC1	0.100159	0
FAP	nan	0
NEBL	nan	0
ACER3	-1.04607	0
UBE2K	-0.472093	0
PIK3C3	0.0940666	0
N4BP2	-0.247531	0
TIGAR	-0.895857	0
TULP3	-0.284957	0
SYNJ2	-1.59667	0
ADCY2	nan	0
PPP2R5C	-0.930752	15.9599
PMS2P1	-0.253209	0
RBFOX1	nan	0
GNB1	-0.126932	0
HOXA9	nan	0
MLLT10	-0.530522	0
ZCWPW1	-0.556741	0
ADCYAP1R1	nan	0
FGF20	nan	0
P2RY10	-0.427636	0
ITM2A	-0.85239	10.2021
NRD1	-0.28864	0
VDAC3	-0.371847	0.365356
PCM1	0.0961059	0
TNRC6C	-0.147683	0
CBFA2T2	0.448096	0
BRINP1	nan	0
ITCH	-0.108309	0
PKD2L2	2.22537	0
TP53INP2	nan	0
SDF4	-0.636058	0.555318
MYH7B	-0.397919	0
BPIFB2	nan	0
TP73	nan	0
TOLLIP	-0.613255	0
UBE2D4	-0.684234	0
CLUL1	nan	0
RUNX1T1	nan	0
CDH17	nan	0
THOC1	-0.22883	0
FKBP7	-2.09918	0
OSBPL6	nan	0
SLC1A3	nan	0
XRCC5	-0.37625	1.60252
SP140	0.20524	0
MKNK1	-0.633267	0
TNS1	nan	0
REXO1	-0.597927	0
SAR1A	-0.0737456	0.0494561
CDC14A	0.234261	0
RAPGEF3	nan	0
CEACAM1	1.34454	0
SENP1	-0.718519	0
DUSP13	nan	0
CIC	-0.0231567	0
LIPE	-0.317824	0
FDFT1	-0.54691	0.0926313
PAFAH1B3	-0.496489	0
OPHN1	nan	0
AFM	nan	0
KIF22	0.332799	0
SCGN	nan	0
LRRC16A	-2.5265	0
PGM1	0.562562	0
DDX1	-0.754688	0
DNM2	-0.308264	0
EPB41L2	-1.4031	0
RIMS1	nan	0
MOXD1	nan	0
STX7	-0.546869	0
RABL2B	-0.278437	0
KEAP1	-0.157773	0
DDX43	nan	0
PTPRH	nan	0
DCT	nan	0
SLC35C2	-0.212511	0
CRYBG3	-1.33358	0
EPHA6	nan	0
SCTR	nan	0
RFX3	-1.07976	0
RIF1	-0.904177	0
RAB21	-0.269186	0
SLC4A4	nan	0
SMARCA2	-0.0496692	0
RDH8	nan	0
SESN1	-0.108793	0
MID2	-1.26872	0
PIH1D3	nan	0
COL5A3	nan	0
SRCAP	-1.27452	0
PUM3	-0.310344	0
CPB2	nan	0
CHRNA3	nan	0
KCNN2	nan	0
CNOT4	-0.472654	0
PSEN1	-0.56988	0
CPOX	-1.51765	0
CLDND1	-1.87493	58.8484
HSP90AA1	-0.0944992	0.765594
RBL1	-0.447301	0
DLGAP4	-0.824094	0
IGSF9B	nan	0
CFHR2	nan	0
CROCCP3	-0.575467	0
NDC80	1.4875	0
AP4E1	-0.367403	0
RSBN1	-0.287216	0
MAGI3	0.457036	0
AFP	nan	0
COL4A4	nan	0
TCF7	-0.0614038	1.62969
OSTM1	0.219064	0
CDH7	nan	0
IMPG2	nan	0
PCNP	-0.549396	1.8878
EXD2	-1.43466	0
ARG2	nan	0
PTPRC	-0.218819	7.49957
CACNA1S	nan	0
PKP1	nan	0
UBA5	-0.0164288	0
STK17B	-0.166715	1.37276
CDC14B	-0.0915562	0
ZNF510	-0.34045	0
LRP2	nan	0
ZNF506	0.461745	0
JMJD4	-0.0519878	0
DUSP12	-0.0769231	0
AACS	-0.788276	0
KIAA0141	0.0385192	0
SLC13A1	nan	0
CADPS2	nan	0
PCDHB4	nan	0
PCDHA6	nan	0
PCDHGA2	nan	0
HSPB11	-0.467775	0.146456
PHLPP1	nan	0
ATP8B1	0.42776	0
IL12RB2	-0.710667	0
SMARCD3	0.120925	0
WDR70	-0.589988	0
FYB	-0.153448	0
MPP4	nan	0
STRADB	0.162011	0
BZW1	-0.656883	2.8357
PGR	nan	0
C1QTNF3	-0.110362	0
ME2	-0.217755	0
C5orf22	0.336901	0
CCNT2	-0.288249	0
FAM135A	-0.747436	0
COL19A1	nan	0
EPB41L3	nan	0
COBLL1	nan	0
DLG3	-0.113726	0
KCNK2	nan	0
SERTAD4	nan	0
TRAF5	-0.0841351	0
MRPL22	-0.533406	0.0138322
GEMIN5	0.0131372	0
OPRK1	1.08364	0
NFE2L1	-0.670099	0
SEMA5B	nan	0
GSK3B	-1.19502	0
ITGB5	nan	0
ERC1	-1.30825	0
XPO1	-0.380253	0
LINC01587	nan	0
RNF13	-0.70399	0
TRPM3	nan	0
PALB2	-0.815835	0
DOPEY1	-1.44548	0
LYRM2	-0.55452	0
BCKDHB	-0.570698	0
KAT6A	-0.657754	0
ZCCHC6	-0.711259	0
ULK2	-0.00750289	0
GRHL2	nan	0
TNPO1	-0.235732	0
PLOD1	-1.26951	0
P2RX5	-0.509438	0
ITGAE	-1.75038	8.68649
DIS3	-0.376425	0
PIBF1	-0.162177	0
AC000111.6	nan	0
NUFIP1	0.349373	0
PDS5B	-1.25759	0
OXCT1	-0.323227	0
RRAGB	-0.585202	0
EPYC	nan	0
CYLD	0.443072	3.04689
SLC27A5	0.0945898	0
ZNF324	0.0529311	0
ZNF671	-0.144769	0
ZNF416	nan	0
ZNF586	0.381577	0
ZNF446	-1.18737	0
ZNF264	-0.0781977	0
RPS5	0.0743599	2.3872
FAT1	nan	0
YTHDC1	-0.105342	0
CHMP2B	-0.664834	0
SMAP2	0.25823	0
PPIE	-0.227298	0.0191366
ZMPSTE24	-0.871351	0
STARD7	-0.37598	0
NOA1	-0.12279	0
REST	-0.461048	0.201591
HAL	nan	0
SSH1	-0.668414	0
GSTP1	-0.852544	15.9753
APLP2	-0.906786	0.00795074
FAM234B	-0.794527	0
SLCO1A2	nan	0
WBP11	-0.289452	0
EIF3I	-0.128821	0.0926559
NKAIN1	nan	0
COL16A1	nan	0
TXLNA	-0.0689791	0
APOB	nan	0
NCOA1	-0.0354727	0
AGBL5	-0.212884	0
EFR3B	nan	0
KIF3C	-1.89559	0
RAB10	-0.86064	0.551766
GCKR	nan	0
HADHA	-0.122904	0.035733
CAD	-0.320285	0
CD59	-1.18152	1.66933
CD82	-2.37385	2.5095
BCORL1	-0.814634	0
ATRX	-0.433143	0.256309
AK6	-0.441257	0
FCN1	nan	0
MYNN	-0.504128	0
MECOM	nan	0
SCAMP1	-0.152565	0
PREP	0.180759	0
HACE1	-0.00124453	0
SEH1L	-1.18848	0
WDR47	-0.193959	0
WDFY1	-0.672433	0
OVGP1	nan	0
SLC25A24	-1.62158	0.0192624
MAP3K4	-0.343325	0
PILRA	nan	0
IGSF9	nan	0
ABCB1	-2.12883	0.0322277
ZNF213	-0.269992	0
AKR1B1	-0.19959	0.148238
CPNE3	-0.833528	0
RRN3	-0.415324	0
WNT11	nan	0
MTIF2	-0.411142	0
DDHD2	0.204931	0
TTC39A	nan	0
EPS15	-0.246422	0
ORC1	nan	0
MGST2	-2.38566	0
CHERP	0.257104	0
ATG16L1	-0.444816	0
USP40	0.0631785	0
POMGNT1	-0.301285	0
RAD54L	nan	0
MAST2	-0.496643	0
B4GALT1	-0.551593	0.116302
CHMP5	-0.0954757	0
NFX1	-0.120323	0
AQP6	nan	0
DIMT1	-0.301705	0
FOLH1	nan	0
EIF2AK1	-0.0321534	0
NME8	nan	0
EPDR1	nan	0
SNX10	0.498581	0.922935
SEPHS1	-0.238263	0
MRPL28	-0.838103	0.52695
HBQ1	nan	0
FAT2	nan	0
RBM22	-0.447576	0
TMED2	-0.430398	2.77784
ERO1B	-0.44815	0
ZFAND6	-0.60647	1.02949
HSD17B2	nan	0
TXLNG	-0.255057	0
PPEF1	nan	0
HUWE1	-0.337839	0
ZW10	-0.776544	0
ALG9	-1.17624	0
MYBPC2	nan	0
NOX4	nan	0
ACOX3	-1.19839	0
MTMR2	-0.662804	0
HSD17B14	nan	0
TRIP6	-0.0302788	0
ACHE	nan	0
FTL	-0.607359	54.8619
SRRT	-0.142308	0
BAX	-0.856946	9.11167
PIGS	-0.53093	0.0542665
ADAMTS2	nan	0
TMPRSS11E	nan	0
ATXN7L3	-0.559442	0
PGS1	0.268576	0
PSMC5	-0.297639	0.284602
UIMC1	-0.421944	0
CETP	nan	0
MMP2	nan	0
MT3	nan	0
LPCAT2	nan	0
GNAO1	-1.39847	0
OGFOD1	-0.513673	0
SH3BP2	0.619078	0
NOP14	-0.642289	0
ADD1	-0.0985944	0
L2HGDH	0.441059	0
TXNDC16	-1.03952	0
C14orf166	-0.244901	0
NID2	nan	0
GMCL1	-0.473274	0
SF3B2	-0.365584	0.772032
KLHL42	-0.568521	0
GNAS	-0.224782	0
DNM1L	-0.758466	0
PTHLH	nan	0
PHACTR3	nan	0
ERGIC2	-0.54656	0.508002
TFAP2C	nan	0
AURKA	-0.281748	0
CASS4	0.958263	0
PIR	nan	0
AAMDC	-1.19086	0
METTL2A	-0.0627445	0
SULT2B1	nan	0
ALG6	0.209938	0
CNOT3	0.150359	0
GP6	nan	0
PTPN4	0.681875	0.640809
DDX18	-0.258616	0.178492
KHSRP	-0.0765079	0
ASAP3	nan	0
EDEM2	-0.430723	0
DNMT3B	nan	0
REM1	nan	0
TPX2	nan	0
FER1L4	nan	0
PDRG1	-0.52819	0
EPB41L1	nan	0
SLC15A1	nan	0
DOCK9	-0.355868	0
ANKRD10	-0.301712	0
TGDS	0.407188	0
DOCK3	-0.197861	0
C3orf18	1.77002	0
COQ9	-0.566721	0
TMEM40	nan	0
ARHGAP28	nan	0
CRLS1	-0.239609	0
DEFB127	nan	0
PPP1R13B	-0.435377	0
ATRN	0.128926	0
SMOX	nan	0
SIGLEC1	nan	0
FKBP1A	-0.620572	3.29732
NSFL1C	-0.379371	0
SLC4A11	nan	0
C20orf194	-1.97721	0
ZNF343	-0.175795	0
EBF4	0.437982	0
MAVS	-0.324027	0
RP5-1187M17.10	-2.6105	0
F11	nan	0
XRN2	-0.203436	0
KIZ	-0.20784	0
DYNLL1	-0.748691	8.08136
TESC	0.399	0
SNX5	0.511607	0
RPL6	0.308	27.6002
SIRPG	nan	0
MAPKAPK5	-0.491605	0
P2RX7	0.531691	0
ESF1	-0.199894	0
RBBP9	-0.514491	0
ANAPC5	-0.185683	0
SLC23A2	0.592971	0
SLC8B1	-0.0688173	0
TMEM230	-0.0767614	0
DZANK1	-2.05458	0
KDM2B	0.10932	0
CFAP61	nan	0
LHX5	nan	0
TASP1	-0.290031	0
OAS1	0.936643	11.75
GCN1	-0.299951	0
RPLP0	-0.202546	29.0414
PXN	1.88651	0.0380002
SIRT4	0.0274921	0
RPH3A	nan	0
KIF16B	-2.22306	0
TRMT6	-0.996744	0
CHGB	nan	0
PEBP1	-0.467445	3.91447
TBX5	nan	0
BRAP	-0.227449	0
ERP29	0.210691	0.606456
NOS1	nan	0
FUS	0.0157121	0
IGBP1	0.576029	0.127
FXYD5	0.0874643	4.02817
ZNF302	0.163075	0
GRAMD1A	0.183536	0
HEPH	nan	0
CDIP1	-0.80421	0
CMTM1	nan	0
KCNH4	nan	0
GANAB	-0.110114	0
GMIP	0.0781545	0
RBM41	-0.226612	0
LAG3	0.162604	9.98786
MLF2	-0.571032	0.330713
OTUB2	nan	0
DDX24	-0.909164	10.4494
ZBTB25	-0.219633	0
NECAP1	0.0309668	0
ARHGAP4	0.305696	0
ANKRD24	nan	0
DHX32	0.204769	0
RCOR1	-0.0779708	0
GPATCH2L	-0.101562	0
LTBP4	-0.698225	0
BLVRB	-1.22172	0.0666429
SLC9A1	-0.329191	0
SPTLC1	-0.758578	0
PAPOLA	-0.223696	0
CCNK	-0.273498	0
PCBP4	-0.667146	0
RGS1	-0.238552	11.0352
YPEL3	-0.105287	8.96125
MRPS33	-0.349036	0
NDUFB2	-0.99827	23.6561
NUDC	-0.553278	0.803482
MAEA	-0.32122	0
STRN4	0.111264	0
IRAK3	nan	0
SI	nan	0
MUL1	-0.485477	0
TFAP4	0.673952	0
PDCD7	-0.108211	0
SPG21	-0.259197	0
FETUB	nan	0
DNAJB11	-0.602132	7.21355
P3H2	nan	0
THPO	nan	0
CHRD	nan	0
FLT3LG	1.1744	0
RAB11FIP3	0.322736	0
GNPTG	-0.331356	0
ZNF268	0.804985	0
GOLGA3	-0.269623	0
PABPC4	-0.0887865	0.0903849
CD209	nan	0
CERS4	-1.75422	0
MCOLN1	0.101435	0
USP48	0.0842434	0
EFNB1	-0.186735	0
PDPR	0.382193	0
AARS	-1.25538	0.0908619
GLG1	-0.0964442	0
KIF4A	nan	0
TNRC6A	-0.191357	0
PLEKHG2	-0.633461	0
DLL3	nan	0
NAT14	-1.0839	0
PITPNM2	nan	0
EXOC1	-0.915235	0
RBM27	-0.732527	0
POU4F3	nan	0
OSBPL8	-1.02866	0.198926
DTX2	-0.511111	0
NLRC4	nan	0
PUS7	-0.875998	0
LAMB4	nan	0
NRCAM	nan	0
LAMB1	nan	0
SLC26A4	nan	0
SLC26A3	nan	0
DLD	-0.376335	0
WDR7	0.534256	0
TXNL1	0.271245	0
IL5RA	nan	0
ABCC6	nan	0
CMTM6	0.118449	0.121056
ITGA6	0.85745	0
RAPGEF4	nan	0
AC013461.1	-0.188904	0
SMPX	nan	0
FH	0.0763071	0
SEL1L3	-1.29808	0
TF	nan	0
CDV3	-0.458543	0.121124
MYO15A	-0.352758	0
ALKBH5	0.288669	0.0950913
APOH	nan	0
NLRP1	0.179293	0
PITPNM3	nan	0
SPAG7	-0.0584972	0.983893
ORC6	-0.062226	0
ZFHX4	nan	0
SLC17A6	nan	0
CPA1	nan	0
ZC3HC1	-1.00275	0
ESR1	nan	0
RGS17	-2.15549	0
ANGPT2	-0.436709	0
TMEM101	0.510749	0
CD200	nan	0
CCDC80	nan	0
CMA1	nan	0
PSME1	-0.567525	17.7444
PPP2R3C	-0.361118	0
HAUS4	-0.193653	0
JPH4	nan	0
MYH7	nan	0
CEBPE	nan	0
SLC7A8	nan	0
OSGEP	-0.23206	0
SLC22A17	nan	0
RNF31	0.037362	0
SCFD1	-0.340961	0
G2E3	-0.243059	0
HECTD1	-0.258207	0
HNRNPC	-0.0118281	0
RPGRIP1	nan	0
SUPT16H	-0.777107	0
TOX4	-0.251109	0
GEMIN2	-0.759089	0
TGM1	nan	0
TINF2	-0.0622998	0
DAZL	nan	0
TBL1Y	nan	0
SEMA6A	nan	0
TRPM7	-0.381143	0
TYRO3	-1.31855	0
WDR76	-0.89349	0
CAPN3	nan	0
SNAP23	-0.0311001	0
TBX15	nan	0
PHGDH	-1.94822	0
COL9A3	nan	0
EZR	-1.93376	51.4719
MYL6	-0.811515	59.6769
AGO1	-0.166216	0
CLSPN	-1.98123	0
RFFL	-0.766362	0
UNC13D	-0.243247	0
MFSD11	-0.0967509	0
DPYSL2	-1.10379	0
TGFB2	nan	0
GPATCH2	-0.234981	0
NUP50	-0.334032	0
CDC45	nan	0
COMT	-0.414642	0
CECR1	0.916429	0
XXbac-B461K10.4	nan	0
ECHDC1	-0.0800985	0
LRRFIP2	-1.02774	0
SEC22C	-0.712	0
XYLB	-0.033029	0
HDAC6	-0.442733	0
OR1I1	nan	0
GABRP	nan	0
KRT31	nan	0
CDC6	nan	0
UPRT	-0.567458	0
CDC23	-0.436642	0
AAAS	-0.334304	0
CBX5	-0.192417	0
FMO2	nan	0
SUCO	-0.356621	0
MSH2	-0.297245	0
MAP3K1	0.316601	0
DHPS	0.106226	0
HOOK2	-0.206864	0
NXPE1	nan	0
ARCN1	-0.319847	0
EPB41L4B	nan	0
PSMD5	-0.594059	0
NUP188	-0.488971	0
CRAT	-1.53607	0
SH2D3C	0.0522413	0
NANS	0.0177198	0
TBC1D2	-0.734888	0
DFNB31	-1.48492	0
PDE6C	2.26155	0
CWF19L1	-0.569563	0
SEMA4G	nan	0
BTAF1	-0.621645	0
IKZF5	-0.423719	0
BLNK	nan	0
TLL2	nan	0
CYP26A1	nan	0
TDRD1	nan	0
SORBS1	nan	0
CRTAC1	nan	0
BAMBI	nan	0
IL11	nan	0
MYO3A	nan	0
WAC	-0.139387	0
CREM	0.170313	0.700471
NUBP2	-0.204932	0
TPSD1	nan	0
HIVEP1	-0.678122	0
TREM2	nan	0
KCNK16	nan	0
CRISP3	nan	0
FKBP5	-0.758946	0.0364785
SRPK1	-0.777741	0
BRPF3	0.0163466	0
MRPS18A	-0.43283	0
TMEM14A	-1.24516	0.426434
NCR2	nan	0
HSP90AB1	-0.428744	2.75994
MLN	nan	0
CDC5L	-0.425068	0
ITPR3	-0.799942	0
ZNF184	-0.191452	0
SIRT1	-0.327613	0
HNRNPH3	-0.404403	0.273945
IFT74	-0.77826	0
JAK2	0.43333	0
IL12RB1	-0.297986	0
ABL1	-0.676537	0
ACOT7	0.774658	0
SH3GLB1	-0.638824	0.765396
CDC7	-0.744946	0
SYDE2	1.46661	0
PCSK5	0.26004	0
SCD	0.492621	0
TMED1	0.151481	0
ABLIM1	-1.3843	0.016291
ERMP1	-0.82742	0
RAB18	-0.151224	0
NRP1	nan	0
HSD17B7P2	0.222173	0
PRTFDC1	nan	0
PALMD	nan	0
TSPAN15	-0.303078	0
H2AFY2	0.647521	0
FAM21A	-0.364977	0
MAST3	-0.289425	0
MZF1	0.409497	0
OCEL1	-0.75007	0
MYO9B	-0.3921	0
[truncated: 57,983 more rows]

## Sheet: Fig3b
gene	log2(FC)	FDR
TSPAN6	nan	0
TNMD	nan	0
DPM1	-0.685572	0
SCYL3	-0.042192	0
C1orf112	-1.02965	0
FGR	0.0403714	0
CFH	nan	0
FUCA2	-0.307329	0
GCLC	-0.542514	0
NFYA	1.37716	0
STPG1	0.0734895	0
NIPAL3	-0.0242846	0
LAS1L	0.404143	0
ENPP4	0.191337	0
SEMA3F	nan	0
CFTR	nan	0
ANKIB1	-0.442895	0
CYP51A1	nan	0
KRIT1	-0.595443	0
RAD52	0.00885906	0
MYH16	nan	0
BAD	-0.695572	0
LAP3	0.93949	0.0640666
CD99	nan	0
AOC1	nan	0
WNT16	nan	0
HECW1	nan	0
MAD1L1	0.779104	0
LASP1	0.20744	0
SNX11	1.4708	0
TMEM176A	nan	0
M6PR	0.258949	0
KLHL13	nan	0
CYP26B1	nan	0
ICA1	-0.560463	0
DBNDD1	nan	0
ALS2	0.697284	0
CASP10	0.3892	0
CFLAR	0.328834	0.238842
NDUFAF7	-0.522323	0
RBM5	-0.199392	0
MTMR7	nan	0
SLC7A2	nan	0
ARF5	0.0664959	0
SARM1	0.277998	0
POLDIP2	0.703984	0
AK2	-0.0975847	0
FKBP4	0.664191	0
KDM1A	0.0668627	0
RBM6	-0.0439057	0
CAMKK1	nan	0
RECQL	-0.541407	0
VPS50	0.0769263	0
HSPB6	nan	0
ARHGAP33	-0.646519	0
NDUFAB1	0.165042	0
PDK4	nan	0
SLC22A16	nan	0
ABCB5	nan	0
ARX	nan	0
SLC25A13	1.34225	0
ST7	-0.068735	0
CDC27	-0.547394	0
SLC4A1	nan	0
CALCR	nan	0
HCCS	0.396666	0
DVL2	-0.168174	0
PRSS22	nan	0
UPF1	-0.223615	0
SKAP2	0.20758	0
SLC25A5	0.403419	0.0786259
CCDC109B	-0.303718	0.316907
HOXA11	nan	0
POLR2J	0.0744662	0
DHX33	-0.0453285	0
MEOX1	nan	0
THSD7A	nan	0
LIG3	-0.0280615	0
RPAP3	-0.108507	0
ACSM3	nan	0
AC004381.6	nan	0
CIAPIN1	-0.508876	0
SPPL2B	0.0391282	0
FAM214B	-0.664758	0
COPZ2	-0.241575	0
PRKAR2B	-1.77762	0
MSL3	0.401129	0
CREBBP	-0.596236	0
BZRAP1	0.693219	0
PON1	nan	0
GCFC2	0.970327	0
WDR54	-0.200907	0
CROT	0.0122251	0
ABCB4	nan	0
KMT2E	0.14861	0
RHBDD2	0.388522	0
SOX8	-1.07463	0
IBTK	0.068239	0
ZNF195	-0.639586	0
MYCBP2	-0.0204256	0
FBXL3	0.0339635	0
ITGAL	-0.351404	0.108741
PDK2	-0.714595	0
ZFX	-0.573656	0
LAMP2	-0.816678	0
ASB4	nan	0
GDE1	0.004601	0
C19orf60	-0.114128	0
CRLF1	nan	0
OSBPL7	-1.0168	0
TMEM98	-0.905043	0
YBX2	nan	0
KRT33A	nan	0
MAP3K14	0.564258	0
ABCC8	nan	0
CACNG3	nan	0
TMEM132A	nan	0
AP2B1	-0.350958	0
TAC1	nan	0
ZNF263	0.93367	0
SPATA20	-0.143637	0
CACNA1G	nan	0
DLX6	nan	0
MAP3K9	nan	0
KDM7A	-0.239184	0
ETV1	nan	0
AGK	-0.337292	0
ALDH3B1	nan	0
TTC22	-0.0454185	0
PHTF2	0.147798	0
CCL26	nan	0
FARP2	-1.04816	0
USH1C	nan	0
GGCT	-0.149441	0
DBF4	-0.200507	0
TBXA2R	nan	0
LGALS14	nan	0
COX10	0.265067	0
GTF2IRD1	nan	0
PAF1	-0.190203	0
VPS41	-0.0229859	0
ARHGAP44	-0.760568	0
ELAC2	0.115068	0
ARSD	0.672329	0
PNPLA4	-0.442691	0
MYH13	nan	0
ADIPOR2	-0.0571467	0
CDKL3	-2.31641	0
UPP2	nan	0
PRSS21	-1.90559	0
MARK4	0.166985	0
PROM1	nan	0
CCDC124	-0.0602033	0
CEACAM21	-0.524833	0
PAFAH1B1	-0.0356627	0
NOS2	nan	0
DNAH9	nan	0
KIAA0100	-0.406011	0
SLC13A2	nan	0
GAS7	-1.81045	0
TRAPPC6A	0.47924	0
MATK	0.335523	0
CEACAM7	nan	0
SCN4A	nan	0
ST7L	0.422017	0
TKTL1	nan	0
PAX6	-0.284832	0
RPUSD1	-0.226169	0
RHBDF1	nan	0
LUC7L	-0.00583763	0
CACNA2D2	-0.198903	0
BAIAP3	nan	0
TSR3	0.123824	0
PIGQ	-0.110546	0
CRAMP1	0.330821	0
TEAD3	nan	0
SELE	nan	0
DNAJC11	0.616647	0
FMO3	nan	0
NOX1	nan	0
E2F2	nan	0
PSMB1	-0.218229	0.220378
SYN1	nan	0
JARID2	-0.630455	0
CDKL5	-1.10305	0
CAMK1G	nan	0
CDK11A	-0.455932	0
NADK	0.267303	0
TFAP2B	nan	0
TFAP2D	nan	0
DLEC1	nan	0
CYTH3	0.0742983	0
ADAM22	nan	0
SYPL1	-0.52525	0
CYB561	0.761179	0
SPAG9	0.591336	0
CELSR3	nan	0
AASS	-1.519	0
PLEKHG6	nan	0
SS18L2	0.043717	0
MPND	-0.362189	0
CRY1	-0.0109292	0
PGLYRP1	nan	0
NFIX	0.0525806	0
ST3GAL1	0.983747	0.0608966
MMP25	-0.455567	0
IL32	0.304257	9.52903
PKD1	-0.88189	0
MAPK8IP2	nan	0
MED24	0.379406	0
RHOBTB2	-0.856428	0
HEATR5B	-0.928111	0
SEC62	-0.323674	0.188864
RPS20	0.0592389	0.726549
CSDE1	0.0975124	0.0387547
UBE3C	-0.299437	0
REV3L	-0.390737	0
TENM1	-1.19454	0
PAX7	nan	0
MASP2	nan	0
IYD	nan	0
FAM76A	-0.120397	0
TRAF3IP3	-0.20104	0.56146
POMT2	-0.448872	0
VTA1	0.757419	0
MLXIPL	nan	0
BAZ1B	-0.143639	0
RANBP9	-0.589935	0
ETV7	2.5425	0
SPRTN	-0.117456	0
METTL13	-0.664745	0
DYRK4	-0.0916456	0
ZNF207	0.368081	0.319834
UQCRC1	-0.0656102	0
STARD3NL	0.41818	0
CD9	-3.30278	0
HHATL	nan	0
NCAPD2	0.149192	0
IFFO1	0.414191	0
GIPR	-1.85897	0
PHF7	-0.0970191	0
SEMA3G	nan	0
NISCH	-0.295135	0
STAB1	nan	0
FUZ	-0.33174	0
SLC6A13	nan	0
IDS	-0.303726	0
PRSS3	nan	0
ZNF200	0.836165	0
CD4	-0.644174	0
HFE	-0.295551	0
SCMH1	0.529986	0
FYN	0.460937	1.20167
HIVEP2	-0.152638	0
FMO1	nan	0
TCEB3	1.30507	0
LYPLA2	-0.225353	0
CLCN6	-0.416468	0
MRC2	nan	0
NME1-NME2	nan	0
SLC6A7	nan	0
TSPAN9	nan	0
BTBD7	-0.0388768	0
APBA3	0.200685	0
MKS1	-0.362558	0
ABHD5	0.0911967	0
ANOS1	nan	0
AKAP8L	-0.125239	0
MBTD1	-0.538136	0
UTP18	0.328081	0
RNF216	0.49059	0
TTC19	-0.510378	0
PTBP1	0.434925	0
DPF1	nan	0
SYT7	nan	0
LARS2	nan	0
PIK3C2A	-0.407795	0
ANLN	nan	0
WIZ	-0.0913499	0
RABGAP1	-0.403567	0
DCN	nan	0
QPCTL	-0.398985	0
PPP5C	0.234913	0
CEP68	0.358806	0
MAP4K3	-0.294813	0
ZBTB32	nan	0
TYROBP	-1.11668	0
TMEM159	-0.0607415	0
GABRA3	nan	0
BRCA1	-0.608675	0
ERCC1	0.172381	0
CD22	nan	0
SEMA3B	nan	0
MBTPS2	0.502753	0
PRICKLE3	0.44246	0
LTF	nan	0
EXTL3	-0.335948	0
NR1H4	nan	0
ELOVL5	-0.0585617	0
ALOX5	nan	0
KDM5D	0.279678	0
CALCOCO1	-0.328242	0
UBR7	0.0652939	0
MAP4K5	-0.231562	0
EHD3	-1.47884	0
PSMC4	-0.0165336	0
MAN2B2	0.0966906	0
SLC7A14	nan	0
CLDN11	nan	0
SLC25A39	0.14054	0
MVP	-0.0291063	0
PGM3	-0.263083	0
RWDD2A	nan	0
CLK1	0.0171107	0
POLR3B	1.59884	0
ANGEL1	nan	0
RNF14	-0.0769385	0
DNASE1L1	0.945633	0
DDX11	0.141436	0
HEBP1	-0.349806	0
MAMLD1	nan	0
CD6	0.0198807	0
TACC3	0.383232	0
UFL1	-0.213386	0
POLA2	0.288369	0
ZC3H3	0.0928632	0
CAPN1	-0.00584555	0
ACPP	nan	0
MDH1	-0.375089	0
SLC30A9	-0.345878	0
MTMR11	nan	0
COX15	0.0814542	0
CCDC88C	-0.399611	0.368924
YAF2	-0.316351	0
ZMYND11	0.309096	0
WAS	0.12292	0
DPEP1	nan	0
BID	0.474899	0
MATR3	nan	0
NPC1L1	nan	0
XYLT2	-0.508464	0
RGPD5	0.683991	0
STMN4	nan	0
NUDCD3	-0.0944853	0
ISL1	nan	0
CHDH	nan	0
IL20RA	nan	0
CLCA1	nan	0
CLCA4	nan	0
GLT8D1	0.0258996	0
ATP2C1	0.270402	0
IGF1	nan	0
SLC38A5	0.69465	0
RALBP1	0.132282	0
RUFY3	0.250472	0
CNTN1	nan	0
SLC11A1	-1.59757	0
WWTR1	nan	0
AGPS	0.196114	0
ZNF806	nan	0
CXorf56	0.152904	0
ATP1A2	nan	0
TTC27	0.736235	0
ZNF582	-0.127082	0
VSIG2	nan	0
PHLDB1	-1.74956	0
MARCO	nan	0
CYP24A1	nan	0
PRDM11	-0.211695	0
SYT13	nan	0
SNAI2	nan	0
CD74	0.269679	0.835724
HGF	nan	0
ZRANB1	-0.0611068	0
NCDN	1.00395	0
ADGRA2	nan	0
CCT8L1P	nan	0
ZFP64	-0.106435	0
MNAT1	-0.0165438	0
SAMD4A	nan	0
RUNX3	0.418346	0.369497
MRE11A	-0.315892	0
PLEKHB1	-0.171258	0
SERPINB1	0.00725487	0.0191399
CYP3A43	nan	0
SLC7A9	nan	0
SPAST	-0.00739669	0
NRXN3	nan	0
OSBPL5	-1.06834	0
AQR	-0.121329	0
CPS1	nan	0
C8B	nan	0
FHL1	-0.458927	0
RTFDC1	0.0428268	0
GABRA1	nan	0
NLRP2	-0.248988	0
SLC45A4	-0.296445	0
RNF10	0.0383531	0
ZNF839	nan	0
ZDHHC6	0.227243	0
GRAMD1B	-0.0511264	0
RNH1	0.171232	0
NDUFS1	-0.0129823	0
RB1CC1	-0.33671	0
ERP44	0.149582	0
ALAS1	0.366868	0
BIRC3	0.592872	0.474526
AKAP11	-0.93601	0
GLRX2	-0.267433	0
SNAPC1	1.22575	0
DERA	0.695671	0
STRAP	0.402121	0
ABCC2	nan	0
DEF6	-0.489901	0.495757
PLEKHO1	-0.114244	0
GCLM	-0.215118	0
UBR2	-0.29584	0
EHD2	nan	0
DEPDC1	nan	0
CCDC28A	-0.671658	0
RRAGD	0.401456	0
HSF2	-0.408292	0
PHF20	-0.125657	0
HSD17B6	nan	0
NR1H3	0.171589	0
TYMP	0.254492	0.686218
NCAPH2	0.075869	0
TOMM34	0.317408	0
SEC63	0.303695	0
KPNA6	0.0740097	0
VIM	-0.832131	18.2146
RTEL1-TNFRSF6B	nan	0
FAS	0.109844	0
RNASET2	0.190153	0.170463
CD44	-0.315878	1.55222
KCNG1	nan	0
AGPAT4	-0.750701	0
SLAMF7	-0.0164241	0
BTN3A1	0.29913	0
MIPEP	-0.28404	0
PRKCH	0.227888	0
INSRR	nan	0
IFNGR1	-0.650624	0
B4GALT7	0.486593	0
SH2D2A	-0.301625	0.15222
VRK2	-0.580954	0
TNFRSF1B	0.671282	0.281268
VEZT	-0.615375	0
POU2F2	-0.0875184	0
BRD9	0.220685	0
SNX1	0.572835	0
TBPL1	0.136322	0
BCLAF1	-0.294723	0
SLC39A9	0.361077	0
ANK1	nan	0
IBSP	nan	0
TFB1M	0.157728	0
RABEP1	0.0318845	0
HMGB3	nan	0
NUP160	0.456223	0
BAK1	0.402187	0
MUSK	nan	0
IKZF2	-1.44382	0
GRN	-0.589163	0
FAM13B	-0.202019	0
ARHGAP31	-0.860905	0
CENPQ	-0.624302	0
SARS	0.190804	0
RANBP3	-0.22966	0
ARID4A	-0.324834	0
TSSC1	-0.127636	0
PNPLA6	-0.462464	0
IFT88	-1.12452	0
ALG1	-0.0267546	0
ZCCHC8	-0.0542424	0
ABCF2	0.193915	0
CHPF2	0.770959	0
LRRC7	-0.430857	0
FUT8	-0.249453	0
UBA6	-0.136037	0
GAB2	2.33307	0
ATP6V0A1	-0.225214	0
PIAS1	0.151011	0
SLC4A7	-0.564642	0
APBA2	-0.330726	0
MAP2K3	-0.459567	0
TMSB10	0.0274986	2.26646
ASTE1	0.0476278	0
RNF19A	-0.367415	0
PEX3	0.213089	0
GABARAPL2	-0.138167	0.00176588
MYOC	nan	0
SH3YL1	-0.118085	0
FAM136A	-0.0405546	0
VCL	0.0226115	0
DEPDC1B	nan	0
DAPK2	-2.34571	0
NSMAF	-0.222164	0
ADSS	-0.328808	0
STAP1	nan	0
TIMP2	nan	0
RFC1	0.0156833	0
TBC1D23	0.379776	0
CUL3	-0.465487	0
OTC	nan	0
CYP46A1	nan	0
ZZZ3	-0.138488	0
SLC18A1	nan	0
USP2	nan	0
CASR	nan	0
TUBG2	0.343898	0
RPL26L1	-0.0492603	0
FLT4	nan	0
NSUN2	0.614256	0
FBXO42	-0.402866	0
MFAP3	-0.252495	0
MRI1	-0.407389	0
METTL1	nan	0
HOXC8	nan	0
AGA	0.562159	0
PI4K2B	0.950018	0
BOD1L1	-0.200286	0
MAT2B	0.0345173	0
TLL1	nan	0
EDC4	nan	0
VCAN	nan	0
CLEC16A	0.704552	0
MSR1	nan	0
SKIV2L2	-0.435778	0
DNAH5	nan	0
ZFYVE16	-0.512614	0
FAM65A	-0.28382	0
C6	nan	0
RAI14	nan	0
SOX30	nan	0
PNKP	-0.142736	0
BEST2	nan	0
PHLPP2	-0.383481	0
SPDL1	0.540809	0
STAU2	-0.714746	0
PQLC2	0.370798	0
CTNS	0.0152881	0
RTN4R	-1.11411	0
PHF23	-0.197789	0
CDH10	nan	0
INPP4A	0.130201	0
PSMA4	-0.362773	0.114053
MYO16	nan	0
LSG1	-0.176505	0
PARP3	0.417261	0
TNC	nan	0
THAP3	0.251957	0
FAM65C	-0.319019	0
TDP1	-0.0458685	0
AIFM2	nan	0
C2orf83	nan	0
SPATA7	0.725209	0
MED17	0.146142	0
RETSAT	-0.290663	0
CAPG	-3.07002	0
AP2S1	-0.265667	0
USH2A	nan	0
ZPBP	nan	0
TG	nan	0
BARX2	nan	0
DCUN1D1	-0.782013	0
JADE2	-0.0294907	0
ZIC2	nan	0
LCP2	0.540377	0.444971
TRIT1	-0.244052	0
ADRB1	nan	0
GUCA2B	nan	0
CUL7	-1.2735	0
PHKA2	-0.245053	0
CNTLN	nan	0
EPHA3	nan	0
HSPA5	0.244416	0.170193
GEMIN8	1.16089	0
OFD1	0.545761	0
GPM6B	-0.133896	0
MAGEC2	nan	0
PREX2	nan	0
WDR37	0.470237	0
YTHDC2	-0.545377	0
CTPS2	-0.845521	0
ATP6V1H	-0.405323	0
POLR2B	-0.14907	0
FAM214A	-0.671515	0
ARAP2	-0.0242281	0
TPR	0.200749	0
CP	nan	0
KIAA0556	-1.03066	0
DTNBP1	0.360116	0
XK	nan	0
ANO2	nan	0
C12orf4	0.557806	0
SCML1	-0.514215	0
WWC3	1.01556	0
ARHGAP6	nan	0
FAM184B	2.143	0.0574522
MAP4	-0.379795	0
GOPC	-0.104261	0
ROS1	nan	0
USP28	0.639639	0
TSPAN17	-0.271989	0
NOP16	0.264718	0
CC2D2A	nan	0
RRM2B	-0.912572	0
ZNF800	0.268872	0
TNFRSF17	nan	0
SNX29	-0.264538	0
LMO3	nan	0
MRPS10	0.370331	0
GUCA1A	nan	0
RSF1	0.104451	0
VPS13D	-0.759037	0
CELF2	0.217567	0
FAM120A	-0.158734	0
R3HDM1	0.243148	0
COL9A2	nan	0
KITLG	nan	0
ERCC8	0.171695	0
ADAMTS6	0.261371	0
H6PD	-0.910136	0
VAMP3	0.454078	0
PER3	-2.23698	0
UTS2	nan	0
TNFRSF9	-0.280924	0
EPN3	nan	0
LTBP1	nan	0
RCN1	0.385284	0
ELN	nan	0
RFC2	0.191434	0
ARID1B	-0.482723	0
CLPTM1L	0.163697	0
FOXP3	2.69283	0
PPP1R3F	0.918133	0
HEXB	-0.813137	0
PTCD2	0.415898	0
KIAA2022	nan	0
JKAMP	-0.433946	0
DKK3	-0.216003	0
ARHGEF5	nan	0
NFE2L3	0.774841	0
MCUR1	0.0130496	0
LIMA1	0.0757497	0
LETMD1	-0.00829028	0
SLC4A8	0.239204	0
LAMC3	nan	0
PTGER3	nan	0
TNIP3	2.03357	0
MAPK9	-0.297553	0
COL23A1	nan	0
BCAR1	nan	0
FAM160A2	-0.164868	0
HERPUD1	0.0442312	0
HOMER3	nan	0
RAD51	nan	0
POLQ	nan	0
PIK3CB	-0.66227	0
CYBA	-0.463611	13.287
THOC3	0.10738	0
HEBP2	0.500669	0
MPHOSPH9	0.51016	0
PLEKHA5	-1.59729	0
PRSS8	nan	0
SIKE1	0.266598	0
RRP12	-0.0227368	0
MSMO1	-0.653117	0
TTC17	-0.142445	0
ALX4	nan	0
FSTL4	nan	0
FOXN3	0.294839	0
METTL24	nan	0
AKR7A2	-0.40933	0
MRTO4	1.07647	0
NNAT	nan	0
USE1	-0.277518	0
MCF2L2	nan	0
NRIP2	-0.855441	0
LAMA3	nan	0
AP5M1	-0.562068	0
ANAPC4	-0.546739	0
KCNQ1	nan	0
TRAPPC3	0.022149	0
THRAP3	0.34828	0
PHPT1	-0.378367	0
ENTPD2	nan	0
ARID4B	0.10745	0
OPN3	-0.271708	0
SDCCAG8	-0.0763465	0
PTPRN	nan	0
HHAT	1.67866	0
KIF1B	-0.0504627	0
FOXC1	nan	0
SYNE2	0.223648	0
PLEKHH1	nan	0
ATP9A	nan	0
SPO11	nan	0
CBLN4	nan	0
CHRDL2	nan	0
FAM168A	1.8778	0
RELT	-0.370846	0
NOP58	-0.132267	0
SZRD1	0.223062	0
KCNH2	nan	0
CUL1	0.169423	0
FAM114A2	0.607008	0
CYFIP2	0.378253	0
TAB2	0.162143	0
GINM1	-0.149802	0
EIF2AK2	1.69183	5.35685
USP36	1.17102	0
KMT2C	-0.207196	0
MCOLN3	nan	0
CCDC85A	nan	0
PUM2	-0.119981	0
MRPL43	0.0881964	0
ITIH4	nan	0
ITIH1	nan	0
C4orf27	0.157808	0
ZFR	0.450296	0
ZNF280C	nan	0
NPFFR2	nan	0
PHF21B	nan	0
TRAF1	0.148466	0
RC3H2	-0.0340834	0
IL17RB	nan	0
TRAF3IP2	-0.481521	0
GYG2	nan	0
SERPINB3	nan	0
SOAT1	0.299355	0
PKP2	nan	0
MSH4	nan	0
F7	nan	0
GDI2	-0.0949846	0
PRDM1	-0.111164	0
ATG5	0.0743918	0
TMCC3	-0.296764	0
PITHD1	-0.236603	0
MTA3	-0.00493978	0
USP13	0.271171	0
ATP11B	-0.671456	0
CDK14	nan	0
SEC61A1	1.36106	0.4009
PPP1R12A	0.232601	0
RASGRF1	nan	0
CAMK2B	nan	0
CROCC	-0.615601	0
POLR3E	0.49229	0
ATP2B4	-0.336723	0
ZC3H11A	-0.481017	0
RIOK2	0.160488	0
YIPF1	0.852742	0
NDC1	0.209615	0
DGKG	nan	0
FLYWCH1	-0.673942	0
UNKL	0.0577198	0
PARP12	1.37591	0.0136084
ALDH18A1	0.223206	0
TARBP1	-0.0753685	0
GATB	-0.519325	0
CDK17	-0.278478	0
DNAJC25	0.99631	0
SLC2A3	0.583523	1.65319
PSD	nan	0
CTDP1	0.765509	0
YBX3	0.65927	0
STYK1	nan	0
WNK1	-0.00201498	0
RPS17P5	0.966343	0
CCAR1	0.237629	0
OGFR	0.428191	0
GNA15	-0.931843	0
CREB3L3	nan	0
PIGV	0.447624	0
PTPRU	nan	0
SNRNP40	-0.0388195	0
RIMBP2	nan	0
COL11A1	nan	0
QSER1	-0.842251	0
MPC1	0.484193	0
ACAA1	0.0373829	0
HDAC7	0.00167466	0
LZTS1	nan	0
PRDM6	nan	0
WNT8A	nan	0
SPAG4	nan	0
MRPS35	0.223362	0
SFSWAP	-0.0809205	0
TNK2	0.922734	0
MON2	-0.579186	0
CDH3	nan	0
ARSF	nan	0
GPBP1	-0.0401753	0
DGAT2	nan	0
ZNF112	nan	0
CS	0.03394	0
LTK	-2.07817	0
MRPS24	-0.175791	0
ELMO2	-0.325422	0
WAPL	-0.501873	0
VMP1	1.13726	2.94065
APPBP2	-0.150448	0
POLD1	-0.219141	0
SEZ6	-0.711298	0
EIF4B	0.344235	0.366878
SLC6A16	-0.182754	0
GLTSCR1	0.374107	0
SPHK2	0.0129806	0
RPL18	0.138926	4.13056
CA11	-0.563958	0
ISOC2	0.192352	0
U2AF2	-0.0109257	0
EPN1	0.0459175	0
MED29	-0.065435	0
AHRR	nan	0
GSC2	nan	0
ZNF275	0.588299	0
MTMR1	0.208994	0
GPC1	nan	0
ADCK1	nan	0
HAGH	0.066349	0
RNF4	0.50293	0
CASP8	0.257989	0
LIMCH1	nan	0
ASUN	-0.27721	0
TM7SF3	-0.146443	0
DLX3	nan	0
TSPAN32	-1.20192	0
WISP2	nan	0
DMRT3	nan	0
ST3GAL6	nan	0
ATP2C2	nan	0
NGFR	nan	0
CDON	nan	0
TAF2	0.33356	0
HIPK2	0.0355069	0
TNPO3	-0.0124737	0
BORCS8-MEF2B	nan	0
RFXANK	-0.683819	0
TMEM161A	0.448264	0
LPAR2	-0.020935	0
CTSA	-1.11168	0.472837
SUGP2	0.0724102	0
SLC12A2	-0.766135	0
SNX24	-0.283737	0
EYA2	nan	0
CNN2	-0.0512049	0
ABCA7	-0.583111	0
SNCAIP	nan	0
DDX20	-0.0612011	0
BTBD1	0.1191	0
FAR2	nan	0
BCAS1	nan	0
POU1F1	nan	0
CHI3L2	0.0514238	0
SBNO2	1.36498	0
PMS1	-0.375257	0
HMG20B	-0.28602	0
CALCRL	nan	0
TAF11	0.233758	0
ANKS1A	0.391225	0
AP3D1	0.263544	0
ZNF76	0.312777	0
NTHL1	-0.342188	0
UHRF1BP1	-0.372916	0
GNAI3	0.0108165	0
IPO5	0.225671	0
OAT	-0.533546	0
WDR3	0.656726	0
PKN2	0.104426	0
WDR18	-0.314133	0
TRAM2	-0.216245	0
NTN1	nan	0
GLP2R	nan	0
MCM10	nan	0
DGKA	0.156926	0
ERBB3	-2.36721	0
ROPN1	nan	0
ANKRD44	0.335254	0
KARS	0.518059	0.0321866
ADAT1	0.619278	0
PDIA5	0.0348054	0
TBC1D22B	0.440555	0
NDUFB4	-0.0206867	0
SPEN	0.0913987	0
MYLK	nan	0
ZC3H15	0.258788	0
MAP2K4	0.458196	0
TMEM206	-0.0329628	0
SNAP91	nan	0
SLK	0.344852	0
CYB5R4	0.569774	0
COL17A1	nan	0
GSTO2	nan	0
SEC61A2	-1.50897	0
PRKCQ	0.0954647	0
TLE2	-0.483172	0
ASB1	0.401302	0
FAM107B	-0.0399102	0.324816
ME1	nan	0
TBC1D1	0.447393	0
CDK13	-0.496924	0
MTHFD2	1.91205	1.33282
SLC9A7	-1.78714	0
FOXJ2	0.380147	0
YBX1	0.333692	2.10725
PPP2R5A	0.439508	0
CTNNA2	nan	0
ELAVL1	0.0710379	0
TIE1	nan	0
DIP2B	-0.368512	0
SMARCD1	-0.211894	0
KDM4A	-0.158409	0
NFYC	-0.290702	0
ZMYND12	nan	0
SLC9A3	nan	0
NGEF	nan	0
ASPM	nan	0
CD84	0.723846	0.00141733
ELOVL1	0.460423	0
ZNRD1	-0.244804	0
MPPED2	nan	0
CLDN18	nan	0
ZBTB11	-0.586842	0
ATXN3	0.240071	0
GOLGA5	0.600195	0
FGFR2	nan	0
LRRC40	-0.90472	0
ISOC1	0.60093	0
EML1	nan	0
TRMT11	0.120521	0
THUMPD1	-0.399139	0
MSANTD3	-0.454857	0
KIF26A	nan	0
ATG2B	-0.548292	0
ARFGEF1	-0.730034	0
ACSM2B	nan	0
ZFAT	-0.237657	0
MTFR1	1.5952	0
STAG3	-0.229494	0
FECH	0.0627609	0
MYO9A	-0.100161	0
DDX3Y	-0.660024	0
PFKP	0.217509	0
IDI1	-0.0539103	0
SP100	0.332282	0.54634
KLF6	-0.109386	0.176339
PLPP1	1.15068	0
NEO1	-1.61815	0
TRAM1	0.563738	1.87007
PHKA1	nan	0
TNFRSF1A	-0.392804	0
CACNB1	0.0485727	0
EVI5	nan	0
PKM	-0.405384	3.03502
DHX29	-0.152597	0
DNTTIP2	0.0632916	0
METTL22	-0.192913	0
TP53BP1	0.427342	0
TRO	nan	0
RRP15	0.491319	0
RHOA	0.031571	0.934728
DHX8	0.0879321	0
PMS2P4	-0.00613848	0
PRKCZ	-0.255097	0
ZFY	0.192375	0
IARS2	-0.0319191	0
SYT1	nan	0
NAV3	nan	0
IDH3G	-0.131195	0
ROGDI	-1.48885	0
PDZD4	nan	0
ATP2B3	nan	0
ROCK1	0.201599	0
CBFB	0.707742	0.227563
PDK3	0.471863	0
HYAL2	-0.738837	0
HDAC4	0.382786	0
RASSF1	-0.263233	0
FGFR3	nan	0
IFI35	0.786274	3.40177
HEATR6	-1.62253	0
COASY	-0.266808	0
PLEKHH3	nan	0
MEF2A	-0.288162	0
OTUD5	0.24552	0
TFE3	0.056827	0
TBC1D25	-0.634655	0
INPP5A	nan	0
GPKOW	0.22002	0
GRIPAP1	0.0307243	0
FTSJ1	1.05085	0
PRR11	nan	0
REEP1	nan	0
ATP11A	1.63528	0
POLR1A	0.291949	0
LAPTM4A	-0.274972	0
TTC7A	0.12845	0
IP6K2	-0.0895525	0
STON1-GTF2A1L	nan	0
SRBD1	-0.935408	0
KIF2A	-0.343147	0
RASGRP2	-0.0185827	0
PSME4	-0.251626	0
IFT80	-1.00136	0
SIRT2	0.0795718	0
ERLEC1	0.302709	0
PPP2R5B	-0.0999005	0
PYGM	0.89144	0
PAGE1	nan	0
PITX1	nan	0
TRPC7	nan	0
MAST4	1.18069	0
ADGRF5	nan	0
SDK2	nan	0
ADAM7	nan	0
NUP133	-0.495005	0
NUCKS1	0.112891	0
VPS35	-0.173217	0
DNAJA2	0.0347761	0
BCL3	1.10674	0.12382
KCNAB2	0.325519	0
ABCC9	nan	0
GAL	nan	0
CLEC2D	-0.386102	2.19444
FUNDC1	-0.712301	0
RORA	-0.156508	0.194676
DRD4	nan	0
TGFBR3	-0.087371	0
KIAA1107	nan	0
PLA2G10	nan	0
HES2	nan	0
ATP1B3	-0.620298	0
NEDD4	-0.863005	0
PIGB	-0.294897	0
MAPK6	0.0630195	0
GNB5	-0.0624609	0
RAB27A	-0.195288	0
CECR5	0.0746087	0
UFD1L	-0.526366	0
LRP6	nan	0
GUCY2C	nan	0
SCT	nan	0
PHRF1	0.190581	0
IKBKAP	0.345677	0
NUCB2	0.720866	0
PTPN3	-2.59854	0
SPTB	nan	0
FGF10	nan	0
TMEM260	0.746487	0
SMG6	-0.382076	0
EXOC5	-0.119322	0
CLTCL1	nan	0
FGF22	0.977595	0
FSTL3	-1.30884	0
DGCR2	0.387566	0
RNF126	0.210241	0
MNT	-0.232518	0
ZXDC	-0.10093	0
JMJD6	-0.0679123	0
POLB	0.357046	0
ST6GALNAC1	nan	0
WIPI1	-0.030697	0
FRMPD1	-0.903142	0
GBA2	-0.00560315	0
NDST1	nan	0
ASNS	0.143648	0
AP3M2	1.55443	0
CNGB1	nan	0
ST6GALNAC2	0.311841	0
CHAT	nan	0
PABPC1	0.805756	17.157
TESK2	-0.752363	0
CFAP20	-0.395439	0
CSNK2A2	-0.110113	0
PTPN21	nan	0
EIF2B3	0.0716317	0
CAMK2A	nan	0
TCOF1	0.155417	0
CDC42	-0.128677	0.0946286
OSBPL3	-0.605238	0
EPHA8	nan	0
SLC12A3	nan	0
RAD18	0.605548	0
ATP2B1	0.155199	0
TRPM5	nan	0
NCK2	1.03355	0
MAP4K4	-0.348863	0
MGAT4A	-0.461641	0
RPL31	-0.0411288	6.99196
WDR1	0.0325511	0.12891
SNX13	-0.259883	0
MS4A12	nan	0
ARHGAP10	-1.05248	0
RPS6KA2	nan	0
ING3	-0.0800339	0
VASH1	-4.16028	0
LMCD1	nan	0
WBSCR22	0.578331	0
SEL1L	0.173269	0
TRIP13	nan	0
ATP6AP1	-0.436639	0
TCF3	-0.283176	0
TRIB2	0.551875	0
DAZAP1	0.0633373	0
MBD3	-0.600784	0
PRLH	nan	0
HLTF	-0.920529	0
FAM50A	-0.44444	0
FAM3A	-0.0782969	0
CPSF1	0.59619	0
MYO3B	nan	0
CYBRD1	nan	0
CDH19	nan	0
PDCD2	0.538525	0
SLC6A15	nan	0
RDH11	0.0494995	0
PRKACA	-1.05849	0
ADGRL1	-0.799743	0
SPP2	nan	0
ACTN1	-1.07514	0
ZFYVE26	0.934782	0
RPS6KA6	nan	0
EPN2	1.138	0
PTPN18	0.570746	0
LIMS2	nan	0
ASIC4	nan	0
SPEG	nan	0
LNX1	-0.591378	0
ALDH3A2	-0.858705	0
TFRC	-0.348545	0
SREBF1	0.492983	0
TRPC5	nan	0
AFF4	0.266507	0
UBE2D1	-0.139388	0
MPP5	-1.51147	0
RHOBTB1	nan	0
SMC1A	-0.0778835	0
HSD17B10	-0.145324	0
MARK2	0.333817	0
HMMR	nan	0
CHFR	0.0369289	0
TRHDE	nan	0
FCGR2B	nan	0
NFATC3	-0.245553	0
TRNT1	0.403127	0
ACADVL	-0.229778	0
STK10	0.590768	0
FBXW11	-0.505685	0
ACAP1	0.221376	0.0797463
CRMP1	nan	0
EVC	nan	0
DERL2	-0.0101439	0
SIDT1	1.20527	0
NDE1	0.337149	0
MRVI1	nan	0
TMEM38A	nan	0
AP1M1	0.197589	0
PVR	nan	0
XRCC1	0.0621741	0
SCARB1	nan	0
CYP2W1	nan	0
MCM2	-0.678416	0
MOV10L1	nan	0
PANX2	nan	0
SELO	-0.0554903	0
TP63	nan	0
ALPK1	-0.375478	0
LLGL2	-0.549808	0
PDE8A	-0.485125	0
CLCN4	nan	0
NLE1	1.88471	0
SDHA	0.02501	0
SMARCE1	-0.0329251	0
FNDC8	nan	0
GSDMB	0.0607862	0
KDM5A	0.346145	0
ADAM11	nan	0
PPP2R3A	nan	0
ABCB11	nan	0
DHRS9	nan	0
CD5L	nan	0
MAP3K13	-0.372382	0
ST6GAL1	0.579791	0
TBX21	-0.0429265	0
VDAC1P1	nan	0
FRY	nan	0
PICALM	-0.0315165	0
NSF	0.506942	0
GLI2	nan	0
CLASP1	-0.390647	0
MRPS34	-0.396759	0
NOTCH3	nan	0
CLNS1A	0.0211193	0
PPP2R2C	nan	0
TEAD2	nan	0
EED	-0.279215	0
CDHR2	nan	0
SNCB	nan	0
TSG101	-0.227661	0
NCBP3	-0.703387	0
ATP2A3	-0.239241	0
CA12	nan	0
NTN4	nan	0
BCS1L	-0.65832	0
NUAK1	nan	0
DPP8	0.32122	0
SLC24A1	nan	0
ZNF532	0.766065	0
SCARF1	nan	0
LMAN1	1.04368	0.145385
HACD3	0.036259	0
IPCEF1	0.418917	0
ZZEF1	0.132519	0
NOX3	nan	0
ENO1	0.199413	4.73883
SLC12A1	nan	0
MYDGF	0.737213	2.77917
ANO8	0.257746	0
TUBE1	0.0534875	0
ARHGEF10L	nan	0
TXK	1.08073	0
WSCD2	nan	0
KCNQ2	nan	0
TACR2	nan	0
ACTR6	-0.270067	0
TIPIN	0.119315	0
SRI	-0.122757	0
EIF4G3	-0.189016	0
NUP37	-0.882336	0
SEMA3A	nan	0
GTSE1	nan	0
SEMA3C	nan	0
TTC38	-0.740826	0
ACAT1	-0.502886	0.0163751
GRAMD4	-0.399922	0
CELSR1	nan	0
WNT8B	nan	0
ZNF638	0.096068	0
SLC25A40	-0.0173584	0
TIMM21	0.282351	0
ADD2	nan	0
FGF4	nan	0
VPS9D1	0.00250695	0
ZNF37A	0.00986928	0
MARK3	0.455855	0
SLC25A3	0.0729549	0
FOSL2	-0.0999855	0
CACNG5	nan	0
CACNG4	nan	0
FRYL	-0.673691	0
TMEM131	-0.192935	0
ACTB	-0.0571379	14.6718
MOCOS	nan	0
PLD1	nan	0
ATP12A	nan	0
WDR62	-0.831037	0
DLG1	-0.132594	0
RAB7A	0.427322	0.184963
BCAP29	-0.495182	0
SEC31B	0.0184104	0
SART3	-0.38553	0
ARHGAP15	0.627356	0.545243
TUBA3D	nan	0
PAX2	nan	0
EXOSC7	0.264744	0
KIFAP3	0.0186064	0
MKRN2	0.776493	0
MCM6	-0.773585	0
REXO2	0.493309	0.328431
RBM7	0.556821	0
RBMS2	0.235443	0
BAZ2A	-0.786207	1.245
PTPN23	0.256696	0
MLH1	-0.178944	0
UNG	-0.738768	0
FMO4	-0.54681	0
KLHL20	-0.257781	0
RGS11	nan	0
SLC46A1	nan	0
PLXNA2	nan	0
SPAG5	nan	0
ANKRD13A	0.483184	0
TPD52	-0.323081	0
ACACB	-1.31107	0
TRAF4	0.65827	0
PAG1	0.668968	0
GPATCH1	0.665159	0
ICAM3	0.27058	0.0466009
NT5C2	-0.135695	0
MCAM	nan	0
GPC4	nan	0
MBNL3	-0.754698	0
CAMSAP3	nan	0
RAP1GAP	nan	0
XAB2	-0.258765	0
ARHGEF1	-0.388512	0
STXBP2	-0.215073	0
MAP2K7	0.317335	0
NMRK2	nan	0
DGKD	-0.237915	0
CTTNBP2	nan	0
ACTL6B	nan	0
RARB	nan	0
TOP2B	-0.454923	0
TM9SF3	0.150228	0
NFKB2	1.11501	0.557775
UBE2T	-0.955111	0
PPP1R12B	-0.775481	0
DNAJC10	-0.128895	0
GTF3C1	-0.071289	0
IL4R	1.36756	0.468767
USP33	-0.173811	0
PAK3	nan	0
CAPN6	nan	0
DCX	nan	0
SNRPA	0.390423	0
SPAG6	nan	0
EXOSC5	0.919619	0
DYNC1I2	-0.200977	0
APBB1IP	0.0117955	0.0942486
LRCH4	-1.26512	0
FAM76B	0.772054	0
SIRT6	0.163988	0
TYR	nan	0
POLD3	0.0585053	0
ACTN2	nan	0
CAPZB	0.690198	3.92071
GPR137B	-0.671529	0
NAALAD2	nan	0
JADE1	-0.00160444	0
SLC25A43	-0.586537	0
UBE2A	0.0075876	0
FGFR1	1.47719	0
FKBP6	nan	0
SMC1B	nan	0
FBLN1	nan	0
ITGA8	-2.26282	0
CST7	-0.0760291	0
MAP2	nan	0
PIAS2	-0.791174	0
AMPH	-0.493518	0
ARAF	0.454582	0
MCCC1	0.102805	0
FAP	nan	0
NEBL	nan	0
ACER3	-0.654186	0
UBE2K	0.424133	0
PIK3C3	-0.00614646	0
N4BP2	-0.731942	0
TIGAR	-0.488451	0
TULP3	0.151073	0
SYNJ2	-0.871506	0
ADCY2	nan	0
PPP2R5C	-0.728407	4.8441
PMS2P1	0.0638947	0
RBFOX1	nan	0
GNB1	0.598353	0
HOXA9	nan	0
MLLT10	0.086178	0
ZCWPW1	-0.0682708	0
ADCYAP1R1	nan	0
FGF20	nan	0
P2RY10	-0.0223284	0
ITM2A	-1.29951	4.50054
NRD1	0.309174	0
VDAC3	-0.302651	0
PCM1	0.24076	0
TNRC6C	-0.309418	0
CBFA2T2	0.338842	0
BRINP1	nan	0
ITCH	-0.229021	0
PKD2L2	-1.04753	0
TP53INP2	nan	0
SDF4	-0.0502271	0
MYH7B	0.154985	0
BPIFB2	nan	0
TP73	nan	0
TOLLIP	0.243003	0
UBE2D4	-0.142525	0
CLUL1	nan	0
RUNX1T1	nan	0
CDH17	nan	0
THOC1	0.554128	0
FKBP7	-1.4678	0
OSBPL6	nan	0
SLC1A3	nan	0
XRCC5	0.24583	0
SP140	0.217905	0
MKNK1	0.295237	0
TNS1	nan	0
REXO1	0.0778147	0
SAR1A	0.2167	0.0854417
CDC14A	1.31806	0
RAPGEF3	nan	0
CEACAM1	0.839169	0
SENP1	nan	0
DUSP13	nan	0
CIC	0.293562	0
LIPE	-0.862302	0
FDFT1	-0.471382	0.0524581
PAFAH1B3	-0.435521	0
OPHN1	nan	0
AFM	nan	0
KIF22	-0.369215	0
SCGN	nan	0
LRRC16A	nan	0
PGM1	0.516522	0
DDX1	-0.20264	0
DNM2	0.567791	0
EPB41L2	nan	0
RIMS1	nan	0
MOXD1	nan	0
STX7	-0.585966	0
RABL2B	0.0619381	0
KEAP1	-0.130218	0
DDX43	nan	0
PTPRH	nan	0
DCT	nan	0
SLC35C2	0.591656	0
CRYBG3	nan	0
EPHA6	nan	0
SCTR	nan	0
RFX3	0.976871	0
RIF1	-0.38321	0
RAB21	0.104011	0
SLC4A4	-0.046208	0
SMARCA2	-0.357681	0
RDH8	nan	0
SESN1	-0.964944	0
MID2	nan	0
PIH1D3	nan	0
COL5A3	nan	0
SRCAP	nan	0
PUM3	0.302975	0
CPB2	nan	0
CHRNA3	nan	0
KCNN2	nan	0
CNOT4	-0.0966178	0
PSEN1	0.512363	0
CPOX	0.226726	0
CLDND1	-0.36118	1.61052
HSP90AA1	0.34341	0.599239
RBL1	-0.745894	0
DLGAP4	-0.714759	0
IGSF9B	nan	0
CFHR2	nan	0
CROCCP3	0.561517	0
NDC80	2.37466	0
AP4E1	-0.155306	0
RSBN1	0.409098	0
MAGI3	nan	0
AFP	nan	0
COL4A4	nan	0
TCF7	-0.212718	0.372043
OSTM1	-0.222801	0
CDH7	nan	0
IMPG2	nan	0
PCNP	0.104402	0
EXD2	-0.529596	0
ARG2	-1.08635	0
PTPRC	-0.0778726	0.0714994
CACNA1S	nan	0
PKP1	nan	0
UBA5	-0.00690274	0
STK17B	0.371722	2.85899
CDC14B	-0.809995	0
ZNF510	-0.112567	0
LRP2	nan	0
ZNF506	0.153653	0
JMJD4	-0.722796	0
DUSP12	0.465674	0
AACS	-0.897256	0
KIAA0141	-0.300332	0
SLC13A1	nan	0
CADPS2	nan	0
PCDHB4	nan	0
PCDHA6	nan	0
PCDHGA2	nan	0
HSPB11	-0.178633	0
PHLPP1	nan	0
ATP8B1	0.396962	0
IL12RB2	nan	0
SMARCD3	-0.0523317	0
WDR70	-0.292261	0
FYB	0.126617	0
MPP4	nan	0
STRADB	-0.00397918	0
BZW1	-0.0131697	0.0492402
PGR	nan	0
C1QTNF3	-0.496387	0
ME2	0.110509	0
C5orf22	-0.409909	0
CCNT2	-0.542966	0
FAM135A	-0.605195	0
COL19A1	nan	0
EPB41L3	nan	0
COBLL1	nan	0
DLG3	-0.538357	0
KCNK2	nan	0
SERTAD4	nan	0
TRAF5	0.199956	0
MRPL22	0.12614	0
GEMIN5	0.303059	0
OPRK1	-0.221066	0
NFE2L1	0.363754	0
SEMA5B	nan	0
GSK3B	-0.893568	0
ITGB5	nan	0
ERC1	-0.355081	0
XPO1	-0.445433	0
LINC01587	nan	0
RNF13	-0.135496	0
TRPM3	nan	0
PALB2	-0.830773	0
DOPEY1	-1.09004	0
LYRM2	-0.143951	0
BCKDHB	-0.327794	0
KAT6A	-0.0612228	0
ZCCHC6	-0.444934	0
ULK2	0.0733571	0
GRHL2	nan	0
TNPO1	-0.0165991	0
PLOD1	nan	0
P2RX5	0.926861	0
ITGAE	-0.528478	0
DIS3	0.112793	0
PIBF1	-0.119056	0
AC000111.6	nan	0
NUFIP1	0.772975	0
PDS5B	-0.808572	0
OXCT1	-0.0942291	0
RRAGB	-0.964454	0
EPYC	nan	0
CYLD	0.667665	1.8531
SLC27A5	0.0649013	0
ZNF324	0.684094	0
ZNF671	0.158548	0
ZNF416	nan	0
ZNF586	0.0508439	0
ZNF446	-0.993797	0
ZNF264	-0.306513	0
RPS5	-0.0608273	2.25361
FAT1	nan	0
YTHDC1	0.157043	0
CHMP2B	-0.274315	0
SMAP2	0.486409	0
PPIE	-0.0776033	0
ZMPSTE24	-0.463023	0
STARD7	-0.0539279	0
NOA1	-0.226824	0
REST	0.0324152	0
HAL	nan	0
SSH1	-0.318278	0
GSTP1	-0.668693	3.18096
APLP2	-0.659023	0
FAM234B	-0.998729	0
SLCO1A2	nan	0
WBP11	0.18137	0
EIF3I	0.132023	0
NKAIN1	nan	0
COL16A1	nan	0
TXLNA	0.468741	0
APOB	nan	0
NCOA1	-0.490571	0
AGBL5	0.617739	0
EFR3B	nan	0
KIF3C	-0.44836	0
RAB10	-0.00180741	0
GCKR	nan	0
HADHA	0.212833	0
CAD	1.02461	0
CD59	0.0919038	0
CD82	-1.48968	0
BCORL1	0.154809	0
ATRX	-0.153843	0
AK6	0.0628438	0
FCN1	nan	0
MYNN	-0.0842643	0
MECOM	nan	0
SCAMP1	-0.0471439	0
PREP	0.363342	0
HACE1	0.205973	0
SEH1L	0.449521	0
WDR47	-0.632136	0
WDFY1	-0.247581	0
OVGP1	nan	0
SLC25A24	-0.460201	0
MAP3K4	0.119155	0
PILRA	nan	0
IGSF9	nan	0
ABCB1	-1.12174	0
ZNF213	-0.20216	0
AKR1B1	-0.192281	0
CPNE3	-0.354112	0
RRN3	0.303457	0
WNT11	nan	0
MTIF2	0.531988	0
DDHD2	0.391425	0
TTC39A	nan	0
EPS15	-0.298574	0
ORC1	nan	0
MGST2	-2.06909	0
CHERP	0.50537	0
ATG16L1	-0.173922	0
USP40	1.02051	0
POMGNT1	-0.135052	0
RAD54L	nan	0
MAST2	1.77001	0
B4GALT1	-0.158225	0
CHMP5	0.748164	0.778158
NFX1	0.149882	0
AQP6	nan	0
DIMT1	0.356307	0
FOLH1	nan	0
EIF2AK1	0.107197	0
NME8	0.481792	0
EPDR1	nan	0
SNX10	0.747341	0.420601
SEPHS1	0.570132	0
MRPL28	-0.288275	0
HBQ1	nan	0
FAT2	nan	0
RBM22	0.472173	0
TMED2	0.454104	2.13932
ERO1B	0.369552	0
ZFAND6	-0.49163	0.169391
HSD17B2	nan	0
TXLNG	0.0489787	0
PPEF1	nan	0
HUWE1	0.271653	0
ZW10	-0.99428	0
ALG9	-1.8246	0
MYBPC2	nan	0
NOX4	nan	0
ACOX3	-1.20889	0
MTMR2	0.377339	0
HSD17B14	nan	0
TRIP6	-0.362644	0
ACHE	nan	0
FTL	-0.275405	10.8041
SRRT	0.487571	0
BAX	-0.430259	0.158594
PIGS	-0.603721	0
ADAMTS2	nan	0
TMPRSS11E	nan	0
ATXN7L3	-0.0298962	0
PGS1	0.343684	0
PSMC5	0.152419	0
UIMC1	0.31172	0
CETP	nan	0
MMP2	nan	0
MT3	nan	0
LPCAT2	nan	0
GNAO1	-0.550515	0
OGFOD1	0.900242	0
SH3BP2	-0.279502	0
NOP14	0.317756	0
ADD1	0.175263	0
L2HGDH	-0.561196	0
TXNDC16	-1.02252	0
C14orf166	-0.182788	0
NID2	nan	0
GMCL1	-0.385327	0
SF3B2	0.0259315	0
KLHL42	-0.325319	0
GNAS	-0.0649791	0
DNM1L	0.0638881	0
PTHLH	nan	0
PHACTR3	nan	0
ERGIC2	0.0283546	0
TFAP2C	nan	0
AURKA	-1.27812	0
CASS4	1.28856	0
PIR	nan	0
AAMDC	-0.938033	0
METTL2A	0.143592	0
SULT2B1	nan	0
ALG6	-0.507197	0
CNOT3	0.431491	0
GP6	nan	0
PTPN4	0.381915	0
DDX18	0.235299	0
KHSRP	0.146652	0
ASAP3	nan	0
EDEM2	0.242004	0
DNMT3B	nan	0
REM1	nan	0
TPX2	nan	0
FER1L4	nan	0
PDRG1	0.447516	0
EPB41L1	nan	0
SLC15A1	nan	0
DOCK9	-0.34124	0
ANKRD10	-0.151649	0
TGDS	0.713308	0
DOCK3	nan	0
C3orf18	1.93194	0
COQ9	0.802277	0
TMEM40	nan	0
ARHGAP28	nan	0
CRLS1	0.245267	0
DEFB127	nan	0
PPP1R13B	-0.17726	0
ATRN	-0.0838875	0
SMOX	nan	0
SIGLEC1	nan	0
FKBP1A	0.401301	0.396622
NSFL1C	0.133737	0
SLC4A11	nan	0
C20orf194	-0.73604	0
ZNF343	0.81429	0
EBF4	-2.70378	0
MAVS	0.116625	0
RP5-1187M17.10	-2.32106	0
F11	nan	0
XRN2	0.460659	0
KIZ	0.276366	0
DYNLL1	-0.136427	0
TESC	2.77959	0
SNX5	-0.259712	0
RPL6	0.161637	3.21578
SIRPG	-1.01877	0
MAPKAPK5	0.342173	0
P2RX7	0.31801	0
ESF1	-0.094413	0
RBBP9	-0.260388	0
ANAPC5	0.0282831	0
SLC23A2	-0.174834	0
SLC8B1	0.368873	0
TMEM230	0.356437	0
DZANK1	-1.49468	0
KDM2B	0.132945	0
CFAP61	nan	0
LHX5	nan	0
TASP1	0.0146429	0
OAS1	1.96991	8.20433
GCN1	-0.0629556	0
RPLP0	-0.303033	8.27117
PXN	1.30504	0
SIRT4	-0.520054	0
RPH3A	nan	0
KIF16B	-1.22164	0
TRMT6	-0.122128	0
CHGB	nan	0
PEBP1	-0.0657995	0.475875
TBX5	nan	0
BRAP	0.0443163	0
ERP29	-0.010637	0
NOS1	nan	0
FUS	0.269613	0.682402
IGBP1	0.0750959	0
FXYD5	0.0787711	1.807
ZNF302	0.000319895	0
GRAMD1A	-0.16562	0
HEPH	nan	0
CDIP1	-0.558094	0
CMTM1	nan	0
KCNH4	nan	0
GANAB	0.785715	0
GMIP	-0.0056717	0
RBM41	-0.349868	0
LAG3	0.990944	7.06826
MLF2	0.0857832	0
OTUB2	nan	0
DDX24	-0.117323	0
ZBTB25	-0.359437	0
NECAP1	0.571044	0
ARHGAP4	-0.0978008	0
ANKRD24	nan	0
DHX32	-1.35321	0
RCOR1	-0.557847	0
GPATCH2L	0.0913281	0
LTBP4	-0.678563	0
BLVRB	-0.699994	0
SLC9A1	-0.524085	0
SPTLC1	-0.0115778	0
PAPOLA	0.149742	0
CCNK	-0.0392489	0
PCBP4	-0.212889	0
RGS1	1.23729	4.37978
YPEL3	-0.777668	10.8048
MRPS33	0.258227	0
NDUFB2	-0.151248	0.189533
NUDC	0.123952	0
MAEA	0.116845	0
STRN4	0.973298	0
IRAK3	nan	0
SI	nan	0
MUL1	-0.576838	0
TFAP4	0.502964	0
PDCD7	0.331132	0
SPG21	-0.161503	0
FETUB	nan	0
DNAJB11	-0.458074	2.05987
P3H2	nan	0
THPO	nan	0
CHRD	nan	0
FLT3LG	1.06427	0
RAB11FIP3	2.10048	0
GNPTG	-0.362415	0
ZNF268	0.57597	0
GOLGA3	0.0658415	0
PABPC4	0.140029	0
CD209	nan	0
CERS4	-1.64716	0
MCOLN1	0.527955	0
USP48	0.0552405	0
EFNB1	-0.469601	0
PDPR	0.187034	0
AARS	-0.312989	0
GLG1	-0.0569487	0
KIF4A	nan	0
TNRC6A	-0.115896	0
PLEKHG2	0.134638	0
DLL3	nan	0
NAT14	-0.829761	0
PITPNM2	nan	0
EXOC1	-0.377742	0
RBM27	0.0593933	0
POU4F3	nan	0
OSBPL8	-0.836796	0
DTX2	0.536709	0
NLRC4	nan	0
PUS7	0.407842	0
LAMB4	nan	0
NRCAM	nan	0
LAMB1	nan	0
SLC26A4	nan	0
SLC26A3	nan	0
DLD	-0.499993	0
WDR7	-0.156391	0
TXNL1	0.2823	0
IL5RA	nan	0
ABCC6	nan	0
CMTM6	0.632493	0.00208374
ITGA6	0.94121	0
RAPGEF4	nan	0
AC013461.1	0.384991	0
SMPX	nan	0
FH	0.128322	0
SEL1L3	-0.439851	0
TF	nan	0
CDV3	0.484982	0
MYO15A	nan	0
ALKBH5	0.343153	0.27675
APOH	nan	0
NLRP1	-0.190076	0
PITPNM3	nan	0
SPAG7	0.0586249	0.0860158
ORC6	0.351949	0
ZFHX4	nan	0
SLC17A6	nan	0
CPA1	nan	0
ZC3HC1	1.0781	0
ESR1	nan	0
RGS17	-1.90727	0
ANGPT2	-0.638665	0
TMEM101	0.180152	0
CD200	nan	0
CCDC80	nan	0
CMA1	nan	0
PSME1	-0.0525811	2.19347
PPP2R3C	0.49391	0
HAUS4	-0.735846	0
JPH4	nan	0
MYH7	nan	0
CEBPE	nan	0
SLC7A8	nan	0
OSGEP	-0.251337	0
SLC22A17	nan	0
RNF31	nan	0
SCFD1	-0.0778057	0
G2E3	-0.318186	0
HECTD1	-0.247145	0
HNRNPC	0.188992	0
RPGRIP1	nan	0
SUPT16H	0.124985	0
TOX4	0.369998	0
GEMIN2	-0.37878	0
TGM1	0.347409	0
TINF2	0.771653	0.0387258
DAZL	nan	0
TBL1Y	nan	0
SEMA6A	nan	0
TRPM7	0.126847	0
TYRO3	-2.10583	0
WDR76	-0.299634	0
CAPN3	nan	0
SNAP23	-0.129116	0
TBX15	nan	0
PHGDH	-2.21818	0
COL9A3	nan	0
EZR	-0.485282	2.07912
MYL6	-0.332653	7.22009
AGO1	-0.302957	0
CLSPN	nan	0
RFFL	-0.546721	0
UNC13D	-0.488052	0
MFSD11	0.420367	0
DPYSL2	-1.28063	0
TGFB2	nan	0
GPATCH2	0.385037	0
NUP50	0.0766156	0
CDC45	nan	0
COMT	0.0182504	0
CECR1	-0.0269871	0
XXbac-B461K10.4	nan	0
ECHDC1	-0.0237738	0
LRRFIP2	-0.271334	0
SEC22C	0.204697	0
XYLB	0.25235	0
HDAC6	0.0190635	0
OR1I1	nan	0
GABRP	nan	0
KRT31	nan	0
CDC6	nan	0
UPRT	0.157555	0
CDC23	-0.562331	0
AAAS	0.707849	0
CBX5	0.366227	0
FMO2	nan	0
SUCO	-0.434014	0
MSH2	0.308366	0
MAP3K1	0.264887	0
DHPS	0.0409452	0
HOOK2	0.363462	0
NXPE1	nan	0
ARCN1	0.0140499	0
EPB41L4B	nan	0
PSMD5	0.584355	0
NUP188	-0.070072	0
CRAT	-0.0454829	0
SH2D3C	0.0913259	0
NANS	0.604708	0
TBC1D2	-0.782894	0
DFNB31	-0.961659	0
PDE6C	0.0577194	0
CWF19L1	-0.124324	0
SEMA4G	nan	0
BTAF1	0.354617	0
IKZF5	0.205786	0
BLNK	nan	0
TLL2	nan	0
CYP26A1	nan	0
TDRD1	nan	0
SORBS1	nan	0
CRTAC1	nan	0
BAMBI	nan	0
IL11	nan	0
MYO3A	nan	0
WAC	-0.170386	0
CREM	1.1953	1.21839
NUBP2	-0.123718	0
TPSD1	nan	0
HIVEP1	2.89407	0
TREM2	nan	0
KCNK16	nan	0
CRISP3	nan	0
FKBP5	-0.376803	0
SRPK1	-0.461674	0
BRPF3	-0.459685	0
MRPS18A	-0.00684329	0
TMEM14A	-0.800351	0
NCR2	nan	0
HSP90AB1	0.606299	2.74432
MLN	nan	0
CDC5L	0.373428	0
ITPR3	-0.801208	0
ZNF184	-0.640608	0
SIRT1	-0.448608	0
HNRNPH3	-0.359689	0
IFT74	-0.793455	0
JAK2	-0.029248	0
IL12RB1	0.34524	0
ABL1	-0.206923	0
ACOT7	-0.664598	0
SH3GLB1	0.208053	0
CDC7	0.203528	0
SYDE2	nan	0
PCSK5	-0.0257332	0
SCD	-3.41744	0
TMED1	0.106995	0
ABLIM1	-1.31318	0
ERMP1	-0.729054	0
RAB18	-0.0571275	0
NRP1	nan	0
HSD17B7P2	-0.537114	0
PRTFDC1	nan	0
PALMD	nan	0
TSPAN15	-1.44009	0
H2AFY2	0.00183318	0
FAM21A	-0.00880882	0
MAST3	-0.290046	0
MZF1	0.681778	0
OCEL1	-0.663969	0
MYO9B	-0.121799	0
[truncated: 57,983 more rows]

## Sheet: Fig3c
gene	log2(FC)	FDR
TSPAN6	nan	0
TNMD	nan	0
DPM1	-0.72699	0.0122966
SCYL3	-0.427704	0
C1orf112	0.0106376	0
FGR	3.68293	0
CFH	1.16509	0
FUCA2	-0.224185	0
GCLC	-0.239876	0
NFYA	2.11765	0
STPG1	-0.575717	0
NIPAL3	0.108557	0
LAS1L	-0.380407	0
ENPP4	2.78531	0
SEMA3F	nan	0
CFTR	nan	0
ANKIB1	-0.535319	0
CYP51A1	nan	0
KRIT1	-0.301717	0
RAD52	-0.503241	0
MYH16	nan	0
BAD	-0.275282	0
LAP3	0.568733	0.07687
CD99	nan	0
AOC1	nan	0
WNT16	nan	0
HECW1	nan	0
MAD1L1	0.318089	0
LASP1	0.303777	0
SNX11	0.980681	0
TMEM176A	nan	0
M6PR	-0.190891	0
KLHL13	nan	0
CYP26B1	nan	0
ICA1	-1.2698	0
DBNDD1	nan	0
ALS2	nan	0
CASP10	nan	0
CFLAR	0.558977	0.982481
NDUFAF7	-0.63805	0
RBM5	-0.445001	0
MTMR7	nan	0
SLC7A2	nan	0
ARF5	1.24991	0
SARM1	1.00274	0
POLDIP2	0.593757	0
AK2	-0.00650734	0
FKBP4	-0.121591	0
KDM1A	0.517917	0
RBM6	0.163433	0
CAMKK1	0.0572501	0
RECQL	-1.20129	0.22623
VPS50	-1.38812	0
HSPB6	nan	0
ARHGAP33	nan	0
NDUFAB1	-0.136833	0
PDK4	nan	0
SLC22A16	nan	0
ABCB5	nan	0
ARX	nan	0
SLC25A13	0.168033	0
ST7	-0.283482	0
CDC27	-0.924411	0
SLC4A1	nan	0
CALCR	nan	0
HCCS	-0.614277	0
DVL2	-0.518139	0
PRSS22	nan	0
UPF1	0.0290783	0
SKAP2	0.923956	0
SLC25A5	0.0571477	0
CCDC109B	-0.900978	4.43978
HOXA11	nan	0
POLR2J	-0.0105238	0
DHX33	0.119525	0
MEOX1	1.35223	0
THSD7A	nan	0
LIG3	0.00914708	0
RPAP3	-0.21227	0
ACSM3	nan	0
AC004381.6	nan	0
CIAPIN1	-0.558249	0
SPPL2B	-0.147254	0
FAM214B	0.0431048	0
COPZ2	0.250528	0
PRKAR2B	nan	0
MSL3	-0.135564	0
CREBBP	-0.187526	0
BZRAP1	nan	0
PON1	nan	0
GCFC2	-0.0115781	0
WDR54	0.316291	0
CROT	-0.199101	0
ABCB4	nan	0
KMT2E	0.0478652	0
RHBDD2	-1.05299	0.169015
SOX8	nan	0
IBTK	0.197768	0
ZNF195	-0.0641781	0
MYCBP2	0.279049	0
FBXL3	-0.518066	0
ITGAL	-0.247277	0.200796
PDK2	-0.324408	0
ZFX	-0.12	0
LAMP2	-0.300353	0
ASB4	nan	0
GDE1	0.155586	0
C19orf60	-0.395873	0
CRLF1	nan	0
OSBPL7	-0.475813	0
TMEM98	nan	0
YBX2	nan	0
KRT33A	nan	0
MAP3K14	-0.0256414	0
ABCC8	nan	0
CACNG3	nan	0
TMEM132A	nan	0
AP2B1	-0.563814	0
TAC1	nan	0
ZNF263	0.287581	0
SPATA20	0.160961	0
CACNA1G	nan	0
DLX6	nan	0
MAP3K9	nan	0
KDM7A	0.447313	0
ETV1	nan	0
AGK	-0.0198193	0
ALDH3B1	nan	0
TTC22	0.277892	0
PHTF2	-0.578977	0
CCL26	nan	0
FARP2	0.543301	0
USH1C	nan	0
GGCT	-0.146774	0
DBF4	-0.630374	0
TBXA2R	0.00620598	0
LGALS14	nan	0
COX10	-0.519493	0
GTF2IRD1	nan	0
PAF1	-0.883132	0
VPS41	-0.0249575	0
ARHGAP44	-1.35929	0
ELAC2	-0.707273	0
ARSD	nan	0
PNPLA4	0.0773535	0
MYH13	nan	0
ADIPOR2	0.876874	0
CDKL3	-1.13522	0
UPP2	nan	0
PRSS21	nan	0
MARK4	0.37921	0
PROM1	nan	0
CCDC124	0.0783392	0
CEACAM21	-0.238742	0
PAFAH1B1	-0.352653	0
NOS2	nan	0
DNAH9	nan	0
KIAA0100	0.286587	0
SLC13A2	nan	0
GAS7	nan	0
TRAPPC6A	-0.0293258	0
MATK	2.08425	2.07681
CEACAM7	nan	0
SCN4A	nan	0
ST7L	-1.22923	0
TKTL1	nan	0
PAX6	nan	0
RPUSD1	-0.454185	0
RHBDF1	nan	0
LUC7L	0.331824	0
CACNA2D2	nan	0
BAIAP3	nan	0
TSR3	-0.292359	0
PIGQ	0.0152893	0
CRAMP1	-0.406635	0
TEAD3	nan	0
SELE	nan	0
DNAJC11	0.235573	0
FMO3	nan	0
NOX1	nan	0
E2F2	nan	0
PSMB1	-0.522079	1.50537
SYN1	nan	0
JARID2	0.0676138	0
CDKL5	-0.115668	0
CAMK1G	nan	0
CDK11A	-0.433023	0
NADK	0.609598	0
TFAP2B	nan	0
TFAP2D	nan	0
DLEC1	nan	0
CYTH3	-0.823832	0
ADAM22	nan	0
SYPL1	-0.982389	0.662417
CYB561	-0.236054	0
SPAG9	-0.0741524	0
CELSR3	nan	0
AASS	-0.22852	0
PLEKHG6	nan	0
SS18L2	-0.150365	0
MPND	-0.780517	0
CRY1	-0.383586	0
PGLYRP1	nan	0
NFIX	-1.80195	0
ST3GAL1	0.619121	0
MMP25	nan	0
IL32	0.375466	11.6116
PKD1	0.740098	0
MAPK8IP2	nan	0
MED24	0.365417	0
RHOBTB2	-0.9305	0
HEATR5B	-0.89667	0
SEC62	-0.475442	1.52169
RPS20	0.0590105	1.86623
CSDE1	-0.22075	0.307413
UBE3C	0.55215	0
REV3L	-0.0903586	0
TENM1	nan	0
PAX7	nan	0
MASP2	nan	0
IYD	nan	0
FAM76A	-0.481335	0
TRAF3IP3	-0.67977	7.19712
POMT2	nan	0
VTA1	-0.0283753	0
MLXIPL	nan	0
BAZ1B	-0.669321	0
RANBP9	-0.244241	0
ETV7	3.55833	0
SPRTN	-0.552173	0
METTL13	-0.386566	0
DYRK4	0.268046	0
ZNF207	0.281525	0
UQCRC1	-0.329922	0
STARD3NL	0.344131	0
CD9	-4.25726	0
HHATL	nan	0
NCAPD2	1.17727	0
IFFO1	-0.249741	0
GIPR	nan	0
PHF7	-0.122409	0
SEMA3G	nan	0
NISCH	0.00884656	0
STAB1	nan	0
FUZ	0.1356	0
SLC6A13	nan	0
IDS	-0.11225	0
PRSS3	nan	0
ZNF200	0.703661	0
CD4	-1.15907	0
HFE	nan	0
SCMH1	-0.489649	0
FYN	0.530437	2.22557
HIVEP2	-0.494977	0
FMO1	nan	0
TCEB3	-0.158995	0
LYPLA2	-0.38973	0
CLCN6	nan	0
MRC2	nan	0
NME1-NME2	nan	0
SLC6A7	nan	0
TSPAN9	nan	0
BTBD7	0.125451	0
APBA3	0.741745	0
MKS1	-1.46047	0
ABHD5	-0.184336	0
ANOS1	nan	0
AKAP8L	-0.660633	0
MBTD1	0.97615	0
UTP18	0.191162	0
RNF216	-0.337566	0
TTC19	-0.817577	0.795888
PTBP1	0.0108395	0
DPF1	nan	0
SYT7	nan	0
LARS2	0.0844206	0
PIK3C2A	0.215925	0
ANLN	nan	0
WIZ	0.304696	0
RABGAP1	-0.303827	0
DCN	nan	0
QPCTL	-0.0164932	0
PPP5C	0.15556	0
CEP68	-1.01794	0
MAP4K3	-0.607675	0
ZBTB32	nan	0
TYROBP	2.68972	0
TMEM159	-0.597841	0
GABRA3	nan	0
BRCA1	0.0494199	0
ERCC1	-0.0328066	0
CD22	nan	0
SEMA3B	nan	0
MBTPS2	nan	0
PRICKLE3	0.917202	0
LTF	nan	0
EXTL3	1.39876	0
NR1H4	nan	0
ELOVL5	-0.198035	0
ALOX5	2.06159	0
KDM5D	-0.963929	0
CALCOCO1	-0.0708745	0
UBR7	-0.0546252	0
MAP4K5	0.264017	0
EHD3	nan	0
PSMC4	-0.293167	0
MAN2B2	0.739805	0
SLC7A14	nan	0
CLDN11	nan	0
SLC25A39	0.12065	0
MVP	-0.686019	0.347937
PGM3	0.996794	0
RWDD2A	-0.363749	0
CLK1	-0.00302565	0
POLR3B	-0.276993	0
ANGEL1	-0.810918	0
RNF14	-0.208618	0
DNASE1L1	-0.87064	0
DDX11	-0.236196	0
HEBP1	-0.523022	0
MAMLD1	nan	0
CD6	-0.619929	0.990602
TACC3	-0.726262	0
UFL1	-0.479754	0
POLA2	-0.979845	0
ZC3H3	0.191097	0
CAPN1	-0.262032	0
ACPP	nan	0
MDH1	-0.45694	0.0331917
SLC30A9	-0.113068	0
MTMR11	nan	0
COX15	-0.41288	0
CCDC88C	0.176087	0
YAF2	-0.0164673	0
ZMYND11	-0.180376	0
WAS	-0.193848	0
DPEP1	nan	0
BID	0.282104	0
MATR3	0.542112	0
NPC1L1	nan	0
XYLT2	0.00478043	0
RGPD5	-0.16085	0
STMN4	nan	0
NUDCD3	-0.158574	0
ISL1	nan	0
CHDH	nan	0
IL20RA	nan	0
CLCA1	nan	0
CLCA4	nan	0
GLT8D1	-0.129162	0
ATP2C1	0.00399839	0
IGF1	nan	0
SLC38A5	0.294169	0
RALBP1	0.0458255	0
RUFY3	-0.733402	0
CNTN1	nan	0
SLC11A1	nan	0
WWTR1	nan	0
AGPS	0.637692	0
ZNF806	nan	0
CXorf56	-0.695991	0
ATP1A2	nan	0
TTC27	-0.57125	0
ZNF582	-0.00447254	0
VSIG2	nan	0
PHLDB1	nan	0
MARCO	nan	0
CYP24A1	nan	0
PRDM11	-0.853258	0
SYT13	nan	0
SNAI2	nan	0
CD74	0.994056	10.0185
HGF	nan	0
ZRANB1	1.04086	0
NCDN	1.726	0
ADGRA2	nan	0
CCT8L1P	nan	0
ZFP64	0.150605	0
MNAT1	-0.0250229	0
SAMD4A	nan	0
RUNX3	0.545696	1.01529
MRE11A	-0.334353	0
PLEKHB1	-0.663125	0
SERPINB1	-0.131543	0
CYP3A43	nan	0
SLC7A9	nan	0
SPAST	0.496287	0
NRXN3	nan	0
OSBPL5	nan	0
AQR	0.340553	0
CPS1	nan	0
C8B	nan	0
FHL1	-1.40845	0
RTFDC1	-0.403917	0
GABRA1	nan	0
NLRP2	nan	0
SLC45A4	nan	0
RNF10	-0.237681	0
ZNF839	0.0166156	0
ZDHHC6	-0.25713	0
GRAMD1B	nan	0
RNH1	-0.493124	0.0590361
NDUFS1	-0.160517	0
RB1CC1	-0.246878	0
ERP44	-0.0385675	0
ALAS1	-0.620525	0
BIRC3	-0.0691787	0
AKAP11	-0.637528	0
GLRX2	-1.07238	0
SNAPC1	0.550796	0
DERA	-0.00110018	0
STRAP	0.362457	0
ABCC2	nan	0
DEF6	-0.554834	0
PLEKHO1	-0.514415	0
GCLM	-0.277443	0
UBR2	0.0792486	0
EHD2	nan	0
DEPDC1	nan	0
CCDC28A	-0.502445	0
RRAGD	0.0781977	0
HSF2	-0.5881	0
PHF20	-0.243294	0
HSD17B6	nan	0
NR1H3	-0.495887	0
TYMP	0.0104565	0.705634
NCAPH2	-0.297	0
TOMM34	-0.696347	0
SEC63	0.0506046	0
KPNA6	0.331167	0
VIM	-1.81657	77.3912
RTEL1-TNFRSF6B	nan	0
FAS	-0.594652	0
RNASET2	-0.471854	1.78069
CD44	-0.368498	3.14876
KCNG1	nan	0
AGPAT4	1.09618	0
SLAMF7	0.617331	0
BTN3A1	0.875045	0.0913479
MIPEP	-1.25318	0
PRKCH	0.486701	0.28197
INSRR	nan	0
IFNGR1	-0.695665	0
B4GALT7	-0.0708053	0
SH2D2A	0.874082	0.542248
VRK2	0.52506	0
TNFRSF1B	1.01919	1.17807
VEZT	0.118815	0
POU2F2	-0.788235	0.446824
BRD9	-0.430298	0
SNX1	0.0396265	0
TBPL1	0.363126	0
BCLAF1	-0.317593	0
SLC39A9	0.703097	0
ANK1	nan	0
IBSP	nan	0
TFB1M	-0.25728	0
RABEP1	-0.330628	0
HMGB3	nan	0
NUP160	-0.213606	0
BAK1	0.361761	0
MUSK	nan	0
IKZF2	-0.148161	0
GRN	0.21894	0
FAM13B	0.207177	0
ARHGAP31	nan	0
CENPQ	-0.566273	0
SARS	-0.663482	0.486542
RANBP3	-0.211489	0
ARID4A	-0.378718	0
TSSC1	-0.365369	0
PNPLA6	-0.313613	0
IFT88	-1.54305	0
ALG1	-0.453252	0
ZCCHC8	-0.0317914	0
ABCF2	-0.32813	0
CHPF2	-0.392615	0
LRRC7	0.471821	0
FUT8	-0.803122	0
UBA6	-0.185065	0
GAB2	0.85742	0
ATP6V0A1	nan	0
PIAS1	-0.155883	0
SLC4A7	-0.305749	0
APBA2	-0.500828	0
MAP2K3	-0.517588	0
TMSB10	0.296621	9.59949
ASTE1	0.0753099	0
RNF19A	-0.0499219	0
PEX3	-0.241341	0
GABARAPL2	-0.232675	0.364611
MYOC	nan	0
SH3YL1	-0.909147	0
FAM136A	0.227545	0
VCL	0.565772	0
DEPDC1B	nan	0
DAPK2	-2.27306	0
NSMAF	-0.268074	0
ADSS	-0.907192	0.214825
STAP1	nan	0
TIMP2	nan	0
RFC1	-0.2073	0
TBC1D23	0.413018	0
CUL3	-0.470649	0
OTC	nan	0
CYP46A1	nan	0
ZZZ3	0.00326474	0
SLC18A1	nan	0
USP2	nan	0
CASR	nan	0
TUBG2	1.35218	0
RPL26L1	-0.318847	0
FLT4	nan	0
NSUN2	0.393079	0
FBXO42	-0.279227	0
MFAP3	nan	0
MRI1	-0.288233	0
METTL1	0.528673	0
HOXC8	nan	0
AGA	-0.367285	0
PI4K2B	-0.120983	0
BOD1L1	-0.116007	0
MAT2B	-0.0487618	0
TLL1	nan	0
EDC4	nan	0
VCAN	nan	0
CLEC16A	0.178322	0
MSR1	nan	0
SKIV2L2	-0.175818	0
DNAH5	nan	0
ZFYVE16	-0.842912	0
FAM65A	-1.06793	0
C6	nan	0
RAI14	nan	0
SOX30	nan	0
PNKP	-0.180239	0
BEST2	nan	0
PHLPP2	-0.377821	0
SPDL1	-0.612097	0
STAU2	-0.889653	0
PQLC2	-0.840677	0
CTNS	-0.799031	0
RTN4R	-0.416666	0
PHF23	-0.115497	0
CDH10	nan	0
INPP4A	0.19593	0
PSMA4	-0.278074	0.207181
MYO16	nan	0
LSG1	-0.348306	0
PARP3	-0.427115	0
TNC	nan	0
THAP3	-0.661539	0
FAM65C	nan	0
TDP1	-0.575876	0
AIFM2	-2.18281	0
C2orf83	nan	0
SPATA7	0.536163	0
MED17	-0.47112	0
RETSAT	0.0104107	0
CAPG	-3.8666	0
AP2S1	-0.0475584	0
USH2A	nan	0
ZPBP	nan	0
TG	nan	0
BARX2	nan	0
DCUN1D1	-0.174491	0
JADE2	0.0363348	0
ZIC2	nan	0
LCP2	0.459995	0.153507
TRIT1	0.0738085	0
ADRB1	nan	0
GUCA2B	nan	0
CUL7	-1.11955	0
PHKA2	-0.668496	0
CNTLN	nan	0
EPHA3	nan	0
HSPA5	-0.699583	0.836937
GEMIN8	-0.0983048	0
OFD1	0.00994334	0
GPM6B	-0.350046	0
MAGEC2	nan	0
PREX2	nan	0
WDR37	0.397682	0
YTHDC2	-0.174308	0
CTPS2	-0.612036	0
ATP6V1H	-0.33715	0
POLR2B	-0.431547	0
FAM214A	0.113116	0
ARAP2	0.255981	0.00586663
TPR	-0.434735	0
CP	nan	0
KIAA0556	0.41589	0
DTNBP1	0.0435591	0
XK	nan	0
ANO2	nan	0
C12orf4	-0.302148	0
SCML1	0.331302	0
WWC3	0.947498	0
ARHGAP6	nan	0
FAM184B	nan	0.0333782
MAP4	-0.999554	0
GOPC	-0.166085	0
ROS1	nan	0
USP28	2.48903	0.0446568
TSPAN17	-0.44516	0
NOP16	0.115785	0
CC2D2A	nan	0
RRM2B	-0.206909	0
ZNF800	-0.452952	0
TNFRSF17	nan	0
SNX29	-0.199762	0
LMO3	nan	0
MRPS10	-0.189715	0
GUCA1A	nan	0
RSF1	-0.112241	0
VPS13D	-0.69861	0
CELF2	0.287819	0
FAM120A	0.167226	0
R3HDM1	-0.491588	0
COL9A2	-2.27052	0
KITLG	nan	0
ERCC8	-0.210848	0
ADAMTS6	nan	0
H6PD	-0.21027	0
VAMP3	-0.312758	0
PER3	nan	0
UTS2	1.76498	0
TNFRSF9	-0.762129	0
EPN3	nan	0
LTBP1	nan	0
RCN1	-0.0168021	0
ELN	nan	0
RFC2	0.0805469	0
ARID1B	-0.225728	0
CLPTM1L	0.444551	0
FOXP3	-0.0106286	0
PPP1R3F	0.424029	0
HEXB	-0.658253	0
PTCD2	-0.413892	0
KIAA2022	nan	0
JKAMP	-0.780107	0
DKK3	-3.08318	0
ARHGEF5	nan	0
NFE2L3	0.395725	0
MCUR1	0.279715	0
LIMA1	-0.16232	0
LETMD1	-0.299736	0
SLC4A8	0.665584	0
LAMC3	nan	0
PTGER3	nan	0
TNIP3	1.69123	0
MAPK9	0.224721	0
COL23A1	nan	0
BCAR1	nan	0
FAM160A2	-0.460142	0
HERPUD1	-0.790646	2.80321
HOMER3	nan	0
RAD51	nan	0
POLQ	nan	0
PIK3CB	-1.16327	0
CYBA	-0.0460793	0.361016
THOC3	-0.176496	0
HEBP2	-0.716033	0.0791322
MPHOSPH9	1.09319	0
PLEKHA5	-1.00591	0
PRSS8	nan	0
SIKE1	0.12164	0
RRP12	-0.638566	0
MSMO1	-0.320266	0
TTC17	0.0511976	0
ALX4	nan	0
FSTL4	nan	0
FOXN3	0.144888	0
METTL24	nan	0
AKR7A2	-0.1978	0
MRTO4	-0.238864	0
NNAT	nan	0
USE1	-0.496125	0
MCF2L2	-2.22832	0
NRIP2	-1.27369	0
LAMA3	nan	0
AP5M1	-0.392648	0
ANAPC4	-0.496649	0
KCNQ1	nan	0
TRAPPC3	-0.354957	0
THRAP3	-0.0736052	0
PHPT1	-0.545391	0
ENTPD2	nan	0
ARID4B	0.0766163	0
OPN3	-0.364348	0
SDCCAG8	-0.364301	0
PTPRN	nan	0
HHAT	-0.848532	0
KIF1B	0.0885738	0
FOXC1	nan	0
SYNE2	-0.114988	0
PLEKHH1	nan	0
ATP9A	nan	0
SPO11	nan	0
CBLN4	nan	0
CHRDL2	nan	0
FAM168A	0.734687	0
RELT	1.43831	0
NOP58	-0.135915	0
SZRD1	0.236527	0
KCNH2	nan	0
CUL1	-0.354299	0
FAM114A2	-0.134267	0
CYFIP2	-0.0143996	0
TAB2	-0.0872354	0
GINM1	0.0621609	0
EIF2AK2	1.10951	4.88307
USP36	0.695992	0
KMT2C	-0.399149	0
MCOLN3	nan	0
CCDC85A	nan	0
PUM2	0.394445	0
MRPL43	-0.138446	0
ITIH4	-0.471399	0
ITIH1	nan	0
C4orf27	-0.472348	0
ZFR	-0.281448	0
ZNF280C	0.426947	0
NPFFR2	nan	0
PHF21B	nan	0
TRAF1	-0.764257	0.773796
RC3H2	0.0741702	0
IL17RB	nan	0
TRAF3IP2	-0.874403	0
GYG2	nan	0
SERPINB3	nan	0
SOAT1	0.251699	0
PKP2	nan	0
MSH4	nan	0
F7	nan	0
GDI2	-0.618109	0.573836
PRDM1	0.92571	0.124295
ATG5	-0.486618	0
TMCC3	2.64115	0
PITHD1	-0.785837	0
MTA3	0.164907	0
USP13	0.0202047	0
ATP11B	-0.146276	0
CDK14	nan	0
SEC61A1	0.799283	0.155404
PPP1R12A	-0.155267	0
RASGRF1	nan	0
CAMK2B	nan	0
CROCC	-0.871922	0
POLR3E	-0.17971	0
ATP2B4	0.27293	0
ZC3H11A	-0.175482	0
RIOK2	-0.162106	0
YIPF1	-0.234433	0
NDC1	0.98951	0
DGKG	nan	0
FLYWCH1	-0.402044	0
UNKL	0.100243	0
PARP12	0.561781	0
ALDH18A1	0.0948133	0
TARBP1	0.482109	0
GATB	-0.910845	0
CDK17	-0.244633	0
DNAJC25	2.10247	0
SLC2A3	1.7112	4.53631
PSD	-0.523104	0
CTDP1	-0.582502	0
YBX3	1.12845	0.0137079
STYK1	-0.525951	0
WNK1	-0.0930253	0
RPS17P5	nan	0
CCAR1	0.111347	0
OGFR	-0.286621	0
GNA15	0.910481	0
CREB3L3	nan	0
PIGV	1.12524	0
PTPRU	nan	0
SNRNP40	-0.563007	0
RIMBP2	nan	0
COL11A1	nan	0
QSER1	nan	0
MPC1	-0.572451	0
ACAA1	-0.317066	0
HDAC7	-0.300694	0
LZTS1	nan	0
PRDM6	nan	0
WNT8A	nan	0
SPAG4	-2.59599	0
MRPS35	-0.42874	0
SFSWAP	-0.148165	0
TNK2	-0.533646	0
MON2	-0.475682	0
CDH3	nan	0
ARSF	nan	0
GPBP1	-0.0985362	0
DGAT2	nan	0
ZNF112	nan	0
CS	0.165005	0
LTK	nan	0
MRPS24	-0.400359	0
ELMO2	-0.0680617	0
WAPL	-0.490982	0
VMP1	0.651691	1.88999
APPBP2	0.0331938	0
POLD1	0.246824	0
SEZ6	-0.632168	0
EIF4B	0.123068	0.0341688
SLC6A16	0.121276	0
GLTSCR1	0.350047	0
SPHK2	-0.141922	0
RPL18	-0.00507146	0.519692
CA11	0.115175	0
ISOC2	-0.0596801	0
U2AF2	-0.179711	0
EPN1	0.394595	0
MED29	0.271044	0
AHRR	nan	0
GSC2	nan	0
ZNF275	-0.156054	0
MTMR1	0.210718	0
GPC1	-0.624345	0
ADCK1	0.599217	0
HAGH	-0.172987	0
RNF4	0.437171	0
CASP8	-0.292588	0
LIMCH1	nan	0
ASUN	-0.235794	0
TM7SF3	-0.529758	0
DLX3	nan	0
TSPAN32	0.207585	0
WISP2	nan	0
DMRT3	nan	0
ST3GAL6	nan	0
ATP2C2	nan	0
NGFR	nan	0
CDON	nan	0
TAF2	0.413395	0
HIPK2	-0.427646	0
TNPO3	-0.314926	0
BORCS8-MEF2B	nan	0
RFXANK	-0.586049	0
TMEM161A	-0.327711	0
LPAR2	-0.864376	0
CTSA	-1.53545	1.15397
SUGP2	0.00961478	0
SLC12A2	-0.312021	0
SNX24	0.496313	0
EYA2	nan	0
CNN2	-0.444087	0.0458592
ABCA7	-0.556129	0
SNCAIP	nan	0
DDX20	-0.29989	0
BTBD1	0.21988	0
FAR2	0.92257	0
BCAS1	nan	0
POU1F1	nan	0
CHI3L2	-0.812626	0
SBNO2	1.20607	0
PMS1	-0.458619	0
HMG20B	-0.389347	0
CALCRL	nan	0
TAF11	-0.403609	0
ANKS1A	0.72643	0
AP3D1	0.08934	0
ZNF76	-0.106167	0
NTHL1	0.0794223	0
UHRF1BP1	0.0600882	0
GNAI3	-0.286367	0
IPO5	-0.263847	0
OAT	-0.904136	0
WDR3	-0.556565	0
PKN2	-0.693084	0
WDR18	-0.359589	0
TRAM2	nan	0
NTN1	nan	0
GLP2R	nan	0
MCM10	nan	0
DGKA	-0.436194	0
ERBB3	-2.95838	0
ROPN1	nan	0
ANKRD44	0.547519	0.382887
KARS	0.260965	0
ADAT1	-0.426256	0
PDIA5	-0.25628	0
TBC1D22B	0.404014	0
NDUFB4	-0.125652	0.0186063
SPEN	-0.0228141	0
MYLK	nan	0
ZC3H15	-0.108595	0
MAP2K4	-0.170989	0
TMEM206	0.385654	0
SNAP91	nan	0
SLK	0.383561	0
CYB5R4	0.232505	0
COL17A1	nan	0
GSTO2	-0.415457	0
SEC61A2	0.0544199	0
PRKCQ	-0.00395487	0
TLE2	-0.0310931	0
ASB1	0.51513	0
FAM107B	-0.487232	1.43878
ME1	nan	0
TBC1D1	0.099133	0
CDK13	0.181816	0
MTHFD2	0.787653	0.748351
SLC9A7	nan	0
FOXJ2	-0.788205	0
YBX1	0.0369821	0
PPP2R5A	0.492057	0
CTNNA2	nan	0
ELAVL1	0.0837277	0
TIE1	0.592963	0
DIP2B	0.300588	0
SMARCD1	-0.298035	0
KDM4A	-0.210783	0
NFYC	-0.145111	0
ZMYND12	nan	0
SLC9A3	nan	0
NGEF	nan	0
ASPM	nan	0
CD84	0.721601	0.214269
ELOVL1	-0.603432	0
ZNRD1	-0.20742	0
MPPED2	nan	0
CLDN18	nan	0
ZBTB11	-0.489874	0
ATXN3	-0.123468	0
GOLGA5	0.418974	0
FGFR2	nan	0
LRRC40	-0.781253	0
ISOC1	0.247085	0
EML1	nan	0
TRMT11	-0.67648	0
THUMPD1	-0.277324	0
MSANTD3	-0.00788723	0
KIF26A	nan	0
ATG2B	0.0232522	0
ARFGEF1	-0.251562	0
ACSM2B	nan	0
ZFAT	-0.752772	0
MTFR1	1.72092	0
STAG3	-0.382194	0
FECH	0.585088	0
MYO9A	-0.0715948	0
DDX3Y	-0.375152	0
PFKP	0.51581	0
IDI1	0.274669	0
SP100	0.0955609	0.204716
KLF6	-1.04464	18.3287
PLPP1	0.449267	0
NEO1	-1.53205	0
TRAM1	0.199018	0.542694
PHKA1	nan	0
TNFRSF1A	-0.110914	0
CACNB1	0.697994	0
EVI5	nan	0
PKM	-0.341156	3.91134
DHX29	-0.161565	0
DNTTIP2	-0.326012	0
METTL22	0.633822	0
TP53BP1	0.213841	0
TRO	nan	0
RRP15	-0.0419548	0
RHOA	-0.336646	0.716261
DHX8	0.386183	0
PMS2P4	-0.0991621	0
PRKCZ	-0.380564	0
ZFY	0.292999	0
IARS2	-0.0362494	0
SYT1	nan	0
NAV3	nan	0
IDH3G	-0.108109	0
ROGDI	-1.14241	0
PDZD4	nan	0
ATP2B3	nan	0
ROCK1	-0.0252352	0
CBFB	0.992829	0.480502
PDK3	0.784117	0
HYAL2	-0.258115	0
HDAC4	0.474856	0
RASSF1	0.0372518	0
FGFR3	nan	0
IFI35	0.802924	3.40134
HEATR6	-1.15272	0
COASY	0.246091	0
PLEKHH3	0.352355	0
MEF2A	-0.481989	0
OTUD5	0.085854	0
TFE3	0.267773	0
TBC1D25	-0.461066	0
INPP5A	nan	0
GPKOW	-0.365868	0
GRIPAP1	-0.587011	0
FTSJ1	0.338013	0
PRR11	nan	0
REEP1	nan	0
ATP11A	-0.147434	0
POLR1A	0.258054	0
LAPTM4A	-0.244815	0
TTC7A	-0.16831	0
IP6K2	-0.0279774	0
STON1-GTF2A1L	nan	0
SRBD1	-1.10629	0
KIF2A	-0.818879	0.203957
RASGRP2	-0.509492	0.640069
PSME4	0.65971	0
IFT80	nan	0
SIRT2	-0.0119542	0
ERLEC1	0.245584	0
PPP2R5B	0.0199383	0
PYGM	1.4437	0
PAGE1	nan	0
PITX1	nan	0
TRPC7	nan	0
MAST4	-1.06698	0
ADGRF5	nan	0
SDK2	nan	0
ADAM7	nan	0
NUP133	-0.24942	0
NUCKS1	-0.102941	0
VPS35	-0.580178	0
DNAJA2	-0.507874	0
BCL3	1.88208	0.217644
KCNAB2	0.15603	0
ABCC9	nan	0
GAL	nan	0
CLEC2D	-0.245343	0.5319
FUNDC1	-0.465031	0
RORA	0.299532	0.0222083
DRD4	nan	0
TGFBR3	1.45288	0
KIAA1107	nan	0
PLA2G10	nan	0
HES2	nan	0
ATP1B3	-0.845655	0.0381686
NEDD4	nan	0
PIGB	0.047257	0
MAPK6	-0.366585	0
GNB5	-0.655163	0
RAB27A	-0.231186	0
CECR5	0.288023	0
UFD1L	-0.743226	0.0111894
LRP6	nan	0
GUCY2C	nan	0
SCT	nan	0
PHRF1	-0.182525	0
IKBKAP	1.00597	0
NUCB2	0.659007	0.10992
PTPN3	-2.15107	0
SPTB	nan	0
FGF10	nan	0
TMEM260	-0.193214	0
SMG6	-0.833562	0
EXOC5	-0.0210377	0
CLTCL1	nan	0
FGF22	-1.07039	0
FSTL3	-2.04793	0
DGCR2	0.0984995	0
RNF126	-0.139458	0
MNT	0.0548275	0
ZXDC	-0.219119	0
JMJD6	0.025882	0
POLB	-0.158837	0
ST6GALNAC1	-1.08368	0
WIPI1	-0.129491	0
FRMPD1	nan	0
GBA2	-0.0485864	0
NDST1	nan	0
ASNS	-0.860248	0
AP3M2	1.04683	0
CNGB1	nan	0
ST6GALNAC2	-1.55435	0
CHAT	nan	0
PABPC1	0.708161	13.1716
TESK2	0.13431	0
CFAP20	-0.962754	0
CSNK2A2	0.986671	0
PTPN21	nan	0
EIF2B3	-0.13303	0
CAMK2A	nan	0
TCOF1	-0.157413	0
CDC42	-0.0823995	0.355574
OSBPL3	-0.495173	0
EPHA8	nan	0
SLC12A3	nan	0
RAD18	0.396878	0
ATP2B1	-0.936981	0
TRPM5	nan	0
NCK2	0.631841	0
MAP4K4	0.00864882	0
MGAT4A	-0.726738	0.437074
RPL31	0.122259	2.24019
WDR1	-0.275456	0.20849
SNX13	-0.261024	0
MS4A12	nan	0
ARHGAP10	-0.478903	0
RPS6KA2	-0.442636	0
ING3	-0.542434	0
VASH1	-1.78448	0
LMCD1	nan	0
WBSCR22	0.266564	0
SEL1L	0.529721	0
TRIP13	nan	0
ATP6AP1	-0.562186	0
TCF3	0.346797	0
TRIB2	0.467109	0
DAZAP1	-0.554283	0
MBD3	0.721319	0
PRLH	nan	0
HLTF	-1.01154	0
FAM50A	-0.503277	0
FAM3A	-0.0314159	0
CPSF1	-0.392383	0
MYO3B	nan	0
CYBRD1	nan	0
CDH19	nan	0
PDCD2	0.181245	0
SLC6A15	nan	0
RDH11	-0.00970095	0
PRKACA	-0.810481	0
ADGRL1	1.45166	0
SPP2	nan	0
ACTN1	-1.42172	0
ZFYVE26	0.0744358	0
RPS6KA6	nan	0
EPN2	nan	0
PTPN18	0.447269	0
LIMS2	nan	0
ASIC4	nan	0
SPEG	-2.17196	0
LNX1	0.042707	0
ALDH3A2	-1.18404	0
TFRC	0.690108	0
SREBF1	2.27226	0
TRPC5	nan	0
AFF4	-0.195465	0
UBE2D1	-0.361757	0
MPP5	-1.0502	0
RHOBTB1	nan	0
SMC1A	-0.196788	0
HSD17B10	-0.406905	0
MARK2	0.528717	0
HMMR	nan	0
CHFR	0.108136	0
TRHDE	nan	0
FCGR2B	nan	0
NFATC3	0.497013	0
TRNT1	-0.264378	0
ACADVL	-1.0005	0.882546
STK10	0.319657	0
FBXW11	-0.416793	0
ACAP1	-0.357337	1.36436
CRMP1	nan	0
EVC	nan	0
DERL2	0.0586311	0
SIDT1	0.590503	0
NDE1	-0.147872	0
MRVI1	nan	0
TMEM38A	nan	0
AP1M1	-0.17325	0
PVR	nan	0
XRCC1	0.905496	0
SCARB1	-1.12688	0
CYP2W1	nan	0
MCM2	-1.13332	0
MOV10L1	nan	0
PANX2	nan	0
SELO	-0.047533	0
TP63	nan	0
ALPK1	-0.594783	0
LLGL2	0.287288	0
PDE8A	-1.11709	0
CLCN4	nan	0
NLE1	0.614258	0
SDHA	-0.443007	0
SMARCE1	-0.11688	0
FNDC8	nan	0
GSDMB	1.84119	0
KDM5A	0.163753	0
ADAM11	nan	0
PPP2R3A	0.236774	0
ABCB11	nan	0
DHRS9	nan	0
CD5L	nan	0
MAP3K13	-0.0742844	0
ST6GAL1	0.987192	0
TBX21	1.04452	0
VDAC1P1	nan	0
FRY	nan	0
PICALM	0.433993	0
NSF	-0.375658	0
GLI2	nan	0
CLASP1	-0.760928	0
MRPS34	-0.444773	0.118796
NOTCH3	nan	0
CLNS1A	-0.231434	0
PPP2R2C	nan	0
TEAD2	nan	0
EED	-0.462465	0
CDHR2	nan	0
SNCB	nan	0
TSG101	-0.0982567	0
NCBP3	-0.349622	0
ATP2A3	0.783792	0
CA12	nan	0
NTN4	nan	0
BCS1L	-0.763877	0
NUAK1	nan	0
DPP8	0.0487699	0
SLC24A1	nan	0
ZNF532	nan	0
SCARF1	nan	0
LMAN1	0.488519	0
HACD3	-0.717533	0
IPCEF1	-0.308427	0
ZZEF1	0.404202	0
NOX3	nan	0
ENO1	0.579963	7.79307
SLC12A1	nan	0
MYDGF	0.553496	2.00073
ANO8	0.260584	0
TUBE1	-0.384794	0
ARHGEF10L	nan	0
TXK	0.805795	0
WSCD2	nan	0
KCNQ2	nan	0
TACR2	nan	0
ACTR6	-0.445143	0
TIPIN	-0.392664	0
SRI	-0.420268	0.337576
EIF4G3	0.70076	0
NUP37	-0.381668	0
SEMA3A	nan	0
GTSE1	nan	0
SEMA3C	nan	0
TTC38	1.953	0
ACAT1	-0.43281	0
GRAMD4	0.823244	0
CELSR1	nan	0
WNT8B	nan	0
ZNF638	-0.0523685	0
SLC25A40	-0.0252619	0
TIMM21	0.0376216	0
ADD2	nan	0
FGF4	nan	0
VPS9D1	1.1376	0
ZNF37A	-0.270533	0
MARK3	0.514673	0
SLC25A3	-0.241008	0.0612757
FOSL2	1.48298	0
CACNG5	nan	0
CACNG4	nan	0
FRYL	-0.185038	0
TMEM131	-0.0452811	0
ACTB	-0.223447	11.636
MOCOS	nan	0
PLD1	nan	0
ATP12A	nan	0
WDR62	nan	0
DLG1	-0.615294	0
RAB7A	-0.266441	0.0507489
BCAP29	-0.481595	0
SEC31B	1.06672	0
SART3	0.0598439	0
ARHGAP15	-0.235431	0
TUBA3D	nan	0
PAX2	nan	0
EXOSC7	0.119632	0
KIFAP3	0.290376	0
MKRN2	0.214042	0
MCM6	-1.35172	0
REXO2	0.356367	0.123873
RBM7	0.385794	0
RBMS2	0.879474	0
BAZ2A	-0.482363	1.28256
PTPN23	-0.836709	0
MLH1	-0.320341	0
UNG	-0.570488	0
FMO4	-0.759661	0
KLHL20	0.219142	0
RGS11	nan	0
SLC46A1	nan	0
PLXNA2	nan	0
SPAG5	-1.79982	0
ANKRD13A	-0.129659	0
TPD52	-0.411986	0
ACACB	-1.9951	0
TRAF4	-0.188654	0
PAG1	0.332592	0
GPATCH1	-0.20228	0
ICAM3	0.226351	0
NT5C2	-0.0919965	0
MCAM	nan	0
GPC4	nan	0
MBNL3	0.449823	0
CAMSAP3	nan	0
RAP1GAP	nan	0
XAB2	-0.623746	0
ARHGEF1	-0.553235	0.516633
STXBP2	-0.572801	0
MAP2K7	-0.222772	0
NMRK2	nan	0
DGKD	0.490953	0
CTTNBP2	nan	0
ACTL6B	nan	0
RARB	nan	0
TOP2B	0.200708	0
TM9SF3	0.392148	0
NFKB2	1.2114	1.20686
UBE2T	-0.363434	0
PPP1R12B	0.357422	0
DNAJC10	-0.201592	0
GTF3C1	1.36767	0
IL4R	0.637724	0.0387633
USP33	-0.426372	0
PAK3	0.43439	0
CAPN6	nan	0
DCX	nan	0
SNRPA	0.454547	0
SPAG6	nan	0
EXOSC5	0.244013	0
DYNC1I2	-0.777113	0.0465474
APBB1IP	-0.538321	0.30583
LRCH4	-1.35784	0
FAM76B	-0.0557154	0
SIRT6	-0.613958	0
TYR	nan	0
POLD3	-0.620209	0
ACTN2	nan	0
CAPZB	0.299368	0.880486
GPR137B	-0.0166717	0
NAALAD2	nan	0
JADE1	-0.444043	0
SLC25A43	-0.255515	0
UBE2A	-0.0650034	0
FGFR1	-0.360653	0
FKBP6	nan	0
SMC1B	nan	0
FBLN1	nan	0
ITGA8	nan	0
CST7	1.1643	24.8822
MAP2	nan	0
PIAS2	-0.314271	0
AMPH	0.501132	0
ARAF	-0.364699	0
MCCC1	-0.515392	0
FAP	nan	0
NEBL	nan	0
ACER3	-0.546368	0
UBE2K	0.137046	0
PIK3C3	0.231022	0
N4BP2	-0.680234	0
TIGAR	-0.543259	0
TULP3	-0.0803251	0
SYNJ2	-1.19503	0
ADCY2	nan	0
PPP2R5C	-0.6101	3.37642
PMS2P1	0.398197	0
RBFOX1	nan	0
GNB1	0.265687	0
HOXA9	nan	0
MLLT10	-0.310777	0
ZCWPW1	-0.535941	0
ADCYAP1R1	nan	0
FGF20	nan	0
P2RY10	-0.622767	0
ITM2A	-1.68468	14.4328
NRD1	-0.294578	0
VDAC3	-0.266894	0
PCM1	-0.122736	0
TNRC6C	-0.0446459	0
CBFA2T2	0.310211	0
BRINP1	nan	0
ITCH	0.52092	0
PKD2L2	nan	0
TP53INP2	nan	0
SDF4	0.0538202	0
MYH7B	0.319546	0
BPIFB2	nan	0
TP73	nan	0
TOLLIP	-0.272417	0
UBE2D4	-0.806517	0
CLUL1	nan	0
RUNX1T1	nan	0
CDH17	nan	0
THOC1	-0.288711	0
FKBP7	-1.81904	0
OSBPL6	nan	0
SLC1A3	nan	0
XRCC5	-0.476808	0.260212
SP140	0.390718	0
MKNK1	-0.397565	0
TNS1	nan	0
REXO1	-0.268497	0
SAR1A	0.607582	0.00962032
CDC14A	0.478046	0
RAPGEF3	nan	0
CEACAM1	nan	0
SENP1	0.948287	0
DUSP13	nan	0
CIC	0.498888	0
LIPE	-0.308231	0
FDFT1	-0.724943	0.306638
PAFAH1B3	-0.291714	0
OPHN1	nan	0
AFM	nan	0
KIF22	-0.590696	0
SCGN	nan	0
LRRC16A	nan	0
PGM1	0.522812	0
DDX1	-0.297906	0
DNM2	0.145246	0
EPB41L2	-1.01425	0
RIMS1	nan	0
MOXD1	nan	0
STX7	-0.497054	0
RABL2B	-0.223694	0
KEAP1	-0.225107	0
DDX43	-0.763521	0
PTPRH	nan	0
DCT	nan	0
SLC35C2	-0.169495	0
CRYBG3	-3.40073	0
EPHA6	nan	0
SCTR	nan	0
RFX3	-1.17316	0
RIF1	-0.958131	0
RAB21	0.273832	0
SLC4A4	nan	0
SMARCA2	-0.252533	0
RDH8	nan	0
SESN1	-0.685339	0
MID2	nan	0
PIH1D3	nan	0
COL5A3	nan	0
SRCAP	-0.21513	0
PUM3	0.305827	0
CPB2	nan	0
CHRNA3	nan	0
KCNN2	nan	0
CNOT4	-0.0462835	0
PSEN1	0.0833756	0
CPOX	-0.924688	0
CLDND1	-1.54464	20.932
HSP90AA1	-0.0419934	0.104309
RBL1	0.493427	0
DLGAP4	-0.429307	0
IGSF9B	nan	0
CFHR2	nan	0
CROCCP3	-0.676638	0
NDC80	0.48503	0
AP4E1	-0.097203	0
RSBN1	-0.255339	0
MAGI3	nan	0
AFP	nan	0
COL4A4	nan	0
TCF7	-0.884784	4.06645
OSTM1	0.236494	0
CDH7	nan	0
IMPG2	nan	0
PCNP	-0.410522	0.05266
EXD2	-1.26114	0
ARG2	-1.41928	0
PTPRC	-0.0122019	0.661104
CACNA1S	nan	0
PKP1	nan	0
UBA5	-0.269685	0
STK17B	0.500393	2.19763
CDC14B	0.331972	0
ZNF510	nan	0
LRP2	nan	0
ZNF506	0.386187	0
JMJD4	-0.840831	0
DUSP12	-0.182577	0
AACS	-0.286794	0
KIAA0141	-0.0947027	0
SLC13A1	nan	0
CADPS2	nan	0
PCDHB4	nan	0
PCDHA6	nan	0
PCDHGA2	nan	0
HSPB11	0.0474456	0
PHLPP1	nan	0
ATP8B1	1.37588	0
IL12RB2	-0.382637	0
SMARCD3	-0.200205	0
WDR70	-0.417984	0
FYB	-0.429255	1.22219
MPP4	nan	0
STRADB	-0.25043	0
BZW1	0.088271	0
PGR	nan	0
C1QTNF3	nan	0
ME2	0.315082	0
C5orf22	0.415868	0
CCNT2	-0.447385	0
FAM135A	-0.992046	0
COL19A1	nan	0
EPB41L3	nan	0
COBLL1	nan	0
DLG3	nan	0
KCNK2	nan	0
SERTAD4	nan	0
TRAF5	-0.351667	0
MRPL22	-0.307452	0
GEMIN5	-0.195765	0
OPRK1	0.594412	0
NFE2L1	-0.243631	0
SEMA5B	nan	0
GSK3B	-0.97967	0
ITGB5	nan	0
ERC1	0.211899	0
XPO1	-0.0115504	0
LINC01587	nan	0
RNF13	-0.62849	0
TRPM3	nan	0
PALB2	-0.0870905	0
DOPEY1	-0.515421	0
LYRM2	-0.72551	0
BCKDHB	0.584089	0
KAT6A	0.327342	0
ZCCHC6	0.233221	0
ULK2	0.990975	0
GRHL2	nan	0
TNPO1	0.46617	0
PLOD1	0.400396	0
P2RX5	0.820277	0
ITGAE	-0.562498	0
DIS3	-0.0543905	0
PIBF1	-0.45556	0
AC000111.6	nan	0
NUFIP1	-0.477857	0
PDS5B	-0.985495	0
OXCT1	-0.226924	0
RRAGB	-0.524955	0
EPYC	nan	0
CYLD	0.691217	2.12121
SLC27A5	-0.0798346	0
ZNF324	0.13404	0
ZNF671	-1.35994	0
ZNF416	-0.979348	0
ZNF586	0.468077	0
ZNF446	-0.78411	0
ZNF264	0.268234	0
RPS5	-0.320194	13.326
FAT1	nan	0
YTHDC1	0.257002	0
CHMP2B	-0.231339	0
SMAP2	0.175419	0
PPIE	-0.314766	0
ZMPSTE24	-0.683696	0
STARD7	0.517035	0
NOA1	-0.513503	0
REST	-0.403634	0
HAL	nan	0
SSH1	0.241907	0
GSTP1	-0.507978	3.32614
APLP2	-0.890265	0
FAM234B	nan	0
SLCO1A2	nan	0
WBP11	-0.39688	0
EIF3I	-0.127426	0
NKAIN1	nan	0
COL16A1	nan	0
TXLNA	0.521988	0
APOB	nan	0
NCOA1	-0.0369535	0
AGBL5	0.565357	0
EFR3B	nan	0
KIF3C	-0.169642	0
RAB10	-0.383371	0.191452
GCKR	nan	0
HADHA	-0.376476	0.593413
CAD	-0.0771286	0
CD59	-0.96054	0.271548
CD82	-1.88805	0.0902394
BCORL1	-1.57976	0
ATRX	-0.337099	0
AK6	-0.25731	0
FCN1	nan	0
MYNN	-0.608284	0
MECOM	nan	0
SCAMP1	0.144395	0
PREP	0.101681	0
HACE1	-0.288553	0
SEH1L	-0.478744	0
WDR47	-0.102837	0
WDFY1	-0.471011	0
OVGP1	nan	0
SLC25A24	-0.560454	0
MAP3K4	0.261669	0
PILRA	nan	0
IGSF9	nan	0
ABCB1	-1.05806	0
ZNF213	0.433874	0
AKR1B1	-0.322459	0
CPNE3	-0.31082	0
RRN3	0.306981	0
WNT11	nan	0
MTIF2	-0.487651	0
DDHD2	-0.375469	0
TTC39A	nan	0
EPS15	0.173709	0
ORC1	nan	0
MGST2	-2.67595	0
CHERP	0.431902	0
ATG16L1	-0.0988915	0
USP40	0.499951	0
POMGNT1	-0.0368104	0
RAD54L	nan	0
MAST2	-0.25207	0
B4GALT1	0.522093	0
CHMP5	0.425247	0.401811
NFX1	0.29826	0
AQP6	nan	0
DIMT1	-0.173748	0
FOLH1	nan	0
EIF2AK1	0.148602	0
NME8	nan	0
EPDR1	nan	0
SNX10	1.23473	0.572458
SEPHS1	-0.193363	0
MRPL28	-0.752934	0.0157219
HBQ1	nan	0
FAT2	nan	0
RBM22	-0.301603	0
TMED2	0.0593786	0.0210315
ERO1B	0.0343095	0
ZFAND6	-0.591441	0.158579
HSD17B2	nan	0
TXLNG	-0.37664	0
PPEF1	nan	0
HUWE1	0.633241	0
ZW10	-0.212111	0
ALG9	-0.891144	0
MYBPC2	nan	0
NOX4	nan	0
ACOX3	-2.06578	0
MTMR2	0.406394	0
HSD17B14	nan	0
TRIP6	0.268387	0
ACHE	nan	0
FTL	-0.270481	7.44293
SRRT	0.267476	0
BAX	-0.500766	0.949321
PIGS	-0.45182	0
ADAMTS2	nan	0
TMPRSS11E	nan	0
ATXN7L3	-0.805437	0
PGS1	-0.271755	0
PSMC5	-0.251602	0
UIMC1	-0.184705	0
CETP	nan	0
MMP2	nan	0
MT3	nan	0
LPCAT2	nan	0
GNAO1	-1.94583	0
OGFOD1	-0.419392	0
SH3BP2	0.685401	0
NOP14	0.165901	0
ADD1	-0.0717932	0
L2HGDH	0.595757	0
TXNDC16	0.556064	0
C14orf166	-0.470358	0.471404
NID2	nan	0
GMCL1	-0.632051	0
SF3B2	-0.178232	0
KLHL42	-0.815439	0
GNAS	-0.349744	0.34996
DNM1L	-0.481835	0
PTHLH	nan	0
PHACTR3	nan	0
ERGIC2	-0.491403	0
TFAP2C	nan	0
AURKA	0.283412	0
CASS4	0.471292	0
PIR	nan	0
AAMDC	-0.248174	0
METTL2A	-0.0730408	0
SULT2B1	nan	0
ALG6	0.0314003	0
CNOT3	0.0886539	0
GP6	nan	0
PTPN4	0.817442	0.4204
DDX18	-0.177946	0
KHSRP	0.0236832	0
ASAP3	nan	0
EDEM2	-0.200302	0
DNMT3B	nan	0
REM1	nan	0
TPX2	nan	0
FER1L4	nan	0
PDRG1	0.0513277	0
EPB41L1	nan	0
SLC15A1	nan	0
DOCK9	-0.0754701	0
ANKRD10	-0.323543	0
TGDS	0.452892	0
DOCK3	-1.14753	0
C3orf18	2.0824	0
COQ9	0.317689	0
TMEM40	nan	0
ARHGAP28	nan	0
CRLS1	0.180116	0
DEFB127	nan	0
PPP1R13B	-0.214535	0
ATRN	0.337908	0
SMOX	nan	0
SIGLEC1	nan	0
FKBP1A	-0.0773887	0
NSFL1C	-0.42352	0
SLC4A11	nan	0
C20orf194	-0.708091	0
ZNF343	-0.406704	0
EBF4	nan	0
MAVS	-0.069676	0
RP5-1187M17.10	-3.30088	0
F11	nan	0
XRN2	0.196066	0
KIZ	-0.212579	0
DYNLL1	0.0518418	0
TESC	2.05472	0
SNX5	0.359314	0
RPL6	0.205759	6.28397
SIRPG	-1.68466	0
MAPKAPK5	0.0379142	0
P2RX7	nan	0
ESF1	-0.159285	0
RBBP9	-0.198651	0
ANAPC5	-0.208894	0
SLC23A2	0.837402	0
SLC8B1	-0.00427215	0
TMEM230	-0.0244889	0
DZANK1	-1.92661	0
KDM2B	0.705202	0
CFAP61	nan	0
LHX5	nan	0
TASP1	-0.816954	0
OAS1	2.61653	8.03343
GCN1	0.703534	0
RPLP0	-0.543728	32.824
PXN	1.23514	0
SIRT4	0.220024	0
RPH3A	nan	0
KIF16B	-2.39881	0
TRMT6	-0.817378	0
CHGB	-0.686608	0
PEBP1	-0.817074	4.1343
TBX5	nan	0
BRAP	0.386784	0
ERP29	-0.175017	0.129342
NOS1	nan	0
FUS	0.177419	0
IGBP1	0.112364	0
FXYD5	-0.196453	3.13164
ZNF302	0.0145254	0
GRAMD1A	-0.488237	0
HEPH	nan	0
CDIP1	-0.134997	0
CMTM1	nan	0
KCNH4	nan	0
GANAB	0.433194	0
GMIP	-0.0155196	0
RBM41	0.308253	0
LAG3	1.45775	9.48325
MLF2	-0.253213	0
OTUB2	nan	0
DDX24	-0.826721	2.1202
ZBTB25	0.0205335	0
NECAP1	-0.0476493	0
ARHGAP4	0.0814152	0
ANKRD24	nan	0
DHX32	nan	0
RCOR1	1.75552	0
GPATCH2L	0.156009	0
LTBP4	-0.846264	0
BLVRB	-0.784646	0
SLC9A1	nan	0
SPTLC1	0.16978	0
PAPOLA	0.0244331	0
CCNK	-0.0136876	0
PCBP4	-0.401031	0
RGS1	0.768095	3.62353
YPEL3	-0.520674	8.39894
MRPS33	0.139573	0
NDUFB2	-0.0575622	0.0353972
NUDC	-0.383153	0
MAEA	-0.73626	0
STRN4	1.12316	0
IRAK3	nan	0
SI	nan	0
MUL1	-0.152111	0
TFAP4	-0.727673	0
PDCD7	-0.0595943	0
SPG21	-0.04579	0
FETUB	nan	0
DNAJB11	-0.335256	2.0994
P3H2	nan	0
THPO	nan	0
CHRD	nan	0
FLT3LG	0.562909	0
RAB11FIP3	-0.0924613	0
GNPTG	-0.438896	0
ZNF268	0.051079	0
GOLGA3	0.860734	0
PABPC4	-0.0372601	0
CD209	nan	0
CERS4	-1.15697	0
MCOLN1	0.33645	0
USP48	0.0644762	0
EFNB1	0.129288	0
PDPR	0.19757	0
AARS	-1.59687	0
GLG1	-0.205811	0
KIF4A	nan	0
TNRC6A	-0.179776	0
PLEKHG2	0.164357	0
DLL3	nan	0
NAT14	-1.04459	0
PITPNM2	nan	0
EXOC1	-0.499348	0
RBM27	-0.400815	0
POU4F3	nan	0
OSBPL8	-0.58644	0
DTX2	0.0309388	0
NLRC4	nan	0
PUS7	1.25404	0
LAMB4	nan	0
NRCAM	nan	0
LAMB1	nan	0
SLC26A4	nan	0
SLC26A3	nan	0
DLD	0.0868755	0
WDR7	-1.23034	0
TXNL1	-0.0330897	0
IL5RA	nan	0
ABCC6	nan	0
CMTM6	0.568495	0.0573406
ITGA6	0.18713	0
RAPGEF4	nan	0
AC013461.1	nan	0
SMPX	nan	0
FH	-0.37639	0
SEL1L3	-0.787298	0
TF	nan	0
CDV3	0.291435	0
MYO15A	-0.642914	0
ALKBH5	0.467366	0.113354
APOH	nan	0
NLRP1	0.0315129	0
PITPNM3	nan	0
SPAG7	-0.0211285	0
ORC6	0.946887	0
ZFHX4	nan	0
SLC17A6	nan	0
CPA1	nan	0
ZC3HC1	-0.684376	0
ESR1	nan	0
RGS17	nan	0
ANGPT2	0.0853092	0
TMEM101	-0.30211	0
CD200	nan	0
CCDC80	nan	0
CMA1	nan	0
PSME1	-0.0564553	0.51036
PPP2R3C	-0.0940589	0
HAUS4	nan	0
JPH4	nan	0
MYH7	nan	0
CEBPE	nan	0
SLC7A8	nan	0
OSGEP	-0.30129	0
SLC22A17	-3.00895	0
RNF31	0.608887	0
SCFD1	-0.0617179	0
G2E3	0.258267	0
HECTD1	-0.212181	0
HNRNPC	-0.0458341	0
RPGRIP1	nan	0
SUPT16H	-0.0425275	0
TOX4	-0.00854991	0
GEMIN2	-0.864215	0
TGM1	nan	0
TINF2	0.0668112	0
DAZL	nan	0
TBL1Y	nan	0
SEMA6A	nan	0
TRPM7	0.0721323	0
TYRO3	nan	0
WDR76	-0.55455	0
CAPN3	nan	0
SNAP23	-0.104257	0
TBX15	nan	0
PHGDH	-2.0132	0
COL9A3	nan	0
EZR	-1.85619	23.8883
MYL6	-0.367831	7.49711
AGO1	-0.283115	0
CLSPN	-1.44312	0
RFFL	-0.124454	0
UNC13D	-0.0756754	0
MFSD11	-0.66799	0
DPYSL2	-0.213108	0
TGFB2	nan	0
GPATCH2	0.252811	0
NUP50	-0.339792	0
CDC45	nan	0
COMT	0.389804	0
CECR1	-0.0072684	0
XXbac-B461K10.4	nan	0
ECHDC1	-0.0966645	0
LRRFIP2	0.12115	0
SEC22C	-0.817703	0
XYLB	nan	0
HDAC6	-0.199306	0
OR1I1	nan	0
GABRP	nan	0
KRT31	nan	0
CDC6	nan	0
UPRT	-0.298299	0
CDC23	-0.03697	0
AAAS	-0.119063	0
CBX5	-0.00492165	0
FMO2	nan	0
SUCO	0.585654	0
MSH2	-0.531921	0
MAP3K1	-0.279534	0
DHPS	-0.246366	0
HOOK2	-0.464465	0
NXPE1	nan	0
ARCN1	0.279615	0
EPB41L4B	nan	0
PSMD5	-0.200221	0
NUP188	0.805141	0
CRAT	-1.45812	0
SH2D3C	0.104974	0
NANS	0.0984075	0
TBC1D2	-0.253089	0
DFNB31	-1.29036	0
PDE6C	0.62779	0
CWF19L1	-0.162892	0
SEMA4G	-1.28033	0
BTAF1	0.44338	0
IKZF5	-0.349438	0
BLNK	nan	0
TLL2	nan	0
CYP26A1	nan	0
TDRD1	nan	0
SORBS1	nan	0
CRTAC1	nan	0
BAMBI	nan	0
IL11	nan	0
MYO3A	nan	0
WAC	-0.00387859	0
CREM	1.87794	3.7341
NUBP2	-0.0734415	0
TPSD1	nan	0
HIVEP1	nan	0
TREM2	nan	0
KCNK16	nan	0
CRISP3	nan	0
FKBP5	-1.17739	0.0586504
SRPK1	-0.549519	0
BRPF3	0.361434	0
MRPS18A	-0.070234	0
TMEM14A	-0.95096	0
NCR2	nan	0
HSP90AB1	-0.15211	0.115853
MLN	nan	0
CDC5L	-0.262388	0
ITPR3	-0.103393	0
ZNF184	0.0778708	0
SIRT1	-0.325171	0
HNRNPH3	-0.501212	0
IFT74	-0.850924	0
JAK2	1.17799	0
IL12RB1	-0.0840244	0
ABL1	0.7334	0
ACOT7	nan	0
SH3GLB1	0.0785116	0
CDC7	0.366532	0
SYDE2	1.09474	0
PCSK5	nan	0
SCD	nan	0
TMED1	0.252135	0
ABLIM1	-1.37982	0
ERMP1	0.556846	0
RAB18	0.230308	0
NRP1	nan	0
HSD17B7P2	-0.408646	0
PRTFDC1	nan	0
PALMD	nan	0
TSPAN15	nan	0
H2AFY2	-0.652877	0
FAM21A	-0.4175	0
MAST3	-0.457106	0
MZF1	-0.399922	0
OCEL1	-0.902491	0
MYO9B	0.529002	0
[truncated: 57,983 more rows]

## Sheet: Fig3d,Fig3e
gene	D1 LG	D2 LG	D1 BM	D2 BM	D1 LN	D2 LN	DA BL	DB BL	DA BL Tissue Sig.	DB BL Tissue Sig.
APOBEC3C	1.21837	0.977462	-0.82113	0.696368	-0.617444	-0.339455	-1.40051	-1.5175	0.983599	0.82024
PERP	1.00571	1.2388	-0.671857	-1.12564	0.256579	0.346152	-1.13676	-1.63663	1.0781	0.645551
FAM129A	2.09326	0.560941	-0.138985	-0.857627	-0.120594	-0.767339	-0.995479	-1.16316	1.25879	0.130193
TUBA4A	-1.67072	0.518598	0.266125	0.41898	1.07155	0.89067	-1.47818	-1.30269	0.79013	0.495539
OSTF1	1.04508	1.42747	0.000532002	0.0335965	-1.10917	-0.0582856	-1.3638	-1.0921	-0.431413	1.54809
ANXA2	0.744479	1.40591	-0.418156	-0.779268	0.426631	0.857576	-1.573	-1.61155	0.826824	0.120562
S100A11	1.69711	1.14746	-0.587129	-0.560017	0.0985024	0.284025	-1.51464	-1.49537	0.250965	0.6791
PPP1R14B	0.684001	0.91057	-0.89745	1.39294	-1.14274	0.457244	-1.43806	-0.862652	-0.335706	1.23187
CD63	0.829947	1.61888	0.244411	0.113287	-0.098666	-0.1271	-1.66624	-1.73642	0.891927	-0.0700335
AP2B1	1.68266	1.46058	-0.0682514	-0.977757	-0.314996	-0.0287641	-1.66882	-0.891369	0.216582	0.590139
RGCC	-0.457599	1.10267	-0.718813	0.680663	1.01448	0.879427	-1.33845	-1.90557	0.587657	0.155527
PLEC	1.11019	0.848027	0.150582	0.0537426	0.764903	0.119034	-1.39923	-2.27079	0.551315	0.0722237
HTATIP2	1.13453	1.22046	-0.124438	-1.47548	0.836206	-0.0875639	-1.16345	-0.89249	-0.729191	1.28142
PRDX1	0.585155	1.54926	-0.251171	-0.660703	0.513783	0.937618	-1.63589	-1.58452	-0.0999136	0.646385
EMP3	0.640407	1.57448	-0.0929251	-0.000579829	0.309794	0.649387	-1.72077	-1.86443	0.352586	0.152044
HNRNPH1	1.9236	0.702654	-0.755213	0.981259	-0.546213	-0.12482	-1.31363	-1.36593	0.597967	-0.0996729
PRDX5	1.57537	1.46381	-0.162487	-0.060028	-0.347104	0.109836	-1.84435	-1.14825	-0.24477	0.657963
ITGA1	1.29886	1.57681	-0.961763	-0.675965	0.516942	0.533687	-1.5902	-1.07507	-0.0735425	0.45024
KLF6	1.57069	1.44091	-0.622016	-1.26287	0.321744	0.568166	-1.44761	-0.938752	0.226465	0.143264
TAGLN2	1.23555	1.05813	0.512141	-0.910956	0.359198	0.727385	-1.61602	-1.70009	0.318507	0.0161563
KRAS	1.56379	0.774106	0.309023	-0.328313	0.405639	-0.0316126	-1.83158	-1.15022	-0.821603	1.11076
EZR	0.652434	1.52653	-0.199564	-1.23215	0.671734	1.12166	-1.41018	-1.36185	-0.115215	0.346603
NR3C1	1.73782	1.35464	0.217851	-0.623768	0.446617	-0.647182	-1.31841	-1.35295	-0.409399	0.59478
LGALS1	1.64594	0.965435	0.621191	-0.456071	0.328375	0.0372224	-1.86574	-1.42616	-0.179659	0.329466
LGALS3	0.986377	1.17068	0.215835	-0.863839	0.558779	1.02986	-1.15651	-2.03408	-0.0296704	0.12256
CD82	1.33368	1.09065	0.0160573	0.0840624	0.517459	0.48243	-1.81149	-1.71301	0.392532	-0.392379
CD27	-1.07148	0.25137	0.376835	-0.57119	1.3951	1.31471	-0.0290616	-1.63404	0.977427	-1.00967
S100A10	1.80214	1.37536	0.0175104	-0.87898	0.215602	0.172431	-1.06653	-1.57027	0.416954	-0.484215
S100A4	0.598027	1.05273	0.376653	0.554186	0.411867	0.663965	-1.2218	-2.29432	0.524305	-0.665617
RP11-465B22.3	1.92605	1.11897	0.161015	-0.876239	0.181285	0.426685	-1.23061	-1.55784	0.121776	-0.271087
AQP3	-0.588862	0.812923	0.591324	-0.551006	0.957199	1.59793	-0.426052	-2.13958	0.070512	-0.324391
AMICA1	0.364916	1.95849	0.0131068	-1.04961	0.950984	0.676247	-1.2912	-1.36637	-0.144305	-0.112254
YWHAH	1.1428	1.63898	0.472639	-1.23905	0.152118	0.74215	-1.01828	-1.61013	-0.196482	-0.0847581
CRIP1	1.39535	0.572709	1.07883	-0.73746	0.853339	-1.39417	-1.25591	-0.21567	-1.06434	0.767315
JUN	1.08751	1.75912	-0.526899	0.287513	-0.0291283	0.726279	-1.84883	-1.07837	-0.490261	0.113067
VIM	1.14078	0.875549	0.266631	-0.827956	1.04486	0.97828	-1.23579	-1.81632	-0.536846	0.110806
S100A6	1.54619	1.65758	-0.249381	-0.531425	0.260538	0.503151	-1.22221	-1.53023	0.14788	-0.582097
CAPG	1.07658	1.52451	0.150202	-0.254538	0.65974	0.508343	-1.47552	-1.74289	0.235775	-0.682195
HMGB1P5	1.13902	0.778833	0.284251	0.705857	-0.664625	0.975429	-1.20477	-1.5159	-1.30979	0.811693
ANXA1	0.396719	1.8061	-0.389911	0.169211	0.82418	0.849758	-1.57915	-1.52867	-0.368322	-0.179911
ITM2A	-0.97477	1.06417	-0.105751	1.16192	0.573638	1.48355	-1.03046	-1.59756	0.0640028	-0.638743
MRPS6	0.359447	1.4055	-0.0482713	0.58482	0.886265	0.859902	-1.85699	-1.50974	-0.522878	-0.158058
ITM2C	0.543065	1.32947	-0.245548	0.899016	0.782198	0.70499	-1.39778	-1.91995	-0.545709	-0.149754
TMEM14C	-0.210335	1.60928	-1.01119	1.02476	0.615031	1.19173	-1.07356	-1.44351	-0.428688	-0.273506
TUBA1C	1.07339	0.734709	0.467081	-0.660152	1.32238	0.693852	-1.61484	-1.2071	0.31355	-1.12287
LPXN	0.95764	1.27826	-0.100544	-0.035314	-0.348018	0.153118	-0.527464	-0.562667	-2.19162	1.37661
PLP2	1.44981	1.09551	0.00395174	-0.358511	1.02127	0.679286	-1.48487	-1.58704	-0.462914	-0.356502
PHLDA1	1.37614	1.64832	0.0173429	-0.697478	0.433807	0.806653	-1.29896	-1.40102	-0.337505	-0.547299
CBX6	1.13715	1.22729	-0.727665	0.633467	0.336776	0.967761	-1.22226	-1.43791	0.330142	-1.24475
CLDND1	1.49763	1.38409	-0.267711	-1.01363	0.684457	0.996949	-1.37658	-0.951868	-0.58726	-0.366076
TSC22D3	0.829943	1.05264	0.711175	-0.615131	0.673517	0.597582	-0.377307	-1.91359	0.579918	-1.53875
CARD19	0.94686	1.26628	0.29517	0.531004	0.691702	0.5275	-1.16405	-2.1058	-0.275192	-0.713477
CTNNB1	2.2674	0.883024	-0.434564	0.94239	-0.16886	-0.586317	-0.864975	-0.968036	-0.103668	-0.966394
SLC38A2	1.88287	0.603749	0.101436	0.808389	0.920156	-0.477143	-1.43477	-1.28749	-0.481529	-0.635679
ITGAE	1.90874	1.67772	0.127179	-0.464858	0.283674	-0.433411	-1.23172	-0.681882	-0.170452	-1.01499
TUBA1A	0.632548	1.30849	0.647713	-0.0631748	0.783087	1.00974	-1.27612	-1.83575	-0.374016	-0.832515
SLC3A2	1.00532	1.34635	0.02388	-1.16676	1.04822	0.496467	-0.687996	-0.755746	-1.78786	0.478126
CEBPD	1.77063	1.40393	0.55489	-0.213426	-0.063194	-0.323832	-0.905276	-0.861448	0.304267	-1.66654
TUBA1B	0.728184	1.07338	0.581498	0.0408213	0.978906	0.762126	-1.63034	-1.07527	-1.61274	0.153438
TUBB4B	0.790583	1.12205	0.650462	-0.391748	1.12374	1.08796	-1.38241	-1.34623	-0.84984	-0.804563
TUBB	0.839417	1.08596	0.822462	-0.0270498	0.996706	0.881342	-1.47212	-1.34015	-1.12745	-0.659106
GLO1	1.14909	1.6671	0.0615382	-0.41908	0.252985	0.64508	-0.47534	-0.852702	-2.07027	0.0415985
ANKRD28	1.11807	0.936531	0.12997	0.274992	0.196951	0.264995	-0.404791	-0.450719	-2.64081	0.574811
STMN1	-0.200216	1.06695	0.254363	1.36607	0.836362	0.983289	-0.611428	-1.39381	-0.79083	-1.51075
GGA2	1.48444	1.25578	0.721928	0.363441	0.425957	0.241651	-0.776796	-1.22884	-1.4876	-0.999969
SMIM3	1.2064	1.06046	0.0995562	0.080606	0.0847189	0.389141	-0.155968	-0.212982	0.123871	-2.67581
RP3-476K8.4	0.890458	1.19497	0.84872	-0.430569	-0.822664	1.43451	-0.101465	-0.14808	-1.43294	-1.43294
values represent Z-scored log2 (normalized expression)

## Sheet: Fig4a
	lung_D1_k4	lung_D2_k4	bm_D2_k3	ln_D1_k6	ln_D2_k4	blood_A_k2	blood_B_k1	lung_D1_k2	lung_D2_k7	bm_D1_k4	bm_D2_k6	ln_D1_k9	ln_D2_k7	blood_A_k4	blood_B_k5	lung_D1_k6	lung_D2_k1	bm_D1_k0	bm_D2_k1	ln_D1_k5	ln_D1_k7	ln_D2_k2	lung_D1_k9	lung_D2_k5	bm_D1_k5	bm_D2_k2	ln_D1_k1	ln_D2_k5	blood_B_k0	lung_D1_k5	lung_D2_k6	bm_D1_k3	bm_D2_k0	ln_D1_k4	ln_D2_k3	blood_A_k3	blood_B_k2	lung_D1_k0	lung_D2_k0	bm_D1_k1	bm_D2_k4	blood_A_k5	blood_B_k4	lung_D1_k7	lung_D1_k8	lung_D2_k3	bm_D1_k2	bm_D2_k7	ln_D1_k0
LRRC32	0.623174	2.57355	1.58688	3.30055	3.11328	1.80301	2.2689	-0.457707	-0.385188	-0.432249	-0.41767	-0.490836	-0.496146	-0.493271	-0.495434	-0.472815	-0.485187	-0.420884	-0.414688	-0.488923	-0.489199	-0.495908	-0.467235	-0.477966	0.688369	-0.344154	-0.484549	-0.495239	-0.492287	1.75891	-0.484222	-0.429531	-0.431817	-0.489584	-0.496472	-0.221863	-0.29165	-0.468137	-0.483504	0.768226	-0.402502	-0.366508	-0.454224	-0.447089	-0.374248	-0.460313	-0.317112	-0.259104	-0.466494
RGS1	2.21222	2.62798	0.429328	2.96171	2.89593	2.00345	0.0451961	-0.0949834	-0.500652	-0.50029	-0.500593	-0.500797	-0.500937	-0.500963	-0.501011	-0.500746	-0.500688	-0.500197	-0.500557	-0.258807	-0.500744	-0.500929	0.0399814	-0.500473	1.85794	1.68044	-0.500557	-0.500888	1.60457	-0.500741	-0.500677	-0.50027	-0.500728	-0.500755	-0.500948	-0.50096	-0.501008	-0.50068	-0.500601	0.21779	-0.50034	-0.407841	-0.396151	-0.500404	-0.457786	-0.481014	-0.435039	-0.181363	-0.499866
FOXP3	0.193954	2.42929	2.93613	2.98188	3.1695	0.889704	-0.550431	-0.543142	-0.0709269	-0.544816	-0.536124	-0.550231	-0.551244	-0.551278	-0.551262	-0.546506	-0.548344	-0.543464	-0.535279	0.00787568	-0.549718	-0.551241	1.03848	-0.546375	1.54775	-0.516645	-0.54839	-0.550981	1.13551	0.914858	-0.547948	-0.543611	-0.541274	-0.549847	-0.551305	0.392759	0.571635	-0.544756	-0.547919	-0.543073	-0.534096	-0.055162	-0.171497	-0.537008	-0.325387	-0.540592	0.756991	-0.448434	-0.542411
RNF207	0.549005	1.95352	2.41941	3.6303	2.44781	1.58463	2.23631	-0.646668	-0.657279	-0.63951	0.126401	-0.646469	-0.658287	-0.659417	-0.65482	-0.651081	-0.657636	0.564147	-0.619338	-0.643669	-0.642313	-0.1279	0.626657	0.684794	-0.63165	-0.57847	-0.632999	-0.0183321	-0.650481	-0.650289	-0.657612	-0.638887	-0.634773	-0.353716	-0.26047	-0.119662	-0.230979	0.371848	-0.350599	0.0377007	-0.31344	0.213307	0.00794786	-0.638608	-0.591734	-0.488001	1.36461	-0.474052	-0.216338
CTLA4	0.482934	2.22023	3.34193	2.03574	3.05182	0.99536	0.801375	-0.653519	-0.36592	-0.648652	-0.645187	-0.652589	-0.435921	-0.654793	-0.654737	-0.654056	-0.652826	-0.0213333	-0.644292	0.645788	-0.652089	-0.654104	-0.653777	-0.651961	1.11754	-0.631658	-0.650647	-0.653961	-0.654548	0.6881	0.215957	-0.64832	-0.648406	0.244355	-0.0809693	0.240018	0.746907	-0.653695	-0.652536	-0.625406	-0.643462	-0.654482	-0.654623	-0.612241	1.68521	-0.516616	1.03534	-0.586186	-0.644579
P2RY14	-0.519141	3.22474	2.89805	3.12444	2.28364	1.31953	1.02976	0.98121	-0.556127	-0.543889	-0.532498	-0.548458	-0.566251	-0.574598	-0.576899	-0.531631	-0.558837	0.97842	-0.513223	-0.542552	-0.536482	0.252487	-0.520318	-0.544395	-0.530551	-0.47562	-0.00860973	-0.558986	0.237016	-0.518758	-0.551976	1.39176	-0.547992	-0.537682	-0.00341381	-0.573667	-0.487696	0.322295	-0.555192	-0.528754	-0.501154	-0.563541	-0.573624	-0.488849	-0.386021	-0.513056	-0.417861	-0.369854	-0.460137
GNG8	-0.479718	2.16532	-0.504209	3.74063	3.29093	2.2388	0.0390959	0.926404	-0.503648	-0.511418	-0.508193	-0.510931	-0.339814	-0.512176	-0.511821	-0.485418	-0.504391	-0.511267	-0.508108	-0.510771	-0.510544	-0.509826	-0.478547	-0.496243	0.983885	1.19348	-0.509368	-0.509218	-0.511357	1.67357	0.483744	0.81407	0.716029	-0.342881	-0.405964	-0.150907	0.192123	-0.478472	-0.503111	-0.511225	-0.507248	-0.511805	-0.511552	-0.242113	-0.369472	-0.48836	-0.507167	-0.474635	-0.50613
FAS	1.9144	2.1143	0.838661	3.62745	2.22671	1.54571	1.034	-0.606109	-0.368704	-0.754624	-0.755865	-0.757184	-0.758144	-0.758369	-0.758259	-0.756743	-0.757595	-0.753596	-0.466162	-0.756504	-0.75659	-0.757445	0.465374	0.200107	2.0536	1.37911	-0.755445	0.500573	0.599152	-0.373906	-0.757541	-0.754531	-0.756692	-0.639176	-0.758248	-0.22181	-0.269293	-0.145444	-0.350089	0.146598	-0.412594	-0.361711	-0.214705	-0.307964	-0.742644	-0.444782	0.489537	0.210259	0.605446
MAF	2.66455	1.87209	2.04908	2.51011	2.08443	1.16685	0.835231	-0.797284	-0.2685	-0.795211	-0.794995	-0.79714	-0.797706	-0.798079	-0.798056	-0.797613	-0.402823	-0.580802	-0.236926	-0.796802	-0.796832	-0.485823	-0.55753	-0.796844	-0.120881	-0.790095	-0.796301	-0.79755	-0.575811	-0.230178	-0.225596	-0.794926	-0.795884	-0.460906	-0.145766	-0.797966	-0.343214	-0.797506	-0.797118	1.11822	0.122833	-0.0485763	-0.526968	-0.687461	0.797909	0.118742	1.45049	0.371241	1.52591
TNFRSF4	-0.11263	1.42367	3.14044	1.68422	1.98513	1.42872	1.82606	-0.620078	-0.620198	-0.619916	-0.620091	-0.620042	-0.620239	-0.620273	-0.620271	-0.620156	-0.620206	-0.619843	-0.620084	-0.619992	-0.619972	-0.620232	-0.548374	-0.620148	-0.61973	-0.619772	-0.619823	-0.620213	-0.620249	0.364411	1.59573	0.566423	-0.0952171	1.81547	1.434	0.426178	0.453316	-0.62012	-0.62019	-0.619749	-0.620036	-0.620239	-0.620256	-0.619956	-0.265439	-0.599866	2.46062	-0.24878	-0.329498
FRMD4B	2.49548	2.0242	1.11257	1.71208	1.365	2.61111	1.16328	-0.69845	-0.700621	-0.698305	-0.699096	-0.700234	-0.701157	-0.70173	-0.70154	-0.69952	-0.700673	-0.697745	-0.698832	-0.700008	-0.699876	-0.701049	-0.69902	-0.699999	2.27103	2.16284	-0.698397	1.09476	0.449333	-0.146601	0.265513	-0.277628	-0.306032	0.789957	0.505173	-0.608022	-0.391669	-0.698751	-0.700327	-0.697304	-0.684247	-0.70137	-0.701329	0.124946	0.286541	0.357935	-0.68356	-0.64074	-0.500349
WNT10A	-0.560743	1.51245	2.61881	0.796932	1.61335	2.102	2.46687	3.49103	-0.578019	-0.576659	-0.299002	-0.583202	-0.58353	-0.570443	-0.58355	-0.559008	-0.577676	0.622782	0.0566671	-0.582557	2.22244	0.581175	-0.557521	0.215658	-0.572644	-0.554	-0.5788	-0.581858	-0.581685	-0.437694	-0.419777	0.0847505	-0.576604	-0.0768411	-0.185467	0.0260553	-0.150508	-0.546196	0.322761	-0.575971	-0.571218	-0.581717	-0.581723	-0.53266	-0.459822	-0.562505	-0.390651	-0.488431	-0.566842
GPC1	0.408151	1.9485	1.59381	3.31314	2.56415	1.86955	2.66645	-0.626768	-0.629095	-0.5814	0.177077	-0.60833	-0.635778	-0.595914	-0.652082	-0.313753	-0.629013	-0.561314	-0.537834	0.72244	-0.594118	-0.632104	-0.632424	-0.617105	0.152861	-0.493209	-0.575261	0.366687	-0.647319	-0.635963	-0.629113	-0.578354	-0.592973	-0.591939	-0.638535	-0.625364	0.49698	-0.631536	1.67258	-0.572374	0.551289	-0.214256	-0.408868	0.665267	-0.530439	-0.581932	0.187965	-0.350411	-0.502581
RAB11FIP1	1.41978	1.81427	3.08588	3.82637	1.4772	1.30903	1.02366	-0.297485	-0.834341	-0.830625	-0.831478	-0.833526	-0.834958	-0.517457	-0.834883	-0.831765	-0.834536	-0.0158616	0.0293133	-0.269888	-0.832987	-0.834801	0.731779	0.253083	0.985812	-0.823323	-0.831432	-0.834573	0.446155	-0.0338702	-0.206663	0.123169	-0.832505	0.476377	0.371758	-0.1886	-0.347684	-0.830739	-0.565928	-0.459341	-0.830365	0.119315	-0.412397	-0.825918	-0.0228931	0.164358	0.472641	0.461366	-0.76577
ZC3H12D	1.32308	1.02439	0.752183	3.22047	1.27739	2.79	2.73643	-0.737138	0.899824	1.5149	-0.112489	-0.265138	-0.740586	-0.574292	-0.35875	0.218695	-0.631853	0.546198	0.734136	-0.0713619	-0.0757052	-0.202884	0.661596	0.657653	0.874225	1.21159	-0.737583	-0.663117	-0.27484	-0.738357	-0.49715	-0.73653	-0.736014	-0.394972	-0.357009	-0.513866	-0.500181	-0.738038	-0.738924	-0.735014	-0.732427	-0.740727	-0.74041	-0.73493	-0.536262	-0.682902	-0.718277	-0.677983	-0.73138
RHEBL1	2.84253	1.63963	1.94264	0.979229	3.55597	0.983582	0.742409	-0.575917	-0.772165	-0.763021	-0.757469	-0.770709	-0.0694731	-0.790236	-0.788233	-0.771602	1.00664	-0.765367	-0.221007	1.07671	-0.765949	-0.776827	-0.575121	-0.762297	-0.761182	0.544365	0.754071	-0.774123	-0.785458	-0.765958	-0.00165041	-0.0241096	-0.323382	-0.135376	-0.349536	-0.191286	-0.156521	-0.765892	-0.770615	0.25882	-0.742555	0.228149	-0.19872	0.877993	-0.666179	-0.740803	1.37893	-0.574769	-0.710604
ARID5A	2.56554	1.02791	0.338981	2.00902	2.3299	2.21597	1.24272	0.141041	-0.451491	0.00276677	-0.694761	-0.695239	-0.695379	-0.586544	-0.320242	-0.695044	-0.695128	-0.694739	-0.694747	-0.695192	-0.695183	-0.695367	-0.315685	1.6227	1.98567	1.99599	1.59655	1.0064	0.749235	-0.69502	-0.695104	-0.694815	-0.695003	-0.695192	-0.695397	-0.579949	-0.478912	-0.389138	-0.69505	-0.564111	-0.536636	-0.656552	-0.497124	-0.268318	-0.541638	-0.147083	-0.558865	-0.240305	-0.362886
ZC2HC1A	-0.552692	1.45766	1.01146	2.80186	3.28679	1.03286	1.41922	-0.54388	1.29525	-0.531152	-0.529389	-0.579609	-0.601614	-0.601033	-0.600633	-0.560448	-0.368778	1.09745	-0.51276	0.611748	-0.572931	0.130892	3.07662	-0.589912	-0.512303	-0.445481	-0.560755	-0.600271	0.832857	-0.562008	-0.595687	0.5759	-0.553229	-0.577427	-0.601753	-0.601193	-0.364455	-0.558238	-0.594642	-0.127669	-0.509628	1.2598	-0.432611	-0.527642	-0.426648	-0.578627	-0.399697	-0.354706	-0.509479
MB21D2	1.09018	2.73641	2.77653	1.82941	3.15392	0.890185	1.80594	-0.650289	-0.645666	-0.64916	-0.587642	-0.655501	-0.654147	0.0078701	-0.314901	-0.659094	0.000455156	-0.212043	-0.595577	-0.64922	-0.650474	-0.651678	-0.656546	-0.639525	-0.641045	-0.529115	1.5318	-0.648118	0.390932	-0.657973	0.592855	0.46003	-0.618856	-0.652351	0.151185	0.362011	0.451855	-0.657215	-0.645492	-0.647838	-0.595001	-0.353675	-0.65935	-0.352776	-0.603051	-0.610224	0.77485	-0.376894	1.00464
CD109	3.64609	0.929763	-0.460172	1.4152	-0.49787	2.68335	2.55056	-0.520849	-0.538941	-0.506764	0.518784	-0.532998	-0.532929	-0.534342	-0.537611	-0.529093	-0.540162	-0.501968	-0.496797	-0.529564	-0.529671	-0.531103	-0.525841	-0.531724	2.97665	-0.441067	0.670058	0.372429	-0.00780693	-0.529041	0.129645	-0.50452	-0.508468	0.90305	0.73494	-0.53285	-0.537168	-0.527484	-0.0717087	-0.499998	-0.48567	-0.519284	-0.529159	-0.260014	-0.436037	0.900484	-0.407948	-0.327413	-0.48145
ETV7	0.69267	1.05774	1.51802	1.50245	2.4989	1.75974	0.0158944	0.277787	-0.620298	-0.62156	-0.621716	-0.623255	-0.625202	-0.6266	-0.626475	-0.622513	-0.620748	-0.620719	-0.62138	-0.622589	-0.622429	-0.625026	1.59213	1.65136	3.23021	1.25229	1.92736	0.561494	1.3556	-0.417987	-0.620284	-0.621045	-0.622959	-0.621985	-0.625418	-0.540113	-0.220395	-0.621512	-0.619898	-0.532339	-0.618332	-0.626144	-0.390846	-0.617061	-0.595433	-0.608177	-0.601873	-0.323628	-0.609903
CMTM6	2.14022	2.84073	1.70182	1.99	3.59021	0.465523	0.749893	-0.911117	-0.370369	-0.0262574	-0.910656	-0.911682	-0.912407	-0.322854	-0.686998	-0.911729	-0.598203	-0.0387801	-0.152364	1.78938	-0.911436	-0.397588	0.3567	-0.911818	0.116034	1.09052	-0.295375	-0.912258	0.628218	-0.251528	-0.488143	-0.104968	-0.604609	-0.375661	-0.50402	0.0138863	-0.149148	-0.697296	-0.587646	-0.0512573	-0.627773	0.40632	-0.303232	-0.655554	-0.193305	-0.433435	0.628322	-0.351867	-0.60558
MAPK11	1.09316	1.94281	-0.537617	2.15922	2.63452	2.45214	2.03454	-0.642955	-0.636373	-0.63921	-0.593539	-0.652294	-0.655526	-0.663197	-0.662881	-0.166901	-0.634855	0.133419	-0.588168	-0.652056	-0.650054	-0.655295	1.87138	-0.625225	2.66059	-0.506362	-0.641943	-0.651776	-0.660124	-0.650303	-0.637048	-0.628341	1.15692	0.120645	0.0916572	-0.0337811	0.0327933	0.100886	0.168757	-0.630636	-0.562492	-0.660486	-0.509896	-0.630207	-0.565239	-0.578915	-0.0851489	-0.317442	0.563677
HRH1	3.58472	2.87631	-0.375237	2.07978	-0.580103	2.79207	1.89652	-0.311198	-0.60217	-0.484862	-0.439706	0.134812	-0.606975	-0.577864	-0.622865	-0.59938	0.503548	1.07083	0.0467559	-0.523472	-0.520324	-0.599829	-0.594021	-0.591153	-0.454881	-0.348579	-0.452737	-0.591365	0.510458	-0.589465	-0.603331	-0.475102	0.578586	0.0849941	1.40312	-0.57213	0.0775016	-0.589498	-0.599115	-0.458891	-0.428916	-0.52956	-0.613617	-0.0308043	-0.438285	-0.546529	0.692832	-0.247361	-0.24625
TMEM173	1.96364	2.67192	2.22766	0.686281	3.20759	1.13892	1.04896	-0.901491	0.454498	0.453758	0.67341	-0.535142	0.411675	-0.29789	-0.679802	-0.291782	-0.0723381	1.34679	0.064928	1.09724	1.28882	-0.309011	0.0118816	-0.900244	0.704472	-0.885351	-0.900524	-0.902063	0.0146204	-0.254633	-0.90068	-0.900394	-0.898123	-0.209084	-0.424728	0.191501	-0.0457294	-0.902024	-0.901076	-0.899902	-0.894205	-0.581095	-0.640203	-0.900568	-0.565277	-0.701328	-0.707903	-0.164516	-0.896313
IRF4	2.15132	1.86874	0.791408	2.11188	1.00764	1.99684	0.783472	-0.784713	-0.786408	-0.782732	-0.785357	-0.786087	-0.786853	-0.787244	-0.787174	-0.785585	-0.786469	-0.781988	-0.785263	-0.785907	-0.785825	-0.7868	-0.10062	-0.785906	2.2908	1.04464	-0.784876	0.828055	-0.602262	-0.287205	0.513834	0.416111	-0.347302	2.22733	0.923343	-0.301536	-0.0839623	-0.678032	-0.786216	-0.777994	-0.78465	-0.787095	-0.787058	-0.261268	0.364322	0.293194	-0.763053	0.833762	-0.780636
DUSP5	1.37188	1.91052	2.09647	1.80602	1.0609	1.95092	0.959065	-0.81024	-0.811736	-0.80972	-0.810307	-0.810111	-0.81199	-0.812465	-0.812388	-0.811013	-0.81179	-0.809175	-0.810233	-0.809747	-0.809575	-0.811915	0.0455334	-0.811314	1.29996	-0.806405	-0.807394	1.21275	-0.315624	-0.342909	-0.29603	-0.808829	-0.576281	0.383918	-0.0816102	-0.812421	-0.3962	-0.810481	-0.655615	-0.353802	-0.809248	-0.524243	-0.325935	1.81487	-0.799059	1.03381	1.82956	1.72323	0.462614
BATF	1.06472	1.77704	0.644867	3.34496	2.85541	1.93624	0.884188	-0.906192	-0.906411	-0.905825	-0.905844	-0.906477	-0.906629	-0.906724	-0.906723	-0.906392	-0.906424	-0.905669	-0.905794	-0.906437	-0.906409	-0.906614	0.19514	0.336768	1.80959	1.39101	-0.906175	0.332798	0.0594311	0.359954	-0.494978	0.180991	-0.237895	0.105555	-0.333872	-0.0352509	0.205605	-0.606521	-0.389425	-0.512444	-0.350181	-0.895743	-0.530566	0.164463	0.216524	0.120611	0.758615	0.4148	-0.305483
PLEKHG1	0.0401967	1.68316	-0.452277	2.78979	3.11418	1.45296	3.30411	-0.605498	-0.628914	-0.484707	-0.51381	-0.593231	-0.622897	-0.655753	-0.639525	0.449896	0.466928	-0.450844	-0.478336	-0.360388	-0.58411	0.473438	-0.607032	-0.612658	-0.499545	-0.418138	-0.548699	-0.611446	-0.625602	-0.619733	-0.629411	-0.520768	-0.146415	-0.584304	-0.550276	-0.653242	-0.645638	-0.609077	-0.0433364	1.22131	1.65644	1.34195	-0.196172	0.192932	-0.443718	0.102739	-0.30741	-0.291544	0.649377
HMMR	2.9036	-0.563365	2.00562	NaN	1.99212	2.16529	2.76923	-0.58375	-0.577894	-0.547304	-0.59698	NaN	-0.633312	-0.65509	-0.648195	-0.61109	0.43868	-0.528598	0.093194	NaN	NaN	-0.623853	-0.59613	0.465164	-0.520379	-0.524633	NaN	-0.629302	-0.625833	-0.0118401	0.79889	1.96998	-0.220358	NaN	0.904964	0.252186	-0.106441	-0.596401	-0.542294	-0.434965	-0.584209	-0.646108	-0.637117	-0.533963	-0.420052	-0.477737	-0.386983	-0.391784	NaN
PLAT	-0.654028	2.82651	-0.543541	2.21996	1.9719	2.67451	1.64311	-0.64737	-0.679306	0.230857	0.751021	-0.682605	-0.427038	-0.700566	-0.699347	-0.666492	-0.254862	-0.65151	-0.598007	-0.678652	-0.0897989	-0.68007	0.86167	-0.66722	-0.638719	-0.526242	-0.667932	0.0672859	0.626071	2.01315	-0.680146	1.69452	1.32707	1.01236	0.474836	-0.421518	-0.0919765	-0.667895	-0.677313	-0.648927	-0.604191	-0.531459	-0.69834	-0.642125	0.0507033	-0.147564	-0.523526	-0.398894	-0.622905
SNX10	2.11681	2.34603	1.00431	2.24976	2.09907	1.64176	0.434567	-0.877933	-0.883131	-0.881861	-0.882683	-0.882606	-0.883878	-0.884089	-0.884218	-0.879983	-0.883241	-0.881433	-0.882636	-0.882339	-0.882117	-0.79145	1.10808	-0.882499	0.226775	0.592312	0.197813	0.572676	-0.231548	-0.878877	-0.583453	-0.414065	-0.648465	-0.881842	-0.512797	-0.883721	-0.296001	-0.878873	-0.235242	-0.289835	-0.522739	0.0827606	0.746724	0.435825	-0.555171	0.630204	1.5585	1.3459	1.58433
GNA15	-0.579195	2.89141	3.17864	-0.291235	2.28275	0.633249	0.916386	-0.578816	-0.571308	-0.578527	-0.266883	-0.574211	-0.578166	-0.581037	-0.580978	-0.579661	-0.0263109	-0.295893	-0.574766	-0.572279	0.00874264	-0.387456	-0.0737486	-0.567877	-0.577559	-0.567216	-0.566789	-0.577262	-0.580653	-0.579209	-0.571631	-0.57839	-0.396597	0.0132361	0.816982	0.723804	0.604338	-0.579283	-0.571703	-0.52021	-0.465921	-0.580464	-0.580696	-0.404112	0.457807	-0.556842	2.6033	-0.526358	2.6668
MAST4	0.414552	1.57901	2.27481	1.96953	2.30294	1.27966	2.48658	-0.886602	0.229187	-0.882287	1.04134	-0.889414	-0.305479	-0.327965	-0.596106	0.0170147	0.584968	2.18794	0.0250944	-0.88889	1.64895	1.03772	0.80221	-0.888437	-0.879038	-0.844106	0.0386164	-0.889569	-0.333071	0.00926884	-0.889574	-0.0703436	-0.87739	-0.334819	-0.216202	-0.182337	-0.296017	-0.887933	-0.889509	-0.881251	-0.867642	0.156037	-0.80206	-0.476824	-0.178758	-0.304949	0.151654	-0.749851	-0.875947
SLC41A2	0.851695	1.16671	3.35646	1.6223	1.07919	1.04658	1.82031	-0.794286	-0.803093	-0.575877	-0.489639	-0.79102	-0.806036	-0.807309	-0.806108	-0.799263	-0.803185	-0.760919	-0.789088	-0.78817	-0.787349	-0.486837	1.61114	-0.799651	-0.751627	-0.740772	-0.774982	-0.803381	-0.801752	-0.798195	-0.576403	-0.0108543	-0.793405	0.124308	0.162023	-0.805139	-0.0484403	0.484513	0.300351	1.03905	0.000603465	-0.659894	-0.614194	-0.783501	-0.153879	1.09503	1.1393	-0.650874	1.77111
GRAMD4	-0.822402	0.964309	1.70502	1.58566	3.29238	2.06789	2.78592	-0.821003	0.600466	-0.80045	-0.0621752	-0.816344	-0.829059	-0.834686	-0.830181	-0.138481	-0.819865	0.299243	-0.788628	1.26046	-0.81098	-0.346245	0.538991	-0.81317	-0.792453	-0.736193	-0.799906	-0.824939	-0.826031	-0.825829	-0.176579	0.351424	0.443101	0.841503	0.315614	-0.833373	-0.193185	0.0305615	0.661508	0.0833009	-0.182519	-0.0532319	-0.55371	-0.807933	1.18623	-0.786442	1.15994	-0.570503	-0.745485
SPATS2L	0.780219	1.09115	0.284758	2.85823	2.70627	1.98096	-0.669924	-0.668155	-0.668037	-0.662997	-0.661487	-0.666517	-0.669353	-0.669478	-0.670277	-0.320419	0.570011	-0.661057	-0.661052	0.0808176	-0.665675	-0.388486	1.20225	-0.666997	2.35492	2.58627	-0.662671	-0.6688	2.03394	-0.66889	-0.668125	-0.66275	-0.664029	-0.666094	-0.669543	-0.669694	-0.332163	-0.3047	0.0614867	0.201375	-0.262893	-0.171642	0.0625637	-0.600815	-0.138502	-0.0185441	-0.24305	-0.594179	0.173587
DDIT4	0.840216	1.82447	3.3092	1.15382	1.14176	2.82376	2.6144	-0.720013	-0.554586	-0.720206	-0.44027	-0.720005	-0.720159	-0.644621	-0.0687055	-0.417678	-0.720141	-0.450057	-0.71978	-0.719929	-0.281426	-0.720129	-0.444521	-0.719944	-0.720085	-0.718691	-0.719511	1.00076	-0.72048	-0.311109	1.27901	-0.0157613	-0.377002	1.11753	1.64959	0.0888095	0.2929	-0.562876	-0.720048	-0.592664	-0.719584	-0.720504	-0.620567	0.21752	-0.507491	-0.172264	-0.162774	-0.147494	-0.156134
SMCO4	0.650776	3.00584	1.88954	2.20848	2.55505	0.862897	1.16466	-0.839359	0.450424	-0.833181	-0.842777	-0.845129	-0.859256	-0.86163	-0.861294	-0.846401	-0.685793	0.746783	-0.186963	-0.841493	1.14743	-0.0960805	1.56425	-0.850686	0.203444	-0.818046	-0.831326	-0.484885	-0.237476	0.584394	-0.849642	0.970423	0.457945	0.727962	0.185283	0.241788	0.855157	-0.845193	-0.854391	-0.826256	-0.841217	0.400937	-0.77956	-0.8297	-0.760529	-0.369712	0.278978	-0.730666	-0.790354
IRF5	0.126089	1.21617	1.47866	1.50944	3.96813	2.09137	1.94664	-0.686444	-0.422153	-0.583456	-0.633266	-0.643918	-0.709331	-0.716837	-0.711857	-0.697816	-0.705166	-0.0797925	-0.640969	1.6442	-0.623982	0.23952	1.34195	-0.063929	1.08429	-0.558509	-0.589207	-0.705312	-0.699811	-0.695779	-0.703642	-0.575476	-0.662707	-0.0534227	-0.709784	0.0879406	1.00402	-0.691672	-0.167001	0.668813	-0.626076	0.112184	-0.215	-0.661697	-0.549605	1.27783	-0.405481	-0.398338	-0.479355
TNFRSF18	-0.0918575	2.21413	1.93659	1.98959	2.65896	0.591522	0.893468	-0.746263	-0.746423	-0.745973	-0.745941	-0.745846	-0.746346	-0.74656	-0.746564	-0.7464	-0.746427	-0.74582	-0.7459	-0.745641	-0.745585	-0.745615	-0.24498	-0.746321	-0.745702	-0.744815	-0.745157	-0.746265	-0.746488	0.201093	0.539057	-0.0359036	0.229866	0.225408	1.09705	0.226683	0.6002	-0.746318	-0.746373	-0.141171	-0.745572	-0.746386	-0.746479	-0.00245592	-0.103541	-0.00591283	2.91301	1.01427	1.39157
TOX2	-0.505117	-0.570424	-0.391834	3.39418	3.39997	1.67904	2.26132	-0.502643	-0.0471409	0.720992	0.0969944	-0.591918	-0.600266	-0.331462	-0.567115	-0.529372	-0.585307	-0.435163	-0.455919	0.228251	-0.587948	-0.262832	1.83943	-0.132656	-0.397232	-0.372515	-0.577598	-0.597637	-0.553075	0.525196	-0.577662	-0.461947	0.573683	-0.589669	-0.601905	-0.591789	-0.572239	-0.515878	-0.582944	0.212886	-0.44133	-0.577033	0.0618845	-0.457436	-0.355696	2.49646	-0.305274	-0.253165	-0.54047
SPATA24	1.65292	1.6043	3.17713	3.41911	1.36914	1.12202	1.12839	-0.697933	-0.725866	-0.717463	-0.688238	0.733491	-0.139403	-0.273595	0.0205864	0.579693	-0.727656	-0.257548	0.955846	-0.724212	-0.722162	-0.732367	-0.708023	-0.719338	-0.71013	-0.629799	-0.711415	1.45845	1.42281	0.165541	-0.724381	0.662148	-0.706212	-0.722008	-0.734854	-0.0976026	-0.489281	0.152385	-0.0621208	0.342207	-0.678642	-0.372744	-0.334272	-0.681556	-0.586575	-0.146613	-0.645505	-0.475093	-0.679957
TYMP	0.292866	2.05201	1.49939	1.20067	2.37056	2.5075	1.38656	-0.264987	-0.879608	-0.879283	-0.879034	-0.87933	-0.879649	-0.87979	-0.879788	-0.655341	-0.8796	-0.879146	-0.878985	-0.87924	-0.879177	-0.690519	1.33616	-0.221427	3.21348	0.97996	1.20039	0.606846	0.0716524	-0.492594	-0.643276	-0.342387	-0.102254	-0.469624	-0.15713	-0.289245	-0.32588	-0.0682773	0.234836	-0.617146	-0.7165	-0.507435	-0.107392	-0.549382	-0.500126	-0.0993357	-0.377018	0.161786	0.651345
PRDM1	1.21097	1.98493	1.21889	2.09989	2.52649	1.05618	0.249623	-0.83182	-0.83229	-0.83081	-0.831767	-0.831865	-0.832716	-0.833015	-0.832996	-0.506231	-0.46332	-0.830529	-0.831719	-0.831593	-0.831575	-0.689852	0.228541	-0.831998	-0.239968	-0.829411	-0.830698	-0.832531	-0.408895	-0.49229	-0.832314	-0.830641	-0.832233	-0.3874	-0.22222	-0.832938	-0.47976	-0.831973	-0.381581	1.0896	-0.107936	0.130532	0.244558	0.739953	0.0491543	0.827176	1.4562	2.14751	2.00804
RTKN2	0.0427341	0.663805	1.52948	1.50886	2.71784	1.76961	0.133745	1.57417	2.24416	-0.644707	0.535202	-0.657984	-0.660335	0.333876	-0.659594	-0.644059	-0.656646	0.970462	0.385522	2.14945	-0.657109	-0.00388488	1.07954	-0.653353	1.3497	-0.632185	-0.654502	-0.66003	2.30696	-0.640361	-0.655545	-0.645358	-0.653302	-0.657105	-0.660753	-0.568535	-0.527418	-0.641004	-0.655956	-0.34067	-0.647818	-0.658257	-0.658939	-0.62517	-0.560551	-0.6469	-0.485793	-0.57541	-0.645172
SGPP2	-0.600768	0.460416	2.1865	3.18612	0.345102	2.40937	3.28903	-0.591179	-0.63266	-0.573949	-0.594933	-0.631456	-0.639618	-0.431938	-0.63683	1.12524	-0.634352	-0.542635	0.139246	0.161797	-0.62645	-0.317499	-0.587157	1.49427	-0.54709	-0.540523	-0.618174	0.304222	-0.625276	-0.580076	1.2017	-0.572141	0.480028	0.602102	1.3214	0.301731	0.0597597	-0.603107	-0.632852	0.450049	-0.58075	-0.632101	-0.633633	-0.577152	-0.471765	-0.612554	-0.445385	-0.395293	-0.581198
COL9A2	-0.556982	-0.581827	-0.415678	2.40043	3.59972	1.70198	2.65283	-0.546256	-0.587797	1.06053	0.64733	-0.590541	-0.371423	-0.600795	-0.599113	-0.564501	0.418126	-0.484398	-0.480112	-0.237301	0.288386	-0.593531	2.68234	1.90409	-0.168467	-0.40316	-0.571292	-0.591214	-0.59019	-0.0852253	-0.0972391	0.300569	0.572001	-0.171895	-0.599428	-0.307724	-0.113186	-0.270872	-0.585071	-0.494673	-0.478632	-0.58816	-0.594696	-0.523571	-0.416016	-0.547465	-0.381527	-0.304406	-0.51553
SPPL2A	1.66905	1.74259	0.294474	2.76205	1.98679	2.38826	1.54953	-0.856163	-0.909613	-0.90728	-0.908325	-0.908945	-0.909838	-0.910345	-0.910232	-0.639014	-0.566235	-0.906736	-0.908288	-0.438218	-0.908503	-0.463634	1.46133	0.518192	1.89766	1.71235	1.25511	0.46483	0.0341172	-0.709354	-0.567631	0.020678	-0.71189	-0.547414	-0.444854	-0.515428	-0.457914	-0.323045	0.0375002	0.25605	-0.453854	-0.122847	0.228612	-0.642375	-0.415256	-0.371756	-0.733572	0.0766503	-0.235673
TTC7A	-0.00353111	1.53951	2.01547	3.13289	2.85739	1.3867	1.46444	-0.499148	0.931965	-0.798392	-0.791646	-0.807825	0.206529	-0.813298	-0.813811	-0.0428286	-0.807953	0.854178	-0.782135	-0.0396635	-0.805058	-0.0800221	1.05469	0.30525	2.29614	-0.762283	-0.80045	-0.0550152	-0.811168	-0.807428	-0.807432	-0.797543	-0.798376	-0.806961	-0.811814	-0.0996885	-0.234175	-0.186028	-0.067454	-0.145701	-0.206097	0.499256	0.719092	-0.405529	-0.746877	-0.787125	-0.375473	-0.648859	-0.399281
CREM	0.945122	1.62932	0.88776	3.04323	1.50282	2.77682	1.89791	-0.783807	-0.400602	-0.891722	-0.891616	-0.89195	-0.892247	-0.709699	-0.409729	-0.4519	-0.892288	-0.8915	-0.593951	-0.891821	-0.891779	-0.892189	-0.892219	-0.101089	1.09049	0.719495	-0.891344	0.152767	-0.209636	-0.0580092	0.568037	0.753412	-0.274639	1.42187	0.781036	-0.892664	-0.433007	-0.892196	-0.698693	-0.537853	-0.891262	-0.470711	-0.776893	-0.167356	0.344376	-0.129228	1.46815	0.501774	-0.746047
P2RX7	1.99799	3.34592	2.10741	2.18649	1.87816	0.326435	-0.697647	-0.6298	-0.686075	-0.671359	-0.671034	-0.685759	-0.699047	0.313871	-0.703306	-0.655446	-0.690456	-0.666919	-0.668799	-0.683979	-0.681784	0.0957267	0.124918	-0.6762	2.19268	-0.628681	-0.662781	0.792496	1.34143	0.90681	-0.118852	-0.254729	-0.685493	-0.678039	-0.700383	-0.702571	-0.0950532	-0.639405	-0.217157	-0.0642212	0.409464	0.159309	1.42626	-0.584451	-0.458709	-0.647099	-0.540154	-0.492379	-0.614664
ETV6	0.880404	1.43328	2.31736	2.7719	1.58472	2.57202	1.59325	-0.842886	-0.233555	-0.842682	-0.841331	-0.84447	-0.845138	-0.684533	-0.245476	-0.0862652	-0.843568	-0.125208	-0.658368	-0.844239	-0.844118	-0.845	1.15795	-0.120162	2.55249	-0.834069	0.475644	0.189081	0.392175	-0.403508	0.229633	-0.306469	-0.519032	0.562267	0.201686	-0.609027	-0.297759	-0.843466	-0.843121	-0.841863	-0.839611	-0.731406	-0.650877	-0.462117	-0.243586	0.779356	-0.83013	-0.0162496	-0.337
TNS4	1.93621	2.25932	NaN	0.892412	0.963842	1.21584	3.10267	-0.578526	-0.575801	0.584199	NaN	-0.592886	-0.621503	-0.62414	-0.627087	-0.602589	-0.590676	-0.567354	NaN	-0.583816	-0.581418	-0.618562	0.00941696	-0.557237	1.90097	NaN	-0.549217	-0.60843	-0.611576	0.653655	-0.580108	-0.572638	NaN	2.44424	0.815442	1.09085	-0.371074	-0.592335	-0.583524	-0.569167	NaN	-0.569338	-0.600507	-0.541839	-0.382527	-0.498705	-0.441315	NaN	-0.471231
SOCS2	-0.624489	2.56071	-0.616916	3.49862	2.67785	0.943801	-0.632475	-0.623412	-0.630672	-0.625284	-0.62837	-0.629368	-0.631779	-0.259442	-0.632878	-0.62669	-0.630807	-0.62398	-0.628158	-0.629022	-0.628816	-0.631579	-0.625196	-0.629375	1.92553	0.233522	-0.62597	-0.631029	0.964651	1.8809	-0.48894	-0.0627375	0.433856	-0.325337	-0.04108	-0.633366	0.590756	-0.624364	-0.390275	-0.621655	-0.624791	-0.579208	0.0337073	0.718584	0.287202	-0.0718397	0.0757642	1.88611	-0.224713
LRRC3	1.05917	2.11162	NaN	1.91442	1.61939	3.32373	2.80568	-0.537587	-0.558334	-0.597275	NaN	-0.582059	-0.564211	-0.339132	-0.638769	-0.568146	-0.56124	-0.583992	NaN	1.07795	-0.562909	-0.583335	1.34167	-0.521794	-0.512581	NaN	-0.525215	-0.565598	0.65316	-0.565231	0.0152687	-0.0116432	NaN	-0.575034	-0.605731	-0.623099	-0.633575	0.621155	0.463372	-0.375228	NaN	-0.601228	-0.513304	-0.496487	-0.346681	-0.44708	-0.462606	NaN	-0.396777
STX1A	2.30921	4.07918	2.19991	1.71004	1.1833	0.473696	-0.67266	0.648352	-0.681067	-0.625745	-0.594198	-0.664142	-0.686569	-0.69628	-0.111656	-0.676247	-0.680168	1.07594	-0.581565	-0.655764	-0.653757	-0.684569	-0.637051	-0.673308	-0.618317	-0.526335	0.155993	-0.677918	-0.673722	-0.676011	-0.680115	-0.637181	-0.0686962	0.442279	-0.0523452	0.759045	1.34013	-0.66905	-0.286724	-0.104411	-0.580849	-0.141199	1.43073	0.782619	-0.535591	-0.632093	-0.496221	-0.336867	-0.563923
CCDC50	2.56102	0.642042	1.48374	1.46816	2.80953	0.83363	-0.745746	-0.706961	-0.745449	-0.0215703	-0.71677	-0.729894	-0.746986	-0.749393	-0.749588	-0.138282	1.15064	-0.712176	0.0213134	2.34042	-0.723179	0.461474	-0.710507	-0.74145	-0.707976	0.937154	-0.711263	-0.744412	0.784229	-0.715279	-0.479986	-0.718181	-0.725886	-0.723854	-0.316157	-0.748312	0.202803	0.374109	-0.525966	2.06688	-0.711071	1.43433	1.15701	-0.673565	-0.587464	0.278374	0.200521	-0.557901	-0.650829
MYO1C	1.58355	0.964619	2.16494	1.25183	1.70791	2.09269	2.34788	-0.849643	0.661121	0.490415	0.258064	0.45898	-0.863114	-0.862989	-0.377963	0.756686	-0.861122	-0.847829	-0.845855	1.49484	-0.852598	0.50114	0.0532787	-0.858443	2.59842	-0.824186	-0.845907	-0.348572	-0.860826	-0.854197	-0.860776	-0.849542	-0.853175	-0.854246	-0.496243	-0.373826	-0.548422	-0.254538	1.22798	0.337129	-0.84333	0.220804	-0.026473	-0.621708	-0.726734	-0.108683	-0.79048	-0.73332	-0.201363
S1PR2	1.01809	0.911457	1.57475	3.75777	1.17404	1.58661	1.3768	0.06991	-0.805207	-0.794133	-0.798662	-0.0327164	-0.80579	-0.807336	-0.806649	-0.797921	-0.805461	-0.791814	0.129768	-0.801044	-0.800569	-0.80493	1.98604	0.816009	1.21735	2.07747	-0.79533	-0.804384	-0.118857	-0.795169	-0.497604	-0.793615	-0.802178	0.647311	0.343453	-0.217815	-0.0655803	0.0307912	-0.331305	0.385266	-0.796857	0.48411	0.313373	-0.779612	-0.734007	0.440654	-0.741255	-0.723542	-0.775821
PLEKHG2	1.60877	0.544629	1.41328	0.646223	2.67308	1.58774	2.29424	-0.703817	1.65778	-0.708851	-0.480312	-0.716288	0.652666	-0.603293	-0.732778	2.87426	-0.148715	0.452234	-0.651467	0.810252	-0.711991	-0.727109	-0.71017	-0.707901	1.64887	0.966227	-0.702866	-0.724843	-0.729738	-0.714119	-0.71706	-0.709105	-0.720837	-0.713671	-0.729181	-0.731834	-0.73261	-0.70807	0.300029	-0.0761952	-0.358641	0.664188	0.314152	-0.686695	-0.603839	-0.677435	-0.634885	-0.590749	-0.661785
ACOT4	1.49788	2.12476	2.2904	0.944498	-0.00581536	2.55982	2.13575	-0.868865	-0.888354	-0.891149	-0.404235	-0.887914	-0.888779	-0.896282	-0.226657	-0.880774	-0.886925	-0.887946	-0.847702	0.633365	-0.884687	-0.398203	-0.879615	-0.879037	-0.234305	-0.798762	0.083176	2.30932	-0.891857	-0.128093	-0.187196	-0.891515	0.170338	0.986653	1.05295	-0.896591	-0.512597	1.39757	0.740515	-0.261547	0.217911	-0.0995273	0.000846695	0.509858	-0.784459	-0.214935	0.679343	-0.642132	-0.0272459
IKZF4	-0.571388	0.72114	-0.550645	3.54197	3.59088	1.09496	-0.586298	0.585789	-0.581518	-0.57139	-0.568051	-0.585847	-0.587436	-0.58798	-0.587683	-0.576459	-0.582556	-0.569988	-0.567856	-0.296854	-0.584795	-0.587123	0.183633	1.59314	2.00268	1.65335	-0.581392	-0.512332	1.83498	0.661151	-0.288869	0.341137	0.373463	-0.584503	-0.587859	-0.209303	0.265534	-0.573169	-0.581039	-0.404578	-0.566496	-0.166226	-0.294208	-0.0980235	0.17154	-0.493548	-0.511262	-0.459734	-0.428033
TIFA	0.670399	1.96075	1.53106	3.35625	1.51489	1.37309	0.83385	0.274306	-0.0976491	-0.944182	-0.943969	-0.946261	-0.947311	-0.947649	-0.626046	1.05318	0.236251	1.49203	-0.2983	1.49727	-0.945743	0.0857117	0.0703255	-0.570886	1.55435	1.89758	-0.944414	0.438468	0.373921	-0.945228	-0.755172	-0.94408	-0.945318	-0.945752	-0.800298	-0.490772	-0.498237	0.0500522	-0.564395	-0.209168	-0.372059	-0.0851981	-0.18341	-0.941374	-0.704638	-0.611506	-0.424822	-0.742794	-0.38772
MAP3K8	0.482363	1.65688	2.58452	2.12594	2.00089	1.16515	0.468277	-0.906118	-0.906974	-0.899993	-0.899369	-0.90378	-0.908021	-0.910506	-0.910413	-0.68855	-0.907314	-0.898559	-0.901509	-0.902508	-0.902524	-0.906801	-0.333636	-0.905166	1.19446	-0.887967	-0.897332	-0.907423	-0.909966	-0.482361	0.0777124	-0.898432	-0.254763	0.638598	0.730511	-0.910308	-0.369516	-0.311322	0.0840154	0.76452	0.273466	-0.513054	-0.0922152	0.057215	0.711802	0.404588	1.08925	0.0541454	1.34012
NTRK2	-0.485832	3.24173	NaN	NaN	2.26386	1.88901	2.28839	-0.469986	-0.543804	NaN	NaN	NaN	-0.531092	-0.565791	-0.565906	-0.503919	-0.544797	NaN	NaN	NaN	NaN	-0.262776	0.227786	-0.531501	NaN	NaN	NaN	-0.520241	-0.560724	0.681401	-0.540603	NaN	NaN	NaN	0.309946	-0.562109	0.301058	-0.49115	-0.54097	NaN	NaN	0.22349	-0.562763	-0.437075	-0.332707	-0.491097	NaN	NaN	NaN
FAM46C	0.744824	0.681984	1.29269	1.99111	3.8039	0.941054	0.373363	-0.867249	-0.862345	-0.860497	-0.348997	-0.862077	0.112383	-0.869668	-0.59596	1.05486	1.00149	-0.858431	-0.848431	1.03684	-0.859726	-0.859352	-0.297046	-0.858295	0.873911	0.482098	-0.854049	-0.8521	-0.86896	-0.868349	-0.862042	-0.861276	-0.853272	-0.859715	-0.861652	-0.869574	-0.693569	-0.368283	1.18589	1.22759	0.758211	0.865715	0.500067	0.17139	-0.277938	-0.846161	0.750368	-0.707165	0.784079
KLHL5	1.19506	0.158594	2.17937	2.97174	0.69084	1.76688	1.722	0.395185	-0.777026	0.3089	0.804822	-0.779654	-0.78166	-0.269534	-0.454739	-0.774341	-0.777096	-0.773917	-0.763875	-0.779256	-0.778646	-0.78124	1.59241	2.84319	1.68261	-0.736496	1.0047	0.0701202	0.59103	-0.773886	-0.77749	-0.774684	-0.0330065	-0.778995	-0.782142	-0.461725	-0.510558	-0.456907	-0.0175833	-0.136454	-0.285547	-0.456261	-0.617245	-0.757946	-0.117298	-0.494247	-0.742959	-0.647225	-0.572615
IZUMO4	-0.59058	1.39674	1.22164	0.699249	2.26851	2.54718	2.56859	-0.122538	-0.596185	0.588519	-0.594048	-0.597251	-0.598029	-0.403285	-0.598487	-0.592783	-0.596257	-0.374236	-0.594099	0.0652314	-0.596592	-0.597735	2.59572	1.88416	0.248694	1.59105	2.12302	0.0953788	-0.259365	-0.592493	-0.596269	-0.596845	-0.596034	-0.59713	-0.598532	-0.598506	-0.598339	-0.591127	-0.099008	-0.509838	-0.592072	-0.331569	-0.405755	-0.584569	-0.548241	-0.587551	-0.583881	-0.330232	-0.473816
TFEB	-0.804601	1.20991	2.21254	3.4048	2.76673	1.05219	0.836813	0.325701	-0.233397	-0.813825	-0.794503	-0.821562	-0.827732	-0.834643	-0.830965	-0.810114	-0.82705	-0.812421	-0.800195	-0.819138	0.10359	0.187662	1.02838	-0.821507	-0.80902	-0.759569	-0.809561	-0.823794	-0.827388	-0.142225	-0.493556	0.542761	-0.177996	0.552107	0.365552	-0.248967	0.211504	0.314824	0.797235	0.365556	-0.796678	0.774547	1.71031	-0.23261	-0.667189	0.319078	-0.749374	1.3246	-0.71333
CTB-133G6.1	-0.439221	-0.463092	-0.442173	-0.471355	-0.467455	-0.476108	-0.469581	2.37811	2.44159	2.48097	2.43742	1.71036	2.8125	2.06089	1.64241	-0.440914	-0.464552	-0.467518	-0.456182	-0.474715	0.913023	-0.472808	-0.43572	-0.458273	-0.467671	-0.433267	-0.470844	-0.472322	-0.467311	-0.441672	-0.465194	-0.470375	-0.465717	-0.475037	-0.475811	-0.478373	-0.471914	-0.435702	-0.463001	-0.468359	-0.453528	-0.47422	0.144054	-0.407883	-0.327041	-0.438198	-0.435984	-0.351721	-0.455632
TMEM45B	-0.456038	-0.474081	-0.431513	-0.489263	-0.481172	-0.495358	-0.493361	2.20816	2.2895	2.63435	1.95209	1.89609	2.81827	1.98117	2.28538	-0.45835	-0.19273	-0.486277	-0.457991	-0.493256	0.893616	-0.48668	-0.443969	-0.47234	-0.486271	-0.412542	-0.488496	-0.485709	-0.492492	-0.460865	-0.482298	-0.489066	-0.472376	-0.493831	-0.397752	-0.383878	-0.495503	-0.451454	-0.481327	-0.48679	-0.455195	-0.495531	-0.323888	-0.0781378	-0.343295	-0.453864	-0.451034	-0.32678	-0.471601
AK5	-0.378658	-0.448725	-0.419666	-0.473485	-0.464734	-0.476215	-0.472082	0.776153	2.18974	2.10354	2.43955	2.91953	2.81514	2.28153	2.31906	-0.385816	-0.453825	-0.475235	-0.441931	-0.478723	0.0418784	-0.470319	-0.377133	-0.429875	-0.474746	-0.404377	-0.472336	-0.468542	-0.469997	0.361323	-0.451238	-0.47675	-0.457122	-0.47821	-0.47483	-0.479778	-0.279217	-0.373262	-0.449952	-0.475671	-0.438074	-0.475351	-0.472709	-0.327542	-0.245277	-0.406833	-0.448559	-0.304999	-0.459011
NOG	NaN	-0.43984	-0.453411	-0.462659	-0.460327	-0.471544	-0.393696	NaN	2.13096	2.3959	2.5257	1.8594	2.65917	1.98806	2.07579	NaN	-0.444723	-0.464211	-0.462645	-0.377158	0.524135	-0.465347	NaN	-0.431262	-0.463942	-0.446591	-0.46254	-0.46366	-0.458061	NaN	-0.441612	-0.466699	-0.467451	-0.466317	-0.468087	-0.473798	-0.46622	NaN	-0.441518	-0.46484	-0.460339	-0.470838	-0.461503	NaN	NaN	-0.400433	-0.433229	-0.385877	-0.443444
NGFRAP1	-0.491078	-0.497955	-0.492986	-0.498504	-0.200295	-0.498613	-0.172475	3.16923	2.8742	1.25374	2.74352	1.26214	2.4567	2.03366	1.21263	-0.491862	-0.49819	0.568983	-0.132281	-0.269424	1.1044	-0.0706243	-0.490743	-0.49731	-0.498379	-0.491503	-0.498405	-0.498851	-0.496199	-0.352912	-0.497715	-0.498688	-0.496697	-0.499136	-0.499334	-0.30829	-0.497561	-0.490536	-0.498027	-0.498588	-0.495928	-0.43472	-0.457007	-0.482924	-0.44867	-0.494645	-0.494222	-0.470432	-0.496579
TCEA3	-0.452592	-0.471048	-0.459057	-0.478906	-0.47791	-0.190578	1.16223	2.60069	1.613	1.45877	2.94799	2.41164	3.18704	2.00857	0.926659	-0.454522	-0.472673	-0.481695	-0.471013	-0.135563	0.269269	-0.479993	-0.125693	-0.466953	-0.481391	-0.451621	-0.479433	-0.478501	-0.475224	-0.455593	-0.472415	-0.48214	-0.474675	-0.481899	-0.481442	-0.480568	-0.47842	-0.450838	-0.471336	-0.481808	-0.469679	-0.477258	-0.477073	-0.428961	-0.351529	-0.451064	-0.472887	-0.395933	-0.47409
VSIG1	-0.478055	-0.46771	-0.48184	-0.523797	-0.528564	-0.529496	-0.502375	2.4456	2.77486	1.79242	2.60707	1.32562	1.53576	2.3063	2.32368	-0.476838	-0.523795	0.520258	-0.501193	-0.099303	1.14845	1.03763	-0.469484	-0.520803	-0.526762	-0.469601	-0.523883	-0.531238	-0.500117	-0.481523	-0.526702	-0.529839	-0.516606	-0.529779	-0.535111	-0.53425	-0.513717	-0.467962	-0.523953	-0.527545	-0.498948	-0.526672	-0.501413	-0.433563	-0.344531	-0.498444	-0.491832	-0.368582	-0.466483
FBLN5	-0.498463	-0.511062	-0.488452	-0.519384	-0.519825	-0.527944	-0.526799	1.44962	2.8412	1.23244	2.84779	1.66934	2.56303	2.23996	2.14548	1.11518	-0.514786	0.252823	-0.504497	1.02991	-0.521866	0.126327	-0.496709	-0.509104	-0.520503	-0.480116	-0.51884	-0.521029	0.0243324	-0.501995	-0.514199	-0.522729	-0.510769	-0.523066	-0.483184	-0.528359	-0.52747	-0.49313	-0.512888	-0.520897	-0.50108	-0.369953	-0.526832	-0.472785	-0.40296	-0.487838	-0.502078	-0.396132	-0.507098
EPHX2	-0.48139	-0.498968	-0.452536	-0.504278	-0.500527	-0.504881	-0.504646	2.9497	2.43377	1.66986	2.7193	0.922066	2.42479	2.47027	1.82787	-0.482073	-0.499618	-0.503636	-0.476768	-0.476251	0.596015	-0.366834	-0.18601	-0.496559	-0.503098	-0.444845	0.675928	-0.502108	0.377813	-0.48374	-0.500019	-0.251551	-0.35343	-0.505464	-0.504361	-0.505725	-0.505149	-0.476749	-0.498146	-0.503783	-0.474577	-0.504837	-0.504653	-0.459865	-0.392304	-0.486875	-0.4935	-0.356703	-0.500367
NUAK2	-0.554227	-0.593653	-0.534175	-0.599439	-0.352158	-0.603614	-0.339172	2.11399	2.3327	2.63685	2.41047	2.35441	2.42824	1.73181	1.52873	0.344283	-0.59479	-0.331791	-0.560608	0.046242	0.349603	0.328953	-0.551304	-0.588771	-0.600587	-0.52511	-0.599089	-0.600752	-0.591518	-0.560139	-0.595563	-0.603047	-0.576059	-0.604382	-0.605399	-0.607009	-0.598399	-0.549166	0.246487	-0.261498	-0.144149	0.285361	0.469684	-0.518822	-0.416254	-0.567252	-0.573232	-0.40918	-0.58179
PIK3IP1	-0.608132	-0.609253	-0.603766	-0.609276	-0.251739	-0.609732	-0.609656	1.46663	1.97207	2.44742	2.60033	1.43252	2.22272	2.24385	2.52164	1.21807	-0.0814238	-0.196343	-0.0566344	0.965868	0.0400212	0.431547	-0.320251	-0.609038	-0.609245	-0.601735	-0.609231	-0.60947	-0.60959	-0.608468	-0.609423	-0.609501	-0.607856	-0.609674	-0.609801	-0.609973	-0.609863	-0.298842	0.167562	-0.256165	-0.215207	-0.25654	-0.213479	-0.606341	-0.597711	-0.60773	-0.606589	-0.580167	-0.607811
HPCAL4	-0.485768	-0.546765	-0.509473	-0.547607	-0.550498	-0.545891	-0.504381	1.52189	3.05791	1.455	2.9209	1.71159	1.82622	2.43803	1.36028	-0.497969	-0.546984	1.00387	-0.527142	-0.551741	1.48092	1.06966	-0.486324	-0.543468	-0.543951	-0.495448	-0.546862	-0.552568	-0.0437266	-0.090685	-0.547988	-0.547044	-0.538674	-0.552441	-0.555505	-0.551429	-0.0338493	-0.491984	-0.547002	-0.54457	-0.52636	-0.543732	-0.507963	-0.455058	-0.353656	-0.527912	-0.505957	-0.403697	-0.531099
PASK	-0.53731	-0.494884	-0.538455	-0.539849	-0.541158	-0.541027	-0.0243635	2.76393	2.65804	1.87051	2.64919	-0.540692	1.20657	2.00025	1.95757	-0.0278611	-0.541069	0.451088	-0.0818854	2.24467	0.663929	0.93958	-0.537121	-0.540651	-0.538956	-0.537847	-0.53989	-0.541318	-0.540373	-0.537743	-0.317423	-0.524612	-0.428176	-0.439014	-0.411463	-0.439458	-0.378849	-0.537243	-0.540985	-0.496926	-0.53981	-0.308791	-0.540593	-0.533384	-0.515298	-0.520069	-0.52906	-0.526851	-0.537242
ANKRD55	NaN	-0.404457	-0.411527	-0.498964	-0.209185	-0.500815	-0.490765	NaN	1.71075	2.48911	2.12983	2.31938	2.80328	2.33177	1.79129	NaN	-0.419311	-0.494967	-0.448765	-0.203404	0.398166	-0.493296	NaN	-0.375634	-0.493493	-0.391825	-0.497896	-0.491069	-0.489132	NaN	-0.409004	-0.496563	-0.463596	-0.504072	-0.498854	-0.505744	-0.49706	NaN	-0.41218	-0.495469	-0.440514	-0.500378	-0.49398	NaN	NaN	-0.338806	-0.451523	-0.290475	-0.479874
C16orf74	-0.375561	-0.480606	-0.452477	-0.461406	-0.479646	-0.490817	-0.453622	0.935733	2.63345	1.37863	2.44165	-0.47514	3.0082	2.24448	1.76777	-0.382529	-0.481182	0.632434	-0.464365	-0.472094	3.10299	-0.483632	-0.381906	-0.476993	-0.464578	-0.442678	-0.462511	-0.482531	-0.446551	-0.38861	-0.480957	-0.470767	-0.478542	-0.475258	-0.48846	-0.493106	-0.464272	-0.0094897	-0.480886	-0.464566	-0.286162	-0.489193	-0.085126	-0.331492	-0.255424	-0.397156	-0.404637	-0.35373	-0.419915
SGK223	-0.502557	-0.521344	-0.48816	-0.523852	-0.522426	-0.531445	-0.531402	-0.494634	1.43268	1.82681	1.70981	3.04776	2.45295	2.30882	2.58653	2.44468	0.462447	-0.240865	-0.243171	-0.170891	-0.526984	-0.115801	-0.501667	-0.517754	-0.523916	-0.475504	-0.523667	-0.52438	-0.530932	-0.50605	-0.521101	-0.525447	-0.515033	-0.280193	-0.527974	-0.532821	-0.532233	-0.501456	-0.520646	-0.443457	-0.0784027	-0.380581	-0.531426	-0.478161	0.309021	0.0522803	-0.500475	-0.381988	-0.503936
GPR146	1.22082	-0.487613	-0.465484	-0.498943	0.750176	-0.173686	-0.518385	-0.425347	2.84958	1.48358	2.15797	2.88945	2.19849	2.24844	2.57384	-0.460734	-0.493737	-0.515257	-0.494223	-0.505439	0.248219	-0.515966	0.22659	-0.480419	-0.514641	-0.453898	-0.49656	-0.513245	-0.520449	-0.455487	-0.489219	-0.518411	-0.506093	-0.508858	-0.520761	-0.526828	-0.524019	-0.447839	-0.49131	-0.515492	-0.188654	-0.521977	-0.198641	-0.398118	-0.308629	-0.443519	-0.476488	-0.331821	-0.459878
PABPC3	-0.538288	-0.529177	-0.515377	-0.541387	-0.541427	-0.552643	-0.553156	1.98985	1.17624	3.03847	2.6268	1.24643	2.3108	2.07454	2.26933	1.15242	-0.535229	-0.545391	-0.531653	-0.546499	-0.545856	-0.546753	-0.538093	-0.525051	-0.213959	-0.494877	1.16181	-0.544075	0.172071	-0.539973	0.179888	-0.546148	-0.532953	-0.545795	-0.54689	-0.552567	-0.553931	-0.536781	-0.532187	-0.544768	-0.522035	-0.0518972	-0.553479	-0.523667	-0.27248	-0.495718	-0.51457	0.302262	-0.523769
CYSLTR1	-0.54814	-0.552859	-0.542873	-0.520645	-0.516472	-0.395355	-0.553542	2.10768	1.75639	2.18932	3.51484	0.288976	1.50838	2.48004	1.97901	0.313563	-0.553249	-0.540262	-0.505266	-0.308744	-0.554143	-0.553815	0.427518	0.985636	-0.232859	-0.538023	1.12286	0.771349	0.452168	-0.550326	-0.55312	-0.553315	-0.550673	-0.554252	-0.554173	-0.553615	-0.553974	-0.549982	-0.553041	-0.553077	-0.547798	-0.52449	-0.553696	-0.545918	-0.525106	-0.501446	-0.515647	-0.505363	-0.552406
LEF1	-0.58159	-0.585072	-0.582091	0.119315	-0.207891	0.0140128	-0.585787	3.74948	2.07646	1.99803	2.34277	0.977882	1.74695	2.05161	2.26714	-0.285047	-0.585226	-0.561818	-0.583901	-0.217365	0.284604	-0.524977	-0.581302	0.348418	-0.505539	-0.580863	-0.154919	-0.22471	0.0515032	-0.326236	-0.336392	0.0581945	-0.0115494	-0.360257	-0.431897	-0.336394	-0.231019	-0.581667	-0.585126	-0.585377	-0.583631	-0.585922	-0.585838	-0.577951	-0.559409	-0.583327	-0.582672	-0.566735	-0.584658
ZBTB18	-0.601279	-0.613655	-0.596006	1.04539	0.313751	-0.632829	-0.289225	1.04264	1.66709	3.1111	3.01124	1.96361	1.93893	1.86742	1.93596	0.72333	0.808985	-0.623008	-0.614805	-0.627836	-0.626219	-0.622431	-0.600018	-0.605508	-0.621213	-0.584718	-0.618861	0.119078	-0.628257	-0.202007	-0.511535	-0.624717	-0.313874	-0.240525	-0.627137	-0.459479	-0.269456	0.12494	-0.612187	-0.464152	-0.610524	0.0460685	-0.236394	-0.570581	-0.482603	-0.570278	-0.57395	-0.484759	-0.585761
VIPR1	-0.403859	-0.469038	-0.408664	-0.478418	-0.475869	-0.493762	-0.312324	2.37652	0.584989	3.16249	2.7309	1.88151	2.79433	2.54879	0.973837	-0.4094	-0.471833	-0.47874	-0.438034	-0.488624	0.648479	-0.484996	-0.400721	-0.459091	-0.480452	-0.386446	0.513746	-0.481562	-0.479553	-0.3962	-0.470148	-0.485148	-0.463426	-0.48585	-0.491809	-0.267753	-0.489634	-0.401162	-0.468889	-0.379746	-0.430481	-0.492552	-0.486307	-0.349042	-0.243253	-0.422917	-0.426098	-0.267532	-0.443607
GAL3ST4	NaN	-0.441187	-0.397661	-0.458474	-0.461449	-0.455784	-0.433501	NaN	2.18407	2.42039	1.78392	3.01912	2.82503	1.95581	1.08785	NaN	-0.452145	-0.465779	-0.425477	-0.478074	-0.46988	-0.477744	NaN	-0.430827	-0.465285	-0.377993	-0.455852	-0.474331	-0.43849	NaN	-0.451274	-0.478441	-0.462203	-0.479798	-0.491834	-0.479846	0.414868	NaN	-0.448001	-0.471892	-0.403385	-0.452928	-0.445781	NaN	NaN	-0.376336	-0.381232	-0.273586	-0.398581
APBA2	-0.590194	-0.608332	-0.592988	-0.607393	-0.608503	-0.612077	-0.499977	1.91603	0.739523	2.78021	1.84825	2.79328	2.1175	2.48122	2.19921	0.0512293	-0.609004	0.0140559	-0.601887	-0.609814	0.416579	-0.460927	-0.590697	-0.60648	-0.607293	-0.58631	-0.607091	-0.169912	-0.609436	-0.480872	-0.46554	-0.607923	-0.393705	-0.379016	-0.610875	-0.612857	-0.108123	0.693598	0.755641	-0.412307	0.617226	-0.177378	-0.155905	-0.566776	-0.486199	-0.598047	-0.584394	-0.528667	-0.272025
TCP11L2	-0.578379	-0.60569	-0.5333	-0.112687	0.0561845	-0.612342	-0.607964	2.75173	1.87412	2.89617	2.21724	1.71033	1.50422	1.54251	2.0605	-0.576562	0.206587	-0.5977	-0.567606	1.31751	-0.605836	0.8535	0.227076	-0.60431	-0.594943	-0.517779	-0.599905	-0.611812	-0.605894	-0.586028	-0.608973	-0.601385	-0.584879	-0.605031	-0.615592	-0.616793	-0.61247	-0.565475	-0.607561	-0.593428	-0.544771	0.650741	0.429591	-0.547961	-0.455398	-0.584105	-0.145552	-0.393342	-0.571042
HEMGN	NaN	-0.496149	-0.485175	-0.522965	-0.530325	-0.530913	-0.507511	NaN	2.37717	2.07937	2.5394	1.62035	2.48367	2.25609	1.92824	NaN	-0.506477	-0.518245	-0.515144	-0.538506	1.00428	-0.538555	NaN	-0.482006	-0.519731	-0.463785	-0.519859	-0.537401	-0.49767	NaN	-0.500557	-0.528525	-0.527183	-0.322314	-0.208373	-0.545069	-0.162988	NaN	-0.497573	0.00884304	-0.509804	-0.523033	-0.51314	NaN	NaN	-0.434162	-0.438846	-0.358535	-0.476062
SLC22A17	0.772148	-0.480119	-0.457065	-0.511839	-0.502716	-0.512618	-0.494428	-0.380353	2.49969	3.16031	1.85912	2.25849	2.60459	2.46044	1.58472	-0.433881	-0.485797	-0.510226	-0.476434	-0.518773	1.19224	-0.291144	-0.421434	-0.466045	-0.508206	-0.441025	-0.511299	-0.505015	-0.502981	-0.427229	-0.485594	-0.478433	0.355914	-0.519935	-0.517819	-0.349943	-0.509023	-0.407851	-0.481042	-0.511986	-0.29041	-0.512497	-0.506024	-0.367617	-0.27091	-0.0573458	-0.458852	-0.322448	-0.484623
FHIT	-0.542383	-0.0650037	-0.549698	-0.224626	-0.450175	-0.335153	-0.561677	3.38185	2.4558	2.01025	1.60933	1.3831	1.96698	1.94559	2.35818	-0.545663	-0.554163	-0.368082	-0.555527	-0.561029	0.13324	-0.560118	-0.542016	-0.549863	-0.205178	-0.545564	1.1277	0.647769	0.0385562	0.187791	-0.552689	-0.318677	-0.557464	-0.358433	-0.560583	-0.503399	-0.561946	-0.541493	-0.553688	-0.559855	-0.554628	-0.561722	-0.56172	-0.521954	-0.463397	-0.539279	-0.553109	-0.508676	-0.556894
SLC16A10	-0.498808	-0.570553	-0.535634	-0.576936	-0.557015	-0.587976	-0.57632	0.707983	2.87234	2.37043	2.95996	0.661304	2.95821	2.06989	1.39036	-0.516004	-0.576762	0.219307	-0.570775	-0.0615471	0.980038	-0.179071	1.07164	-0.562095	-0.582142	-0.538141	-0.579153	-0.591173	-0.571917	-0.522726	-0.289691	-0.584767	-0.47861	-0.213354	-0.274845	0.0107818	0.654899	-0.505237	-0.573808	-0.516088	-0.43593	-0.586459	-0.577065	-0.220826	-0.333275	-0.532884	-0.532356	-0.42138	-0.456828
ZNF563	-0.546868	-0.5832	-0.555812	-0.584125	-0.585009	-0.207517	-0.584047	-0.537542	2.61871	1.59748	2.89782	2.14175	1.84032	2.2648	2.30282	1.65708	0.0762061	0.810299	-0.570494	0.339594	0.334409	-0.0614832	0.591099	-0.581557	-0.580526	-0.548635	-0.583822	-0.586682	-0.583802	-0.0816647	-0.584964	-0.58309	-0.578935	-0.587651	-0.589468	-0.590076	-0.586488	-0.547488	-0.583833	-0.345113	-0.183111	-0.586896	0.067734	-0.520211	-0.433781	-0.56925	-0.550282	-0.46549	-0.571702
FCMR	-0.630965	-0.635106	-0.628133	-0.635604	-0.63569	-0.636371	-0.635483	1.9619	2.34538	1.61152	2.92467	0.711561	2.22275	1.84225	1.76729	0.518121	0.476743	0.93698	-0.298285	0.114136	1.97629	0.849366	-0.429859	-0.634539	-0.635334	-0.315761	-0.635576	-0.636042	-0.6353	-0.631194	-0.635173	-0.635668	-0.633506	-0.520736	-0.515823	-0.523205	-0.420901	-0.629597	-0.635035	-0.364396	-0.473567	0.156587	0.381218	-0.625664	-0.602417	-0.631865	-0.629812	-0.598363	-0.633319
LDLRAP1	-0.601142	-0.609931	-0.601443	-0.610382	-0.610236	-0.610953	-0.608979	1.73028	2.38571	1.04691	2.77801	1.35266	2.47731	2.12588	1.11795	0.797785	0.380422	1.52138	0.0609891	-0.542872	2.05837	0.648715	-0.0959981	-0.609274	-0.609856	-0.599234	-0.610264	-0.610722	-0.608828	-0.360229	-0.609994	-0.61024	-0.436092	-0.61097	-0.611131	-0.610799	-0.351656	-0.600155	-0.609887	-0.588646	-0.605236	-0.0523456	0.0323371	-0.589718	-0.552934	-0.606448	-0.576638	-0.566195	-0.607505
SULT1B1	NaN	-0.437727	-0.368388	-0.445072	-0.443499	-0.482508	-0.454408	NaN	2.19125	-0.400613	1.57198	2.95904	2.71419	2.23542	2.20911	NaN	-0.395037	1.74438	-0.401818	-0.460226	-0.45392	-0.45678	NaN	-0.423052	-0.398562	-0.349495	-0.442885	-0.453235	-0.440176	NaN	-0.442648	-0.418362	-0.431319	-0.461283	-0.468104	-0.488296	-0.465901	NaN	-0.434915	-0.409628	-0.397018	-0.480151	-0.45614	NaN	NaN	-0.379927	-0.3099	-0.254863	-0.392527
ATM	-0.648598	-0.652436	-0.649548	-0.652277	-0.65232	-0.653053	-0.652808	1.13941	1.97532	2.05004	2.60618	1.61745	2.94931	1.6562	1.69301	1.71299	0.515346	0.228778	0.0464653	0.119949	0.359499	0.419685	-0.648355	-0.652115	-0.65232	-0.64835	-0.652246	-0.652554	-0.652652	-0.648887	-0.652556	-0.652606	-0.652113	-0.652743	-0.652886	-0.653307	-0.653043	-0.169246	-0.249605	-0.106188	0.0193867	0.581956	0.920802	-0.643767	-0.622543	-0.6263	-0.648273	-0.633136	-0.622642
SELL	-0.608941	-0.60492	0.072061	-0.501387	-0.367706	0.53193	0.0554719	4.14881	2.53295	2.77978	1.79296	0.794237	1.45229	1.097	0.903178	-0.609176	-0.610517	-0.525453	-0.591115	1.02222	-0.0369371	-0.0237395	-0.608822	-0.294288	-0.189246	0.0490082	0.231382	0.380072	0.257578	-0.425606	-0.298388	-0.523998	-0.610143	-0.19574	-0.55439	-0.536942	-0.49517	-0.608827	-0.610471	-0.610159	-0.609713	-0.610752	-0.602633	-0.607168	-0.598113	-0.609786	-0.608077	-0.491227	-0.609664
GIMAP2	-0.704799	-0.706464	-0.701281	-0.70628	-0.706223	-0.70745	-0.7074	1.70034	2.00172	1.87044	2.08712	1.81047	2.39196	2.0044	1.66988	1.48891	0.212607	0.409538	-0.0828131	0.603741	0.661152	0.892582	-0.704675	-0.70612	-0.706416	-0.700371	-0.70617	-0.706587	-0.707288	-0.705185	-0.70659	-0.706775	-0.705579	-0.706912	-0.663645	-0.707675	-0.707568	-0.109444	0.0267911	0.0558157	0.66762	0.265402	0.929696	-0.701544	-0.687614	-0.703985	-0.702073	-0.679978	-0.652058
SESN3	-0.518552	-0.521556	-0.519729	0.397916	-0.372659	0.109098	-0.523503	4.00289	3.08521	2.18338	1.43677	0.290472	0.552474	1.48102	2.27382	-0.240318	-0.522127	0.154526	-0.216419	1.32571	-0.523271	-0.523432	-0.518146	-0.520867	0.0667852	0.212208	-0.152911	0.0586951	-0.0644721	-0.51896	-0.521918	-0.522279	-0.522572	-0.523399	-0.523703	-0.523841	-0.523778	-0.518061	-0.521853	-0.521966	-0.521521	-0.523402	-0.523598	-0.513175	-0.486956	-0.478667	-0.515185	-0.503543	-0.520649
CACNA1I	NaN	-0.475812	-0.425414	-0.446141	-0.479605	-0.503812	-0.501999	NaN	1.25334	-0.340146	2.10269	2.7273	2.89449	2.1079	2.282	NaN	0.717812	1.93836	-0.458154	-0.460254	-0.46155	-0.489237	NaN	-0.464984	-0.442195	-0.406648	-0.443805	-0.48964	-0.50051	NaN	-0.48117	-0.461852	-0.48078	-0.471287	-0.503504	-0.51411	-0.510212	NaN	-0.474093	-0.454034	-0.451548	-0.351091	-0.495481	NaN	NaN	-0.421477	-0.354752	-0.301137	-0.377633
C1orf162	-0.544132	-0.674386	-0.660684	-0.674963	-0.544816	-0.675039	-0.372031	2.97912	2.27457	1.79714	1.79905	2.15435	2.13343	1.93259	0.809878	-0.66685	-0.674953	1.03107	0.843621	-0.625705	0.986501	-0.0110941	0.230555	-0.673924	-0.673094	-0.656244	-0.14203	-0.674792	0.0469742	-0.667534	-0.6749	-0.673714	-0.670618	-0.675763	-0.675766	-0.675824	-0.675371	-0.66503	-0.209348	-0.602845	-0.228879	0.507031	1.00626	-0.655671	-0.079569	-0.337975	-0.632037	-0.218615	-0.671968
EVI2B	-0.471372	-0.651324	-0.649867	-0.651164	-0.651342	-0.651308	-0.651335	0.80307	1.33681	2.71041	2.98206	0.732775	2.40833	1.60844	2.26573	2.07636	0.406193	-0.377944	-0.10215	0.60185	0.222228	0.465664	-0.649823	-0.651245	-0.650932	-0.649316	-0.651132	-0.651389	-0.651282	-0.650003	-0.651376	-0.651101	-0.651015	-0.651353	-0.651515	-0.651466	-0.651441	0.0841135	0.22208	0.0308024	-0.111168	0.682598	0.389785	-0.648063	-0.639765	-0.364762	-0.648933	-0.642328	-0.617808
ATG9B	0.255965	-0.689216	-0.611693	-0.696787	0.0111791	-0.708405	0.0149511	1.56944	2.37451	2.34571	1.92634	2.27254	2.36066	2.14988	2.00935	-0.65798	-0.694968	-0.698608	-0.65048	-0.171292	0.535969	-0.703937	-0.65244	0.863298	-0.697673	0.278962	-0.696323	-0.702024	-0.707655	-0.0850659	-0.688939	-0.701205	-0.0834423	0.141067	-0.262572	0.325816	0.261028	-0.652017	-0.691532	-0.697837	-0.644195	-0.705642	-0.707726	0.251874	-0.492731	-0.648874	-0.431077	-0.449121	-0.670328
RASA3	-0.699885	-0.704077	-0.687699	-0.702413	-0.228419	-0.707449	-0.706029	2.73452	2.32151	1.57496	0.915866	1.67645	2.27434	1.87509	1.6231	0.927799	0.340886	1.10611	1.43263	0.331272	0.868896	0.385829	-0.616619	-0.702685	-0.702954	-0.375912	-0.702004	-0.704841	-0.705836	-0.701487	-0.704451	-0.703712	-0.700374	-0.614023	-0.622227	-0.70797	-0.574896	-0.69896	-0.703685	-0.416051	-0.693595	0.435661	0.938674	-0.69178	-0.653954	-0.644289	-0.607893	-0.0191105	-0.512508
C14orf132	-0.407198	-0.458424	-0.448874	-0.444969	-0.482388	-0.503659	-0.492554	0.507849	2.76095	-0.485432	2.18702	2.36295	2.77208	2.32097	1.49961	0.876413	-0.472827	2.86292	-0.477549	0.367518	-0.45646	-0.494932	-0.402154	-0.446956	-0.47637	-0.435882	-0.439536	-0.488775	-0.490735	-0.398915	-0.471591	-0.479088	-0.489286	-0.470193	-0.500548	-0.302698	-0.497752	-0.392557	-0.470581	-0.481491	-0.472399	-0.502765	-0.496379	-0.280236	-0.218394	-0.41137	-0.399841	-0.324538	-0.370152
TXK	-0.585786	-0.604674	-0.589807	0.904692	0.752909	-0.613436	-0.613102	2.98265	1.50658	1.90025	2.67381	1.29545	1.43628	2.25976	2.26681	-0.592421	-0.607229	-0.605932	-0.601709	-0.316476	-0.611856	-0.612052	-0.587833	0.438451	0.345702	-0.583086	1.1234	-0.180434	0.696802	-0.589405	-0.606698	-0.610955	-0.604897	-0.612078	-0.612705	-0.588182	-0.613561	-0.586278	-0.605641	-0.419546	-0.496148	-0.471153	-0.55734	-0.56727	-0.491295	-0.201505	-0.386512	-0.505741	-0.605112
MFGE8	-0.614622	-0.652486	-0.624616	-0.648537	-0.651654	-0.65279	-0.151412	1.65087	2.42421	1.47692	2.94847	0.523371	1.78636	1.87716	1.27862	1.19994	0.428458	1.01773	-0.053068	0.194025	2.18934	1.36649	-0.616855	-0.650656	-0.646101	-0.620551	-0.647857	-0.653812	-0.636197	-0.623677	-0.653705	-0.649319	-0.6459	-0.653032	-0.580896	-0.655855	-0.642119	-0.608332	-0.652875	-0.377469	-0.636817	0.254765	0.595416	-0.573917	-0.447612	-0.640827	-0.612121	-0.530948	-0.632072
DBP	-0.648439	-0.659543	-0.648303	-0.660875	-0.660161	-0.662497	-0.661107	2.41697	2.10587	1.29496	0.486467	1.2475	2.65736	1.65171	2.09498	0.817185	0.697603	1.00092	1.96904	-0.170618	1.93711	0.0766901	-0.647853	-0.657981	-0.660437	-0.644096	-0.660812	-0.66125	-0.660826	-0.494439	-0.557702	-0.661126	-0.656458	-0.662135	-0.662222	-0.55021	-0.320978	-0.644135	-0.659124	-0.0482763	-0.286524	0.423991	0.112522	-0.631166	-0.578415	-0.652481	-0.650471	-0.288848	-0.655247
SERINC5	-0.5949	-0.430841	-0.59398	0.00333145	-0.599847	-0.163792	-0.252513	1.25738	2.51075	3.19072	2.8299	0.817038	1.14442	2.46599	2.63001	0.442396	0.141518	-0.377408	-0.0568195	-0.434836	0.198562	0.353077	0.143204	-0.59881	-0.349639	-0.592698	-0.588784	-0.600247	-0.152521	-0.595135	-0.599484	-0.327486	-0.598927	-0.600062	-0.600743	-0.600672	-0.334503	-0.594483	-0.59943	-0.598656	-0.596982	-0.409909	-0.600191	-0.587966	-0.56156	-0.327768	-0.589296	-0.245027	-0.497093
EVI2A	-0.394986	-0.487584	-0.696885	-0.699825	-0.699882	-0.700065	-0.700194	2.24027	0.559993	2.42759	3.16026	0.946937	1.58639	2.08533	2.86286	0.715362	0.224151	0.319158	-0.245888	0.426637	0.340208	0.423628	-0.698303	-0.572714	-0.699679	-0.69578	-0.448057	-0.699979	-0.700147	-0.698564	-0.700135	-0.69989	-0.699174	-0.700085	-0.700236	-0.700288	-0.700314	-0.0643662	0.143206	-0.282127	0.151044	0.254795	-0.0973195	-0.696101	-0.386315	0.3485	-0.696896	-0.682107	-0.698581
MMP28	NaN	0.269486	-0.431332	-0.490047	-0.474044	-0.49864	-0.450132	NaN	-0.441664	2.81034	1.9707	2.48193	3.12628	2.11864	1.83884	NaN	-0.455407	-0.487407	-0.462094	-0.501504	0.620928	-0.490464	NaN	-0.433746	-0.4858	-0.413015	-0.487863	-0.482819	-0.439504	NaN	-0.443053	-0.493522	-0.486141	-0.504353	-0.50035	-0.510152	-0.469022	NaN	-0.44714	-0.489045	0.049652	-0.488514	-0.10364	NaN	NaN	-0.381203	-0.407472	-0.295261	-0.440817
ACACB	-0.596685	-0.627706	-0.536216	-0.626855	-0.193233	-0.62791	-0.271496	0.290315	2.40076	3.07252	2.58641	1.75861	1.43218	1.8256	1.08979	1.10866	0.359855	-0.626201	-0.564958	-0.637585	1.80141	1.29535	-0.593309	-0.619113	-0.624478	-0.515642	-0.626854	-0.630753	-0.598666	-0.601612	-0.63033	-0.630329	-0.603448	-0.640437	-0.641877	-0.640315	-0.464419	0.735166	-0.627208	-0.371213	-0.543601	0.28052	0.678613	-0.540515	-0.435788	-0.588762	-0.560995	-0.386124	-0.592826
SH3YL1	-0.607213	-0.403893	-0.607642	0.0401425	-0.348715	-0.0519877	-0.347631	1.91844	2.56783	1.80628	3.07616	1.37875	2.5223	2.35698	1.81734	0.331972	-0.481397	-0.0137783	-0.612265	-0.54085	0.67903	-0.616293	-0.60739	-0.612163	-0.0501449	-0.193513	-0.232409	-0.615901	0.248911	-0.0493048	-0.171259	-0.615137	-0.613935	-0.523351	-0.421751	-0.460678	-0.314642	-0.606552	-0.613406	-0.528825	-0.611339	-0.617396	-0.616425	-0.594802	-0.316717	-0.605421	-0.603292	-0.570999	-0.612141
RASGRP2	-0.662708	-0.668895	-0.662163	-0.668536	-0.669145	-0.67014	0.00734051	1.81187	2.12315	1.1864	2.17552	1.60817	2.70575	1.65938	1.02965	0.690216	0.853222	1.57619	0.738397	-0.423999	1.97257	0.737476	-0.0693281	-0.668177	-0.667769	-0.658884	-0.668565	-0.66952	-0.668605	-0.663514	-0.669213	-0.668489	-0.667894	-0.669723	-0.670245	-0.670091	-0.455588	-0.662527	-0.668876	-0.533879	-0.664605	0.627741	0.391346	-0.654207	-0.617145	-0.592509	-0.583711	-0.626111	-0.664621
ACTN1	-0.56316	-0.592261	-0.587023	-0.596865	-0.595511	-0.597546	-0.596769	1.04857	0.830128	2.96797	1.12839	2.2389	3.44525	2.30904	1.44593	-0.568237	-0.593807	-0.557685	-0.592308	-0.597916	1.41125	-0.597125	-0.562876	-0.589905	-0.59687	-0.584167	-0.596747	-0.596494	-0.596632	0.389113	0.827335	0.302537	0.421508	-0.129106	0.263042	0.0655987	0.617743	-0.561051	-0.592821	-0.597105	-0.589119	-0.597444	-0.596992	-0.530725	-0.435143	-0.579622	-0.589542	-0.082949	-0.592869
DPEP2	-0.581987	-0.599614	-0.587017	-0.59991	-0.601365	-0.605025	-0.601488	2.52662	2.16552	0.292528	2.05423	-0.602418	2.50167	1.62523	1.76484	0.381235	0.413773	1.80368	0.700066	0.791352	2.47615	0.445201	-0.584509	-0.5977	-0.599943	-0.582705	-0.599653	-0.602546	-0.600998	-0.583746	-0.600381	-0.601389	-0.599198	-0.602391	-0.604041	-0.60568	-0.60307	-0.581845	-0.599016	-0.121563	-0.592308	0.337477	0.501967	-0.56455	-0.502426	-0.588828	-0.583282	-0.527315	-0.590196
CSGALNACT1	-0.602519	-0.602389	-0.541127	-0.604711	-0.601465	-0.607238	-0.604609	0.704171	1.95651	1.89708	3.01965	0.783816	1.36319	1.88065	0.806373	2.50085	0.637683	0.424392	-0.580758	-0.306418	2.22231	1.57183	-0.60253	-0.601123	-0.602687	-0.552624	-0.604914	-0.603699	0.960904	-0.604035	-0.603816	-0.604251	-0.588515	-0.606889	-0.605851	-0.608626	-0.606615	-0.602705	-0.602999	-0.603383	-0.576641	0.0880738	-0.0888173	-0.594026	-0.5634	-0.589706	-0.318545	-0.45456	-0.596367
TMEM143	-0.607368	-0.641978	-0.582227	-0.632967	-0.644393	-0.659309	-0.656433	2.5126	1.61841	2.57079	2.30927	2.28033	1.63312	1.116	1.75543	-0.615869	1.08733	-0.632896	-0.618465	1.66087	-0.648275	0.148188	-0.0499199	-0.628249	-0.627802	-0.562462	-0.63761	-0.650496	-0.654605	-0.61354	-0.639843	-0.63365	-0.405009	-0.649713	-0.65675	-0.211048	0.134023	-0.603156	-0.639372	0.379146	0.355606	0.958573	0.335502	-0.567419	-0.45385	-0.601585	-0.534095	-0.437551	-0.591758
EDAR	NaN	NaN	-0.4146	-0.392679	-0.403823	-0.499103	-0.505146	NaN	NaN	1.8289	2.12636	2.26414	2.14681	2.32853	2.66648	NaN	NaN	-0.423716	-0.448404	-0.422542	-0.418787	-0.42935	NaN	NaN	-0.421151	-0.395934	-0.389497	-0.415531	-0.50426	NaN	NaN	-0.437786	-0.475143	-0.435217	-0.450956	-0.510379	-0.513011	NaN	NaN	-0.427317	-0.443982	-0.496551	-0.508043	NaN	NaN	NaN	-0.318538	-0.287352	-0.328755
ADPRM	-0.679539	-0.267495	-0.67692	-0.395617	-0.693442	0.064695	-0.697206	1.66111	2.44845	2.89349	2.17617	1.62148	1.4371	2.34571	1.89701	-0.078702	-0.693708	0.221257	-0.688189	0.351322	0.352852	0.195278	0.270709	-0.691116	-0.692092	1.23544	0.432183	-0.694809	0.687031	-0.683006	-0.535927	-0.693945	-0.690319	-0.694661	-0.696698	-0.69844	-0.4279	-0.6799	-0.403075	-0.454417	-0.686389	-0.69724	-0.477955	-0.658557	-0.150161	-0.40147	-0.672136	-0.609596	-0.680281
TMEM204	-0.644696	-0.649081	-0.633828	-0.649158	-0.649624	-0.651356	-0.650053	-0.297578	1.0038	1.43322	3.14716	2.05021	2.4837	2.19316	1.80911	1.56928	1.16309	1.32976	-0.641326	-0.650455	1.31685	0.36314	-0.644443	-0.648129	-0.648551	-0.629822	-0.648912	-0.650407	-0.64975	-0.109101	-0.155783	-0.449289	0.0376962	-0.251395	-0.105366	-0.307214	-0.0236681	-0.6437	-0.649158	-0.626213	-0.639844	-0.274793	-0.179206	0.184244	-0.604033	-0.642104	-0.636818	-0.573202	-0.642135
KLF2	-0.617959	-0.620262	-0.616058	-0.619003	-0.62053	-0.620954	-0.620614	2.90445	1.76334	0.458747	1.65716	0.258542	1.17049	1.78677	1.96537	0.397013	0.876527	2.06529	1.14935	0.267196	2.19777	1.84424	-0.617855	-0.620059	-0.620308	-0.614645	-0.618887	-0.620663	-0.620542	-0.618392	-0.620386	-0.620488	-0.619216	-0.619797	-0.620846	-0.621032	-0.620776	-0.617571	-0.620212	-0.480214	-0.47485	0.196475	0.359501	-0.614914	-0.601116	-0.591937	-0.617397	-0.596231	-0.615329
ADD3	-0.732601	-0.736335	-0.730485	-0.736096	-0.736336	-0.737426	-0.737194	2.64607	2.10199	1.89691	1.90792	1.80902	1.9105	1.6883	0.991587	0.641503	0.869394	0.795222	0.846989	0.232632	0.805117	0.981768	0.0536549	-0.735809	-0.735977	-0.728342	-0.142915	-0.736878	0.189614	-0.732866	-0.736647	-0.736489	-0.735402	-0.737021	-0.737455	-0.737809	-0.737555	-0.731839	-0.736266	-0.237896	0.180538	0.803528	0.846619	-0.726917	-0.699329	-0.733187	-0.729663	-0.700616	-0.732956
PPP1R3E	-0.647349	-0.656932	-0.641719	-0.65842	-0.499953	-0.661301	-0.661097	1.72113	1.62663	2.92482	2.6427	1.30803	1.23094	2.48219	2.64462	0.662487	0.101624	-0.380508	-0.651011	0.0773896	-0.246024	-0.267078	0.859465	-0.655816	-0.657125	0.27997	0.152105	-0.659104	-0.66105	-0.648501	-0.65774	-0.415746	-0.457867	-0.659841	-0.660561	-0.331207	-0.661521	-0.646057	0.581168	-0.139792	0.174669	-0.0885877	0.0625778	-0.63145	-0.568839	-0.648496	-0.637587	-0.573315	-0.652255
TTC28	0.323288	-0.592294	-0.562104	-0.587038	-0.589782	-0.598373	-0.5976	-0.564843	1.66442	3.2656	2.3825	1.54749	1.8873	2.02336	2.75469	0.720209	0.774291	-0.58656	-0.579498	0.885336	-0.59283	-0.594265	-0.572355	-0.589513	-0.584989	-0.554822	-0.583562	-0.592256	-0.596643	-0.577032	-0.59425	-0.413495	-0.468283	-0.589285	-0.597339	-0.600792	-0.599527	-0.0906843	0.236966	-0.268154	0.826653	0.519718	0.171738	-0.546926	-0.467232	-0.574542	-0.54336	-0.462053	-0.335732
GCNT4	-0.551221	-0.535946	-0.572709	-0.573294	-0.58228	-0.0074565	0.334326	-0.539043	3.05382	2.0627	2.37762	-0.579106	2.2956	1.76863	1.6807	1.3307	-0.57936	0.510295	0.543187	2.24756	0.308655	-0.181443	-0.550804	-0.575877	-0.570533	-0.568273	-0.573993	-0.583287	-0.579714	-0.55632	-0.428587	-0.573993	-0.581347	-0.226781	-0.584412	-0.370854	-0.42461	1.46148	-0.578522	-0.570768	-0.576902	-0.579481	-0.403022	-0.52196	-0.441868	-0.56717	-0.53882	-0.5207	-0.558365
TMEM63A	-0.71218	-0.718682	-0.707881	-0.716996	-0.0065367	-0.720395	-0.719577	1.2838	2.0753	1.36603	2.83621	0.611165	1.69118	1.97335	2.11871	1.0159	0.783259	0.96604	0.0129341	1.15558	1.45381	1.15307	0.620597	-0.718043	-0.717188	-0.705648	-0.717065	-0.719739	-0.719832	-0.713689	-0.719214	-0.718219	-0.717002	-0.718936	-0.720556	-0.720943	-0.720606	-0.710788	-0.718725	-0.339375	-0.144853	0.377893	0.584571	-0.700527	-0.505409	-0.42909	-0.706016	-0.665544	-0.709735
IL24	-0.592212	-0.616097	-0.574754	-0.64027	-0.626848	-0.153895	-0.620124	2.64442	0.0039105	2.89588	2.62519	0.593486	1.28901	1.82567	1.41494	-0.586375	-0.623645	-0.0791091	-0.603043	0.00953479	-0.133257	0.502824	-0.588512	-0.607388	-0.640407	-0.564257	-0.640244	-0.632887	-0.615741	-0.597071	2.47231	-0.64415	-0.623784	1.85063	0.684143	-0.640125	0.316782	-0.0433657	-0.495029	-0.636243	-0.083533	-0.270307	-0.0641437	-0.547987	-0.435969	-0.569995	-0.600495	-0.448562	-0.61696
PLCL1	-0.59572	-0.588397	-0.537359	0.598677	0.23742	0.197106	-0.613404	2.28821	2.68435	2.1805	3.40509	1.12227	0.418608	1.20591	1.50847	-0.597105	-0.593501	-0.609329	-0.568316	-0.282882	-0.614629	-0.611303	0.426863	0.428447	-0.00189993	-0.516238	1.48222	-0.609506	1.44729	-0.595547	-0.591568	-0.610502	-0.581174	-0.615044	-0.613237	-0.611856	-0.615135	0.473295	-0.589541	-0.608357	-0.560743	-0.606202	-0.612855	-0.57601	-0.494717	-0.552266	-0.58377	-0.365061	-0.604017
LETMD1	-0.112826	-0.307955	-0.657304	-0.140392	-0.447476	-0.677216	-0.677403	2.12693	1.85485	1.74179	3.89685	0.9207	1.72159	2.27009	2.0642	-0.00396717	-0.269523	0.120285	-0.666955	0.412403	-0.0590429	0.521441	-0.568326	-0.673579	-0.67473	-0.653032	-0.0565676	-0.675495	0.329912	-0.671518	-0.67474	-0.51299	-0.670464	-0.676357	-0.676705	-0.402151	-0.677764	-0.671098	0.0386617	-0.346701	0.154273	0.0464539	-0.170868	0.0101787	-0.621394	-0.326662	-0.663971	-0.592636	-0.669848
SLC8B1	0.329357	-0.648388	-0.604482	0.622451	0.445682	-0.652144	-0.433925	0.0886618	1.66914	2.55842	2.31614	2.18294	2.28973	2.18904	1.11996	2.74396	0.243035	0.327222	-0.624537	-0.0772494	-0.650244	-0.651099	-0.63541	0.0316925	-0.642546	-0.593984	-0.64774	-0.65014	0.350473	-0.637177	-0.64912	-0.645594	-0.634243	-0.650675	-0.652181	-0.23712	-0.521565	-0.634118	-0.648608	-0.322061	-0.616208	-0.187487	-0.270713	-0.618972	-0.559156	0.0517987	-0.615573	-0.474683	-0.636912
ITGA6	-0.605293	-0.6228	-0.582316	0.297037	-0.626929	-0.637423	-0.63755	-0.595997	1.32113	2.56496	2.89424	1.75492	2.13482	2.5069	1.04871	1.74808	1.19216	-0.625422	-0.608407	0.10315	-0.628981	-0.631313	1.31478	-0.61759	-0.623364	-0.577729	0.388348	-0.629431	1.04464	-0.611012	-0.610222	-0.625655	-0.126899	-0.630693	-0.633368	-0.504813	-0.551746	-0.604925	-0.622756	-0.28045	-0.431252	-0.392368	-0.637657	-0.338555	-0.479392	-0.141648	-0.589196	-0.467739	-0.603299
WDR86	-0.41923	-0.446232	-0.373305	-0.444082	-0.449198	-0.462591	NaN	-0.390752	-0.450149	-0.450574	-0.413071	-0.460943	-0.463317	-0.459324	NaN	1.97789	2.38474	2.30628	1.75057	-0.456076	2.96846	2.74745	-0.421487	-0.437859	-0.443119	-0.352554	-0.443469	-0.457318	NaN	-0.428986	-0.450519	-0.452515	-0.435319	-0.460185	-0.424324	-0.358241	NaN	-0.220808	-0.444197	-0.442514	-0.403969	1.97125	NaN	-0.366333	-0.291144	-0.393274	-0.365415	-0.261219	-0.392157
IL7R	-0.610946	-0.611226	-0.609884	-0.611008	-0.611168	-0.610298	-0.611311	0.541411	0.913011	-0.208221	1.01631	-0.611205	-0.141659	1.00756	1.6793	2.62474	1.75762	2.77047	1.87989	1.80199	0.829613	2.70105	-0.610937	-0.611176	-0.610939	-0.609537	-0.610988	-0.611216	-0.368363	-0.610988	-0.611246	-0.61105	-0.610897	-0.335936	-0.486946	-0.53837	-0.611358	-0.610895	-0.611227	-0.604037	-0.510388	0.677868	0.436762	-0.610377	-0.607933	-0.597868	-0.420464	-0.509029	-0.0562859
TSPAN2	-0.563448	-0.562828	-0.521005	-0.538394	-0.529584	-0.558049	-0.541147	-0.56064	-0.563393	0.0368866	0.0458139	-0.550439	-0.545415	-0.270021	-0.553642	2.67396	1.9822	1.35479	1.59798	0.578975	2.20983	3.08652	-0.0197166	-0.560341	-0.5484	-0.50345	-0.536196	-0.540547	-0.542057	-0.565197	-0.564346	-0.553767	-0.550981	-0.465212	-0.550554	-0.564424	-0.55246	-0.163209	0.507665	0.177549	0.12302	2.111	2.46113	-0.55074	-0.515175	-0.544929	-0.302936	-0.407829	-0.481606
LRRC2	-0.456121	-0.484723	-0.368195	-0.406939	-0.431488	NaN	NaN	-0.44135	-0.486049	-0.42205	-0.401428	-0.441488	-0.449309	NaN	NaN	2.84661	2.91846	1.14273	1.68244	2.46588	-0.424536	2.66454	-0.453749	-0.481314	-0.407087	-0.350653	-0.413228	-0.442144	NaN	-0.461138	-0.486813	-0.418559	-0.434719	-0.258434	-0.462677	NaN	NaN	-0.45332	-0.48217	0.34168	-0.39772	NaN	NaN	-0.421492	-0.332158	-0.461594	-0.30138	-0.249731	-0.324096
SNAI3	-0.589566	-0.595711	-0.567806	-0.588097	-0.374756	-0.595115	0.459584	-0.246557	-0.595782	-0.592879	-0.581413	0.973952	0.767351	-0.597003	-0.279821	2.01062	3.32828	2.35205	2.12933	0.528604	1.25679	2.06113	-0.0665782	-0.594638	-0.590875	-0.561218	-0.587615	-0.592074	-0.592957	-0.456001	-0.596007	-0.59256	-0.586899	-0.592139	-0.594993	-0.564799	-0.594921	0.129222	-0.594913	0.321811	0.0295802	2.15783	1.40596	-0.459578	-0.530287	-0.589619	-0.57057	-0.486337	-0.569998
CD52	-0.557566	-0.557765	-0.55745	-0.557707	-0.557726	-0.557734	-0.557649	0.882569	-0.496253	-0.454621	-0.181314	-0.4351	0.704561	0.325471	-0.251323	0.159333	2.31158	2.38436	2.20538	-0.557741	3.4439	2.03647	0.826916	-0.557755	-0.557693	-0.557362	-0.557701	-0.557743	-0.557639	-0.557572	-0.557769	-0.557714	-0.393129	-0.557741	-0.557763	-0.557761	-0.55769	0.0446041	-0.352365	-0.145581	-0.0147406	1.47827	2.20522	-0.557291	-0.53768	-0.277879	-0.471774	-0.555857	-0.511462
TIMP1	-0.444838	-0.430033	-0.159528	-0.580965	-0.581735	-0.582536	-0.582071	0.285487	0.058137	-0.581227	0.227624	-0.119856	-0.0278286	0.0252264	0.320204	0.679391	1.73636	2.97225	2.43111	-0.58178	3.67661	2.88966	-0.581679	-0.582138	-0.580753	-0.576089	-0.580869	-0.582028	-0.271577	-0.581834	-0.582346	-0.581244	-0.510225	-0.581661	-0.354645	0.0943668	0.976627	-0.581576	-0.58234	-0.474979	-0.578958	0.805941	0.0174267	-0.0394607	-0.532862	-0.451809	-0.233171	-0.557708	-0.577475
YPEL4	-0.47957	-0.545009	-0.461403	-0.536294	-0.532757	-0.543162	-0.524124	-0.444914	-0.544626	-0.544473	0.285242	-0.545684	2.00608	0.531642	2.49037	2.30004	3.00791	2.32338	1.48451	0.615482	2.42494	0.69554	-0.476905	-0.540836	-0.543386	-0.452391	-0.535643	-0.538487	-0.520733	-0.487966	-0.547021	-0.547945	-0.516517	-0.545809	-0.547437	-0.550912	-0.534424	-0.465441	-0.541142	0.107886	-0.392168	1.32374	-0.522066	-0.433995	-0.333655	-0.520482	-0.501769	-0.337636	-0.497901
CALHM2	0.514255	-0.592877	-0.572384	-0.582582	-0.589697	-0.592045	-0.589369	-0.584784	-0.204134	-0.5831	-0.00249592	-0.588125	-0.592247	-0.593535	-0.591887	1.56047	1.92579	1.45701	1.79118	1.3193	0.877792	3.51333	-0.428573	-0.592442	-0.579527	-0.567207	-0.583134	-0.590705	-0.589825	-0.58834	-0.593246	-0.583949	-0.586785	-0.587282	-0.592893	-0.593291	-0.447062	0.316062	0.206745	1.0003	0.299487	2.53182	2.29394	-0.578218	-0.545927	-0.502413	-0.542925	-0.483167	0.410922
S100A4	-0.538107	-0.538147	-0.337983	-0.538071	-0.538101	-0.538109	-0.537985	-0.245816	-0.538155	-0.538101	-0.536643	-0.538126	-0.538144	-0.538149	-0.40804	-0.316034	2.76805	1.17681	2.07781	-0.458546	2.77327	3.11281	1.84765	-0.538137	-0.53807	-0.537774	-0.53807	-0.538128	-0.538023	-0.538117	-0.538154	-0.538099	-0.538071	-0.538118	-0.538153	-0.21884	0.104399	0.00827779	-0.53815	0.450784	0.271094	1.93895	1.81916	-0.348323	-0.520424	-0.409839	0.189065	-0.435661	0.109473
TSC22D3	-0.641631	-0.642433	-0.63704	-0.641655	-0.641918	-0.641939	-0.641053	0.241445	0.185319	-0.114683	2.24402	-0.642237	0.540594	0.951001	1.66515	2.07118	2.00688	2.44335	0.41368	1.04531	2.35357	2.58902	-0.224568	-0.642318	-0.641926	-0.635419	-0.641663	-0.642169	-0.640992	-0.641827	-0.642495	-0.642157	-0.640761	-0.55589	-0.642457	-0.642372	-0.641494	-0.117086	-0.197101	-0.202461	-0.238776	1.10603	0.663875	-0.640258	-0.420481	-0.610576	-0.638769	-0.612781	-0.639587
EPHA4	-0.476348	-0.523384	-0.465862	-0.482804	-0.518206	-0.524518	1.44575	-0.447969	0.932531	1.04502	-0.490346	-0.501902	-0.525297	0.196745	-0.493895	2.51476	1.45365	-0.479661	2.50588	-0.497374	3.08507	3.20562	-0.473596	-0.519026	-0.488614	-0.450335	-0.48134	-0.522729	-0.474027	-0.482142	-0.525228	-0.497043	-0.507886	-0.50087	-0.529033	-0.530637	-0.496845	-0.465668	-0.52058	0.906715	-0.481497	1.51799	0.277112	-0.43316	-0.34119	-0.499143	-0.406127	-0.34351	-0.417632
ZNF831	-0.533951	-0.530903	-0.492738	-0.525453	-0.533689	-0.546735	-0.545951	-0.528712	-0.530757	-0.524924	-0.513309	-0.538078	-0.543136	0.528869	0.382437	1.73143	2.41953	0.739115	1.80122	3.52949	-0.534482	2.73724	1.18571	-0.521718	-0.518452	-0.47317	-0.524858	-0.539631	-0.5452	-0.441858	-0.534195	-0.526663	-0.528614	-0.417144	-0.546411	-0.550832	-0.547103	-0.532961	-0.526335	1.08589	0.529777	1.19458	1.88919	-0.514866	-0.450195	-0.499125	-0.451887	-0.370961	-0.486956
ZCCHC18	-0.511144	-0.549931	-0.466693	-0.508929	1.03443	-0.538133	-0.53923	-0.498604	-0.547929	-0.525075	-0.509564	-0.531723	-0.549765	0.825004	-0.553454	1.55644	3.07377	1.50904	1.96233	3.34964	-0.52367	1.827	0.792598	-0.539283	-0.515831	-0.44827	-0.51038	-0.547524	-0.542108	-0.517727	-0.553621	-0.526819	-0.441661	-0.532822	-0.558566	-0.393803	-0.549565	-0.501648	-0.540714	0.614667	-0.101259	0.883256	2.23075	-0.439257	-0.357848	-0.515276	-0.423047	-0.337297	-0.449408
GLIPR1	-0.715375	-0.00831461	-0.706507	-0.71544	-0.71503	-0.372623	-0.717126	-0.714674	-0.696427	-0.370388	-0.712892	-0.71686	0.085933	0.0257477	0.372892	2.16952	1.78642	0.977647	2.90498	1.62151	1.60999	2.94876	-0.473326	-0.717384	-0.714774	-0.704434	-0.71542	-0.716077	0.116728	-0.5996	-0.581676	-0.715241	-0.71365	-0.716316	-0.368211	-0.718003	-0.717649	0.147464	0.321362	0.964496	0.520253	1.64213	1.46486	-0.71227	0.454344	-0.53603	-0.250282	-0.666138	-0.00026873
AIM1L	-0.499459	-0.546542	-0.432323	-0.515316	-0.521288	-0.502089	NaN	-0.497738	-0.548363	-0.518858	-0.481497	-0.534616	-0.533829	-0.525794	NaN	0.619828	3.13717	2.40885	1.78909	-0.53084	2.16426	2.6918	1.87255	-0.542875	-0.510866	-0.411644	-0.517365	-0.527183	NaN	-0.515292	-0.47895	-0.521588	-0.493361	-0.532876	0.0771842	0.148631	NaN	-0.506966	-0.544479	-0.163209	-0.463514	1.19407	NaN	-0.465435	-0.3153	-0.522905	-0.42547	-0.29447	0.742816
KLRB1	-0.555479	-0.556677	-0.555667	-0.554586	-0.556476	-0.556856	-0.556793	-0.244618	0.388966	-0.556484	0.0260378	-0.555658	-0.556666	-0.556894	-0.19729	2.00611	1.95423	-0.55636	1.50026	1.86408	1.31887	2.86148	-0.389361	-0.556632	-0.556364	-0.555428	-0.554654	-0.544725	0.624603	-0.555582	-0.556719	-0.556485	-0.556511	-0.555445	-0.556717	-0.556894	-0.556847	-0.55536	-0.556695	3.10566	0.781779	2.24337	1.05918	-0.0290254	-0.256064	-0.520384	-0.55463	-0.550889	-0.549726
CNPY4	-0.126523	-0.682871	-0.665708	-0.68273	-0.682891	-0.681686	-0.678632	1.18732	0.349947	0.0545641	-0.0279756	0.442925	1.45477	0.637803	0.326928	0.591012	2.14311	2.55435	3.01852	0.0377311	2.58734	1.91523	-0.67635	-0.682199	-0.680254	-0.6597	-0.682441	-0.683649	-0.679386	-0.676928	-0.683459	-0.681396	-0.678543	-0.684171	-0.684859	-0.193219	-0.17219	0.570333	-0.195033	-0.345507	-0.515489	1.0823	1.15331	-0.66627	-0.617264	-0.676696	-0.664577	-0.602641	-0.676713
GDPD5	-0.623523	-0.631008	-0.538071	-0.601358	0.188019	-0.631112	1.07263	-0.615576	0.788488	-0.621661	-0.580013	-0.620773	-0.630932	-0.261522	-0.633977	0.884127	1.51712	1.8414	2.38414	3.01458	0.38196	2.97597	0.784486	-0.628424	-0.615722	-0.514354	-0.60047	-0.623005	-0.624474	-0.626833	-0.634083	-0.621991	-0.594407	-0.618977	-0.553141	-0.439971	-0.326339	-0.0220146	-0.631838	0.566683	-0.137865	2.28254	1.14594	-0.600354	-0.520465	0.0232842	-0.227384	-0.389094	-0.541025
TC2N	-0.362016	-0.710801	-0.705233	-0.709896	-0.710423	-0.702644	-0.179948	-0.191991	0.887091	0.44541	0.798476	0.269221	1.27493	0.143231	0.134657	2.49966	2.19325	1.82434	2.30304	0.0203112	1.9871	2.21555	-0.333523	-0.71049	-0.709601	-0.703672	-0.709848	-0.71079	-0.513554	-0.708912	-0.710661	-0.710107	-0.709805	-0.71038	-0.615723	-0.591297	-0.475295	0.187373	-0.710782	-0.110969	-0.298195	1.87495	1.5113	-0.70464	-0.684266	-0.606905	-0.646133	-0.679598	-0.275073
AHNAK	-0.289571	-0.647997	-0.40176	-0.646786	-0.646675	-0.64838	-0.647242	-0.646716	-0.152061	-0.646809	-0.642779	-0.647913	-0.0924832	-0.408311	-0.265505	1.03867	1.32359	1.7523	2.2512	0.244692	1.70907	2.90431	0.80502	-0.647815	-0.646083	-0.634637	-0.646705	-0.647479	-0.647087	-0.647516	-0.648186	-0.647045	-0.644741	-0.647521	-0.648171	-0.629335	-0.447912	0.656881	0.550692	1.0351	0.552379	2.48079	2.51044	-0.645136	-0.635878	-0.387303	-0.638207	-0.597838	0.928959
PBXIP1	-0.694154	-0.695974	-0.689685	-0.695891	-0.695754	-0.696465	-0.696077	0.397272	1.36297	0.446591	1.94878	0.133334	1.56848	1.05285	1.35638	2.79147	1.60254	1.90713	0.834951	1.36029	1.57535	1.81056	-0.407968	-0.695705	-0.695586	-0.687735	-0.69585	-0.696158	-0.695995	-0.694464	-0.696154	-0.695957	-0.69436	-0.696354	-0.696555	-0.696272	-0.484336	-0.694263	-0.695883	-0.0656932	-0.185009	1.17025	0.973955	-0.69188	-0.435446	-0.666934	-0.691024	-0.661644	-0.693919
HIST1H2BD	-0.530724	-0.582819	-0.456951	-0.564311	-0.553282	-0.592906	-0.554294	-0.523395	-0.583397	-0.505651	-0.495791	-0.590013	-0.586235	0.867262	0.670692	1.24551	2.09271	1.56632	2.11861	-0.584036	3.87733	2.86219	1.32714	-0.568775	-0.504256	-0.417843	-0.567214	-0.115631	-0.554106	-0.535284	-0.584696	-0.528654	-0.542089	-0.385531	-0.179535	-0.608808	0.266735	-0.541944	-0.581319	0.301001	-0.497599	1.09318	0.822884	-0.485608	-0.339806	-0.526253	-0.382388	-0.309574	-0.50221
BCL9L	-0.206087	-0.721082	-0.698295	-0.713578	-0.717607	-0.722714	0.0332186	0.14726	0.935798	0.310587	-0.21396	0.34702	1.12057	0.677413	-0.15934	2.01107	1.32764	2.24667	2.10151	-0.720006	3.18326	2.09793	-0.705295	-0.718972	-0.714807	-0.690874	-0.714877	-0.720436	-0.719399	-0.706776	-0.720676	-0.717624	-0.0311026	-0.581709	-0.367593	-0.439981	-0.721435	-0.0581144	0.244896	-0.122276	0.0782208	1.46765	1.70084	-0.277324	-0.614056	-0.710466	-0.683418	-0.60931	-0.696327
EEPD1	-0.631025	-0.619246	-0.54913	-0.603141	-0.633814	-0.645653	-0.626958	-0.61774	1.74574	-0.57481	1.00108	-0.626597	0.437994	0.878908	-0.6418	1.43479	0.936375	2.49474	0.848865	0.396141	2.90747	2.83537	1.77774	-0.611879	-0.562052	-0.525961	-0.604121	-0.64196	1.11601	-0.634452	-0.626517	-0.580974	-0.616039	-0.62583	-0.650452	-0.518158	-0.401881	-0.62789	-0.622545	-0.546057	-0.21919	1.216	1.10426	-0.600059	-0.4594	-0.566914	-0.441652	-0.395941	-0.535063
ADAM23	-0.0769503	-0.495027	-0.442409	-0.483722	-0.510393	-0.496029	-0.454753	-0.433359	1.9704	-0.468983	2.38826	-0.500807	-0.51689	0.580169	2.10261	1.94674	0.251755	1.86807	-0.471901	3.19232	-0.490945	3.17183	-0.444788	-0.489597	-0.456649	-0.432104	-0.480601	-0.513968	-0.457085	-0.456907	-0.498126	-0.462763	-0.488523	-0.497699	-0.469058	-0.183063	-0.480815	-0.450616	-0.498307	-0.454611	-0.469135	0.811862	-0.464251	-0.402818	-0.319961	-0.460241	-0.0474326	-0.318696	-0.428964
THRA	-0.664004	-0.677067	-0.639338	-0.677544	-0.0490119	-0.68607	-0.683857	-0.655749	0.867964	-0.674261	-0.660992	-0.684829	1.16497	1.16831	1.11545	2.40354	2.24353	2.6395	2.95631	1.19281	0.789502	0.556369	0.788738	-0.673733	-0.674061	-0.621921	-0.677773	-0.679662	-0.682813	-0.667271	-0.680071	-0.680909	-0.344556	-0.683649	-0.684703	-0.489984	-0.319703	-0.150541	-0.677832	0.391735	-0.0393897	1.18545	1.45723	-0.630819	-0.530922	-0.655483	-0.419429	-0.511341	-0.237423
KCTD7	-0.686824	-0.71951	-0.641515	-0.700696	-0.715946	-0.728384	-0.721882	-0.686814	0.532775	-0.703799	0.224233	-0.714705	1.18331	0.707161	0.967589	1.44081	0.874469	2.99352	0.809321	1.87203	1.99043	2.43115	1.63505	-0.71661	-0.697659	-0.631235	-0.701043	-0.720126	-0.289666	-0.700771	-0.72224	-0.700057	-0.697123	-0.714272	-0.725548	-0.730671	-0.725364	-0.241256	0.495576	-0.400502	1.03649	1.68796	0.871414	-0.667038	-0.581149	-0.496151	-0.278114	-0.467306	-0.656914
CTSF	-0.574979	-0.606358	-0.579961	-0.603767	-0.601748	-0.610267	-0.604812	-0.558911	1.2403	-0.604234	0.576853	1.22237	2.68145	1.31235	1.43078	3.27835	1.43213	2.56084	0.9381	-0.0708978	1.60057	0.319962	-0.573578	-0.604111	-0.602768	-0.572148	-0.603017	-0.604405	-0.603811	-0.579534	-0.607335	-0.605427	-0.600169	-0.607526	-0.608169	-0.611794	-0.607499	-0.567695	-0.596093	-0.235455	0.591267	0.723073	0.893501	-0.538554	-0.445576	-0.594372	-0.576642	-0.485531	-0.588756
CAMK2N1	0.354048	0.312902	-0.149681	-0.740437	0.310065	-0.778655	-0.0482906	-0.766651	-0.769783	-0.76209	-0.74561	-0.758487	-0.50084	-0.782469	-0.537054	2.59377	1.73689	1.74338	1.46212	2.14353	0.675975	2.75371	-0.771101	-0.76414	-0.151692	-0.703357	-0.740965	-0.773181	-0.777945	-0.772422	-0.770573	-0.762558	-0.757457	-0.531144	-0.778426	-0.780779	-0.547348	0.492574	0.606603	0.9103	1.25022	1.78502	0.674064	-0.755724	-0.699392	-0.742768	-0.68633	-0.573673	0.318391
DCP1B	-0.11496	-0.790188	-0.742446	-0.778754	0.156666	-0.790773	0.199078	-0.728949	0.112239	-0.781618	-0.766066	-0.786405	0.423827	0.141014	0.38923	1.85203	1.23325	1.8272	3.3778	2.22642	1.16932	1.83835	0.199718	-0.575581	-0.776851	-0.723138	-0.77837	-0.788441	-0.524156	-0.779328	-0.453792	-0.246467	-0.328624	-0.407213	-0.532664	-0.506658	-0.28872	-0.10673	0.987171	1.16299	-0.228745	1.92556	1.06148	-0.761143	-0.699241	-0.781097	-0.734635	-0.620423	-0.0375287
SEPT4	0.524491	-0.607933	-0.515819	-0.574529	1.29199	-0.5938	-0.555567	-0.514194	-0.610925	-0.569592	-0.558335	-0.599596	-0.485912	-0.613319	-0.579992	1.72598	3.4987	1.50395	1.7958	0.627225	2.22781	0.927272	-0.535833	-0.598627	0.51344	-0.491488	-0.570446	-0.521316	1.86423	-0.551047	-0.611188	-0.578652	-0.589588	-0.0854092	-0.561271	-0.615898	-0.580072	-0.527907	-0.593371	-0.247511	0.392583	2.76405	-0.0206828	-0.433574	-0.365252	-0.553752	-0.435889	-0.349874	-0.486376
FXYD2	-0.51076	-0.523937	-0.441626	-0.526821	-0.515051	NaN	NaN	-0.121168	-0.524525	-0.521897	-0.474118	0.0890961	1.3175	NaN	NaN	-0.513748	2.83329	2.78127	0.964267	-0.530482	2.53679	1.40166	-0.509268	-0.51977	-0.518231	-0.427735	-0.526237	-0.519396	NaN	-0.513563	-0.525506	-0.522499	-0.493563	-0.530969	-0.525491	NaN	NaN	2.4479	-0.520843	-0.39658	0.114524	NaN	NaN	-0.0600159	-0.414436	-0.500669	-0.473862	-0.323585	0.0156773
CECR1	-0.651645	-0.672039	-0.618186	-0.67074	-0.673265	-0.6801	-0.675092	-0.638878	1.06468	0.688513	-0.157115	-0.676401	2.21722	0.641839	0.630564	1.75967	1.8508	0.882778	1.70194	0.390734	3.29924	1.11654	-0.0392714	-0.668585	-0.670034	-0.602697	-0.669398	-0.675836	-0.672726	-0.541823	-0.67303	-0.673266	-0.65745	-0.676447	-0.67939	-0.682133	-0.678375	0.700951	-0.670866	0.626013	0.469204	1.55497	1.94105	-0.619273	-0.533252	-0.651753	-0.626474	-0.483211	-0.652057
DPYSL2	-0.685538	-0.146938	-0.650975	-0.664618	0.686803	-0.691211	-0.636307	-0.679371	-0.316498	-0.6881	0.101184	-0.677719	-0.686881	0.0668924	0.0468302	1.66399	1.61955	1.92395	1.16789	2.99863	-0.66967	2.49811	0.360073	-0.688367	-0.683284	-0.639683	-0.663201	-0.680314	-0.686055	-0.68755	-0.693595	-0.68868	-0.683784	-0.67678	-0.56169	-0.588976	-0.168724	0.858767	0.258938	0.975849	0.99492	2.0764	1.97391	-0.665183	-0.607381	-0.460415	-0.638838	-0.522919	0.569997
CCDC65	-0.498266	-0.560423	-0.502948	-0.527231	-0.559186	-0.576809	-0.554753	-0.478035	-0.563414	1.02808	-0.533328	-0.548067	0.363899	0.0928206	0.528916	0.869685	1.65122	-0.537257	2.84356	-0.542637	3.52551	2.52201	-0.495527	-0.547961	-0.54536	-0.488878	-0.525395	-0.563408	-0.552603	-0.515626	-0.56171	-0.549083	-0.547935	-0.547023	-0.459976	-0.578653	-0.387627	0.650995	0.535568	1.32727	-0.525132	2.02471	1.56206	-0.44545	-0.355186	-0.528902	-0.41781	-0.370274	-0.461165
CDC25B	-0.544168	-0.711138	-0.700843	-0.710147	-0.710916	-0.711631	-0.00845738	0.994669	1.41398	0.0637331	1.30785	0.400237	1.22478	0.444014	-0.259175	0.487192	1.67318	2.54064	1.47047	-0.498042	3.20635	2.10592	1.21541	-0.710788	-0.709686	-0.697716	-0.710034	-0.711326	-0.439752	-0.491178	-0.711135	-0.710257	-0.707531	-0.654824	-0.557665	-0.342977	-0.229069	-0.70623	-0.71114	-0.248972	-0.13292	1.32269	1.13292	-0.700632	-0.679405	-0.708665	-0.700851	-0.660955	-0.70626
FAM229A	-0.599543	-0.620267	-0.60327	-0.597953	-0.622599	-0.654886	-0.649732	-0.579212	-0.108016	-0.56322	-0.628795	-0.639724	-0.04284	1.17041	1.37656	3.71028	2.37996	2.11137	1.49725	-0.454313	2.1491	1.26004	-0.600068	-0.611216	-0.598688	-0.576403	-0.614328	0.607601	-0.64657	-0.610267	-0.625246	0.596702	-0.647837	-0.253961	-0.645857	-0.288741	-0.230349	-0.577611	0.139674	-0.604601	-0.622046	0.732067	1.12382	-0.531868	-0.42915	-0.560922	-0.484565	-0.459402	1.18042
RP11-111M22.2	-0.504282	-0.542711	-0.45228	-0.53111	-0.542984	-0.553709	-0.550165	-0.492367	-0.54365	2.67565	-0.488702	-0.544653	-0.553401	1.00525	0.960685	3.20258	2.09482	-0.527888	2.38546	-0.540099	2.52763	1.60061	-0.508306	0.688426	-0.527565	-0.430713	-0.529277	-0.549285	-0.550769	-0.509456	-0.542514	-0.536447	-0.318027	-0.544673	-0.417669	-0.288882	-0.27521	-0.494395	-0.541995	-0.0811676	-0.452757	0.943629	1.2911	-0.466749	-0.363832	-0.498336	-0.458506	-0.310287	-0.492617
BCO2	-0.568684	-0.627384	-0.558835	-0.619136	-0.618048	-0.621455	-0.628747	-0.552791	-0.613738	-0.611182	-0.598851	-0.63682	-0.633721	1.14183	0.88316	3.63135	2.42822	1.41261	1.76933	2.37959	-0.63112	2.02054	-0.576685	0.881308	-0.602818	-0.536733	-0.615457	1.34314	0.221689	-0.583311	-0.632597	-0.61547	-0.308785	-0.536447	-0.266032	-0.427963	-0.228013	-0.565477	-0.616254	-0.0885619	0.284768	0.632471	0.804629	-0.522313	-0.397581	-0.583487	-0.502497	-0.405563	-0.559547
HHAT	-0.496007	0.0282408	-0.42717	-0.527831	-0.540986	-0.575043	-0.560699	-0.48854	-0.569783	-0.527484	1.72391	-0.551591	-0.567324	-0.0477972	0.257714	2.23962	1.90662	1.05194	-0.466739	3.54205	-0.537523	2.73725	-0.505366	-0.563059	-0.516236	-0.402164	-0.525622	0.210575	-0.555264	-0.507963	-0.570795	-0.536066	-0.507797	-0.550606	-0.570706	-0.582874	-0.549782	-0.478517	0.207298	1.09848	-0.460136	1.7625	2.03663	-0.0426657	-0.351705	-0.525917	-0.422983	-0.295314	-0.449265
TGFB3	-0.499296	-0.535236	-0.461477	-0.509897	-0.57329	0.605842	1.30873	-0.459267	-0.496253	-0.607039	-0.529885	-0.566242	-0.602649	1.39274	-0.607406	2.29256	2.64908	1.86075	2.38547	3.69771	-0.555892	0.963208	-0.492102	-0.501375	-0.593493	-0.438902	-0.513336	0.861668	-0.581135	-0.510153	-0.314	-0.607836	-0.546145	-0.5627	-0.260414	-0.057262	0.206023	-0.478615	-0.530647	0.112105	-0.507864	-0.599634	0.652394	-0.42765	-0.30359	-0.442074	-0.493643	-0.288351	-0.428154
ANTXR2	1.26246	-0.767122	-0.729344	-0.762467	-0.184731	-0.766762	-0.765645	-0.764622	0.196392	0.274643	1.77927	-0.765716	-0.767161	-0.194428	0.0344435	1.17203	1.07947	2.24137	1.2092	1.48523	2.00066	3.22376	-0.516752	-0.76703	-0.757201	-0.719917	-0.762498	-0.617628	0.55683	-0.766197	-0.767673	-0.760428	-0.755323	-0.764407	-0.767661	-0.767888	-0.767033	0.162993	0.854719	-0.473169	-0.155594	2.00859	0.958385	0.0233923	-0.742494	-0.100533	-0.0889931	-0.620079	-0.750671
AQP3	-0.56896	-0.572108	-0.564907	-0.57202	-0.572191	-0.571822	0.748763	1.86906	1.50587	-0.571928	2.41097	-0.126843	0.307358	0.664859	0.224803	-0.569521	0.915573	2.93468	0.126176	-0.572349	3.22752	2.47552	0.53927	-0.571948	-0.571729	-0.56311	-0.571965	-0.572379	0.0925756	-0.569437	-0.572233	-0.572019	-0.569893	-0.57238	-0.572621	-0.572201	-0.335203	-0.568926	-0.572163	-0.57181	-0.567629	1.1602	-0.31747	0.0551777	-0.547866	-0.528858	-0.474231	-0.38736	-0.570461
CRIP2	0.609572	0.562683	-0.656718	-0.671037	-0.676108	0.380847	-0.671471	-0.660926	0.105443	-0.673998	-0.667733	0.251501	-0.115926	1.00492	0.333943	1.26924	0.922786	3.80473	1.28525	-0.673842	1.84741	2.69599	0.0516202	-0.673556	-0.673188	2.16657	0.637649	-0.676529	-0.210079	-0.666877	-0.674931	-0.674429	-0.671271	-0.673209	-0.677237	-0.671635	-0.673885	0.542819	-0.156957	-0.605823	-0.664878	-0.66615	1.30036	-0.650283	-0.605552	-0.232623	-0.660466	-0.598688	-0.0678086
MYO1F	-0.38306	-0.553808	-0.549777	-0.552711	-0.553165	-0.553834	-0.553666	-0.552548	-0.553833	-0.553003	-0.551801	-0.553374	-0.553639	-0.554022	-0.553873	0.974115	1.93256	-0.0135515	1.74914	0.242544	0.236785	3.01506	0.558033	-0.55367	-0.552618	-0.548698	-0.552699	-0.553456	-0.553606	-0.55312	-0.553873	-0.552979	-0.552644	-0.553274	-0.55367	-0.553995	-0.553831	0.717332	0.428552	2.37725	0.884735	2.31073	2.57177	-0.551468	-0.545405	-0.531086	-0.548236	-0.533061	1.95684
MPP7	-0.532003	-0.548951	-0.517085	-0.547337	-0.54795	-0.54839	-0.543728	-0.521367	-0.548895	1.61581	-0.0191996	-0.552737	1.81652	1.65071	2.12996	3.74792	1.10631	1.0186	2.94329	-0.138554	1.0653	0.648015	-0.530923	-0.545196	-0.5432	-0.51206	-0.547327	-0.548834	-0.541291	-0.534506	-0.549887	-0.546245	-0.541826	-0.55214	-0.552647	-0.551843	-0.376112	-0.526294	0.876661	-0.327503	-0.531539	0.582128	0.223485	-0.508234	-0.429361	-0.532688	-0.506171	-0.41873	-0.531972
NMT2	-0.745207	-0.748724	-0.73855	-0.747291	-0.748185	-0.748177	-0.106277	-0.743806	0.90579	1.52318	1.17415	1.49123	1.57733	0.980787	0.800574	1.67248	2.47739	1.35198	1.92518	0.585584	1.30872	2.23349	0.68879	-0.748412	-0.74749	-0.736023	-0.747298	-0.74879	-0.11729	-0.745536	-0.748865	-0.748002	-0.745476	-0.748122	-0.749034	-0.557753	-0.49143	-0.244723	-0.748751	-0.324885	-0.157876	1.34784	0.599123	-0.740784	-0.720218	-0.746724	-0.674954	-0.701371	-0.646934
UTRN	-0.723142	-0.731535	-0.712763	-0.723445	-0.728424	-0.733164	-0.734117	-0.718366	1.02003	0.557168	0.617019	-0.728957	1.22957	0.210359	-0.285655	3.02101	0.637174	0.00209413	1.71136	2.27036	1.47475	1.82475	0.317469	-0.73042	-0.0268805	-0.706276	-0.723108	-0.398895	0.573572	-0.72507	-0.732149	-0.729022	-0.727529	-0.562973	-0.732867	-0.734578	-0.734921	-0.284055	0.784268	1.11922	0.293801	2.05167	1.76964	-0.711115	-0.659332	-0.723686	-0.698699	-0.634497	-0.698897
NLRP3	-0.512969	-0.601644	-0.43124	-0.518	-0.568103	-0.597779	-0.522966	-0.482037	1.37357	-0.55246	-0.544258	-0.558422	0.125407	0.244522	-0.579033	0.415586	0.42564	2.49229	2.5321	-0.550757	3.35006	2.32389	1.09819	-0.592146	-0.530853	-0.481515	-0.514214	-0.575198	-0.548981	-0.315226	-0.606248	-0.558464	-0.557938	-0.556818	-0.0850909	-0.613927	0.0145445	-0.494817	-0.595734	-0.547965	-0.536572	1.93953	2.07363	-0.42181	-0.332512	0.523396	-0.225337	-0.346308	-0.440273
BTD	-0.802945	-0.832812	-0.769019	-0.13517	0.930303	-0.833655	-0.831644	-0.797775	-0.833497	-0.825205	-0.312573	1.28227	0.296055	1.62718	0.530357	2.62474	1.71327	2.58545	2.39403	0.981462	0.865225	1.62099	0.79396	0.207941	0.605099	-0.750068	-0.822252	-0.831442	0.704599	-0.551531	-0.384053	-0.826322	-0.769274	-0.830247	-0.836503	-0.482782	-0.517669	-0.332273	0.11783	-0.393598	0.574684	0.405972	0.89481	-0.77824	-0.680733	-0.815566	-0.774586	-0.613908	-0.800214
KLF2	-0.617959	-0.620262	-0.616058	-0.619003	-0.62053	-0.620954	-0.620614	2.90445	1.76334	0.458747	1.65716	0.258542	1.17049	1.78677	1.96537	0.397013	0.876527	2.06529	1.14935	0.267196	2.19777	1.84424	-0.617855	-0.620059	-0.620308	-0.614645	-0.618887	-0.620663	-0.620542	-0.618392	-0.620386	-0.620488	-0.619216	-0.619797	-0.620846	-0.621032	-0.620776	-0.617571	-0.620212	-0.480214	-0.47485	0.196475	0.359501	-0.614914	-0.601116	-0.591937	-0.617397	-0.596231	-0.615329
ZFP36L2	-0.742568	-0.742832	-0.741718	-0.74259	-0.742718	0.0486405	0.0405209	1.21339	1.15485	1.66286	2.08148	0.213379	1.09342	0.988645	1.3456	2.59851	1.87994	0.829672	0.798302	0.87023	2.18616	1.78308	-0.673456	-0.742778	-0.742732	-0.741423	-0.742581	-0.742802	-0.742964	-0.742603	-0.742855	-0.689089	-0.487181	-0.583749	-0.460002	-0.718641	-0.743004	-0.7425	-0.742821	0.0287617	-0.148578	0.652232	0.699744	-0.742041	-0.739708	-0.694631	-0.741483	-0.736349	-0.741808
SUN2	-0.176	-0.779181	-0.77338	-0.778549	-0.778702	-0.779448	-0.779169	-0.524802	0.687822	0.698555	1.14868	0.301916	1.25188	0.750296	0.275817	1.63336	1.36999	1.37915	1.24943	0.720743	2.47938	2.29888	-0.228205	-0.778946	-0.778498	-0.770816	-0.778485	-0.779054	-0.779151	-0.778021	-0.779301	-0.778854	-0.777532	-0.779026	-0.646333	-0.779604	-0.779447	0.608455	0.43416	0.340108	0.587425	1.756	2.39973	-0.775408	-0.166808	-0.77766	-0.714871	-0.743848	-0.775728
FXYD1	-0.463534	0.784288	-0.476535	-0.467183	-0.514186	-0.547682	-0.522126	-0.436463	1.53286	-0.526219	-0.52482	-0.526933	-0.538113	0.845956	2.17617	1.96107	-0.516501	2.94673	1.6859	2.9096	-0.50825	2.75307	-0.475292	-0.488748	-0.513087	-0.449274	-0.470137	-0.523562	-0.518468	-0.0568062	-0.518054	-0.537645	-0.549482	-0.0734751	-0.556408	-0.571524	-0.54273	-0.467964	-0.509958	-0.529035	-0.514699	1.35887	0.0800566	-0.418911	-0.301828	-0.418819	-0.408248	-0.324139	-0.39752
BEST4	-0.613923	-0.661204	-0.532065	-0.640573	-0.648287	-0.684481	-0.670284	-0.579922	-0.66585	-0.647368	-0.605199	1.0922	-0.673046	0.96506	1.30563	2.75353	1.3307	2.76621	1.67621	2.60519	-0.656104	1.70976	-0.612726	-0.649579	-0.626477	-0.523208	-0.640754	1.78898	-0.669345	-0.620652	-0.664245	-0.654422	0.476023	-0.666572	-0.667406	0.814612	1.07944	-0.4881	0.21804	0.00471912	-0.580783	-0.0618376	-0.215999	-0.0467089	-0.418266	-0.552371	-0.49828	-0.379047	-0.472785
IGFBP6	-0.503453	-0.539774	-0.451745	-0.506424	-0.515687	NaN	NaN	-0.493497	-0.540411	-0.469441	-0.480485	-0.521044	-0.525796	NaN	NaN	0.933843	2.25444	-0.432398	2.45576	-0.518005	0.952667	3.34085	-0.501693	-0.538279	-0.451796	-0.433662	-0.504923	-0.521674	NaN	-0.510058	-0.540367	-0.471083	-0.502351	-0.519016	-0.530181	NaN	NaN	1.74929	0.449773	0.801569	-0.468203	NaN	NaN	-0.469649	-0.38743	-0.529968	0.0915126	-0.317731	2.13197
SFXN3	-0.751639	-0.758854	-0.732138	-0.751723	-0.7567	-0.757315	0.158474	-0.747655	1.08928	-0.755165	0.0787246	1.81569	0.707171	1.05218	1.06171	1.53188	1.32452	2.07223	2.73189	1.32634	0.513217	2.20402	0.290209	-0.75813	-0.753423	-0.728905	-0.751496	-0.758191	-0.756917	-0.752542	-0.75929	-0.75539	-0.751871	-0.755306	-0.760028	-0.759328	-0.758527	0.604804	0.404446	0.410254	0.173995	1.62321	1.08264	-0.741168	-0.167854	-0.752502	-0.726219	-0.650206	-0.738193
CEP128	-0.618688	0.463877	1.45121	-0.61061	-0.63115	-0.621842	-0.621215	-0.608824	-0.194192	-0.600525	-0.612661	-0.625853	-0.642984	0.292634	-0.0293616	2.50897	0.796377	1.79356	0.264146	3.91482	-0.620321	1.91896	0.764821	-0.639475	-0.590051	-0.566644	-0.60917	-0.638513	-0.615106	-0.541803	-0.643051	-0.606142	-0.623586	-0.34519	-0.643779	-0.628456	0.0628132	-0.615611	0.415975	0.734576	0.493779	1.75187	1.86734	-0.589101	-0.493509	-0.276527	-0.493664	-0.433786	-0.557867
PLCD1	-0.656478	-0.669496	-0.62037	-0.661736	-0.664938	-0.670469	-0.665647	-0.64925	1.52165	1.20324	1.67197	-0.667589	0.148535	0.663941	0.660988	2.38712	0.716507	0.705488	-0.64387	2.51853	1.09381	2.94513	0.658834	-0.667774	-0.659028	-0.617972	-0.660953	-0.667968	-0.664739	-0.659257	-0.670432	-0.662914	-0.65667	-0.66764	-0.671759	-0.67356	-0.670447	-0.650833	0.0230205	0.241907	1.00955	1.50326	1.76351	-0.637507	-0.257214	-0.656714	-0.624521	-0.510454	-0.63737
CYB561	-0.739485	0.121906	-0.683601	-0.732344	-0.739773	-0.744457	-0.0442986	-0.0799207	0.856988	-0.732826	-0.712106	-0.738616	-0.743037	-0.745873	-0.745025	1.43354	1.35759	1.59072	3.28199	1.40533	-0.269104	2.57249	-0.0962927	-0.739749	-0.728374	-0.667604	-0.732276	0.481539	0.313868	-0.500753	-0.35154	-0.183528	-0.316615	-0.357893	0.109623	-0.121651	-0.183686	-0.738442	-0.741306	1.16574	-0.424305	1.94492	1.38729	-0.337524	-0.614495	-0.730443	-0.67663	-0.546482	2.02949
ANKMY2	0.521963	-0.689067	-0.54552	-0.682687	0.480527	-0.692284	0.979261	-0.637049	-0.225609	-0.683938	-0.612885	-0.692787	-0.692553	-0.69789	0.136711	1.80556	1.08157	2.93386	-0.610474	2.81178	1.47855	2.59818	-0.655469	-0.685748	-0.67785	-0.531345	-0.680336	-0.688456	-0.688638	-0.658769	-0.692609	-0.684714	0.385562	-0.583997	-0.696423	-0.210853	-0.693322	0.319739	0.805851	0.476745	0.778241	1.72506	1.33238	-0.191416	-0.508041	-0.0446157	-0.609434	-0.393126	-0.645783
NBPF11	-0.587825	-0.60608	-0.555453	0.715234	0.719376	-0.616487	-0.619344	-0.580193	-0.608039	-0.607601	-0.582329	1.07311	0.844985	0.597926	0.760656	2.89456	-0.609448	3.18373	2.9658	0.871125	-0.609684	0.7223	-0.0331678	2.33309	-0.599623	-0.524918	-0.597545	-0.612028	0.664222	-0.557015	-0.609077	-0.605448	-0.59786	-0.52016	-0.441682	-0.210668	-0.623872	-0.584547	-0.607023	-0.599407	-0.575101	1.08438	0.427743	-0.557824	-0.457701	-0.115855	-0.537492	-0.389762	-0.566188
BAZ2B	0.461991	-0.753844	-0.713233	1.22745	0.116489	-0.752908	-0.752363	0.335212	-0.754512	-0.741408	-0.734412	-0.752336	-0.346463	0.609245	0.988823	1.77892	1.34691	1.9083	2.73699	1.3188	0.954733	1.94805	-0.74342	0.172773	-0.74031	-0.69924	-0.745662	-0.753409	-0.752253	-0.742504	-0.617578	-0.233847	-0.741034	-0.443926	-0.526039	-0.578869	-0.754483	0.291266	1.29412	1.1369	-0.726516	2.00272	1.62173	-0.724978	-0.660815	-0.741869	-0.702727	-0.584195	-0.726127
IL11RA	-0.120253	-0.555678	-0.505131	0.170792	-0.555263	-0.56114	-0.519542	-0.496905	2.08296	0.109808	-0.533678	-0.55775	0.910785	1.85886	2.04877	3.14067	0.39157	0.75493	3.39129	-0.556607	2.45662	0.759179	-0.510467	-0.55078	-0.543857	-0.473174	-0.546838	-0.556566	0.120519	-0.525201	-0.435096	-0.550441	-0.544247	-0.557639	-0.562323	-0.565712	-0.556723	-0.509471	-0.553923	-0.541188	-0.523127	0.0704093	-0.0941135	-0.475164	-0.37835	-0.0619775	-0.483882	-0.381633	-0.521715
ITGB7	-0.718805	0.0727084	-0.056557	-0.717728	-0.719365	-0.719637	-0.71854	-0.17718	-0.50128	-0.491491	0.437872	-0.719216	0.634596	-0.0351518	-0.405363	-0.71906	1.62056	1.77604	1.55688	-0.553767	4.07474	2.57545	0.831517	-0.720326	-0.718596	-0.70746	-0.717667	-0.719841	-0.718519	-0.417208	-0.577288	-0.242386	-0.274224	-0.550528	-0.344652	-0.0753702	0.791429	-0.183383	-0.640704	-0.0212625	-0.264286	1.80464	1.72514	0.0717162	-0.172362	0.338729	0.0658169	-0.669113	-0.33759
ACSF2	-0.585962	-0.623341	-0.554571	-0.605891	-0.610094	-0.619364	-0.61452	-0.563889	0.168746	-0.615943	2.22366	0.812596	0.370444	0.00207911	0.35631	3.36332	1.58003	2.10672	-0.576696	1.95913	-0.617854	2.16853	-0.57996	-0.618667	-0.610379	-0.531786	-0.60475	0.102401	-0.527966	-0.592253	-0.62689	-0.619305	-0.607585	-0.621996	-0.634276	-0.632756	-0.349617	-0.577557	0.3254	0.619708	0.234796	1.77662	1.75707	-0.543856	-0.425339	-0.397041	-0.547956	-0.409608	-0.55746
ATXN7L1	-0.681374	-0.68455	-0.646745	-0.682715	-0.584958	-0.691533	-0.690775	0.745328	1.44382	1.02746	-0.555715	-0.689799	0.553659	1.06783	1.44561	1.09093	0.281024	1.32123	3.17079	3.35851	0.794266	0.853742	0.170915	-0.682402	-0.682749	-0.635774	-0.683763	-0.686436	-0.690356	-0.680993	-0.686691	-0.686317	-0.677904	-0.687758	-0.68997	-0.693906	-0.692904	-0.0487038	0.908859	0.0589571	0.00351833	1.48205	1.10808	-0.666433	-0.596335	-0.667154	-0.641925	-0.521171	-0.666831
PINK1	1.04018	-0.319482	-0.741592	-0.756987	0.387337	-0.763202	0.985973	-0.515459	0.372164	0.892466	-0.136408	-0.761098	0.873971	-0.167665	-0.0957381	2.09877	0.793109	1.17118	3.51586	1.21081	1.07698	1.86882	-0.755236	-0.761833	-0.755418	-0.732087	-0.756142	-0.761944	-0.760371	-0.756763	-0.763343	-0.758309	-0.756802	-0.76058	-0.763967	-0.64889	-0.762565	0.308932	1.22207	0.796917	-0.24659	1.85212	1.17339	-0.744629	-0.699392	-0.646003	-0.730878	-0.656222	-0.741773
PDCD4	-0.748675	-0.474023	-0.746289	-0.478699	-0.749699	-0.599057	-0.750393	-0.281698	0.518911	0.580868	1.49004	-0.38868	0.794151	1.72383	1.5143	3.99624	1.19998	1.39965	1.54936	1.43971	0.802033	1.47762	-0.609092	-0.748521	-0.444149	-0.74486	-0.748875	-0.720072	0.830873	-0.747242	-0.566639	-0.749372	-0.748959	-0.282581	-0.659354	-0.750511	-0.750537	-0.085126	0.147913	0.399367	0.409423	0.548049	0.131643	-0.746939	-0.575565	-0.749105	-0.743655	-0.729297	-0.745883
IFIT3	-0.48883	-0.0344755	-0.280805	-0.488253	0.349426	0.917793	-0.49265	1.89546	-0.487496	-0.491707	-0.490239	-0.490556	-0.491059	-0.0397721	-0.492695	-0.489396	-0.487915	-0.491581	-0.490229	-0.490134	-0.489996	-0.490896	0.942971	2.3116	2.80692	2.50822	2.49386	2.25292	2.39501	-0.489233	-0.487051	-0.491692	-0.490996	-0.490173	-0.491345	-0.492131	-0.492693	-0.488312	-0.486924	-0.491417	-0.14395	-0.491588	-0.350585	-0.485068	-0.467877	-0.479327	-0.487714	-0.466414	-0.443904
CMPK2	-0.496128	-0.483218	-0.489208	-0.431255	-0.233995	0.715588	-0.503514	1.44864	-0.487149	-0.500498	-0.496574	-0.497362	-0.496379	-0.501063	-0.503692	-0.496726	-0.0190263	-0.500072	-0.496366	-0.496507	-0.496087	-0.495962	0.418578	1.8196	3.12848	2.28318	2.88684	2.43928	2.52124	-0.496737	-0.484441	-0.500513	-0.4987	-0.496451	-0.49879	-0.500899	-0.503659	0.638676	-0.482777	-0.499659	-0.0187224	-0.497825	-0.163397	-0.488092	-0.286205	-0.455522	-0.488191	-0.440914	0.090838
IFIT2	-0.475959	-0.485415	-0.486896	0.148503	-0.489533	-0.495906	-0.502042	1.63161	-0.486083	-0.499367	-0.493544	-0.495127	0.67077	0.892161	-0.502271	-0.48096	-0.164609	-0.499066	-0.493292	-0.493476	-0.493473	-0.493877	0.670425	2.13078	3.15031	2.18309	3.08078	1.25041	2.74477	-0.353084	-0.487139	-0.499557	-0.496646	-0.493763	-0.496632	-0.498805	-0.502267	-0.476025	-0.485536	-0.498798	-0.0882187	-0.108138	-0.372322	-0.458863	-0.38954	-0.462843	-0.488847	-0.435887	-0.472521
IFI44L	-0.501611	-0.335679	-0.498779	-0.493939	-0.327045	1.62985	-0.465213	2.25086	-0.496344	-0.50111	-0.500811	-0.497866	-0.50069	-0.502235	-0.502497	-0.064608	0.62521	-0.500931	-0.500749	-0.497132	-0.49677	-0.500492	0.573761	1.78663	3.11705	2.69881	1.6839	1.88916	2.62569	-0.501713	-0.49644	-0.501173	-0.50126	-0.497273	-0.501112	-0.502217	-0.50249	-0.501451	-0.495925	-0.500656	-0.248339	-0.501905	-0.395521	-0.500615	-0.496117	-0.486461	-0.496144	-0.012734	-0.15137
GBP1	-0.572619	0.457236	0.462142	0.341471	0.803811	1.27358	-0.574242	1.40438	-0.57377	-0.573826	-0.573686	-0.573976	-0.574051	-0.182024	-0.574316	-0.572897	-0.573803	-0.57375	-0.573664	-0.573916	-0.57387	-0.574019	1.7502	2.14312	3.17679	1.76288	2.35562	1.57872	2.52483	-0.252824	-0.573743	-0.573842	-0.573857	-0.573879	-0.57413	-0.574268	-0.500123	-0.572413	-0.57371	-0.573077	-0.417494	-0.435133	-0.179327	-0.570843	-0.563105	-0.506633	-0.531926	-0.01627	-0.452442
LGALS9	-0.562289	0.0353512	0.728452	1.78646	1.65515	1.87021	-0.153703	1.57746	-0.561949	-0.564319	-0.563358	-0.56665	-0.56743	-0.568738	-0.568945	-0.563808	-0.562332	-0.563859	-0.563118	-0.566319	-0.566053	-0.421679	1.33707	2.51334	2.62472	1.92949	1.46211	1.13549	2.23115	-0.562614	-0.560614	-0.565582	-0.564873	-0.566131	-0.567887	-0.508789	-0.568877	-0.562487	-0.561634	-0.56503	-0.561982	-0.568001	-0.401198	-0.556202	-0.519265	-0.550294	-0.553311	-0.336024	-0.557985
GBP7	-0.516477	-0.244178	-0.507843	0.88601	0.338042	1.64258	-0.0370414	0.539736	-0.537878	-0.534079	-0.526875	-0.534982	-0.540746	-0.337277	-0.543233	0.27674	-0.538554	-0.530979	-0.526569	0.0178248	-0.532741	-0.540371	1.32777	3.0272	3.23088	-0.494425	1.95794	2.81322	2.09194	-0.520758	-0.536035	-0.533749	-0.531403	-0.533844	-0.541871	-0.544013	-0.542482	-0.512729	-0.537032	-0.53037	0.413511	-0.518802	-0.333765	-0.124816	-0.410501	-0.521864	-0.49646	-0.413646	-0.500964
PARP9	-0.628541	-0.36018	0.292956	-0.0792398	0.401781	0.173828	-0.631306	1.76577	-0.254771	-0.629376	-0.628837	-0.630092	-0.630578	0.770226	-0.414511	0.0563027	-0.313431	-0.629099	-0.628784	-0.376399	-0.629726	-0.630438	0.496384	1.96458	3.35508	2.48857	2.78931	1.15084	2.3852	-0.628645	-0.629362	-0.629589	-0.629733	-0.629929	-0.630882	-0.631164	-0.631458	0.2519	-0.11562	-0.26872	0.0376355	0.0154777	0.0400744	-0.625527	-0.610649	-0.460654	-0.62166	-0.601906	-0.418581
XAF1	-0.551342	-0.548437	-0.547389	-0.550491	1.11317	1.04922	-0.552973	1.30182	0.55281	-0.551523	-0.550495	-0.551716	-0.551689	-0.0828218	-0.553068	-0.328364	-0.337088	-0.551476	-0.550458	-0.55147	-0.551385	-0.551599	1.51109	1.42034	3.14998	2.75117	3.01473	-0.551061	2.46513	-0.551545	-0.549175	-0.551775	-0.551288	-0.55152	-0.552053	-0.55259	-0.55306	0.0604739	0.0518626	-0.239628	-0.121936	0.00751124	0.0941415	-0.54945	-0.541124	-0.404911	-0.511881	-0.528543	-0.150819
STAT1	-0.593528	0.313859	0.364284	0.640435	0.815103	1.34211	0.00678291	1.63816	-0.59397	-0.594148	-0.594001	-0.594152	-0.594192	-0.161438	-0.308596	-0.593682	-0.593993	-0.594117	-0.593988	-0.594121	-0.5941	-0.594177	1.49048	2.6742	3.40878	2.20362	1.66103	1.70605	1.66729	-0.326222	-0.408731	-0.501874	-0.464329	-0.492536	-0.560082	-0.447337	-0.459767	-0.593471	-0.593929	-0.594102	-0.593841	-0.594244	-0.365682	-0.592675	-0.530394	-0.552605	-0.593155	-0.247906	-0.575885
MX1	-0.625717	-0.623356	-0.62027	-0.624199	1.28182	1.93566	-0.565215	1.61464	0.144482	-0.626251	-0.623883	-0.625517	0.464723	-0.147884	-0.627223	-0.625974	0.250009	-0.626053	-0.623751	0.470331	-0.205873	-0.294445	1.39546	1.41023	3.18803	2.43488	2.26714	0.193792	2.47761	-0.508417	-0.62408	-0.626361	-0.624927	-0.625427	-0.626162	-0.626891	-0.575431	-0.177527	-0.623497	-0.415237	-0.213097	-0.453978	-0.15234	-0.624289	-0.61744	-0.20541	-0.534415	-0.595035	-0.199556
SAMD9L	-0.662313	-0.0638074	-0.148089	-0.0874487	1.22011	1.12128	-0.664444	1.08453	-0.662116	-0.663135	-0.661504	-0.663361	-0.663332	-0.351589	-0.664566	-0.662756	0.512559	-0.662958	-0.661401	-0.389802	-0.663014	-0.12273	2.24657	1.76251	2.9515	2.14975	2.5676	0.672729	2.4369	-0.662578	-0.662316	-0.663236	-0.662402	-0.663248	-0.663709	-0.664177	-0.66454	-0.0140824	-0.407615	-0.214664	0.241589	0.302103	0.260773	-0.660053	-0.649155	-0.587304	-0.65718	0.0179383	-0.0787648
GBP4	-0.636508	0.289655	0.378119	1.25176	0.658176	1.75012	0.0241305	1.27466	-0.63794	-0.230755	-0.638148	-0.637932	-0.638372	-0.536698	-0.638718	-0.217177	-0.638011	-0.637658	-0.638124	-0.637755	-0.637703	-0.638309	1.55281	2.80237	2.95931	1.64729	1.93599	1.71527	1.92904	-0.636528	-0.637865	-0.629455	-0.557984	-0.464739	-0.531026	-0.607552	-0.638653	-0.528345	-0.637839	-0.395216	-0.419441	-0.434195	0.0753505	-0.634003	-0.552447	-0.534873	-0.517859	0.098542	-0.633983
GBP5	-0.609393	0.582716	0.233849	0.65391	1.28923	1.69697	-0.181887	1.7648	-0.61007	-0.610596	-0.610461	-0.610609	-0.610587	-0.610935	-0.610904	-0.609593	-0.60999	-0.610544	-0.610433	-0.610521	-0.610497	-0.610541	1.48796	2.30275	3.34646	1.92182	1.74366	1.67582	1.49161	-0.609443	-0.61002	-0.610616	-0.610614	-0.610458	-0.610656	-0.610909	-0.610874	-0.43381	-0.609775	-0.497318	-0.609708	-0.338741	0.236332	-0.607609	-0.59977	-0.37037	-0.55482	0.2504	-0.491424
HAPLN3	0.126464	0.717816	0.809669	0.62721	1.39875	1.48111	0.314116	0.548015	-0.645009	-0.645185	-0.644984	-0.645522	-0.64582	-0.370309	-0.646073	-0.64431	-0.645136	-0.64505	-0.644971	-0.645423	-0.645366	-0.645791	0.784995	2.35264	3.11236	2.17415	2.34463	1.84295	1.82667	-0.181994	-0.526103	-0.645242	-0.645296	-0.358595	-0.535686	-0.346636	-0.162457	-0.643761	-0.644988	-0.645114	-0.644682	-0.645943	-0.645979	-0.244605	-0.628698	-0.564761	-0.463733	-0.451472	-0.642579
OAS3	-0.607266	-0.597821	0.368913	0.00748041	1.64891	1.16403	-0.608541	0.872115	0.179641	-0.606287	-0.599603	-0.606648	-0.60443	-0.208162	-0.608681	-0.607467	-0.600184	-0.606266	-0.59931	-0.606321	-0.606078	-0.603955	2.39024	1.80064	2.84509	1.74066	2.89006	-0.602608	2.42141	-0.607487	-0.60022	-0.606925	-0.602801	-0.606411	-0.605269	-0.607246	-0.608655	-0.0768788	0.0977755	0.0378892	0.561694	0.146621	0.237016	-0.605656	-0.598298	-0.292542	-0.447508	-0.536511	-0.367241
LGALS3BP	-0.500328	-0.503726	-0.202238	-0.508053	-0.399053	0.442638	-0.0754275	2.94949	-0.504064	0.096882	-0.503109	-0.509247	0.59845	0.808615	0.0185926	-0.290291	-0.504798	-0.508114	-0.502691	-0.509085	-0.122164	-0.508147	-0.50047	3.3015	1.87879	2.08172	2.04054	2.11089	2.17208	-0.499693	-0.504364	-0.508511	-0.505604	-0.509134	-0.508889	-0.442006	-0.510145	-0.502064	-0.504134	-0.50819	-0.502264	-0.509054	-0.509883	-0.495249	-0.46091	-0.493685	-0.499931	-0.45392	-0.503921
DDX60	-0.641989	-0.0295056	-0.430132	-0.63774	0.0396386	0.636246	-0.649704	1.73026	0.168887	-0.643319	-0.640164	-0.642948	0.226277	0.234609	-0.464138	-0.642957	0.0151132	-0.642596	-0.640059	-0.103395	-0.641279	-0.642886	1.25487	1.13212	3.19918	1.98792	3.24775	0.836902	2.69928	-0.454846	-0.640486	-0.644466	-0.643506	-0.642527	-0.645017	-0.648084	-0.649944	0.205356	0.0533556	0.0612639	0.400184	0.415453	0.0713752	-0.633147	-0.59862	-0.622583	-0.608664	-0.56765	-0.619057
SECTM1	1.08682	-0.0544184	0.621342	-0.558731	0.381515	2.01448	0.766536	1.28675	-0.562675	-0.570728	-0.568525	-0.569742	-0.575042	-0.579168	-0.0460023	0.597968	-0.565826	-0.569065	-0.568248	0.236963	-0.567563	-0.574289	-0.567077	2.92432	2.48564	2.56216	1.36241	2.5085	1.36541	-0.569115	-0.559498	-0.571749	-0.571607	-0.568063	-0.576275	-0.579074	-0.579093	-0.567443	-0.563838	-0.406809	-0.565244	-0.577461	-0.578501	-0.556492	-0.508848	-0.537977	-0.542756	-0.489379	-0.536892
ETV7	0.69267	1.05774	1.51802	1.50245	2.4989	1.75974	0.0158944	0.277787	-0.620298	-0.62156	-0.621716	-0.623255	-0.625202	-0.6266	-0.626475	-0.622513	-0.620748	-0.620719	-0.62138	-0.622589	-0.622429	-0.625026	1.59213	1.65136	3.23021	1.25229	1.92736	0.561494	1.3556	-0.417987	-0.620284	-0.621045	-0.622959	-0.621985	-0.625418	-0.540113	-0.220395	-0.621512	-0.619898	-0.532339	-0.618332	-0.626144	-0.390846	-0.617061	-0.595433	-0.608177	-0.601873	-0.323628	-0.609903
NEXN	-0.410451	-0.461933	0.785888	-0.462478	-0.475007	-0.473322	-0.490336	0.845094	-0.463076	-0.479232	-0.467026	-0.474407	-0.482636	0.475633	-0.492208	-0.420763	-0.467458	-0.477971	-0.465422	-0.470373	-0.471503	-0.48213	0.731901	2.35151	3.72086	1.7053	-0.457582	2.52294	3.45521	-0.426916	-0.0381101	-0.479912	-0.475684	0.227068	-0.485383	-0.482474	-0.491983	-0.415042	0.361771	-0.474391	0.400072	-0.47094	-0.412531	-0.368089	-0.261036	-0.417084	-0.431489	-0.333959	-0.410194
OAS1	-0.590067	-0.359705	-0.583488	-0.57203	2.21738	1.39451	-0.593014	1.74175	-0.586622	-0.590486	-0.588407	-0.581156	-0.588849	-0.190868	-0.593096	-0.590511	0.742186	-0.59025	-0.588321	2.2061	-0.578219	0.664654	1.36282	1.25399	2.86696	2.49358	0.853317	-0.587576	2.25129	-0.590509	-0.587054	-0.590719	-0.589999	-0.580579	-0.590677	-0.59205	-0.593083	-0.589725	-0.585692	-0.30748	0.279181	-0.0263393	0.0124015	-0.587014	-0.474095	-0.26999	-0.581829	-0.551533	-0.545845
IRF7	0.214478	-0.145801	0.184311	-0.644122	0.891061	1.8916	-0.132304	1.16083	0.528044	-0.687022	-0.686427	-0.686829	0.22436	-0.316933	-0.688257	-0.686975	-0.59902	-0.686794	-0.686346	0.156745	-0.686507	-0.645664	1.14911	0.832717	2.86993	2.30051	3.37511	0.838738	2.20915	-0.686892	-0.6867	-0.687083	-0.687021	-0.686741	-0.687632	-0.68805	-0.688243	0.232122	0.418063	-0.418826	-0.260749	-0.383757	0.00985957	-0.685148	-0.537523	-0.343283	-0.574486	-0.661067	-0.681383
IFI6	-0.627255	-0.626391	-0.0478222	-0.625563	1.46567	2.55921	-0.495944	0.341945	0.518077	-0.0711629	-0.626974	0.184739	-0.240146	-0.627357	-0.627538	-0.281432	0.126549	-0.626746	-0.626952	-0.40828	-0.626206	-0.626887	2.76265	0.71	2.7822	2.16595	2.07798	-0.626709	2.56328	-0.627249	-0.626529	-0.626869	-0.62717	-0.626351	-0.627077	-0.627443	-0.627531	-0.361707	0.340579	-0.194975	-0.0843649	-0.270638	-0.103814	-0.6269	-0.398141	-0.412684	-0.609101	-0.365665	-0.24826
TRAFD1	1.19228	0.558617	-0.173162	0.312583	0.433628	0.912321	-0.413152	0.402845	-0.634774	-0.729919	-0.729726	-0.731876	-0.732565	-0.365339	-0.209361	-0.727259	-0.730792	-0.729458	-0.729359	-0.731304	-0.731203	-0.732382	1.15762	1.78606	3.14121	2.71629	2.53201	1.8317	1.66013	-0.529254	-0.730489	-0.730247	-0.731376	-0.731202	-0.7329	-0.73386	-0.320569	-0.183857	0.34857	-0.124958	-0.484287	-0.219033	0.347227	-0.389077	-0.680955	-0.723319	-0.707609	0.681326	-0.106163
ISG15	-0.419404	0.0357688	0.0683278	-0.353596	1.54786	2.26564	-0.46694	1.18538	-0.656355	-0.656618	-0.656383	-0.656562	-0.245337	-0.467407	-0.656895	-0.656664	0.827473	-0.656563	-0.656363	0.0786976	-0.31607	-0.456814	2.4189	1.23424	2.87141	1.71283	2.1971	0.243068	2.61182	-0.596955	-0.656351	-0.656623	-0.656536	-0.656522	-0.65666	-0.656773	-0.624972	-0.389869	-0.352907	-0.219916	-0.250422	-0.145393	0.147666	-0.656291	-0.546678	-0.485814	-0.618672	-0.477431	-0.362144
IFI35	0.857721	0.651841	1.03948	-0.306794	1.23117	1.90642	0.0871618	0.612842	-0.726875	-0.726693	-0.72641	-0.72691	-0.727358	-0.644185	-0.728024	-0.726452	-0.726924	-0.726229	-0.726344	-0.418615	-0.726609	-0.727216	0.535081	1.46257	3.62231	1.81919	2.68743	1.29838	1.63593	-0.726298	-0.726886	-0.726809	-0.726861	-0.726735	-0.727516	-0.370277	-0.456385	-0.122214	0.313703	-0.366004	-0.178373	-0.462645	-0.0821657	-0.0830816	-0.714369	-0.448211	-0.556548	-0.276334	0.138613
UBE2L6	-0.764309	-0.114891	0.341891	0.142715	0.644254	1.01074	-0.503063	1.80969	-0.765141	-0.765106	-0.764695	-0.765268	-0.765445	-0.0977393	-0.509013	-0.707576	-0.101029	-0.764996	-0.764664	-0.510788	-0.765145	-0.66959	1.51539	2.49546	2.7195	1.5057	2.83117	1.60152	2.33638	0.0048959	-0.196393	-0.193852	-0.0597444	-0.286333	-0.491391	-0.0897682	-0.0857383	-0.209618	-0.639985	-0.403048	-0.304854	-0.394079	0.0143803	-0.762855	-0.635997	-0.648173	-0.586124	-0.19658	-0.548424
IFIT5	0.34651	0.157675	0.501196	-0.547373	0.415405	1.11097	-0.60888	-0.0116866	0.340888	0.195904	-0.797621	-0.79978	-0.207148	0.225959	-0.522723	0.272269	-0.134249	-0.799014	-0.437718	0.233971	-0.798637	-0.238778	1.96528	1.43236	2.9747	2.12404	2.71548	1.21797	2.86255	-0.795359	-0.800049	-0.799912	-0.799916	-0.798776	-0.55919	-0.629523	-0.651951	-0.278882	-0.564015	-0.79719	-0.794656	-0.197224	-0.121686	-0.783729	-0.448349	-0.308216	-0.378486	-0.743698	-0.783064
IFI30	-0.501693	-0.503501	-0.480245	-0.512033	0.69382	0.980864	0.468751	-0.491131	-0.502944	-0.542912	-0.520541	-0.538263	-0.523046	-0.558915	-0.554382	0.0951251	1.19463	-0.54107	-0.518551	-0.532708	-0.531965	-0.519987	1.11812	1.76528	3.80249	2.66593	1.87948	-0.49766	2.56467	-0.50995	-0.513251	-0.54417	-0.20673	-0.532008	-0.527529	-0.556558	-0.553145	-0.403453	-0.485577	-0.53608	-0.0199357	-0.419431	-0.546092	1.58126	-0.343539	-0.440285	-0.465063	-0.15667	-0.439272
EPSTI1	0.147791	1.03663	0.274756	1.0267	1.66074	2.14146	-0.222976	1.30333	-0.679468	-0.680524	-0.680003	-0.680723	-0.680716	-0.379244	-0.68125	-0.260219	-0.679443	-0.680407	-0.679964	-0.680617	-0.680573	-0.680669	1.08858	1.92324	2.99717	1.67243	1.84847	0.730172	2.54557	-0.517293	-0.679496	-0.555267	-0.680364	-0.373214	-0.680849	-0.681031	-0.54069	-0.382413	-0.679152	-0.496371	-0.529608	-0.540375	-0.166813	-0.647869	-0.480605	-0.441189	-0.604741	0.415516	-0.441082
DTX3L	-0.736337	-0.322467	0.0294512	1.45576	0.390315	0.170013	-0.741318	-0.0227412	-0.199932	-0.73796	-0.737904	-0.739092	-0.740019	0.239123	-0.48992	0.700125	-0.198577	-0.737423	-0.737815	-0.738652	-0.738415	-0.739679	2.10049	1.58169	3.20407	2.40452	1.99889	0.715791	2.43277	-0.73718	-0.738469	-0.73789	-0.739244	-0.738526	-0.740428	-0.741089	-0.741536	0.623022	0.188208	-0.0616626	-0.352029	0.714289	0.717354	-0.730078	-0.707701	-0.216842	-0.723034	-0.0883372	-0.0381247
IRF1	0.0963732	0.24284	0.527513	0.988596	0.836856	1.04481	0.0905168	1.31164	-0.647605	-0.240369	-0.767588	-0.767907	-0.767944	0.0437257	-0.275664	-0.33437	-0.640494	-0.767769	-0.767576	-0.767878	-0.767861	-0.675728	0.688931	2.53458	2.75194	2.78342	2.29266	1.70394	1.70471	-0.468319	-0.767804	-0.767805	-0.767743	-0.606633	-0.767971	-0.515383	-0.484344	0.0439373	-0.137168	-0.368979	-0.189683	-0.26704	0.141653	-0.766726	-0.628067	-0.696489	-0.609938	-0.534913	-0.415739
BCL2L14	-0.567343	-0.586524	0.605862	0.692735	1.6657	2.4248	0.345339	-0.546336	-0.592693	-0.588911	-0.590914	-0.594531	-0.607845	-0.617073	-0.616823	-0.569654	-0.594631	-0.586862	-0.587189	-0.591952	-0.589746	-0.607174	1.21594	2.33885	3.45657	1.95182	-0.569737	1.19587	1.93109	1.20052	0.658226	-0.588067	0.0146891	-0.586618	0.0770849	-0.32713	-0.0170752	-0.562135	-0.591358	-0.584788	-0.58415	-0.615308	-0.615815	-0.518007	0.270111	-0.551349	-0.511234	-0.460973	-0.531869
LPIN2	-0.670173	-0.0562104	-0.106401	1.16501	-0.378684	1.36037	0.194208	0.700888	-0.672497	-0.672644	-0.670554	-0.673286	-0.673254	-0.346538	-0.645233	0.728899	0.155811	-0.672374	-0.670392	-0.673154	-0.673063	-0.673116	1.90236	3.09699	2.59804	1.20061	2.13077	2.59217	1.52567	-0.644773	-0.309839	-0.10947	-0.380489	-0.310559	-0.673352	-0.647523	-0.673847	-0.472997	-0.658777	-0.444153	-0.306664	-0.182931	0.068486	-0.666435	0.103274	-0.621254	-0.666697	-0.303663	-0.669977
IFI44	-0.661531	0.411836	-0.653028	-0.653935	-0.0134652	1.04688	-0.665265	1.94844	-0.657983	-0.263516	-0.659121	-0.659036	0.507296	-0.244844	-0.665443	-0.389059	2.68618	-0.660995	-0.659072	0.414626	0.18482	0.437552	0.906943	-0.654698	2.66355	1.96725	2.2995	0.678223	2.89741	-0.662046	-0.65837	-0.661681	-0.661438	-0.658563	-0.662291	-0.664177	-0.665426	-0.00690158	-0.657526	0.0565583	0.275328	0.102961	-0.262651	-0.657129	-0.529995	-0.646851	-0.646248	-0.611785	-0.331749
APOL6	0.0533886	1.20865	0.174752	1.87347	0.943215	0.882701	-0.38887	0.224298	-0.774424	-0.773949	-0.773052	-0.774779	-0.77496	-0.100254	-0.775316	-0.773518	-0.774492	-0.773704	-0.772948	-0.774687	-0.774596	-0.774877	1.511	1.3135	3.00993	2.61785	1.50528	1.11871	2.62648	-0.77344	-0.626471	-0.515286	-0.773936	-0.649887	-0.775043	-0.775114	-0.586935	0.273886	-0.224415	-0.284016	-0.0955507	0.220396	0.335606	-0.189417	-0.652298	0.0636348	-0.539364	-0.165396	-0.38323
STAT2	-0.746059	-0.258163	-0.739799	0.855994	0.848984	0.841235	-0.542875	1.66383	-0.270918	0.489088	-0.00832345	-0.748786	-0.218299	0.165916	-0.7517	-0.350112	0.528037	-0.746255	-0.745827	0.421668	-0.747927	-0.300839	2.46876	1.83611	2.49227	1.29413	2.27306	-0.19361	3.07853	-0.746645	-0.747943	-0.747054	-0.747623	-0.748527	-0.750042	-0.750946	-0.751668	-0.379953	-0.34816	0.0241678	0.0963661	0.327285	0.173689	-0.739909	-0.712951	-0.472913	-0.522797	-0.698227	-0.737405
PARP14	-0.756029	0.556176	0.493749	1.48896	0.4019	1.51453	-0.103133	1.42405	-0.0946559	-0.75714	-0.758172	-0.758293	-0.758919	-0.585938	-0.759746	-0.170994	-0.637451	-0.756724	-0.758132	-0.305543	-0.757791	-0.463292	2.20538	1.30346	3.3189	2.01158	1.70449	0.613566	2.21814	-0.756551	-0.758228	-0.757458	-0.60554	-0.758081	-0.759069	-0.658164	-0.66386	-0.105394	0.239479	0.0410168	-0.286632	0.290435	0.493401	-0.751975	-0.73317	-0.32143	-0.744395	-0.318246	-0.446834
TRIM22	-0.776705	-0.362755	-0.354017	0.308394	-0.423706	0.35921	-0.779517	1.95123	0.419994	0.459209	-0.251796	-0.778195	-0.778521	0.912387	-0.0656615	1.21881	-0.444044	-0.778005	-0.776938	0.989688	-0.777831	0.759111	0.921779	1.11503	2.46185	2.25157	2.5567	1.11198	2.44678	-0.777052	-0.77792	-0.778249	-0.777934	-0.778087	-0.778864	-0.779462	-0.779627	-0.775911	0.400465	0.0667096	0.0893353	-0.0521442	0.317286	-0.773482	-0.759482	-0.774494	-0.771985	-0.532578	-0.772682
IFIH1	0.273063	0.170995	0.7711	0.407961	1.1669	1.04716	-0.712651	-0.699537	-0.706774	0.197431	-0.70112	-0.706036	-0.708693	0.283176	-0.713224	1.28582	-0.192655	-0.704173	-0.700862	0.582638	-0.704364	-0.101095	1.52085	2.39225	2.96474	-0.677513	2.62817	0.368437	3.02435	-0.702027	-0.706925	-0.705948	-0.704592	-0.704373	-0.709918	-0.711013	-0.608781	-0.70135	-0.0663748	-0.197672	-0.00434523	-0.0998019	0.116615	-0.0323122	-0.609896	-0.695019	-0.675761	-0.6038	-0.421316
IFITM3	-0.784931	-0.418869	-0.350808	-0.78451	-0.698741	0.420907	-0.660125	2.62071	-0.283431	0.71028	-0.157815	0.399651	1.00959	0.909815	-0.430042	0.334452	-0.784099	-0.357805	-0.784845	-0.608998	0.276622	-0.638165	0.69641	1.98192	1.90251	1.1631	2.80025	1.64804	2.71976	-0.785012	-0.783991	-0.78514	-0.679632	-0.78477	-0.785238	-0.741337	-0.785607	-0.123985	-0.246814	-0.431496	-0.368441	0.34997	0.39221	-0.784148	-0.780517	-0.161989	-0.70721	-0.131257	-0.589613
OAS2	-0.866874	-0.780113	1.38154	0.318356	0.15505	1.46634	-0.810408	1.01607	-0.860504	0.361363	-0.856268	-0.868026	0.218099	-0.211548	-0.87175	0.29555	0.905549	-0.867881	0.036888	-0.0912926	-0.867021	-0.105842	1.74755	1.53858	2.6674	1.08296	2.53744	1.04271	2.90939	-0.67103	-0.14792	-0.868292	-0.227054	-0.867458	-0.867506	-0.549753	-0.569854	-0.306835	-0.859315	-0.158025	-0.292397	-0.0845897	0.400101	-0.861327	-0.836429	-0.280861	-0.323878	-0.75337	-0.334838
FBXO6	0.0619065	1.12478	0.433196	-0.843748	1.1139	1.10623	-0.0741095	-0.84402	-0.849547	-0.847633	-0.845736	-0.848137	-0.851792	-0.853437	-0.853625	-0.847799	-0.849665	-0.846724	-0.845436	-0.84776	-0.847289	-0.851211	0.676519	1.18257	3.23869	1.42481	3.34333	2.08365	1.4129	-0.846893	-0.50517	-0.285427	0.0667816	0.250825	-0.284319	0.0172638	0.29099	0.405851	-0.0506389	-0.276665	-0.172094	-0.472449	0.135546	-0.153506	-0.802413	-0.0705186	-0.821943	0.389351	0.0433992
PARP12	-0.847988	0.22937	0.289946	0.728685	0.990289	1.14783	-0.223218	0.9666	-0.0268178	0.172174	-0.84418	-0.850188	-0.541326	0.242386	-0.854053	0.311395	0.00819856	-0.84834	-0.502183	0.469393	-0.849085	0.408193	1.73262	0.770971	2.80078	1.38966	2.36018	1.43872	3.0355	-0.848383	-0.85026	-0.849009	-0.847612	-0.849458	-0.852748	-0.724627	-0.853969	-0.127443	0.744655	-0.586995	-0.00311826	0.0682009	-0.113177	-0.84114	-0.812439	-0.84115	-0.2789	-0.764914	-0.835235
ERAP2	-0.762835	-0.0750667	-0.293518	0.149416	0.177817	0.769751	-0.681022	1.34976	-0.045602	0.409465	-0.273487	-0.766885	0.0335795	0.886284	0.707761	0.492562	0.180748	-0.765829	-0.0759816	0.00269826	-0.766623	-0.587308	0.964379	2.03248	2.18574	3.27426	2.99445	0.750343	1.9801	-0.763583	-0.765791	-0.766037	-0.765112	-0.766801	-0.767099	-0.584844	-0.539385	-0.20557	-0.76557	-0.383814	-0.326059	-0.61445	-0.448574	-0.758203	-0.736288	-0.536968	-0.758829	-0.360785	-0.664729
HELZ2	-0.174194	0.360256	-0.689003	0.358054	1.67856	1.13794	-0.703884	0.559161	0.124157	-0.701158	-0.696336	-0.701134	-0.701854	-0.0326283	-0.704043	0.102571	-0.250231	-0.700818	-0.695857	-0.364487	-0.700505	-0.411351	1.42142	-0.215185	2.881	2.40228	2.9504	-0.700881	2.61416	-0.700926	-0.699688	-0.701451	-0.699152	-0.701136	-0.702429	-0.703365	-0.704037	0.446991	1.1114	0.0698832	-0.0195828	0.501253	0.526627	-0.69666	-0.680122	-0.32667	-0.690267	-0.643046	0.152517
JAK2	-0.651908	-0.66872	-0.653987	0.916881	-0.0594156	1.44888	-0.291646	-0.64314	-0.671952	-0.67758	-0.671693	-0.682855	-0.683213	-0.690373	-0.19989	-0.658921	1.93712	-0.675103	-0.672319	-0.68034	-0.680129	-0.681992	3.52601	1.28652	3.10175	1.4877	2.2286	0.408061	1.38532	0.0956953	-0.363429	-0.677743	-0.0380204	-0.680417	-0.116858	-0.573174	-0.357883	0.219862	-0.669329	-0.115558	-0.200765	-0.122926	0.506339	-0.615289	-0.483057	-0.124231	-0.382122	-0.544133	-0.231494
ISG20	-0.786989	-0.384566	0.317095	-0.128699	1.23383	2.29512	-0.0398408	1.62722	0.130793	-0.736608	-0.787057	-0.787072	0.140949	-0.265645	-0.787364	-0.0272495	1.11935	0.182672	-0.623242	0.385578	0.651014	0.00899727	2.08644	1.03097	2.49039	1.77237	1.83447	0.544084	2.5206	-0.766099	-0.78699	-0.787146	-0.787165	-0.787015	-0.787218	-0.787316	-0.751162	-0.460297	-0.786965	-0.465158	-0.61958	-0.00739222	0.110331	-0.786584	-0.770049	-0.738442	-0.702796	-0.495657	-0.774929
ALPK1	-0.644096	-0.661925	0.313623	0.641337	-0.672592	-0.0398651	-0.681153	1.2205	0.602067	1.05943	-0.665498	-0.679906	-0.678793	1.76528	1.2565	1.48575	-0.0442869	-0.675705	-0.205686	-0.679226	-0.678314	-0.446085	0.779221	0.489491	2.18014	2.71497	2.73925	1.415	2.08856	-0.645697	-0.664847	-0.677384	-0.674891	-0.679786	-0.680451	-0.68257	-0.570795	-0.641254	-0.664516	-0.675235	-0.664137	-0.678519	-0.681682	-0.607741	-0.501892	0.302926	-0.638125	0.0574718	-0.658136
SLC37A3	1.57149	0.11108	-0.666982	1.11169	0.584161	1.31436	-0.170383	0.624546	-0.677363	-0.677709	-0.674195	-0.68023	-0.680323	-0.251307	0.435521	-0.673567	0.20371	-0.677302	-0.674325	-0.679965	-0.679866	-0.680196	0.820279	2.82933	2.307	3.27664	1.56461	2.03574	0.668909	0.342873	-0.411218	-0.67766	-0.125952	-0.679815	-0.597123	-0.551244	-0.249288	-0.67121	-0.676962	-0.571606	-0.672848	-0.650596	-0.638389	-0.662419	-0.138532	-0.430285	-0.663091	0.316901	-0.596947
APOL1	0.0380913	0.800432	0.666182	1.05361	1.23503	0.917474	0.448111	1.20925	-0.83803	-0.837326	-0.835977	-0.839241	-0.84012	-0.287238	-0.841878	-0.836012	-0.72785	-0.835618	-0.83575	-0.10144	-0.838231	-0.280686	1.40938	1.4946	3.53723	1.47553	1.89478	1.71159	1.97211	-0.416673	-0.354783	-0.837936	-0.837775	-0.838345	-0.360184	-0.283332	-0.390237	0.280063	-0.174527	-0.333784	-0.12459	0.374934	0.166287	-0.826758	-0.479598	-0.828285	-0.721076	-0.00279245	-0.597163
RALB	0.742517	0.737759	-0.701464	0.753768	2.23375	1.94457	0.822009	-0.709135	-0.713906	-0.712865	-0.709383	-0.71457	-0.715701	-0.716763	-0.716828	-0.712132	-0.0773844	0.0481538	-0.708836	-0.212331	-0.713861	-0.461402	1.24142	1.75876	3.58484	0.680526	2.61542	0.623142	1.49703	-0.331161	-0.713665	-0.712612	0.00317141	-0.714151	-0.716127	-0.565619	-0.467275	0.146827	0.0477513	-0.484191	-0.322183	-0.356156	-0.0414745	-0.704473	0.0265838	-0.706468	-0.693978	-0.613245	-0.417828
TNFSF10	-0.784093	0.77978	2.17116	-0.312277	-0.386664	-0.0181859	-0.789231	1.41718	-0.169258	0.0986367	-0.787126	-0.467494	0.262139	0.976981	-0.789391	-0.563917	0.0119108	-0.7874	-0.431757	-0.634652	0.575226	-0.184988	2.12891	-0.787959	2.89226	0.361483	1.95549	1.06188	3.22789	-0.7844	-0.488427	-0.787671	-0.719227	-0.787327	-0.017003	-0.53182	-0.789341	-0.172514	-0.788283	-0.650696	-0.694263	0.296459	-0.152685	-0.777005	-0.751987	1.07511	-0.426942	-0.41537	-0.203193
TAP2	-0.967241	0.206621	0.614214	-0.186354	0.650921	1.49165	-0.127862	1.3492	-0.970173	-0.968955	-0.967708	-0.969952	-0.970746	-0.670665	-0.971656	-0.967965	-0.357466	-0.96849	-0.967474	-0.576924	-0.969494	-0.392025	1.29665	1.66962	2.82417	2.26735	2.87901	1.5835	1.43013	0.191545	0.0614603	0.518452	-0.263552	-0.230172	0.0910217	-0.120939	0.0547557	0.296348	-0.278842	-0.350499	-0.379078	-0.439273	-0.0107168	-0.962334	-0.634682	-0.743839	-0.95715	-0.389222	-0.0863737
SOCS1	-0.487149	0.990136	-0.399428	0.50972	0.334762	1.61541	0.955207	-0.298637	-0.737513	-0.737164	-0.737192	-0.737531	-0.737712	-0.737772	-0.737799	-0.737204	-0.737535	-0.737064	-0.737174	-0.737486	-0.737459	-0.737698	-0.211507	2.01457	3.02727	2.62738	1.27509	3.05108	0.699015	0.0543159	0.225498	0.594412	0.861513	0.0928232	0.020022	0.0213311	0.0607021	-0.580799	-0.737467	-0.736926	-0.73699	-0.737649	-0.684206	0.598255	-0.729538	-0.491783	-0.244698	-0.429398	-0.594338
PARP10	-0.791017	-0.484104	0.644362	-0.792558	1.17108	1.36619	-0.201307	2.22089	0.127872	-0.0763332	-0.386064	-0.795433	0.0602795	-0.015854	-0.798687	-0.792128	0.252845	0.337471	-0.789865	0.532311	-0.794612	-0.223767	2.01505	1.56387	1.67023	2.8565	1.40692	0.38546	2.63993	-0.792093	-0.793181	-0.79535	-0.792712	-0.795214	-0.796206	-0.797624	-0.798553	0.123257	0.373224	-0.385806	-0.0834759	0.329816	0.318576	-0.782919	-0.745805	-0.780269	-0.777613	-0.717421	-0.782729
USP18	-0.520138	-0.096781	-0.502215	-0.516162	1.51063	1.99403	-0.476493	1.63615	1.37456	-0.526356	-0.516937	-0.522524	-0.524638	-0.1803	-0.531358	-0.524718	-0.51982	-0.52571	-0.5168	-0.521937	-0.519936	-0.524524	1.25329	-0.512803	3.08753	-0.467376	3.59795	-0.522919	2.43639	-0.524081	-0.51968	-0.526238	-0.519825	-0.520614	-0.526764	-0.490112	-0.487265	0.17909	1.08137	-0.138309	0.0689288	-0.205718	-0.111017	-0.515836	-0.484519	-0.490683	-0.507253	-0.303283	0.0303982
PLPP1	-0.691551	0.867254	-0.660786	0.114152	-0.491088	0.0852402	-0.273968	0.0167778	-0.709493	-0.703174	0.0233976	-0.712926	-0.714537	0.998699	0.550882	-0.0955577	-0.7101	-0.699954	0.143926	-0.712436	-0.7118	-0.714109	1.7108	1.51704	2.60902	-0.635781	3.728	2.51007	0.71428	0.135124	-0.247941	-0.702757	1.11751	-0.712296	-0.715077	-0.267646	-0.715732	-0.0351939	0.282204	-0.700956	-0.668714	-0.71251	-0.714666	-0.669327	0.308082	-0.6949	-0.651825	1.51032	-0.505237
TRIM21	-0.676668	-0.086111	2.40405	0.968254	0.700214	1.19892	-0.00623847	1.17354	-0.681502	-0.680338	-0.675366	-0.680289	-0.683238	-0.176375	-0.685614	-0.678546	0.263704	-0.679268	-0.675318	0.199916	-0.678782	-0.682829	1.50027	2.33879	3.36464	-0.65826	1.77074	0.910133	2.11793	-0.259001	-0.681364	-0.681197	-0.678833	-0.679869	-0.464594	-0.340806	-0.238285	0.967171	-0.590212	-0.498267	-0.31118	-0.355434	0.260198	-0.667336	-0.630245	-0.368951	-0.66318	-0.583166	-0.660722
TAF4B	-0.64905	0.108036	0.136295	0.85759	0.20063	-0.24206	-0.682851	1.84559	-0.677575	-0.672492	-0.402622	-0.681323	-0.681878	0.866348	1.36858	-0.661225	-0.678181	-0.67117	-0.674226	-0.680681	-0.680482	-0.681806	-0.656377	2.25413	2.03002	2.70079	1.54524	1.85806	1.51674	2.53404	0.393833	0.140878	-0.164758	-0.396408	-0.160607	-0.2803	-0.0865282	-0.651419	-0.677038	-0.67114	-0.672245	-0.681496	-0.682644	-0.63095	-0.552751	-0.662601	-0.630265	0.00630682	-0.667049
BST2	-0.267071	0.0927881	1.05982	-0.959252	1.53385	1.59591	-0.212043	1.23089	-0.95969	-0.650499	-0.959732	-0.66559	-0.6568	-0.540763	-0.960618	-0.959726	0.193768	-0.411743	-0.959714	-0.303034	-0.433423	-0.523813	1.58062	1.79136	2.8418	0.88277	2.86067	1.32012	2.20309	-0.625701	-0.595307	-0.41601	-0.576924	-0.959766	-0.798778	-0.368355	-0.584505	-0.470493	-0.198051	-0.328764	-0.134901	0.00275645	0.566384	-0.041152	-0.952514	-0.597673	-0.209564	-0.0740684	0.104698
CES4A	1.25134	1.55057	-0.602363	1.16535	1.33654	1.47188	0.731733	0.543327	-0.680212	-0.693081	-0.658723	-0.706769	-0.704753	0.282081	0.733568	-0.670112	-0.68207	-0.694123	0.702656	-0.706275	-0.70511	-0.703747	0.658075	2.29825	2.46845	2.88309	1.97551	0.931001	0.498674	0.492646	-0.683768	-0.698283	-0.650731	-0.41814	-0.706207	-0.572424	-0.606029	-0.66221	-0.680611	-0.696264	-0.626175	-0.568814	-0.710151	-0.62282	-0.504979	-0.630047	-0.651318	-0.404908	-0.685334
HERC6	-0.723699	0.358786	-0.700479	-0.716647	1.27452	1.47881	-0.729444	-0.0753434	0.840661	0.168805	-0.713465	-0.722316	0.192291	-0.351981	-0.729825	0.0144963	1.29125	-0.722083	0.247008	0.512563	-0.720396	0.724122	1.39619	-0.71585	2.64538	2.46858	2.25542	-0.722921	3.14504	-0.66242	-0.719832	-0.723449	-0.718563	-0.721989	-0.725903	-0.728695	-0.72957	0.487512	-0.718688	-0.0901445	-0.126825	0.212925	-0.0290836	-0.717276	-0.689295	-0.224622	-0.443416	0.0238628	-0.695337
EIF2AK2	-0.874004	0.145857	-0.0932053	-0.154433	0.453991	1.59412	-0.877151	1.40681	0.458675	-0.873965	-0.873472	-0.872825	-0.468446	-0.37142	-0.877297	-0.17698	0.591498	0.0982413	-0.873335	0.28488	0.624666	-0.0652338	1.64581	-0.286982	3.03433	2.58145	1.31884	0.658029	3.35593	-0.607586	-0.591825	-0.87397	-0.702129	-0.577208	-0.87552	-0.499175	-0.653492	0.309245	0.14341	-0.143867	-0.227488	-0.102586	0.147623	-0.870523	-0.540116	-0.374041	-0.291534	-0.544022	-0.79836
RTP4	-0.645344	-0.637729	-0.033834	-0.647521	-0.646	-0.654387	-0.656977	2.91973	0.861825	-0.650939	-0.381918	-0.651346	-0.650365	1.56594	-0.387476	-0.647023	0.806744	-0.649677	-0.635782	0.657872	-0.650146	0.571356	-0.195142	-0.63181	1.65636	0.86941	3.23089	1.49904	2.25323	-0.646972	-0.641927	-0.651442	-0.643475	-0.651596	-0.652791	-0.655964	-0.657344	0.385458	0.693011	0.275739	1.46967	0.812938	0.273019	-0.634466	-0.589389	-0.615299	-0.628213	-0.51733	-0.631546
APOL2	-0.774534	0.425477	0.602854	2.78433	1.63207	1.54417	0.528595	-0.0212812	-0.243592	-0.262429	-0.775542	-0.775628	-0.776093	-0.442443	-0.776325	-0.0575863	-0.150962	-0.774878	-0.775475	-0.77548	-0.775384	-0.776022	2.30474	2.03568	2.41523	2.5728	0.844836	-0.775811	1.52794	-0.554192	-0.454233	-0.548451	-0.4819	-0.552518	-0.103965	0.00313432	0.0854249	-0.126652	-0.775343	-0.139002	-0.330787	-0.171442	-0.101773	-0.772333	-0.640664	-0.59093	-0.293437	-0.52197	-0.359921
LPP	0.0642793	-0.652511	0.459984	0.73743	0.895396	1.87013	0.652158	-0.194859	0.0108579	-0.82872	-0.826339	-0.832075	-0.832876	-0.429626	-0.834324	-0.827865	0.255614	0.163684	-0.0321036	-0.831334	-0.831091	-0.832431	1.33836	2.4964	3.67866	1.85877	1.93901	0.14072	1.33644	-0.16409	-0.486486	-0.82904	-0.638454	-0.831315	-0.833228	-0.372981	-0.396501	-0.106886	-0.612646	0.0543326	0.032821	0.330534	0.454188	-0.779564	-0.763707	-0.385005	-0.805455	-0.759344	0.682681
SP110	-0.762419	-0.477119	-0.761225	0.997421	-0.258757	0.211028	-0.589352	0.904872	1.82652	0.272074	-0.457318	0.0808214	-0.198869	1.67575	-0.0589696	1.51342	-0.299231	-0.763538	0.54768	-0.203925	-0.76438	-0.515789	1.37068	0.86686	2.20573	3.13609	1.37916	-0.13369	2.7147	-0.76276	-0.764232	-0.763826	-0.764376	-0.764524	-0.765332	-0.765631	-0.765808	-0.378912	0.180336	-0.304408	-0.64033	-0.0480484	0.277087	-0.758717	-0.739951	-0.760303	-0.7542	-0.50508	-0.633165
FAM19A2	-0.519846	-0.573938	-0.497141	-0.56239	1.75195	-0.586759	-0.596991	-0.499976	-0.572707	-0.567779	1.0736	-0.582819	-0.587955	1.30896	-0.599328	-0.53262	-0.577614	1.79625	-0.530008	2.24117	-0.578038	1.26418	2.78896	2.59359	-0.561735	-0.473156	1.12158	-0.584415	2.86124	-0.524972	-0.578531	-0.566804	-0.00520895	-0.579965	-0.592209	-0.290039	-0.598691	-0.515039	0.100927	-0.56386	0.498677	0.537527	-0.293454	-0.468112	-0.34955	-0.538118	-0.461254	-0.341303	-0.528522
PYCR1	-0.453653	-0.46161	-0.44681	-0.460954	-0.461683	-0.461708	-0.461702	-0.451446	-0.46196	-0.460495	-0.454631	-0.461947	-0.462246	-0.462341	-0.462178	-0.455281	-0.462059	-0.460125	-0.454444	-0.461867	-0.461767	-0.462176	-0.453652	-0.461395	-0.459487	-0.442659	-0.46091	0.235955	-0.461732	2.69871	2.19534	2.29674	2.52209	2.97294	1.84916	1.43353	2.16435	-0.452847	-0.461843	-0.459844	-0.452254	-0.461713	-0.461879	-0.34862	-0.411668	-0.193646	-0.317261	-0.395316	-0.458551
NPW	-0.418207	-0.435065	-0.457224	-0.448185	-0.454422	-0.466369	-0.465898	-0.406203	-0.440958	-0.443944	-0.463213	-0.457718	-0.462377	-0.468485	-0.467545	-0.422931	-0.44234	-0.440004	-0.463097	-0.456396	-0.45514	-0.462636	-0.416709	-0.43012	-0.436342	-0.45345	-0.447392	-0.455226	-0.465511	2.14608	1.74404	2.19081	2.46784	2.9202	2.76068	1.72245	2.30367	-0.414618	-0.438107	-0.437895	-0.461329	-0.466162	-0.466185	-0.381613	-0.29499	0.0902088	-0.373707	-0.162987	-0.420106
LIF	-0.46893	-0.497532	0.792802	-0.136189	0.328399	-0.506501	-0.505855	-0.456282	-0.500715	-0.481496	-0.498827	-0.499485	-0.505326	-0.507573	-0.506986	-0.46659	-0.501272	-0.477506	-0.498677	-0.498345	-0.497661	-0.505093	-0.466708	-0.495892	-0.471375	-0.485446	-0.492148	-0.503947	-0.505481	2.61238	2.70297	2.18002	1.57824	2.85898	2.04364	1.18961	2.38511	-0.461074	-0.50001	-0.295412	-0.496586	-0.506413	-0.505916	-0.443719	-0.362402	-0.485914	-0.405063	-0.431731	-0.470217
IL2	-0.402304	-0.442049	2.58142	-0.442023	-0.442114	-0.441197	-0.441464	-0.37794	-0.442093	-0.357688	-0.43982	-0.442171	-0.442216	-0.441781	-0.298538	-0.407291	-0.442106	-0.36291	-0.439791	-0.442149	-0.44213	-0.442204	-0.407408	-0.441987	-0.355036	-0.436381	-0.442014	-0.442164	-0.441323	2.28942	2.46175	1.26536	-0.440232	2.97443	2.71931	1.86283	2.02976	-0.407985	-0.442061	-0.363201	-0.439278	-0.441074	-0.415806	-0.384956	-0.31735	-0.441526	-0.273263	-0.338949	-0.441506
SLC29A1	-0.476165	-0.482781	-0.436361	-0.46926	-0.481303	-0.486503	-0.169951	-0.47198	-0.483721	-0.46936	-0.217597	-0.478526	-0.485802	-0.489172	-0.488176	-0.478638	-0.154676	-0.466825	-0.459484	-0.476995	-0.475754	-0.484879	-0.476133	-0.480791	-0.461847	-0.426999	-0.466258	-0.482208	-0.485768	1.00529	2.02091	2.16506	2.39636	3.35155	2.69757	1.88733	2.3116	-0.474504	-0.248007	-0.450311	-0.455076	-0.486329	-0.485597	-0.116985	-0.407632	-0.161912	0.0451993	-0.335736	-0.436659
GINS2	-0.523112	-0.523293	-0.506017	-0.524603	-0.0391756	-0.538485	-0.537903	-0.517369	-0.0370969	-0.532665	-0.2925	-0.531822	-0.536515	-0.540917	-0.538944	-0.526068	-0.525581	-0.530447	-0.519795	0.396727	-0.529761	-0.244158	-0.52261	-0.518122	-0.529459	-0.499583	-0.524959	-0.53532	-0.535558	2.70521	2.14104	1.5597	2.60087	1.88024	2.46527	2.0329	2.47265	-0.521759	-0.339591	-0.393616	-0.462369	-0.537991	-0.538173	0.0390532	-0.442861	-0.49931	0.666227	-0.41595	-0.501479
ODC1	-0.54302	-0.217941	-0.536279	-0.543364	-0.543344	-0.543796	-0.543706	-0.542767	-0.543471	-0.542971	-0.539969	-0.543623	-0.387447	-0.543883	-0.447589	-0.543093	-0.14628	-0.542797	-0.539787	-0.543584	-0.543539	-0.543561	-0.542953	-0.422619	-0.542629	-0.53398	-0.54337	-0.54349	-0.543688	1.93267	1.64788	1.93271	3.03399	3.23821	2.39945	1.25427	2.01867	-0.542777	-0.319403	-0.38838	-0.538762	-0.543741	-0.416597	0.20146	-0.0316615	-0.287344	0.330205	-0.361407	-0.189533
CENPV	-0.515172	-0.520799	-0.511277	-0.522134	-0.522319	-0.523631	-0.523584	-0.511535	-0.156727	-0.521296	-0.51729	-0.024338	-0.164525	-0.524133	-0.52409	-0.516304	-0.5213	-0.520883	-0.516936	-0.523232	-0.523032	-0.523196	0.0734129	-0.519413	-0.520394	-0.507482	-0.521958	0.0356002	-0.523418	2.52826	1.79009	2.70503	2.87246	2.07438	1.78568	2.04004	2.27688	-0.513847	-0.00734519	-0.520673	-0.142363	-0.523573	-0.523599	-0.0947125	-0.464094	-0.51325	-0.167129	-0.468527	-0.517433
GAL	-0.40439	-0.454674	-0.332126	-0.446295	-0.467355	-0.473256	-0.473417	-0.38642	-0.460341	-0.402669	-0.383618	-0.467956	-0.478397	-0.485272	-0.482187	-0.414996	-0.462129	-0.392218	-0.381943	-0.464261	-0.461075	-0.476656	-0.404453	-0.446502	-0.382249	-0.314972	-0.445675	-0.47121	-0.471366	1.95787	2.60236	1.56986	1.11533	3.16031	2.73972	2.27959	2.52507	-0.399298	-0.456425	-0.386518	-0.366002	-0.471309	-0.470211	-0.351795	-0.260848	-0.400711	-0.275673	-0.227909	-0.3915
HPDL	-0.435375	-0.470155	-0.420401	-0.4516	-0.490104	-0.513372	-0.507112	-0.42027	-0.480713	-0.478426	-0.462349	-0.470183	-0.412545	-0.519392	-0.515823	-0.0817267	-0.483359	-0.470832	-0.461864	-0.474563	0.23756	-0.499937	-0.42644	-0.445461	-0.465776	-0.398934	-0.445145	-0.499633	-0.506042	1.67857	2.22482	2.26415	2.11382	2.16211	3.00299	2.19459	2.60862	-0.425895	-0.213447	-0.395527	-0.450058	-0.512006	-0.508131	-0.369928	-0.291426	-0.40243	-0.357603	-0.294312	-0.37522
NME1	-0.560224	-0.197966	-0.559083	-0.560055	-0.560409	-0.56064	-0.560553	-0.560083	-0.560432	-0.560232	-0.55997	-0.560358	-0.560552	-0.560701	-0.560627	-0.560313	-0.560347	-0.560154	-0.559949	-0.560326	-0.560271	-0.560527	-0.560221	-0.560314	-0.560014	-0.558704	-0.219669	0.110378	-0.56054	1.63706	2.22852	1.66233	2.84526	3.01173	2.27616	1.40892	2.22651	-0.560172	-0.560379	-0.560039	-0.559699	-0.560632	-0.560542	0.040332	0.349812	-0.0996913	0.822637	-0.050014	-0.317183
FABP5	-0.570191	-0.570658	-0.569175	-0.570105	-0.570601	-0.571042	-0.570959	-0.569971	-0.570739	-0.570243	-0.570216	-0.570633	-0.391276	-0.571142	-0.571051	-0.570329	-0.57074	-0.570089	-0.570173	-0.570488	-0.570503	-0.570841	-0.570143	-0.570522	-0.569864	-0.568743	-0.570126	-0.570703	-0.570938	2.08892	1.99713	1.21175	2.52337	3.20358	2.28854	1.39555	2.08938	-0.570051	-0.123461	-0.56977	-0.569831	-0.571026	-0.570815	-0.0676619	0.483125	0.00795172	1.2306	0.230377	-0.120189
CD3EAP	-0.564872	-0.567522	-0.527942	-0.565792	-0.566508	-0.570129	-0.569228	-0.562769	-0.568085	-0.564946	-0.55097	-0.0672987	-0.568917	-0.570926	-0.57018	-0.565693	-0.160622	-0.564105	-0.550266	-0.438734	-0.567459	-0.568756	-0.564965	0.254208	-0.56225	-0.525097	-0.565332	-0.567107	-0.170306	2.27925	1.86193	1.7696	2.97251	2.68267	2.39447	1.55244	1.93365	-0.563782	-0.567377	-0.562583	-0.538947	-0.569833	-0.568989	-0.23825	0.51057	-0.560784	0.710917	-0.440284	-0.148104
NLN	-0.466687	-0.476259	-0.414066	-0.461894	-0.477249	-0.483127	-0.482426	-0.457693	-0.477975	-0.461759	-0.448157	-0.330686	-0.483086	-0.486331	-0.382805	-0.468599	-0.477602	-0.459898	-0.446855	-0.471438	-0.469631	-0.482388	-0.466537	-0.472678	-0.451754	-0.402383	-0.459084	-0.479064	0.291077	1.16665	1.97878	2.33223	2.61174	3.36756	2.27802	2.26255	1.9054	-0.117875	-0.474685	-0.458275	-0.437395	-0.483178	-0.482401	-0.43671	-0.380316	-0.0228432	-0.38246	-0.298127	-0.426808
POLR3G	-0.507369	-0.523277	-0.469963	-0.517525	-0.320157	-0.544775	-0.540554	-0.495183	0.147019	-0.489937	-0.357753	-0.30328	0.00154283	-0.548622	-0.359974	-0.513611	-0.525894	-0.492157	-0.500013	-0.526523	-0.524673	-0.532526	-0.506868	-0.51719	-0.468811	-0.457882	-0.515844	-0.526979	-0.539541	2.486	1.55526	0.930927	2.42544	3.23729	2.46917	1.92002	2.46118	-0.507864	0.109026	-0.078584	-0.500212	-0.543605	-0.444337	-0.47756	-0.379862	-0.486635	0.588013	-0.354124	-0.48026
KCNK15	-0.412965	-0.436383	-0.334873	-0.499193	-0.471217	-0.511097	-0.503332	-0.399705	-0.446016	-0.470427	-0.400077	-0.507101	-0.490999	-0.514272	-0.508572	-0.430498	-0.449178	-0.463886	-0.397619	-0.506045	-0.505077	-0.489261	-0.416456	-0.425301	-0.456099	-0.32597	-0.498778	-0.477485	-0.503262	1.93457	2.20091	2.40378	1.10568	3.60319	3.03835	1.36077	1.43936	-0.414644	-0.440462	-0.460652	-0.38171	-0.51107	-0.505021	-0.365324	-0.26448	-0.369042	-0.369215	-0.242021	-0.4751
GJB6	-0.489744	-0.518916	-0.368835	-0.502434	-0.118537	-0.517581	-0.210584	-0.482205	-0.521492	-0.488149	-0.419644	-0.515953	-0.428814	-0.5238	-0.499167	-0.497642	-0.522123	-0.480774	-0.421644	-0.513029	-0.513158	-0.523305	-0.491503	-0.516583	0.346047	-0.348069	-0.503415	-0.522312	-0.476382	2.34404	3.0054	1.63595	0.937514	3.48374	1.20691	2.19605	2.07945	-0.488016	-0.52062	-0.479894	-0.409058	-0.51532	-0.487314	0.170104	-0.361337	-0.501643	-0.389375	-0.262718	-0.470576
NOP16	-0.583879	-0.0644861	-0.0903182	-0.583766	-0.374626	-0.585238	-0.494315	-0.583477	-0.355926	-0.58369	-0.582949	-0.258949	-0.585067	-0.585427	-0.585344	-0.584014	-0.584889	-0.583396	-0.583006	-0.584489	-0.584405	-0.584996	-0.583885	-0.584549	-0.582985	-0.579734	-0.58366	-0.11145	-0.585109	1.94665	1.91315	2.09724	2.68394	3.30927	2.00849	1.52924	1.98823	-0.583679	-0.380473	-0.479688	-0.582441	-0.585207	-0.584772	0.253175	-0.307259	-0.135543	0.511694	-0.136	-0.222282
DLL3	-0.491676	-0.502717	-0.43653	-0.457046	-0.505091	-0.522707	0.250837	0.161754	-0.506045	-0.464869	-0.479253	-0.475252	-0.519621	-0.528661	-0.527029	-0.496667	-0.507658	-0.456041	-0.478143	-0.477893	-0.475576	-0.518546	-0.486033	-0.494036	0.406688	-0.424115	-0.452192	-0.510958	-0.520047	2.46607	2.02088	0.956736	2.49655	3.01478	2.55778	2.33311	1.89951	-0.479826	-0.503265	-0.0115636	-0.468827	-0.520708	-0.357222	-0.452353	-0.362003	-0.453607	-0.345352	-0.308839	-0.366224
CCDC86	-0.592919	-0.384172	-0.182798	-0.591671	-0.593829	-0.596977	-0.52135	-0.591702	-0.595068	-0.590324	-0.578385	-0.00562417	-0.595725	-0.597606	-0.596987	-0.593856	-0.595091	-0.588819	-0.57698	-0.594146	-0.593528	-0.595238	-0.593034	-0.593611	-0.587356	-0.552991	-0.591312	0.0995304	-0.595832	2.15616	1.76289	2.25821	2.52115	2.88568	2.14631	1.44208	2.2607	-0.592725	-0.594409	-0.421072	-0.252651	-0.596825	-0.596127	-0.197856	0.271172	0.428098	0.342133	-0.327689	0.0517358
CDC20	-0.524716	-0.514478	-0.506699	-0.491378	-0.229926	-0.582047	-0.559107	-0.517452	-0.524041	-0.540758	-0.556655	-0.2332	-0.57543	-0.591219	-0.573741	-0.539576	0.402917	-0.527271	-0.552716	0.138619	-0.514108	0.331196	-0.522699	-0.501822	-0.522471	-0.506914	-0.496494	-0.570691	-0.558486	2.23161	1.58257	2.12635	2.16603	2.06522	2.27459	2.6639	2.75367	-0.519515	-0.514834	-0.114879	0.220482	-0.58057	-0.562419	0.186679	-0.36701	-0.436486	-0.3874	-0.389248	-0.395175
METTL1	-0.601475	0.283606	-0.575299	-0.60199	-0.606032	-0.235931	-0.538084	-0.599498	-0.607873	-0.599651	-0.59138	-0.606022	-0.608046	-0.610258	-0.609505	-0.60332	-0.608047	-0.598144	-0.590106	-0.605368	-0.604704	-0.607918	-0.600759	-0.606942	-0.591989	-0.566244	0.457478	0.636776	-0.608257	2.26142	1.8638	2.52888	3.16542	2.22924	1.99248	1.12506	1.66801	-0.60084	-0.607887	-0.584157	-0.46019	-0.609169	-0.608197	0.609503	-0.13918	-0.00374411	0.0921327	-0.483655	-0.151896
ATAD3B	-0.620591	0.166945	0.561224	-0.618677	-0.290362	-0.62315	-0.357071	-0.620144	-0.344249	-0.617082	-0.614139	0.062937	-0.622601	-0.623672	-0.623226	-0.620259	-0.621951	-0.616447	-0.614222	-0.620781	-0.620537	-0.622455	-0.62048	-0.620837	-0.614756	-0.599261	-0.618484	-0.621994	-0.62242	2.12256	1.60084	2.85732	2.01367	2.95058	2.03539	1.65182	2.04362	-0.620117	-0.247223	-0.371267	-0.436047	-0.62284	-0.622504	0.491504	0.326282	-0.181633	-0.30362	-0.288844	-0.0690477
UCK2	0.0267025	-0.0461682	-0.558498	-0.583967	-0.598627	-0.602974	-0.601	-0.589666	-0.599584	-0.592651	-0.580172	-0.593359	-0.602021	-0.604355	-0.602663	-0.593754	-0.142196	-0.591342	-0.579451	-0.204738	-0.590847	-0.601206	-0.592818	-0.59698	-0.588439	-0.551652	-0.58472	-0.228917	-0.601033	1.61286	1.67688	1.07657	3.08601	3.36613	2.00598	0.975846	2.33051	-0.217581	-0.598775	-0.0219794	-0.573819	-0.602084	-0.118521	0.464846	-0.533402	-0.0558835	0.883755	-0.459015	-0.556276
SRM	-0.599108	-0.482241	-0.597505	-0.599173	-0.554505	-0.599562	-0.569942	-0.59894	-0.576369	-0.599058	-0.598568	-0.59937	-0.599497	-0.599619	-0.599575	-0.599177	-0.40932	-0.598967	-0.5985	-0.599341	-0.599297	-0.599475	-0.161214	-0.0272816	-0.598816	-0.334263	0.17074	-0.140247	-0.43874	2.0207	1.82878	2.45307	2.87361	2.59553	2.10269	1.58731	2.19949	-0.599024	-0.513658	-0.499033	-0.265903	-0.599538	-0.599495	0.210558	-0.166007	0.0234329	0.432605	-0.545947	-0.19009
TOMM40	-0.231056	-0.408478	-0.0905237	-0.646226	-0.545127	-0.647206	-0.619284	-0.645598	-0.333832	-0.645551	-0.377382	-0.646756	-0.545271	-0.647155	-0.496088	-0.646191	-0.454812	-0.645716	-0.644338	-0.159731	-0.646587	-0.539232	-0.523339	-0.259382	-0.645136	-0.640576	0.170883	-0.155107	-0.572552	1.9702	1.97163	2.61929	2.74198	2.45408	2.13007	1.71821	2.23749	-0.31672	-0.394179	-0.538229	-0.442268	-0.647079	-0.42461	-0.223925	-0.00386481	-0.350126	0.261265	-0.428863	-0.417452
EIF4EBP1	-0.595636	0.0813874	-0.592013	-0.596954	-0.59731	-0.596977	-0.554503	-0.594918	-0.597624	-0.59649	-0.59493	-0.59765	-0.597734	-0.597541	-0.597271	-0.59592	-0.597709	-0.596214	0.0860614	-0.597469	-0.597324	-0.597683	0.118194	-0.597399	-0.595839	0.136224	-0.59714	-0.385782	-0.596656	0.712082	2.2714	2.45636	1.23267	3.44326	2.90876	1.62273	2.15047	0.114264	-0.197231	-0.374408	-0.231863	-0.251686	-0.595097	0.2086	-0.580791	-0.50762	0.147215	0.146771	-0.11486
RRP9	-0.649774	-0.368695	0.0385184	-0.649833	-0.652335	-0.653555	-0.653226	-0.647638	-0.652415	-0.649874	-0.645923	-0.651647	-0.653101	-0.653954	-0.509253	-0.648919	-0.157536	-0.649027	-0.646052	0.218597	-0.65085	-0.652832	-0.648452	-0.65168	-0.648574	-0.635811	0.36203	0.227572	-0.653053	2.09988	2.08767	2.49838	2.78177	2.46268	1.71757	1.70308	2.20052	0.0586408	-0.118408	-0.232274	-0.29636	-0.395932	-0.30541	0.0772774	-0.341182	-0.434242	0.0124495	-0.579515	-0.642665
ANKLE1	-0.581681	-0.562622	-0.500461	-0.589264	-0.566165	-0.596549	-0.581155	-0.574856	0.617762	-0.575175	-0.0734992	0.247154	0.204831	-0.596959	-0.590612	-0.583697	-0.570569	-0.568567	-0.54324	-0.595234	-0.594759	-0.574789	-0.582542	-0.555286	-0.00827864	-0.482623	-0.588402	-0.570289	-0.579304	2.56364	1.35363	2.29536	2.16013	1.32936	2.71114	2.37966	2.56236	0.339155	-0.034499	-0.327373	-0.533922	-0.23648	-0.573155	-0.560778	-0.185187	-0.514041	-0.502054	-0.361793	0.467471
EBNA1BP2	-0.26219	-0.162743	-0.629115	-0.547143	-0.397303	-0.635638	-0.598784	-0.633998	-0.422536	-0.634339	-0.631708	-0.635173	-0.384544	-0.635833	-0.635699	-0.634578	-0.499781	-0.634053	-0.630705	-0.635048	-0.131808	-0.635346	-0.634422	-0.634888	-0.633726	0.159266	0.167714	0.0498655	-0.635433	1.45865	1.93556	1.94974	2.90684	2.69307	2.38853	1.6905	2.28114	-0.634257	-0.416116	-0.495924	-0.630179	-0.635545	-0.455559	0.0799346	-0.196539	-0.178035	0.868513	-0.403353	-0.367344
TMEM97	-0.524185	-0.523026	-0.488028	-0.525488	-0.522298	-0.535078	-0.533142	-0.518551	-0.522961	-0.528773	-0.50902	-0.530715	-0.528669	-0.536641	-0.534696	-0.526263	-0.165465	-0.526973	-0.507609	-0.530348	0.235645	-0.528454	-0.523115	-0.51778	-0.525575	-0.475691	-0.524854	-0.526127	-0.532537	2.98028	1.17981	1.7263	2.76767	1.98817	2.28959	1.8822	2.6445	-0.521975	-0.0027034	-0.189374	-0.499252	-0.534304	-0.351051	0.224017	-0.155119	-0.501504	0.873424	-0.378496	-0.426712
ORC6	-0.54141	-0.538895	-0.496375	-0.537164	-0.551951	-0.565835	-0.564993	-0.531105	0.232791	0.0964819	-0.524566	0.468709	-0.561167	-0.567056	0.0772613	-0.542736	-0.542532	-0.532109	-0.524085	-0.554753	-0.552994	-0.0808766	0.200055	-0.532504	-0.527441	-0.48519	-0.541305	-0.558807	-0.564019	2.90723	1.81253	2.39581	1.13266	2.97352	1.92442	1.80691	2.48804	-0.537841	0.0869486	-0.525957	-0.512167	-0.344989	-0.564572	-0.510647	-0.424031	-0.496582	-0.451507	-0.360604	-0.508961
MRTO4	-0.584366	-0.000812221	-0.576574	-0.306957	-0.586011	-0.543818	-0.586603	-0.583315	-0.586229	-0.584247	-0.581743	-0.586064	-0.586518	-0.587078	-0.586869	-0.584589	-0.586271	-0.584009	-0.581658	-0.58599	-0.585846	-0.586417	-0.584429	-0.202604	-0.583281	-0.573065	0.0262104	0.167944	-0.221942	2.32669	1.68901	2.84243	3.30129	1.92873	1.81917	1.41818	2.01121	-0.584064	-0.477917	-0.583741	-0.579362	-0.586743	-0.586585	0.148114	-0.56838	-0.13981	0.141118	-0.00671724	-0.0418069
BOP1	-0.645531	-0.193659	-0.637656	-0.373672	-0.649045	-0.650224	-0.566407	-0.643667	-0.649292	-0.64768	-0.643917	-0.648838	-0.649903	-0.650655	-0.650217	-0.502924	-0.649412	-0.647136	-0.643773	-0.648812	-0.648158	-0.649742	-0.221832	-0.0418325	-0.646244	0.423704	0.37156	0.23788	-0.649446	2.3107	1.93729	2.1873	2.47227	2.02379	2.05247	1.9437	2.54213	-0.645157	-0.338442	-0.428651	-0.642169	-0.649856	-0.442998	0.140753	0.0304831	-0.31049	0.565186	-0.250609	0.0379258
G0S2	-0.52665	-0.527944	-0.423991	-0.515794	-0.531668	-0.53761	-0.308959	-0.523329	-0.315904	NaN	-0.461059	-0.526406	-0.535341	-0.540067	-0.538727	-0.529088	-0.231346	NaN	-0.46005	-0.524167	-0.523713	-0.535682	-0.33223	-0.525188	NaN	-0.395884	-0.515765	-0.533276	-0.536538	2.1512	2.39177	NaN	1.74178	2.82769	3.28015	1.50419	1.24628	-0.526033	-0.527797	NaN	-0.454494	-0.537995	-0.537041	-0.364651	0.422878	-0.509142	NaN	-0.291034	0.0948137
F12	-0.509963	-0.0254284	-0.491521	-0.503519	-0.529615	-0.540802	0.113459	-0.500576	-0.527818	-0.536997	-0.0129773	0.0862837	-0.540996	-0.548874	-0.546533	-0.517052	0.122041	-0.533096	-0.524021	-0.521314	-0.516346	0.178051	-0.507671	-0.51757	-0.53182	-0.482504	-0.505641	-0.53427	-0.536556	2.50068	0.944075	0.707289	2.67529	3.07684	2.93632	2.23517	2.05789	-0.508645	-0.523055	-0.174479	-0.511667	-0.102929	-0.541192	-0.472757	-0.374558	-0.473093	0.0398317	-0.36244	-0.434968
WDR4	-0.603095	-0.606489	0.679852	-0.40492	-0.604829	-0.613028	-0.360126	-0.150182	-0.607563	-0.60341	-0.591234	-0.607339	-0.18046	-0.613949	-0.613359	-0.605024	-0.607469	-0.601522	-0.594989	-0.605947	-0.605834	-0.320995	-0.603494	0.55769	-0.599278	-0.572614	-0.600442	-0.00566877	-0.611819	2.44468	1.19655	2.80069	1.64065	2.61156	2.56147	1.80468	2.19905	0.0332186	-0.152664	-0.423535	-0.590007	-0.612643	-0.610798	-0.405539	-0.16044	-0.439249	-0.125442	0.15388	-0.583515
FOSL1	-0.563826	-0.565745	0.777551	-0.553906	-0.564256	-0.572407	-0.571617	-0.561569	-0.567526	-0.541337	-0.559304	-0.563134	-0.568828	-0.573766	-0.572959	-0.565872	-0.566891	-0.536206	-0.560408	-0.561781	-0.560702	-0.568661	-0.563816	-0.564136	-0.529133	-0.537922	-0.553442	-0.566199	-0.571806	1.14311	2.29648	1.56561	1.04349	3.5444	3.00943	1.0708	1.14167	-0.562357	-0.564594	-0.533227	-0.557227	-0.57232	-0.572312	-0.352484	1.69028	0.174784	0.553861	0.264688	-0.524734
C17orf96	-0.556892	-0.564856	0.0991074	-0.566233	-0.566814	0.071711	-0.0794306	-0.555823	-0.566418	-0.565027	-0.566748	-0.568843	-0.569509	-0.571561	-0.571564	-0.561163	-0.566499	-0.563954	-0.566614	-0.56843	-0.568208	-0.569277	-0.559234	-0.563593	-0.562355	-0.559165	-0.566228	-0.567946	-0.571288	2.39129	2.38355	0.627974	1.01169	3.75953	2.89711	0.785479	1.12783	-0.557422	-0.358136	-0.556238	-0.564906	-0.57111	-0.442345	0.607148	-0.497814	-0.0574144	1.02691	1.16009	-0.558151
PUS7	-0.581699	0.330084	-0.56053	-0.579459	-0.59159	0.1595	-0.594212	-0.577455	-0.197982	-0.578063	-0.581976	-0.588937	-0.594637	-0.598247	-0.596084	-0.582748	-0.592568	-0.575873	-0.581685	-0.58764	-0.586606	-0.593707	0.266865	-0.589017	-0.570785	-0.560186	-0.58067	0.907953	-0.593726	1.76246	2.15794	2.94344	1.6646	3.14075	1.72243	1.26686	2.11762	-0.0596969	-0.590213	-0.359336	-0.568842	-0.596591	-0.594139	-0.567113	0.296514	-0.57775	-0.457806	0.79329	-0.555909
ECE2	-0.586487	0.479112	-0.564032	0.0239565	-0.589544	-0.596019	-0.595155	-0.0801671	-0.593288	-0.584885	-0.578301	-0.592199	-0.594065	-0.597295	-0.59644	-0.587384	-0.593564	-0.58227	-0.575452	-0.591644	-0.591241	-0.593197	-0.517443	-0.591528	-0.579498	-0.553564	-0.587217	-0.59271	-0.355851	2.04673	2.1422	2.43662	3.51927	1.60711	2.25465	1.29821	1.64729	0.457065	-0.263363	-0.416188	-0.570368	-0.476093	-0.396161	-0.150233	-0.527487	-0.584437	0.234418	-0.469307	-0.166724
GCK	-0.402596	-0.499701	-0.387959	-0.506542	-0.505502	-0.518861	-0.509716	-0.383548	-0.510845	-0.480935	-0.446949	0.88978	0.169943	-0.540674	-0.530904	0.162863	-0.511475	-0.455747	-0.452415	-0.52655	-0.519748	-0.523535	-0.403694	-0.487828	-0.468481	-0.356234	-0.506428	-0.515499	-0.507621	0.753515	2.86074	2.32284	1.63947	2.29823	2.65964	2.52347	2.42242	-0.414013	-0.499964	-0.459323	-0.434208	-0.516774	-0.516499	-0.356127	-0.261995	-0.42858	-0.351427	-0.261303	-0.445948
PDSS1	-0.648665	-0.170765	-0.60948	0.721565	-0.661872	-0.672365	-0.388643	-0.64147	-0.664955	-0.654249	-0.635086	0.322944	-0.326046	-0.674524	-0.522626	0.226954	-0.148824	-0.647915	-0.636007	-0.664362	-0.662156	-0.666968	-0.361342	-0.659502	-0.650238	-0.590118	-0.655549	0.871466	-0.670541	1.88794	1.84353	2.18278	3.23956	1.87949	2.05534	1.77908	2.16563	-0.645379	-0.663541	-0.0786802	-0.630173	-0.310232	-0.350221	0.237615	-0.55074	0.0511676	0.00645899	-0.465429	-0.625248
TMEM52	-0.369231	-0.43556	-0.412519	-0.435661	-0.449251	-0.482525	-0.485062	-0.342668	-0.445913	NaN	-0.456428	-0.462048	-0.473831	-0.497913	-0.497396	0.13581	-0.42936	NaN	-0.454975	-0.46217	-0.453938	-0.470188	-0.365705	-0.397759	NaN	-0.39935	-0.430452	-0.459682	-0.484642	0.691692	2.05555	NaN	2.30851	2.94571	2.85466	2.16245	2.59633	-0.373109	-0.208665	NaN	-0.443951	-0.339701	-0.488818	-0.323446	-0.243749	-0.375981	NaN	-0.287066	-0.370797
SMKR1	-0.613704	-0.62148	-0.572221	-0.617775	-0.615826	-0.626474	-0.623037	-0.609208	-0.62213	-0.609536	-0.596253	-0.0471303	-0.6205	-0.628067	-0.625809	0.622244	-0.622733	-0.605111	-0.595122	-0.6225	-0.389861	-0.620661	-0.613449	-0.619172	-0.604021	-0.560337	-0.617054	-0.618097	-0.62223	1.49684	2.45117	2.16485	2.16984	2.47192	2.70426	1.82465	1.72731	0.171471	0.249126	0.588916	0.578486	0.350564	0.189043	-0.596784	0.0496768	-0.606829	-0.543624	-0.436689	0.44376
FKBP4	-0.628799	-0.62969	0.0350669	-0.628562	-0.629581	-0.630606	-0.607045	-0.628033	-0.449613	-0.628667	-0.627713	-0.182431	-0.630139	-0.630776	-0.493061	-0.326494	-0.306643	-0.628553	-0.627571	-0.629428	-0.000994617	-0.209627	-0.628749	0.581235	-0.628118	-0.623626	-0.150427	0.41705	-0.526479	1.94138	2.00769	3.05305	1.89793	2.07083	1.98336	2.04361	2.54438	-0.628516	-0.546894	-0.480498	-0.625981	-0.470437	-0.63044	0.0762399	0.0756338	-0.627574	-0.0429027	-0.0416457	-0.624645
MRPL12	-0.632649	-0.322312	-0.629636	-0.49641	-0.400042	-0.633449	-0.535384	-0.632261	-0.632974	-0.632378	-0.631427	-0.633012	-0.477979	-0.633599	-0.576618	-0.632717	-0.214924	-0.632194	-0.631265	-0.632902	-0.632778	-0.633199	-0.632386	0.0140313	-0.63192	0.277447	-0.0713308	-0.223881	-0.551467	1.6715	1.97043	2.60619	2.7352	2.36508	2.27889	1.72601	2.24178	-0.632409	-0.523814	-0.519128	-0.629755	-0.453051	-0.40194	0.15335	-0.316187	-0.231906	0.490434	-0.0559539	-0.417767
C16orf59	-0.326637	-0.456099	-0.344348	-0.445506	-0.464792	-0.527313	-0.526184	-0.408949	-0.464605	-0.460891	-0.415359	-0.499519	-0.505601	-0.545681	-0.539511	-0.441439	0.151298	-0.4558	-0.411723	0.228385	-0.483779	-0.496077	-0.428619	-0.4348	-0.445787	-0.3269	-0.460767	-0.487377	-0.51955	1.9601	1.87781	1.96969	1.16641	2.68073	2.40554	2.77477	3.07335	-0.42643	-0.439974	-0.446074	-0.393047	-0.521364	-0.528858	-0.366081	-0.259146	-0.3683	-0.281471	-0.22899	-0.383057
ATAD3A	-0.649492	-0.225808	-0.631186	-0.648349	-0.034507	-0.653055	-0.525479	-0.648215	-0.650957	-0.648549	-0.642024	-0.650791	-0.652562	-0.653674	-0.65329	-0.65018	-0.651705	-0.647396	-0.641654	-0.650273	0.128517	-0.652126	-0.0830978	0.249646	-0.6468	-0.624175	0.3112	-0.652084	-0.652539	1.70834	1.62327	1.86412	3.43379	2.28181	2.1523	1.64567	2.08584	-0.648905	-0.329935	-0.324266	-0.268582	-0.652291	-0.373594	0.616982	-0.620153	-0.230428	0.806036	-0.559887	-0.233635
DGAT2	-0.406199	-0.48544	-0.316547	-0.438463	-0.492899	-0.513529	-0.511055	-0.383656	-0.493014	-0.156354	-0.396365	-0.478768	-0.522818	-0.500079	-0.526487	-0.429879	-0.498499	-0.402875	-0.395144	-0.472481	-0.462864	-0.52102	-0.36963	0.913432	-0.383965	-0.313154	-0.43962	-0.502046	-0.509182	1.73002	1.56258	1.37607	0.834752	3.14793	3.13262	2.4474	2.91616	-0.408262	-0.493348	-0.411222	-0.376035	-0.511414	-0.514444	-0.351287	-0.247166	-0.416884	-0.284883	-0.223443	-0.364175
RPP25	-0.577946	-0.601052	-0.55573	-0.602239	-0.606933	-0.610505	-0.609548	-0.564858	0.824693	-0.594843	0.456988	-0.608387	0.148421	-0.016517	-0.61193	0.497971	-0.080538	0.433793	-0.578365	-0.0780809	0.410128	-0.610195	-0.577094	-0.596584	-0.590357	-0.541929	-0.600596	-0.608707	-0.44601	2.73739	1.14737	2.32466	2.4163	1.91587	2.19502	2.05314	2.33276	-0.570019	-0.600234	-0.472809	-0.570351	-0.609925	-0.609391	-0.548975	-0.454475	-0.576584	-0.536698	-0.436306	-0.584181
CENPN	-0.600963	0.189291	-0.583534	-0.587004	-0.616196	-0.621987	-0.621589	-0.592571	-0.618271	-0.595858	-0.598135	0.350688	-0.623101	-0.626757	-0.102312	-0.237993	0.651959	-0.589297	-0.597283	0.0291392	-0.602533	0.16717	-0.599305	-0.614355	-0.585852	-0.570699	-0.590164	-0.386781	-0.620372	1.74413	1.26017	2.8425	2.82395	2.59026	1.48005	1.82142	2.5848	-0.598778	-0.282746	-0.195831	0.169551	-0.324407	-0.392669	0.372564	-0.493753	-0.593551	-0.468912	-0.454322	-0.547835
POLR3H	-0.613487	-0.614517	-0.592838	-0.615121	-0.27545	-0.617425	-0.61716	-0.611824	-0.615062	-0.612667	-0.602666	-0.616459	-0.351657	-0.617923	-0.617656	-0.614139	-0.298538	-0.611647	-0.602282	-0.616194	-0.615996	-0.537335	0.0816105	0.425827	-0.610978	-0.586531	1.12787	-0.615525	-0.307812	2.58494	1.39632	2.64884	2.07302	2.4663	1.80183	2.17459	2.05403	-0.61246	-0.388184	-0.397721	-0.284671	-0.617042	-0.234559	0.389428	-0.34511	-0.607999	0.293851	-0.518883	-0.220952
MFSD2A	-0.530686	-0.554874	0.358808	-0.531414	-0.547139	-0.052004	-0.114581	-0.522088	-0.556118	-0.422958	-0.524064	-0.545366	-0.554387	-0.561276	-0.560753	-0.535577	-0.556596	-0.530879	-0.523622	-0.543639	-0.5423	-0.55331	-0.531188	-0.0723923	-0.52805	-0.479949	-0.531519	-0.550648	-0.559408	2.39297	2.22269	0.19014	1.86086	3.54763	2.6765	0.361843	0.982743	-0.530105	-0.555431	-0.531277	-0.515131	-0.559528	-0.559867	-0.506705	-0.423528	-0.11475	2.01026	-0.373634	-0.495805
TLCD1	0.211778	1.07378	-0.540813	0.585051	-0.582816	-0.297258	-0.608892	-0.599324	-0.608413	-0.590349	-0.551454	-0.59645	-0.129936	-0.613166	-0.612452	-0.604543	-0.608242	-0.585561	-0.560049	-0.594324	-0.592478	-0.597369	-0.602228	-0.605505	-0.580364	-0.526021	-0.580772	-0.59059	-0.328084	0.589955	1.61294	2.73704	2.80244	0.78597	2.9729	1.80495	1.62779	-0.393793	-0.606723	-0.366848	-0.564121	-0.60927	-0.610745	-0.587569	1.65171	-0.594032	-0.506047	-0.41398	1.23138
CHEK1	-0.578056	-0.595122	-0.562312	-0.575679	-0.590171	-0.626048	-0.619253	-0.559319	-0.587132	-0.616385	-0.591195	-0.599565	-0.611604	-0.631645	-0.398919	1.05037	0.189061	-0.612489	-0.201074	0.778998	-0.591345	-0.0132591	-0.0994994	-0.533762	-0.611101	-0.549929	-0.574627	-0.606652	-0.616482	1.05894	1.18537	1.38804	1.42508	2.28677	2.95741	2.56498	2.81033	-0.570947	-0.598157	-0.611709	-0.586573	-0.529612	-0.619478	-0.522124	-0.429303	0.546663	1.31456	0.811539	-0.523456
NOLC1	-0.704157	-0.428379	0.226634	-0.620364	-0.664714	-0.472838	-0.7066	-0.70305	-0.706276	-0.704606	-0.696243	-0.705924	-0.706581	-0.707102	-0.59901	-0.245612	-0.502783	-0.704199	-0.700262	-0.122134	-0.705579	-0.412483	-0.704014	0.170506	-0.703715	0.372815	-0.180192	0.323328	-0.394401	2.42895	1.97721	2.49395	1.96867	2.59015	2.19934	1.56416	2.15027	-0.182387	-0.333398	-0.49818	-0.362989	-0.706629	-0.409517	-0.113442	0.125253	-0.380056	0.602592	-0.645553	-0.611079
IFRD2	-0.692742	-0.14871	-0.392614	-0.390482	-0.694465	-0.669665	-0.613454	-0.692056	-0.490106	-0.69304	-0.690665	-0.694536	-0.651679	-0.583124	-0.695229	-0.176965	-0.276246	-0.692418	-0.690326	-0.694468	-0.694248	-0.488014	-0.692762	-0.694193	0.247106	0.522851	0.189978	0.103494	-0.432898	1.98405	2.01021	2.34256	2.826	2.2089	2.31182	1.53866	2.06491	-0.0194289	-0.547497	-0.691821	-0.689523	-0.586524	-0.694843	-0.272094	0.527134	-0.306054	0.0173417	-0.656701	-0.0937007
CYP27B1	-0.521115	-0.52266	-0.40759	-0.508648	-0.547738	-0.559475	-0.547871	-0.505831	-0.530232	-0.44781	-0.456697	-0.536275	-0.246626	-0.573218	-0.565592	-0.532514	-0.53114	0.308919	-0.443537	-0.533679	-0.528704	-0.559459	-0.529508	-0.511947	-0.411642	-0.376304	-0.503211	-0.553434	-0.552	1.90035	2.96657	0.873473	1.58387	2.72097	3.38318	1.26379	1.48042	-0.516025	-0.524149	-0.423243	-0.374307	-0.559624	-0.55653	-0.482437	1.04324	-0.436595	-0.313519	-0.27259	-0.432225
ANKRD13B	-0.491241	-0.513155	-0.462116	-0.464537	-0.536296	-0.557151	-0.558102	-0.469042	-0.525997	-0.491752	-0.51575	-0.533438	-0.554453	-0.575824	-0.569679	0.83602	0.445109	-0.479933	-0.312973	-0.522164	-0.522571	-0.548738	-0.471179	-0.508607	-0.467494	-0.446975	-0.495509	-0.547777	-0.554564	1.45413	2.04184	2.27017	1.09459	3.52013	1.96426	2.01991	2.53734	-0.472662	-0.507377	-0.473601	0.972988	-0.55617	-0.556217	-0.437527	-0.311889	-0.447852	-0.333032	-0.305185	-0.412581
CKS2	-0.735338	-0.226002	0.132791	-0.225496	0.021953	-0.402871	-0.096001	-0.734489	-0.737498	-0.736348	-0.736288	-0.7369	-0.737851	-0.738669	-0.73833	-0.735979	-0.357625	-0.736007	-0.73622	-0.736712	-0.736205	-0.581524	0.129209	0.315297	-0.735344	-0.732546	0.510312	-0.360853	-0.738007	2.20556	1.3424	2.11264	2.6297	2.40733	2.29915	1.55556	2.29661	-0.735021	-0.737389	-0.505071	-0.581831	-0.575447	-0.55621	0.118646	0.124414	-0.0341532	0.886225	-0.016109	-0.0903416
DDIAS	-0.508353	-0.577529	-0.446045	-0.518052	-0.539908	-0.572678	-0.575155	-0.478398	-0.580068	-0.508842	-0.515133	-0.546871	-0.567037	-0.597573	-0.576924	-0.519242	0.16886	-0.48989	-0.51237	-0.54699	0.959124	-0.565344	-0.504593	-0.567645	-0.500465	-0.424003	-0.51165	-0.54641	0.964827	1.99121	2.60315	2.347	2.08126	1.91884	3.11325	1.43174	1.49802	-0.00988199	-0.577564	-0.509064	-0.495258	-0.57038	-0.580486	-0.444407	-0.326887	-0.486942	-0.372124	-0.304978	-0.432708
CTPS1	-0.689296	-0.1414	-0.661905	-0.695929	-0.51419	-0.703539	-0.293065	-0.683783	-0.70161	-0.693847	-0.685023	0.0776229	-0.702278	-0.393722	-0.703569	-0.688337	-0.701896	-0.691873	-0.684947	-0.699402	-0.698961	-0.701593	0.0619757	0.123923	-0.689832	-0.654215	0.928466	0.417128	-0.701561	2.48118	1.36936	2.53156	2.22988	2.32603	1.87205	1.55737	2.30812	-0.686047	-0.401615	-0.289345	-0.676796	-0.703314	-0.435962	0.585865	-0.619993	-0.33753	0.215954	0.431402	-0.682929
TTLL12	-0.63036	-0.63422	-0.593607	-0.633183	-0.634174	-0.63866	-0.637713	-0.626115	-0.634927	-0.627726	-0.61491	-0.636658	-0.354433	-0.640205	-0.639194	-0.00823067	0.269752	0.027457	-0.613417	-0.635758	0.413973	-0.086653	-0.629801	0.898197	-0.62437	-0.585378	0.569251	-0.263042	-0.637068	2.15787	1.56698	2.89306	1.95459	1.95535	2.07847	2.00936	2.61869	-0.0987614	-0.634341	-0.307047	-0.608647	-0.388646	-0.226489	-0.238972	-0.560243	-0.623115	-0.583915	-0.476734	-0.00369808
HSPE1	-0.426765	-0.493962	-0.448336	-0.702565	-0.644657	-0.472387	-0.481445	-0.702477	-0.492882	-0.702619	-0.702461	-0.495801	-0.52503	-0.594671	-0.611833	-0.702641	-0.431655	-0.702563	-0.702446	-0.439827	-0.658746	-0.556041	-0.314868	0.0506323	-0.14443	-0.160572	-0.126899	0.0229452	-0.563095	1.7412	2.00361	2.71031	2.78739	2.34267	2.20035	1.80604	2.26807	-0.413668	-0.474716	-0.513174	-0.553364	-0.621264	-0.423799	-0.0951816	-0.239461	-0.380397	0.111546	-0.16294	-0.161169
SH2D4A	-0.383672	-0.461533	-0.276887	-0.479541	-0.458209	-0.475112	1.54595	-0.356431	-0.473051	-0.429971	-0.362507	-0.492356	-0.474982	-0.485406	-0.456646	-0.384699	-0.475464	-0.420614	-0.358972	-0.489893	-0.488012	-0.473283	-0.387609	-0.456207	-0.417491	-0.246486	-0.478532	-0.465873	0.13661	0.300768	2.97713	2.27569	0.450936	3.37684	3.28987	2.24828	-0.167533	-0.354127	-0.470029	-0.40803	-0.00574129	-0.472163	-0.482094	-0.331731	-0.23548	-0.419386	-0.311807	-0.200335	-0.442281
YRDC	-0.0818216	-0.51951	-0.685258	-0.334904	-0.289419	-0.607326	-0.697264	-0.694327	-0.69646	-0.694419	-0.690779	-0.696309	-0.375934	-0.501466	-0.633581	-0.695442	-0.696573	-0.694181	-0.690743	-0.696104	-0.695949	-0.606408	-0.695102	0.335099	-0.693417	-0.681309	-0.000786825	-0.213889	-0.389346	2.0621	1.96918	3.01549	2.1008	2.56842	2.25081	1.22827	1.57884	-0.694696	-0.376369	-0.399344	-0.504248	-0.616297	-0.697175	0.135935	0.671051	-0.130922	0.0252997	0.202759	-0.329737
C10orf2	-0.576788	-0.586915	0.360868	0.364742	-0.585129	-0.591303	-0.590205	-0.567118	-0.587323	0.509763	0.176296	-0.588681	-0.588975	-0.593341	-0.592132	-0.578188	-0.588811	-0.570503	-0.560217	-0.587263	-0.587549	-0.588185	-0.575734	-0.584874	-0.567596	-0.526471	-0.584498	-0.587169	-0.240852	3.47614	2.45641	2.29798	2.0833	1.5439	2.22929	1.09331	1.72887	-0.570641	-0.0101222	-0.26763	-0.545627	-0.344726	-0.156292	0.394459	-0.487659	-0.575421	-0.497566	-0.41409	-0.568868
TRAP1	-0.638446	-0.419747	-0.0723761	-0.64201	-0.643785	-0.561658	-0.645003	0.378751	-0.249952	-0.640456	-0.638657	-0.238786	-0.0210763	-0.447937	-0.34628	-0.639307	-0.644169	-0.63995	-0.638978	0.0486839	-0.489003	-0.415676	-0.638037	-0.115406	-0.639336	-0.629854	-0.171395	0.985182	-0.278859	2.47829	2.05433	3.42505	1.34554	1.79124	1.98502	1.88158	2.07179	-0.637738	-0.643866	-0.640305	-0.637863	-0.645132	-0.645045	-0.019843	-0.59873	-0.439836	-0.0365635	0.426346	-0.635029
TIMM8A	0.379134	-0.709109	-0.692202	-0.707375	-0.54443	-0.0531676	-0.606723	-0.69826	-0.709327	-0.705809	-0.449656	-0.709304	-0.438513	-0.711968	-0.711308	-0.702602	-0.709409	-0.704866	-0.701584	-0.708949	-0.708708	-0.709936	-0.700964	0.852667	-0.703115	0.266508	0.346518	0.0842232	-0.427006	1.57933	1.41365	2.9547	2.71079	2.16854	1.98072	1.56289	2.3804	0.299749	-0.382953	-0.437375	-0.699113	-0.472803	-0.377663	-0.69301	0.401583	0.0503176	0.0741218	-0.286951	-0.273091
CCL5	-0.44909	-0.449179	-0.449001	-0.449117	-0.449101	-0.449165	-0.449153	-0.443903	-0.449182	-0.449121	-0.449093	-0.449152	-0.449142	-0.449181	-0.449169	-0.322001	-0.449182	-0.449107	-0.449087	-0.449145	-0.44914	0.484106	-0.449088	-0.449175	-0.449097	-0.448951	-0.449114	-0.449121	-0.44915	-0.416286	-0.449181	-0.449117	-0.449124	-0.449145	-0.449149	-0.449178	-0.449163	2.56129	2.33095	2.37356	2.54408	1.82653	1.99762	-0.448988	-0.302584	-0.401948	-0.448757	-0.371969	2.88154
GZMK	-0.454703	-0.455232	-0.451862	-0.455453	-0.455427	-0.456026	-0.456139	-0.45399	-0.111889	-0.455604	-0.453678	-0.455854	-0.455815	-0.456188	-0.456216	-0.149075	-0.455409	-0.455455	-0.453577	-0.439509	-0.455717	0.81569	-0.454668	-0.454878	-0.455369	-0.450523	-0.455447	-0.455614	-0.456115	-0.45494	-0.455392	-0.455591	-0.454755	-0.455798	-0.455925	-0.456173	-0.45621	2.58634	2.06585	2.40553	2.61199	1.84854	2.13045	-0.453155	-0.445859	-0.453469	-0.452426	-0.435286	2.91096
GNLY	-0.43138	-0.431328	-0.431094	-0.430888	-0.43111	-0.43143	-0.43141	-0.431361	-0.431342	-0.431349	-0.431256	-0.431118	-0.431227	-0.431436	-0.431421	-0.431388	-0.431347	-0.431334	-0.431252	-0.431084	-0.431049	-0.431188	-0.431379	-0.431302	-0.431319	-0.431008	-0.43087	-0.431184	-0.431408	-0.431384	-0.431337	-0.431343	-0.431311	-0.431074	-0.431273	-0.431435	-0.422512	2.76072	2.23558	2.27932	2.48214	1.0322	1.99074	-0.431305	-0.431001	-0.383768	-0.430913	-0.397294	2.76297
TRGC2	-0.472046	-0.475181	-0.471353	-0.47175	-0.472016	-0.475489	-0.474967	-0.470552	-0.475222	-0.474445	-0.268009	-0.47303	-0.473579	-0.475698	-0.405176	-0.06437	-0.411219	-0.474212	-0.473258	0.0583471	-0.472613	0.739907	-0.472001	-0.475003	-0.47407	-0.469761	-0.471787	-0.472037	-0.474852	-0.472267	-0.475268	-0.474437	-0.47383	-0.473245	-0.47397	-0.475532	-0.475193	2.58896	2.47775	2.52191	2.39585	1.88227	2.11383	-0.468207	-0.450845	-0.473868	-0.467927	-0.454462	2.51677
FGFBP2	-0.388013	-0.445476	-0.44281	NaN	-0.392917	-0.446874	-0.446727	-0.372122	-0.411481	-0.444983	-0.444461	NaN	-0.41777	-0.447141	-0.446947	-0.392775	-0.445638	-0.444571	-0.444408	NaN	NaN	2.29999	-0.386223	-0.44489	-0.44428	-0.441496	NaN	-0.412493	-0.446655	-0.392345	-0.445691	-0.444944	-0.445699	NaN	-0.418601	-0.447112	-0.446934	1.90071	2.45257	2.46533	2.70252	1.98573	2.22302	-0.349617	-0.272498	-0.442245	-0.435686	-0.424594	NaN
C1orf21	-0.444309	-0.465091	-0.457844	-0.433331	-0.430647	-0.465851	-0.465901	-0.434529	-0.464922	-0.463244	-0.46251	-0.446979	-0.443365	-0.466872	-0.46664	-0.184744	-0.384053	-0.462382	-0.46212	-0.442579	-0.440901	1.35743	-0.176121	-0.463858	-0.462014	-0.45447	-0.432444	-0.435077	-0.465646	-0.447384	-0.440291	-0.463281	-0.464121	-0.444152	-0.449542	-0.466804	-0.466485	2.09388	2.41692	2.47668	2.68718	2.01026	2.27073	-0.427331	-0.367093	-0.460494	-0.446268	-0.422513	2.74404
KLRF1	-0.402887	-0.454306	-0.450651	NaN	-0.403376	-0.452255	-0.451478	-0.390452	-0.454653	-0.456105	-0.45532	NaN	-0.421771	-0.456598	-0.454207	-0.397843	-0.455116	-0.455133	-0.455021	NaN	NaN	0.328575	-0.402556	-0.345015	-0.454317	-0.447937	NaN	-0.412172	-0.448952	-0.408457	-0.455017	-0.455936	-0.457793	NaN	-0.431635	-0.456162	-0.45445	2.17857	2.53393	2.62793	2.8588	2.09734	2.34143	-0.366615	-0.282807	-0.442903	-0.434508	-0.41159	NaN
FCGR3A	-0.404888	-0.439344	-0.405517	NaN	NaN	-0.443648	-0.4463	-0.393648	-0.440294	-0.442571	-0.424216	NaN	NaN	-0.446603	-0.447451	-0.409631	-0.440477	-0.441533	-0.42287	NaN	NaN	NaN	-0.404068	-0.436724	-0.4403	-0.396264	NaN	NaN	-0.44598	-0.408615	-0.440518	-0.442442	-0.431251	NaN	NaN	-0.446485	-0.428584	2.27477	2.48119	2.47887	2.31911	2.02167	2.28027	-0.371624	-0.294274	-0.424242	-0.41655	-0.307854	NaN
PTGDR	-0.410784	-0.443217	-0.414732	-0.42267	-0.436157	-0.448284	-0.44926	-0.402048	-0.443466	-0.440424	-0.430999	-0.436451	-0.444104	-0.450295	-0.365634	-0.407348	-0.444068	-0.438445	-0.429432	-0.43406	-0.433159	-0.441574	-0.412434	-0.371545	-0.436789	-0.406953	-0.414582	-0.437888	-0.448859	-0.419058	-0.444065	-0.440132	-0.437191	-0.434101	-0.445201	-0.450161	-0.450169	2.33302	2.23395	2.33689	2.33493	1.93367	2.16052	-0.388122	-0.315913	-0.317582	-0.400195	-0.327188	2.78804
KLRC2	-0.453087	-0.456081	-0.440902	-0.437083	-0.451448	-0.453921	-0.45475	-0.451962	-0.456302	-0.453702	-0.448103	-0.445441	-0.452888	-0.45549	-0.455542	-0.453639	-0.456304	-0.453162	-0.44772	-0.443742	-0.442842	-0.452336	-0.453038	-0.455962	-0.452638	-0.436658	-0.437224	-0.452433	-0.454567	-0.453501	-0.456239	-0.453588	-0.4507	-0.443934	-0.454198	-0.455182	-0.455401	2.64167	2.03223	2.39315	2.48533	1.75834	1.31156	-0.447965	-0.196898	-0.0436513	-0.441083	-0.377967	2.77943
EOMES	-0.449501	-0.458804	-0.451133	-0.452234	-0.457486	-0.460068	-0.460335	-0.448226	-0.459025	-0.457338	-0.456835	-0.456021	-0.459267	-0.460558	-0.460613	-0.452722	-0.459195	-0.456773	-0.456931	-0.455241	-0.454793	-0.134184	-0.357166	-0.427879	-0.456177	-0.450343	-0.452144	-0.457653	-0.460316	-0.328075	-0.45894	-0.45723	-0.457666	-0.455167	-0.459489	-0.460469	-0.460544	2.56664	2.27148	2.4069	2.63065	1.12302	1.68463	-0.442198	-0.404545	-0.305775	-0.439107	-0.427095	2.91624
S1PR5	-0.369065	-0.449046	-0.434852	NaN	NaN	-0.454429	-0.454185	-0.356517	-0.449662	-0.450286	-0.443872	NaN	NaN	-0.455638	-0.455121	-0.379486	-0.449966	-0.449246	-0.254025	NaN	NaN	NaN	-0.369087	-0.447186	-0.448266	-0.429961	NaN	NaN	-0.453918	-0.378833	-0.449863	-0.450088	-0.447261	NaN	NaN	-0.455489	-0.427263	1.64018	2.59242	2.5656	2.48633	2.11403	2.35077	-0.312973	-0.249688	-0.437058	-0.42181	-0.370256	NaN
CLIC3	-0.475878	-0.479102	-0.469358	-0.456736	-0.463181	-0.475851	-0.473088	0.00146628	-0.479216	-0.475013	-0.184588	-0.465934	-0.469157	-0.478003	-0.475379	-0.475896	0.645505	-0.473994	-0.473558	-0.46369	-0.144677	2.34363	-0.475652	-0.478746	-0.473405	-0.465651	-0.456223	-0.464909	-0.469497	-0.476407	-0.479284	-0.47493	-0.476092	-0.464591	-0.47146	-0.477646	-0.475653	2.55576	1.45	2.4941	2.4159	2.01523	2.24737	-0.471129	-0.453012	-0.476581	-0.453797	-0.430834	2.57267
AOAH	-0.495275	-0.500157	-0.487577	-0.48482	-0.492752	-0.500431	-0.499503	-0.493128	-0.500428	-0.496812	-0.222435	-0.49031	-0.496094	-0.499368	-0.393184	-0.0832584	-0.500493	-0.496045	-0.493989	-0.255906	0.14579	-0.0703376	-0.495199	-0.499647	-0.4962	-0.484187	-0.483446	-0.495561	-0.499298	-0.496015	-0.500152	-0.496776	-0.496597	-0.490846	-0.48061	-0.501002	-0.50025	2.29783	2.13509	2.49723	2.32493	2.09614	2.26125	-0.488573	-0.0422898	0.0558944	-0.481347	-0.229591	2.23832
CADM1	-0.494069	-0.507333	-0.1355	0.337972	0.954133	-0.509066	-0.512713	-0.489745	-0.50714	-0.506358	-0.505289	-0.460401	-0.507306	-0.513106	-0.515218	-0.4988	-0.50878	-0.504673	-0.503427	0.871305	-0.45058	1.07072	-0.497073	-0.504307	-0.501058	-0.491155	-0.431117	-0.504146	-0.513606	-0.499607	-0.242667	-0.393395	-0.50909	-0.457036	-0.50774	-0.512435	-0.510057	3.16317	1.66151	2.6657	2.64379	2.29596	2.53964	-0.479178	-0.413368	-0.492871	-0.468536	-0.427885	0.57553
TRGC1	-0.472756	-0.479013	-0.45105	-0.456344	-0.466314	-0.342808	-0.48118	-0.467755	-0.479577	-0.480393	-0.134129	-0.474643	-0.473138	-0.481033	-0.481509	-0.472626	-0.47959	-0.479841	-0.464576	-0.473181	0.27862	0.110663	-0.471799	-0.477536	-0.479492	-0.443355	-0.468267	-0.468698	-0.480943	-0.474447	-0.478725	-0.480524	-0.470348	-0.472877	-0.473955	-0.48108	-0.43166	3.07323	2.68188	2.23864	1.5371	1.7441	2.32929	-0.463406	-0.421434	-0.471716	-0.0271978	-0.373135	2.39749
DTHD1	-0.4852	-0.491772	-0.474128	-0.470131	-0.483395	-0.258306	-0.490802	-0.482567	-0.367612	-0.466446	-0.484363	-0.480459	-0.489589	-0.492606	-0.466212	0.335066	-0.492906	-0.461887	-0.482882	-0.00949766	-0.476969	0.390745	-0.485669	-0.489804	-0.457951	-0.465999	-0.469892	-0.485716	-0.490246	-0.487294	-0.492655	-0.465698	-0.487992	-0.480027	-0.490964	-0.492045	-0.493023	2.22273	2.53156	2.22383	2.69766	1.49364	2.34258	-0.474638	-0.43602	-0.482702	-0.3896	-0.404401	2.56032
LILRB1	-0.385621	-0.454153	-0.429111	NaN	NaN	-0.459194	-0.449357	-0.37141	-0.454831	-0.441496	-0.336589	NaN	NaN	-0.463053	-0.45482	-0.395321	-0.454568	-0.437293	-0.446037	NaN	NaN	NaN	-0.385509	-0.450458	-0.434456	-0.422545	NaN	NaN	-0.44768	-0.393446	-0.45575	-0.440925	-0.449844	NaN	NaN	-0.462603	-0.45445	1.83964	2.62254	2.36975	2.50316	2.15272	2.31752	-0.324845	-0.258191	-0.425998	-0.37226	-0.338045	NaN
SAMD3	-0.500658	-0.508238	-0.494247	-0.490359	-0.497469	-0.510841	-0.511395	-0.494478	-0.50815	-0.504788	-0.503055	-0.499335	-0.502549	-0.362549	-0.159571	-0.144458	0.0214417	-0.502127	-0.502739	-0.497564	1.84773	1.65042	-0.500164	-0.506685	-0.503094	-0.489418	-0.48415	-0.500786	-0.510979	-0.502345	-0.488921	-0.505521	-0.506322	-0.49585	-0.506163	-0.512412	-0.512045	2.80379	2.23851	2.10775	2.89311	2.08787	1.9778	-0.487886	-0.441544	-0.498995	-0.472677	-0.429777	0.863193
ZNF683	-0.427922	-0.465937	-0.409347	-0.440997	NaN	-0.460791	-0.459417	-0.407977	-0.46596	-0.442358	-0.429581	-0.452471	NaN	-0.464754	-0.41881	-0.430678	-0.257224	-0.437998	0.20502	-0.450125	-0.448502	NaN	-0.423809	-0.464932	-0.435315	-0.396868	-0.440128	NaN	-0.457892	-0.428827	-0.466399	-0.441724	-0.443339	-0.450066	NaN	-0.464256	-0.462336	2.40898	2.45177	2.26617	1.59677	2.07973	2.27682	-0.389689	-0.313523	-0.459395	-0.37163	-0.303473	2.98372
KLRD1	-0.462622	-0.463116	-0.461564	-0.461245	-0.461524	-0.463264	-0.46332	-0.462365	-0.463191	-0.462598	-0.46246	-0.462202	-0.462326	-0.463371	-0.463377	-0.462742	-0.463203	-0.462449	-0.462424	-0.462025	-0.461918	-0.338135	-0.462621	-0.46305	-0.462331	-0.461078	-0.461192	-0.461913	-0.463309	-0.462635	-0.463097	-0.462561	-0.462735	-0.461988	-0.462312	-0.463353	-0.463355	2.89277	1.59252	2.43962	2.54186	0.729932	1.58971	-0.461464	-0.397351	0.39958	-0.458614	-0.310375	2.95806
NCR1	-0.464709	-0.485568	-0.448133	NaN	0.730219	-0.257564	-0.499863	-0.460323	-0.48016	-0.491295	-0.155541	NaN	-0.208894	-0.506258	-0.505685	-0.475169	-0.312226	-0.487776	-0.468069	NaN	NaN	-0.454408	-0.466314	-0.475991	-0.483653	-0.427345	NaN	-0.449814	-0.499823	-0.473891	-0.489709	-0.491076	-0.486082	NaN	-0.467996	-0.504394	-0.38416	2.73569	2.47488	2.61857	2.14921	2.01893	2.42182	-0.425381	-0.351269	-0.451919	-0.427057	-0.331551	NaN
FAM49A	-0.430417	-0.349534	-0.415571	NaN	NaN	-0.471401	-0.473509	-0.414593	-0.460345	-0.457152	-0.438736	NaN	NaN	-0.421677	-0.477484	-0.431181	-0.462415	-0.452345	-0.440875	NaN	NaN	NaN	-0.424041	-0.447566	-0.446683	-0.396979	NaN	NaN	-0.472753	-0.437932	-0.461302	-0.262464	-0.454903	NaN	NaN	-0.476677	-0.476468	2.4612	2.46713	2.23374	2.3177	1.85986	2.472	-0.397069	-0.313701	-0.427659	-0.384143	-0.301771	NaN
KLRG1	-0.526584	-0.531874	-0.524866	-0.527025	-0.528372	-0.534634	-0.534334	-0.318723	-0.532066	-0.306837	-0.529323	-0.53036	-0.222503	-0.534922	-0.203266	-0.527177	0.0540034	-0.532137	0.178644	-0.0689735	0.376265	1.72115	-0.526519	-0.530824	-0.531964	-0.522451	-0.52638	-0.528844	-0.534259	-0.527472	-0.532273	-0.532553	-0.53121	-0.529887	-0.531633	-0.534934	-0.534628	2.8094	1.69264	2.63593	2.42105	2.20587	2.18229	-0.517082	-0.108613	-0.527065	-0.522829	-0.486729	2.13637
CTSW	-0.53276	-0.533536	-0.529707	-0.532647	-0.532294	-0.534087	-0.534144	-0.531906	-0.533634	-0.533679	-0.17032	-0.533295	-0.387509	-0.358181	-0.534242	-0.326217	0.0219486	-0.533533	-0.531863	-0.533303	0.604701	0.584436	-0.532595	-0.53327	-0.533454	-0.528761	-0.531998	-0.267166	-0.534082	-0.532965	-0.533646	-0.49874	-0.439193	-0.533325	-0.533365	-0.534262	-0.534266	2.24702	2.20206	2.48609	2.65176	1.79046	2.37224	0.139945	-0.522524	-0.354104	-0.420407	-0.512349	2.40816
CD244	-0.463555	-0.483844	-0.426981	NaN	-0.439224	-0.479575	-0.48334	-0.455986	-0.305323	-0.463372	0.0311556	NaN	-0.464763	-0.466729	-0.365417	-0.468412	-0.485766	-0.458499	-0.446964	NaN	NaN	-0.46254	-0.46297	-0.480865	-0.442023	-0.414924	NaN	-0.451508	-0.483015	-0.466418	-0.483912	-0.242859	-0.466809	NaN	-0.472965	-0.48648	-0.461358	2.85485	2.59333	2.15403	1.88187	1.80374	2.3447	-0.425991	-0.357101	-0.465639	-0.379985	-0.310663	NaN
CMC1	-0.0105965	-0.553194	-0.553041	0.0784812	-0.154012	-0.437351	-0.553484	-0.271644	-0.553235	-0.552912	-0.553327	-0.552385	-0.553215	-0.553472	-0.553518	-0.448408	-0.553272	-0.552906	-0.553316	0.316094	-0.552158	-0.136845	0.0956579	0.0379487	-0.552844	-0.552908	-0.551494	-0.553059	-0.553471	-0.0776431	-0.486703	-0.270471	-0.553378	-0.109657	-0.406591	-0.45279	-0.473033	1.05887	2.34103	2.7065	3.30287	1.95108	2.5335	-0.548421	-0.236521	-0.552556	-0.551061	-0.55076	1.66968
APOBEC3H	-0.489242	-0.319337	-0.496488	-0.454482	-0.494701	-0.501698	-0.506075	-0.496583	-0.515264	-0.491575	-0.506652	-0.471583	-0.506407	-0.509604	-0.511835	0.112005	-0.353232	-0.486698	-0.506284	-0.422958	-0.466697	1.1938	0.870336	-0.513648	-0.483445	-0.491883	-0.45432	-0.502032	-0.500483	-0.50297	-0.514833	-0.491201	-0.45005	-0.47835	-0.508468	-0.508444	-0.511533	0.95249	2.42106	2.43963	2.86861	2.17904	2.48973	-0.4821	-0.22707	-0.417182	-0.384682	-0.419042	2.42427
CST7	0.219657	-0.0633746	-0.19179	-0.528842	0.226874	-0.529274	-0.529354	-0.528988	-0.529298	-0.529143	-0.528993	-0.529139	-0.529306	-0.529378	-0.529387	-0.346148	-0.526502	-0.529091	-0.52901	-0.425384	-0.529063	-0.143263	-0.529083	-0.208909	-0.529033	-0.528503	-0.528873	-0.529243	-0.529351	-0.529121	-0.495851	-0.529113	-0.529173	-0.529021	-0.336053	-0.529356	-0.507689	2.19292	1.45875	2.79466	2.19209	1.8093	2.27441	-0.401603	-0.396237	-0.0077825	-0.527617	0.0284671	3.28551
CX3CR1	0.349487	-0.394657	-0.439286	NaN	NaN	-0.467446	-0.468636	-0.339098	-0.455401	-0.456466	-0.453293	NaN	NaN	-0.469837	-0.470015	-0.367174	-0.457118	-0.453757	-0.452322	NaN	NaN	NaN	-0.000317569	-0.448205	-0.451111	-0.43153	NaN	NaN	-0.468355	-0.335664	-0.4561	-0.456483	-0.45912	NaN	NaN	-0.469057	-0.469773	0.275973	2.5766	2.58977	2.71856	2.22675	2.51829	-0.31633	-0.238506	-0.429389	-0.409577	-0.352241	NaN
FCRL6	-0.342288	-0.452985	-0.43552	NaN	NaN	-0.40726	-0.461399	-0.326153	-0.453904	-0.452485	-0.444916	NaN	NaN	-0.466305	-0.464207	-0.355227	-0.454365	-0.449625	-0.439336	NaN	NaN	NaN	0.391687	-0.448382	-0.447326	-0.426026	NaN	NaN	-0.460577	-0.35478	-0.454683	-0.452025	-0.456536	NaN	NaN	-0.465457	-0.464147	0.440354	2.66345	2.57163	2.70633	2.17005	2.48443	-0.298275	-0.229183	-0.428381	-0.396833	-0.348228	NaN
TMCC3	-0.463404	-0.46303	-0.372022	NaN	NaN	-0.479776	-0.463918	-0.449388	-0.464588	-0.437448	-0.411004	NaN	NaN	-0.486895	-0.392255	-0.462696	-0.146315	-0.186412	-0.403661	NaN	NaN	NaN	-0.462939	-0.456665	-0.430879	-0.357227	NaN	NaN	-0.463331	-0.466716	-0.465457	-0.442366	-0.435775	NaN	NaN	-0.485745	-0.47368	2.99192	2.32526	1.96439	1.77641	2.2892	2.34424	-0.435212	-0.35665	-0.414827	-0.341602	-0.255492	NaN
PLA2G16	-0.560418	-0.5619	-0.545677	-0.552849	0.356066	-0.55945	-0.557123	-0.559942	-0.562289	-0.556358	-0.554068	-0.557595	-0.560108	-0.561615	-0.408023	0.319645	0.527793	-0.555068	0.590765	0.459671	-0.556164	1.6005	0.125492	-0.56161	-0.313491	-0.541766	-0.552409	-0.558778	-0.559144	-0.56105	-0.562365	-0.556406	-0.557099	-0.556252	-0.560472	-0.56133	-0.560421	1.94914	1.76969	2.68512	1.99462	2.28571	2.53509	-0.557406	-0.443702	-0.559255	-0.5298	-0.489315	2.57039
TYROBP	-0.487277	-0.502628	-0.497121	-0.471578	-0.481515	-0.504448	-0.502316	-0.48105	-0.248045	-0.342343	0.217695	-0.484621	-0.493219	-0.505928	-0.504102	-0.283003	-0.503564	-0.503686	-0.501639	-0.373025	-0.476474	0.468549	-0.485947	-0.501844	-0.503084	-0.494248	-0.470833	0.149902	-0.49967	-0.483482	-0.503617	-0.503824	-0.14796	-0.483707	-0.495147	-0.505759	-0.502452	0.985999	2.66797	2.7526	1.6279	2.34024	2.48729	0.151347	-0.415175	-0.496552	-0.491568	-0.461091	3.11855
TPRG1	-0.537998	-0.542412	-0.521803	-0.53745	-0.534611	-0.541661	-0.539917	-0.537014	-0.542724	-0.537374	-0.5314	-0.540607	-0.538827	-0.543066	-0.541614	0.993058	0.205109	-0.22715	0.491154	-0.180092	-0.5393	1.59791	-0.538712	-0.542022	-0.535959	-0.515979	-0.537451	-0.536679	-0.33553	-0.287471	-0.542699	-0.537505	-0.535732	-0.53983	-0.538959	-0.542812	-0.54038	1.6135	2.08704	2.36139	1.91201	2.2916	2.19212	-0.531727	-0.502195	-0.501876	-0.375798	-0.453129	3.1127
C12orf75	-0.617513	-0.322184	-0.614518	-0.614614	0.586613	-0.618267	-0.61813	-0.61719	-0.618377	-0.616771	-0.616611	-0.616899	-0.617394	-0.618637	-0.618468	-0.176764	0.443565	-0.616347	0.202343	0.466915	0.190514	1.30469	0.602601	-0.618114	-0.616199	-0.613213	-0.507538	-0.616873	-0.618027	-0.51312	-0.618224	-0.5039	-0.336083	-0.341594	-0.22599	-0.437173	-0.23666	2.1049	1.9682	2.68609	2.35776	2.42089	2.61123	-0.616213	-0.464428	-0.60148	-0.441343	-0.597601	1.74507
PLCG2	-0.463595	-0.14701	0.0165299	-0.401339	NaN	-0.482377	-0.495299	-0.452505	-0.502411	-0.476405	0.247444	-0.441113	NaN	-0.502158	-0.510645	-0.470129	-0.502887	-0.466827	-0.464937	2.16045	-0.421658	NaN	-0.465313	-0.491847	-0.468084	-0.421344	-0.402296	NaN	-0.499916	-0.470853	-0.499827	-0.478316	-0.488146	-0.435285	NaN	-0.499214	-0.507094	2.74403	2.56365	2.23507	1.31075	2.24919	2.6517	-0.423668	-0.324315	-0.452752	-0.378001	-0.290752	-0.106217
PLEK	-0.474038	-0.489805	-0.483884	-0.480355	-0.195602	-0.492322	-0.49249	-0.471992	-0.490112	-0.48706	-0.245698	-0.485806	-0.490629	-0.492733	-0.492745	-0.478176	-0.431569	-0.486111	-0.488188	-0.484779	-0.48376	-0.356213	-0.475152	-0.48904	-0.486367	0.188644	-0.479894	-0.489446	-0.492383	-0.474365	-0.490452	-0.455885	-0.489635	-0.484274	-0.490518	-0.492684	-0.492668	2.8664	2.46319	2.55427	1.41094	0.485514	1.13719	-0.458013	-0.398407	-0.35794	-0.461117	-0.214719	3.12657
RCAN2	0.0422353	-0.465288	-0.447865	-0.463258	-0.471982	-0.476723	-0.475791	-0.474935	-0.469745	-0.446292	-0.461819	-0.469659	-0.47497	-0.47776	-0.476494	-0.476061	-0.470647	-0.441819	-0.461216	-0.468637	-0.467769	-0.474329	-0.475686	-0.465757	-0.437258	-0.441162	-0.462924	-0.345047	-0.475496	-0.475998	-0.469868	-0.445604	-0.466445	-0.468312	-0.475049	-0.477512	-0.429388	2.45817	1.78708	2.03889	2.48432	-0.145456	1.94432	-0.472484	-0.3526	0.249	-0.318221	-0.359533	3.00584
DKK3	-0.494536	-0.506294	-0.391353	-0.502654	-0.48193	-0.505245	-0.486353	-0.489033	-0.16571	-0.483788	0.0651238	-0.513605	-0.49763	-0.5116	-0.497878	0.119583	-0.508024	-0.477352	-0.419474	-0.117023	-0.509857	1.63964	-0.497268	-0.499597	-0.472042	-0.367289	-0.50217	-0.490945	-0.4828	-0.502295	-0.509229	-0.483064	-0.459364	-0.512297	-0.504795	-0.468954	-0.49672	2.52173	2.50859	2.39849	1.11344	2.25651	2.04611	-0.47451	-0.393597	-0.47446	-0.382653	-0.266337	3.1205
ADRB2	-0.479098	-0.448812	-0.487795	-0.427793	-0.473641	-0.544206	-0.543918	-0.46355	-0.540365	-0.533578	-0.507952	-0.458297	-0.164132	-0.546054	-0.545343	0.916203	-0.0389515	-0.268819	0.502893	2.2966	-0.441256	2.23127	-0.475005	-0.537251	-0.528647	-0.478254	-0.42471	-0.49034	-0.540477	-0.487941	-0.540039	-0.532208	-0.518036	-0.460578	-0.303787	-0.54588	-0.526354	1.12065	2.50843	2.68741	1.53911	2.50973	2.67043	-0.415862	-0.28528	-0.525553	-0.477282	-0.377164	-0.293816
FCRL3	-0.536158	0.0725839	-0.544341	-0.540646	1.56701	-0.28697	-0.578667	0.193729	0.603994	-0.569473	-0.560381	-0.559754	-0.578438	-0.583249	-0.58075	-0.544464	-0.573959	-0.567333	-0.559962	2.40208	-0.554316	0.449656	-0.534795	-0.567026	-0.565455	-0.536254	-0.542559	-0.576754	-0.341258	-0.544551	-0.572791	-0.569411	-0.296491	-0.556626	-0.5801	-0.582915	-0.49396	2.29891	1.24933	2.96992	2.79799	1.1646	2.48056	-0.507299	-0.414292	-0.552434	-0.521065	-0.449293	0.51692
NKG7	-0.507366	-0.507468	-0.507215	-0.50702	-0.507418	-0.507492	-0.507511	-0.507324	-0.507485	-0.507396	-0.507376	-0.507247	-0.507475	-0.507521	-0.507525	-0.507401	-0.507488	-0.507372	-0.507371	-0.507214	-0.507182	-0.507459	-0.507372	-0.507449	-0.507331	-0.507119	-0.507001	-0.507444	-0.507509	-0.499784	-0.507465	-0.507377	-0.450323	-0.507175	-0.507478	-0.507515	-0.507519	1.46414	1.49471	2.04898	2.36388	1.19087	2.12084	1.11073	-0.350802	0.68416	0.125917	0.0308598	3.25137
PPP2R2B	-0.153451	-0.542586	-0.49201	-0.534381	0.121573	-0.546295	-0.548754	-0.539371	-0.385587	-0.536703	-0.509763	-0.54298	-0.550755	-0.550687	-0.550737	-0.285293	-0.544815	-0.532352	0.719253	-0.540269	-0.166706	-0.202287	0.406336	-0.540393	-0.467078	-0.470881	-0.534289	-0.549247	-0.311932	-0.543448	-0.545282	-0.535354	-0.528425	-0.541904	-0.551436	-0.549115	-0.529979	1.05873	2.20894	2.67252	1.32509	2.33587	2.40182	-0.250332	-0.017355	0.00873242	-0.469404	-0.377041	3.09524
SYNGR1	-0.490486	-0.518257	-0.500119	-0.500609	-0.47699	-0.468849	-0.511774	-0.204132	-0.518319	0.17204	-0.509827	-0.510918	-0.487589	0.0621305	-0.516274	-0.492674	-0.519136	-0.504742	0.871485	-0.509298	0.153172	1.38193	-0.489904	-0.515186	-0.504523	-0.493005	-0.500503	-0.482283	-0.511094	-0.492559	-0.479513	-0.508833	-0.305371	-0.510128	-0.3456	-0.0960611	-0.329449	2.88743	3.08363	2.26132	1.61604	0.729826	2.1449	-0.458009	-0.38018	-0.50677	-0.461701	-0.425744	2.97415
KLRC4	-0.472859	-0.497576	-0.39395	NaN	NaN	-0.527103	-0.524407	-0.447101	-0.502368	-0.50976	-0.106895	NaN	NaN	0.672161	0.565886	-0.473591	-0.502854	-0.504211	-0.437448	NaN	NaN	NaN	-0.471238	-0.489113	-0.503008	-0.375383	NaN	NaN	-0.523859	-0.478856	-0.502539	-0.509563	-0.464881	NaN	NaN	-0.532411	-0.528557	2.72658	2.84171	2.85456	1.42998	1.33865	1.73856	-0.424991	-0.328337	-0.449001	-0.431649	-0.267933	NaN
HLA-DPB1	-0.630508	-0.417814	-0.0359865	-0.631478	1.16601	-0.633887	-0.633986	-0.628866	-0.0244153	0.271713	-0.483205	-0.632737	-0.632486	-0.452217	-0.299768	0.212727	-0.0810161	-0.632316	0.043298	-0.163202	1.0445	1.68909	0.65523	-0.632567	-0.632333	-0.628269	-0.63139	-0.631846	-0.63393	-0.630003	-0.633194	-0.632434	-0.632504	-0.632601	-0.632698	-0.63411	-0.634083	1.80544	1.98375	2.45391	1.59787	2.51068	2.7059	-0.627066	-0.495139	-0.584579	-0.627218	-0.302474	1.9639
DAPK2	-0.529354	-0.543491	-0.220016	-0.521212	-0.505485	-0.513957	-0.509962	-0.523736	-0.54391	-0.508061	-0.517202	-0.531212	-0.518099	-0.528763	-0.516797	1.12519	0.689031	-0.302187	-0.510166	0.0997741	-0.526675	2.93114	-0.527574	-0.54299	-0.500062	-0.489841	-0.520723	-0.513167	0.116848	-0.53087	-0.543852	-0.508935	-0.529312	-0.529368	-0.524384	0.0333276	-0.519097	1.65471	1.77546	2.26517	2.5259	1.62301	1.73429	-0.513128	-0.457727	-0.538536	-0.425447	-0.406706	2.79635
F2R	1.02588	-0.568967	-0.557238	-0.565261	-0.564889	-0.568218	-0.567892	-0.568308	-0.569108	-0.293983	-0.563098	-0.567286	-0.567471	-0.569297	-0.56881	1.05328	0.547704	-0.564752	-0.159218	0.870261	-0.566473	2.39743	-0.568693	-0.56865	-0.564327	-0.286583	-0.565188	-0.566203	-0.567785	-0.568946	-0.506632	-0.5653	-0.565197	-0.567077	-0.473184	-0.569053	-0.522247	0.462522	1.53313	2.72654	2.25471	2.15658	2.53172	-0.567069	-0.558379	-0.218052	-0.550735	-0.51418	2.23572
KIR3DL2	-0.53003	-0.271562	-0.372521	NaN	-0.467653	0.0385755	-0.519427	-0.521937	-0.389592	-0.538933	-0.428381	NaN	-0.499701	-0.424863	0.305929	-0.534406	-0.530849	-0.535238	-0.420915	NaN	NaN	1.4392	-0.529689	-0.517406	-0.532332	-0.346107	NaN	0.837297	-0.19047	-0.533454	-0.532863	-0.538326	-0.450612	NaN	-0.50809	-0.554135	0.0313118	3.46043	2.61464	3.02236	1.09106	1.89672	0.94248	-0.501179	-0.419168	-0.484918	-0.467912	-0.261262	NaN
B3GAT1	-0.497479	-0.532447	-0.433588	NaN	0.950969	-0.540083	-0.545299	-0.4849	-0.541406	-0.121309	-0.171725	NaN	-0.494425	-0.557941	-0.555872	-0.507548	-0.540527	-0.501271	-0.467627	NaN	NaN	-0.230951	0.871312	-0.526886	-0.492997	-0.408477	NaN	-0.488886	-0.543619	-0.505708	-0.538503	-0.509372	-0.505178	NaN	-0.52019	-0.482529	-0.551967	1.52153	3.06926	2.1337	1.73456	2.50459	2.62306	-0.455002	-0.347709	-0.469244	-0.387759	-0.277159	NaN
CD8B	-0.451446	-0.451876	-0.450852	-0.451549	-0.451685	-0.45207	-0.45214	-0.263689	-0.451927	-0.451221	-0.451443	-0.451866	-0.451935	-0.313058	-0.415537	-0.451567	-0.451943	-0.451033	-0.451439	-0.451815	-0.451767	-0.451848	-0.451452	-0.339379	-0.45096	-0.149247	-0.451522	-0.451798	-0.45212	-0.451455	-0.45191	-0.0475373	-0.22126	-0.451789	-0.45198	-0.417195	-0.452175	3.1088	1.99216	2.61189	1.15535	1.07612	1.54081	-0.114526	-0.446658	-0.289168	-0.447531	-0.332347	3.65144
TTC16	-0.505294	-0.499158	-0.428788	-0.515594	-0.468213	-0.53312	-0.255159	-0.493571	-0.489761	-0.525416	-0.463069	-0.527263	-0.485722	-0.540519	-0.543071	-0.510423	0.268673	-0.5211	0.634167	-0.525357	3.06728	2.36802	-0.494933	-0.487354	-0.518059	-0.408272	-0.204769	-0.468423	-0.538356	-0.175469	-0.49933	-0.525049	-0.490712	-0.527179	-0.498708	-0.387685	-0.541056	2.21415	1.85851	2.53275	0.973875	2.33109	2.34725	0.0443692	-0.377272	-0.414258	-0.460596	-0.295927	-0.292106
GALNT3	-0.595535	0.236635	-0.52046	NaN	1.25991	-0.607206	0.0533077	-0.588366	-0.613131	-0.578903	-0.57167	NaN	0.208674	-0.615688	-0.618189	0.194408	-0.0516638	-0.57624	-0.0711504	NaN	NaN	-0.573261	-0.595601	-0.608901	-0.564926	0.176329	NaN	-0.589986	-0.613683	-0.448711	-0.529024	-0.579307	-0.590234	NaN	-0.600378	-0.537208	-0.617507	2.36202	2.03095	2.45792	1.85225	2.47518	2.5322	-0.558933	-0.493158	-0.590502	-0.427694	-0.400314	NaN
SCD5	-0.420343	-0.520538	-0.39073	NaN	-0.483232	-0.513512	-0.53075	-0.394744	-0.523562	-0.477822	-0.469966	NaN	-0.509921	-0.530338	-0.537155	-0.425015	0.676474	-0.465756	-0.462268	NaN	NaN	0.292425	-0.403309	-0.515258	-0.468	-0.407541	NaN	-0.495172	-0.53067	-0.425593	-0.524936	-0.480661	-0.458102	NaN	-0.517128	-0.523766	-0.393754	1.7463	1.97661	2.44922	1.41155	2.5188	2.83054	-0.351583	-0.265962	-0.475744	-0.359874	-0.235747	NaN
PDGFD	-0.40707	-0.42358	-0.385754	NaN	NaN	-0.518247	-0.514592	0.34403	-0.427605	-0.453453	-0.435877	NaN	NaN	-0.527712	-0.522735	-0.403496	-0.434468	-0.443506	-0.4288	NaN	NaN	NaN	-0.396111	-0.401762	-0.435136	-0.363566	NaN	NaN	-0.513127	-0.417655	-0.433162	-0.451888	-0.460537	NaN	NaN	-0.526362	-0.521637	1.14793	2.18744	2.28467	1.98804	2.73677	3.01347	-0.348227	-0.249187	-0.340277	-0.317533	-0.245023	NaN
ABCB1	-0.530262	-0.538713	-0.466575	-0.510351	-0.519913	-0.53424	-0.530289	-0.525556	-0.539265	-0.529206	-0.144626	-0.522634	-0.178881	-0.266365	-0.534758	-0.531501	0.816041	0.0657798	-0.489921	0.430621	-0.508961	2.96363	-0.528827	-0.537787	-0.526417	-0.44079	-0.510606	-0.524335	-0.529481	-0.531322	-0.454393	-0.528976	-0.509048	-0.521966	-0.530051	-0.537498	-0.467767	2.88492	1.73546	2.40679	1.65821	1.90793	1.10769	-0.517593	-0.467968	-0.530655	-0.484604	-0.339271	2.61086
MXRA7	-0.629589	-0.632216	-0.581067	-0.588038	-0.611978	-0.0257186	0.64403	-0.626206	-0.633681	-0.612607	-0.148395	-0.122753	-0.624917	-0.636866	-0.637084	1.06401	0.210017	-0.596025	-0.614786	-0.60984	0.751936	1.69833	-0.628037	-0.63078	-0.60879	-0.586829	-0.59134	0.198756	-0.399769	-0.439907	-0.633655	-0.615608	-0.622564	-0.609135	-0.62594	-0.635903	-0.637044	2.29997	1.95754	2.5802	3.05002	2.05911	1.20394	-0.617571	-0.574406	0.162338	-0.528508	-0.495199	1.82087
CTBP2	-0.55645	-0.584292	-0.560193	0.961018	-0.556366	-0.601459	-0.603988	-0.546358	-0.585128	-0.589482	-0.0526109	-0.0465796	-0.28154	-0.61322	-0.610272	-0.565771	-0.590501	-0.583976	-0.587628	-0.528955	-0.524731	-0.577569	-0.244372	-0.570444	-0.57087	0.709545	-0.482355	1.83791	-0.60344	0.382782	-0.581376	-0.584736	-0.601917	-0.51689	-0.582772	-0.61329	-0.244673	2.07063	2.68275	2.84009	1.63671	1.62413	2.83406	-0.514296	-0.400203	-0.533751	-0.493989	-0.421015	1.18844
CD8A	-0.524424	-0.524684	-0.522587	-0.523812	-0.524345	-0.0331776	-0.524986	-0.407528	-0.52476	-0.524118	-0.523533	-0.524396	-0.52468	-0.525011	-0.525045	-0.524507	-0.441436	-0.523952	-0.52358	-0.5243	-0.524208	-0.524585	-0.524395	-0.524589	-0.523805	-0.197253	-0.523779	-0.524503	-0.524966	-0.524419	-0.429315	-0.373042	-0.128488	-0.524287	-0.524639	-0.525029	-0.525035	1.74817	2.06797	2.24019	1.6612	1.32962	1.91403	1.14454	-0.327528	-0.0987142	0.170038	-0.196477	3.73702
ZEB2	-0.575462	-0.578249	-0.571878	-0.556193	-0.335906	-0.579549	-0.579509	-0.575432	-0.578683	-0.575226	-0.575881	-0.566916	-0.576612	-0.579984	-0.579856	-0.576621	-0.510204	-0.574426	-0.0117478	0.120408	-0.564062	-0.382648	0.0995941	-0.57806	-0.574179	-0.569694	-0.557582	-0.575542	-0.579538	-0.0186881	-0.470783	-0.574868	-0.436985	-0.565806	-0.452076	-0.579904	-0.528934	1.05106	2.23363	3.00704	2.21425	1.0758	1.18363	-0.322142	0.57375	0.0967793	-0.547365	-0.144116	2.84932
SYTL2	-0.644357	-0.351776	-0.592089	-0.613823	0.722739	-0.646141	-0.647508	-0.64464	-0.646166	-0.0273042	-0.620643	-0.628834	-0.635904	-0.648121	-0.648183	0.766012	-0.646297	-0.634432	1.17073	2.05857	-0.623728	0.63426	0.152436	-0.644482	-0.631927	-0.583867	-0.613391	-0.62961	-0.27737	-0.646454	-0.646858	-0.636035	-0.629329	-0.363389	-0.637372	-0.648327	-0.648302	1.82244	2.8771	2.37086	0.92238	2.22894	2.41485	-0.638297	-0.376977	-0.231468	-0.584521	0.168394	1.09187
CHN2	-0.563142	0.0947105	-0.53046	-0.564432	-0.5676	-0.583562	-0.581099	-0.562868	-0.423772	-0.273658	-0.559619	-0.580335	-0.579073	-0.304128	-0.584976	1.06357	-0.593919	-0.560067	0.792423	-0.157968	-0.575663	1.79881	-0.567314	-0.591141	-0.553016	-0.521099	-0.564657	-0.573239	-0.195299	-0.573053	-0.593743	-0.566026	-0.233919	-0.575611	-0.328852	-0.590074	-0.494454	1.79388	1.95922	2.50065	0.758887	2.2357	2.32466	-0.542137	-0.47098	-0.143054	-0.481411	0.022215	3.28074
FGR	NaN	-0.503259	-0.497824	NaN	NaN	-0.518312	-0.515894	NaN	-0.50254	-0.498334	-0.511109	NaN	NaN	-0.522005	-0.519014	NaN	-0.0780046	-0.495205	0.151677	NaN	NaN	NaN	NaN	-0.49633	-0.487236	0.304539	NaN	NaN	-0.514912	NaN	-0.447799	-0.430838	-0.39182	NaN	NaN	-0.52154	-0.519078	NaN	2.20284	2.43641	1.35499	2.29	2.55166	NaN	NaN	-0.474012	-0.420288	-0.428234	NaN
TGFBR3	-0.617576	-0.431894	-0.613014	-0.615339	-0.618065	-0.62873	-0.628683	0.457737	-0.625966	-0.0567161	-0.620689	-0.0383203	-0.09741	-0.629636	-0.505836	1.33243	0.944557	-0.620985	0.505483	1.20936	0.278901	2.69312	-0.124344	-0.624351	-0.621549	-0.609254	-0.615641	-0.620142	-0.628435	-0.619772	-0.626402	-0.516575	-0.623199	-0.498573	-0.187742	-0.629509	-0.629216	0.358707	1.60977	2.63259	2.42433	2.46625	2.364	-0.606499	-0.560209	-0.619181	-0.597327	-0.551398	0.565686
SETBP1	-0.334828	-0.526481	-0.51328	-0.461738	0.0634927	-0.552314	-0.553295	-0.518746	-0.533451	-0.529398	-0.530163	-0.50976	-0.534474	-0.554478	-0.554458	-0.530717	-0.534402	-0.525675	-0.53097	0.41065	-0.503227	-0.53156	-0.525265	-0.521158	-0.515631	-0.185583	-0.468483	-0.527783	-0.553197	-0.522461	-0.339385	-0.378785	-0.53903	-0.50298	-0.537983	-0.554082	-0.525644	0.556332	2.69903	2.57331	2.67514	0.472388	2.18442	2.01562	-0.421402	-0.486336	-0.456266	-0.398803	2.05393
COLGALT2	1.35256	-0.562915	0.0351506	-0.368562	-0.49564	-0.494507	-0.529257	-0.548395	-0.563015	-0.498824	-0.501217	-0.544533	-0.532802	-0.198176	-0.543075	-0.555716	-0.266321	-0.489575	-0.499256	-0.535405	-0.536859	1.90789	-0.554691	-0.560083	-0.481104	-0.454579	-0.522347	-0.515194	-0.526078	-0.555368	-0.454398	-0.497137	-0.531691	-0.540874	-0.535963	-0.520826	-0.540597	1.79197	2.11904	2.23019	2.03967	1.75936	1.95491	-0.536445	-0.456859	0.215498	-0.370903	-0.342392	3.46055
KIR2DL4	-0.443913	-0.471452	NaN	NaN	NaN	-0.472121	-0.427004	-0.430917	-0.474802	-0.446881	NaN	NaN	NaN	-0.484978	-0.451461	-0.450667	-0.476077	-0.439885	NaN	NaN	NaN	NaN	-0.443126	-0.466168	-0.433657	NaN	NaN	NaN	-0.427255	-0.449085	-0.475742	-0.445777	NaN	NaN	NaN	-0.483063	-0.445638	2.59073	2.72987	2.20682	NaN	1.66843	2.04063	-0.393825	-0.310055	-0.432635	-0.334014	NaN	NaN
FKBP1B	-0.587083	-0.185867	-0.550973	-0.563911	-0.540023	-0.587439	0.290289	-0.584196	-0.594475	-0.580128	-0.565368	-0.581687	-0.567194	-0.595152	-0.592676	0.590734	-0.343692	0.211058	-0.552539	0.209692	-0.574515	0.906397	0.298502	-0.590108	-0.574556	-0.538152	-0.564371	0.417737	-0.584495	-0.58833	-0.594412	-0.580638	-0.582563	-0.57661	-0.571472	-0.595682	-0.590104	-0.0910739	2.5603	1.65643	2.98039	2.54162	1.93999	1.15071	-0.514793	-0.57165	0.00986286	-0.411841	2.87279
ADGRG1	-0.541046	-0.22961	-0.49127	NaN	0.950417	-0.548412	-0.547744	-0.540515	-0.551379	-0.535893	-0.534488	NaN	-0.537253	-0.551164	-0.54927	-0.544875	-0.551374	-0.533183	-0.53098	NaN	NaN	-0.151621	0.157633	-0.550056	-0.531228	-0.509417	NaN	-0.533632	-0.54744	-0.543679	-0.551133	-0.53574	-0.537958	NaN	-0.539331	-0.550775	-0.549683	-0.443448	0.86614	2.82558	2.42584	2.4332	2.6181	0.672951	1.58209	1.35335	-0.478894	-0.430653	NaN
CCL3	-0.41919	-0.419189	-0.419159	-0.418986	-0.419137	-0.419189	-0.419195	-0.419186	-0.419193	-0.419156	-0.419184	-0.419082	-0.419169	-0.419198	-0.4192	-0.419193	-0.419194	-0.419149	-0.419183	-0.419068	-0.419055	-0.419166	-0.419191	-0.419186	-0.41914	-0.419148	-0.418981	-0.419151	-0.419195	-0.419191	-0.41919	-0.419154	-0.419188	-0.419054	-0.41917	-0.419196	-0.419198	-0.419189	-0.419191	-0.419141	-0.419176	-0.419189	-0.419196	-0.419172	2.68113	2.21689	2.21825	2.45341	2.68506
CCL3L3	-0.419776	-0.419515	-0.419065	-0.415946	-0.41931	-0.419862	-0.419872	-0.41973	-0.419609	-0.419721	-0.419514	-0.417692	-0.41961	-0.419919	-0.41991	-0.419809	-0.419628	-0.419683	-0.419501	-0.41742	-0.417196	-0.419576	-0.419778	-0.419436	-0.419644	-0.418858	-0.415863	-0.419463	-0.419867	-0.419803	-0.419578	-0.419715	-0.41963	-0.417161	-0.41965	-0.419908	-0.419903	-0.419719	-0.41956	-0.41958	-0.419385	-0.419851	-0.419874	-0.419564	2.68733	2.22054	2.22322	2.4543	2.65802
CCL4L2	-0.420409	-0.420447	-0.420338	-0.419667	-0.420383	-0.420483	-0.420493	-0.42038	-0.42046	-0.420332	-0.420425	-0.420034	-0.420441	-0.4205	-0.420502	-0.420426	-0.420463	-0.420302	-0.420421	-0.41998	-0.419931	-0.420434	-0.420409	-0.420434	-0.420275	-0.42029	-0.41964	-0.420411	-0.420493	-0.42041	-0.420452	-0.420326	-0.420448	-0.419932	-0.420448	-0.420497	-0.4205	-0.420396	-0.420452	-0.365606	-0.420392	-0.420478	-0.420491	-0.420289	2.68883	2.22407	2.16938	2.46069	2.68834
IFNG	-0.4215	-0.421453	-0.421394	-0.421114	-0.421454	-0.421518	-0.421518	-0.421495	-0.421465	-0.421438	-0.421463	-0.421295	-0.421485	-0.421519	-0.421519	-0.421504	-0.421468	-0.421425	-0.421461	-0.421267	-0.421247	-0.421481	-0.4215	-0.421441	-0.421411	-0.421375	-0.421108	-0.421469	-0.421518	-0.421499	-0.352737	-0.421433	-0.421466	-0.421221	-0.386464	-0.421519	-0.421519	-0.421498	-0.421458	-0.421414	-0.421446	-0.421518	-0.421518	-0.421477	2.69616	2.16013	2.23032	2.46661	2.69848
CCL4	-0.423505	-0.423512	-0.423492	-0.423318	-0.423493	-0.423511	-0.423516	-0.423501	-0.423514	-0.423477	-0.423507	-0.423406	-0.423506	-0.423516	-0.423518	-0.423508	-0.423514	-0.42347	-0.423506	-0.423393	-0.423382	-0.423504	-0.423506	-0.42351	-0.423463	-0.423484	-0.423312	-0.423499	-0.423515	-0.423507	-0.423513	-0.423475	-0.423511	-0.423383	-0.423507	-0.423515	-0.423518	-0.423503	-0.423513	-0.348971	-0.393039	-0.377804	-0.359957	-0.423484	2.70878	2.23983	2.16653	2.44796	2.71293
GZMB	-0.427782	-0.42778	-0.427731	-0.427614	-0.427765	-0.427787	-0.427786	-0.42778	-0.427782	-0.42774	-0.427763	-0.427691	-0.427776	-0.427789	-0.427788	-0.427783	-0.427782	-0.427732	-0.427762	-0.42768	-0.427669	-0.427775	-0.427782	-0.427778	-0.427723	-0.427719	-0.427609	-0.427771	-0.427786	-0.427782	-0.427781	-0.427737	-0.427766	-0.427662	-0.427777	-0.427788	-0.427787	-0.427781	-0.42778	-0.283545	-0.29156	-0.427786	-0.294507	2.73749	-0.427727	2.26241	2.11919	2.36588	2.74057
XCL1	-0.460028	-0.460421	-0.459929	-0.45787	-0.460112	-0.46016	-0.460417	-0.459885	-0.460451	-0.459489	-0.460264	-0.459014	-0.460303	-0.460356	-0.460472	-0.460119	-0.460454	-0.459271	-0.460247	-0.458811	-0.458667	-0.460274	-0.460032	-0.460396	-0.459071	-0.459808	-0.457717	-0.460205	-0.460412	-0.460058	-0.460442	-0.459484	-0.460289	-0.458766	-0.460335	-0.460327	-0.460461	0.109553	-0.141889	0.0467891	-0.294909	-0.375088	-0.0819776	-0.459417	2.37244	2.12033	1.92086	2.52716	2.93125
XCL2	-0.473508	-0.473807	-0.473166	-0.471676	-0.473418	-0.473381	-0.47387	-0.473365	-0.473837	-0.473267	-0.47357	-0.472647	-0.473648	-0.473655	-0.473905	-0.473555	-0.473842	-0.473159	-0.473559	-0.472499	-0.472367	-0.473612	-0.4735	-0.473777	-0.473055	-0.472959	-0.471613	-0.473533	-0.473865	-0.473549	-0.473827	-0.473249	-0.473635	-0.47244	-0.47369	-0.473615	-0.473898	-0.212473	-0.17429	0.207646	-0.0279729	-0.300332	0.145313	-0.181276	2.47606	2.20983	1.82163	2.32207	3.02108
CSF2	-0.521783	-0.524397	0.579519	-0.500489	-0.524387	-0.522658	-0.523632	-0.521086	-0.524464	-0.522964	-0.524195	-0.510803	-0.524556	-0.523529	-0.5241	-0.522299	-0.524476	-0.522607	-0.524176	-0.50943	-0.508032	-0.524534	-0.521608	-0.52434	-0.52244	-0.523382	-0.499727	-0.524479	-0.52368	0.222793	0.830994	-0.52288	-0.0458702	0.325926	-0.404158	-0.52342	0.557634	-0.5217	-0.524426	-0.522474	-0.524037	-0.495441	-0.444364	-0.518432	2.58348	1.43982	2.77699	1.50555	2.31333
CCR1	-0.419198	0.0336929	-0.338322	-0.442734	-0.468003	-0.480141	-0.483472	-0.422591	-0.468507	-0.476779	-0.398643	-0.457819	-0.473898	-0.453857	-0.484077	-0.476902	-0.469018	-0.475143	-0.394744	-0.456822	-0.454088	-0.472647	-0.47478	-0.461885	-0.474363	-0.336516	-0.43975	-0.470514	-0.438366	-0.473955	-0.467815	-0.476625	0.001093	-0.456611	-0.475584	-0.481442	-0.483869	-0.214837	-0.348811	-0.31653	0.916752	-0.479625	0.0175343	2.75489	-0.430389	1.95069	2.39073	-0.245699	2.90654
IL10	-0.508323	-0.427656	2.52601	-0.506052	-0.508084	-0.508196	-0.508006	-0.508264	-0.507634	-0.350601	-0.492045	-0.507199	-0.508354	-0.508429	-0.508242	-0.508396	-0.507693	-0.482151	-0.332007	-0.507036	-0.506895	-0.508328	-0.508339	-0.507245	-0.478463	-0.474318	-0.506001	-0.508226	-0.507991	-0.0251356	-0.507343	-0.485105	-0.496586	0.928219	-0.20449	0.725724	0.353303	-0.508324	-0.50753	-0.481725	-0.490823	-0.508169	-0.508065	-0.414246	2.71811	2.64058	2.29281	-0.407694	1.84731
HOPX	-0.254569	-0.351607	-0.580046	-0.57964	-0.580504	-0.580997	-0.581052	-0.580638	-0.580989	-0.58058	-0.580572	-0.580257	-0.58076	-0.581071	-0.581086	-0.580795	-0.580986	-0.58047	-0.580553	-0.580133	-0.58004	0.118922	-0.580721	-0.580934	-0.580395	-0.481093	-0.579589	-0.580639	-0.58105	-0.41994	-0.580989	-0.580552	-0.580727	-0.580135	-0.549362	-0.58105	-0.581065	0.0456781	0.974485	1.31936	1.00121	0.318759	0.885349	2.05028	-0.026184	1.29176	1.1706	1.70775	3.71728
FASLG	-0.532505	-0.533033	-0.497225	-0.527332	-0.487037	-0.438986	-0.534388	-0.532009	-0.533431	-0.530653	-0.514785	-0.53082	-0.53129	-0.534909	-0.534715	-0.532992	-0.53329	-0.530124	-0.513461	-0.530126	-0.529773	-0.463841	-0.532515	-0.532695	-0.528917	-0.4888	-0.527216	-0.529848	-0.534276	-0.345165	-0.370833	-0.530324	-0.295536	-0.107359	-0.258504	-0.534772	-0.456548	-0.100595	0.537509	0.429215	2.46464	-0.298937	0.671275	2.59788	-0.318895	1.61785	1.85253	-0.388961	2.98047
GZMH	-0.513262	-0.513411	-0.5127	-0.509139	-0.512698	-0.5136	-0.513598	-0.513195	-0.513464	-0.512912	-0.513187	-0.511116	-0.513126	-0.51365	-0.513637	-0.513363	-0.513473	-0.512769	-0.513171	-0.51081	-0.510592	-0.513073	-0.513285	-0.513362	-0.512527	-0.512498	-0.509001	-0.512906	-0.513594	-0.513329	-0.513433	-0.512656	-0.513223	-0.510542	-0.513104	-0.513641	-0.513626	0.132451	0.424977	1.76032	1.6053	0.17654	1.40409	2.64006	-0.510886	1.78221	0.437256	0.877417	3.257
BATF3	0.587456	0.311262	-0.667038	-0.670507	0.444601	0.292353	0.490269	-0.671514	-0.671585	-0.669239	-0.669856	-0.67127	-0.671782	-0.671895	-0.671922	-0.671674	-0.671607	-0.66887	-0.669742	-0.671171	-0.671128	-0.671761	-0.671607	-0.671401	-0.0637622	0.446938	-0.670515	-0.671662	-0.671859	-0.160952	-0.179741	-0.201728	-0.25925	0.198594	0.128193	-0.108978	0.119679	-0.671561	-0.671525	-0.668538	-0.668873	-0.671773	-0.671874	1.88029	0.065324	2.15454	2.52569	2.4536	2.91635
TIMD4	-0.55818	-0.559202	-0.58139	0.549187	-0.324392	0.232275	-0.588344	-0.550045	-0.566461	-0.566121	-0.58574	-0.573108	-0.582803	-0.588463	-0.589163	-0.564198	-0.569162	-0.563893	-0.585658	-0.574938	-0.57333	-0.582312	-0.556792	0.4432	-0.557114	0.335145	-0.567999	-0.580922	-0.588219	-0.187443	-0.563655	-0.559028	-0.586751	-0.256542	-0.583393	-0.0673526	-0.260731	0.90825	-0.564997	-0.472461	-0.583993	-0.586277	0.376574	1.84964	-0.438171	1.40805	2.1425	2.87113	2.51232
FEZ1	-0.551743	0.480249	-0.535527	-0.516398	-0.536565	-0.438201	-0.555094	-0.550198	-0.554048	-0.556374	-0.547123	-0.535391	-0.546342	-0.557774	-0.556414	-0.553179	-0.554336	-0.555833	-0.546671	-0.532758	-0.530305	-0.544819	-0.551764	-0.551568	-0.555489	-0.531387	-0.518274	-0.541551	-0.554484	-0.552534	-0.553522	-0.556313	-0.550322	-0.525379	-0.158259	-0.557251	-0.173561	-0.0124478	0.974047	0.22139	2.1698	0.310573	0.592024	2.14763	-0.510895	0.520712	2.32719	0.536365	3.3896
HAVCR2	-0.209981	-0.40259	-0.57637	-0.589474	0.927899	-0.433382	-0.623514	-0.597945	-0.616831	-0.474117	-0.598375	-0.603983	-0.615956	-0.624543	-0.623995	-0.620293	-0.617426	-0.60612	-0.597292	0.641463	-0.59997	-0.312368	-0.43181	-0.61445	0.137215	-0.564318	-0.588512	-0.6127	-0.623453	-0.619663	-0.616628	-0.608434	-0.0880453	-0.601872	-0.616829	-0.624454	-0.531533	-0.619102	-0.467968	0.835253	0.932813	-0.285522	0.376793	2.31443	0.752983	2.65368	1.11319	-0.00157387	2.80599
ZBTB32	-0.62229	-0.119866	0.38725	-0.615651	0.229701	-0.436979	-0.536609	-0.621972	-0.623067	-0.621845	-0.615342	-0.62026	-0.622572	-0.62353	-0.623501	-0.622648	-0.623116	-0.621461	-0.615018	-0.61931	-0.619218	-0.622445	-0.622302	-0.62266	-0.620992	-0.603495	-0.616845	-0.622043	-0.62313	0.980385	0.0161755	-0.614955	1.96287	0.738416	0.839777	0.117747	0.562249	-0.622268	-0.622934	-0.621279	-0.612988	-0.62295	-0.623132	0.304584	1.4621	2.1699	3.28443	-0.0578542	2.59107
SLC27A2	0.285057	-0.666508	-0.622635	-0.649578	-0.139671	-0.144109	-0.669887	-0.668158	-0.668827	-0.626674	-0.646911	-0.661693	-0.664849	-0.673121	-0.671664	-0.669922	-0.668547	-0.62352	-0.646734	-0.659343	-0.658383	-0.504863	-0.669879	-0.665498	-0.599552	0.0450659	-0.651541	-0.661562	-0.669764	-0.227908	-0.226818	0.287318	0.499186	0.452331	0.963148	-0.672729	-0.368051	-0.110394	-0.0932759	0.326238	-0.636857	-0.345465	0.433596	2.38585	-0.641319	2.5941	1.16022	1.77285	3.11914
LAG3	0.605541	0.119346	-0.680309	-0.678957	0.133802	0.0600716	-0.682093	-0.552177	-0.681799	-0.680707	-0.681267	-0.680609	-0.681762	-0.682154	-0.682139	-0.681535	-0.681825	-0.680531	-0.681257	-0.680288	-0.68032	-0.681696	-0.582484	-0.681642	0.392345	-0.118348	0.247604	-0.681592	-0.535928	-0.681459	-0.64145	-0.680637	-0.370657	-0.409486	-0.49972	-0.68214	-0.550118	0.760769	0.125746	1.33668	0.654751	-0.421268	0.686075	1.39833	-0.676135	1.96192	0.503637	1.76873	3.15246
PRF1	-0.557058	-0.556997	-0.400901	-0.554811	-0.372658	-0.557287	-0.557245	-0.556935	-0.557058	-0.556792	-0.556426	-0.555852	-0.49586	-0.557376	-0.557319	-0.557116	-0.557102	-0.556686	-0.556397	-0.555445	-0.555504	-0.433308	-0.557051	-0.556881	-0.556558	-0.554911	-0.55469	-0.556727	-0.557241	-0.557107	-0.527289	-0.556717	-0.556644	-0.555763	-0.556993	-0.55736	-0.557282	1.5727	1.45122	1.47226	1.8516	0.432445	1.39378	1.43502	-0.55463	0.912318	0.915234	0.677812	3.55537
IL18RAP	-0.65353	0.0992829	-0.610237	-0.610773	0.0962227	-0.660177	-0.659914	-0.651335	-0.498039	-0.638225	-0.632282	-0.631924	-0.652883	-0.660978	-0.577155	0.126238	-0.656506	-0.635156	0.255758	-0.63106	-0.628547	-0.169608	-0.653244	-0.655331	0.0937258	-0.598773	-0.222553	-0.0234622	-0.659704	-0.654109	-0.656849	-0.635458	-0.640638	-0.628816	-0.653326	-0.431522	-0.660371	0.646134	0.591264	1.45451	-0.62372	0.161147	0.679522	1.27092	-0.613058	1.58683	0.678441	2.82578	3.14723
GZMA	-0.492147	-0.491789	-0.488868	-0.490829	-0.491858	-0.49244	-0.492577	-0.492156	-0.492022	-0.492327	-0.490686	-0.491599	-0.422867	-0.492556	-0.492614	-0.492323	-0.492082	-0.492266	-0.490617	-0.491456	-0.491346	-0.491971	-0.492268	-0.491211	-0.492204	-0.48792	-0.490768	-0.492046	-0.492567	-0.492336	-0.491991	-0.492303	-0.491168	-0.491463	-0.492264	-0.492538	-0.492605	0.255296	1.08904	0.96584	2.82931	1.30598	1.93365	2.40326	-0.490057	1.02306	1.14787	-0.472968	3.14725
PTMS	0.374793	0.211716	-0.729911	0.981925	0.734348	-0.0809635	-0.733051	-0.73211	-0.732681	-0.731094	-0.7316	-0.731005	-0.73247	-0.733168	-0.733137	-0.732472	-0.732704	-0.73078	-0.731518	-0.730684	-0.730533	-0.631332	-0.0730742	-0.73245	0.210874	-0.728907	-0.729124	-0.732189	-0.733054	-0.732429	-0.732683	-0.730873	-0.34483	-0.326521	-0.370813	-0.733144	-0.55168	0.992519	0.954452	0.849594	0.828863	-0.459247	0.650332	1.2231	-0.725094	1.27868	1.36435	2.12048	2.58556
PHLDA1	-0.0795084	0.595203	0.344827	-0.724934	-0.402696	0.494815	0.378873	-0.727671	-0.72845	-0.72637	-0.724364	-0.726857	-0.728018	-0.728001	-0.72813	-0.72803	-0.728452	-0.725638	-0.724015	-0.726148	-0.726133	0.0138048	-0.367548	-0.728332	-0.725486	-0.716457	-0.725185	-0.727685	-0.727692	-0.72799	-0.221596	-0.097701	0.279814	-0.0665031	0.0643082	-0.72777	-0.524526	-0.207949	0.595804	-0.165157	0.280213	-0.0969789	-0.178672	1.01666	0.0339382	1.20513	2.86944	1.65852	3.37684
ZBED2	0.269538	-0.58149	-0.566032	-0.576573	-0.580976	-0.58186	-0.581737	-0.581097	-0.581691	-0.571111	-0.57408	-0.57911	-0.581578	-0.582088	-0.581985	-0.5815	-0.581715	-0.568843	-0.573725	-0.578758	-0.578464	-0.581521	-0.581296	-0.581416	-0.567564	-0.563025	-0.576587	-0.58129	-0.581785	0.124522	0.257888	0.368127	1.91174	3.69599	1.12827	0.639369	0.0856762	-0.581267	-0.581602	-0.465551	-0.571767	-0.581848	-0.581814	0.276062	1.32819	2.26169	1.90244	0.801287	-0.567775
NCS1	0.180523	-0.598311	-0.507641	-0.531843	-0.571879	-0.604674	-0.598532	-0.599339	-0.601083	-0.598225	-0.552599	-0.564184	-0.590111	-0.608275	-0.606248	-0.602931	-0.601492	-0.595152	-0.550715	-0.558999	-0.554831	-0.588145	-0.600709	-0.596261	-0.593716	-0.495023	-0.532069	-0.581818	-0.602694	0.0398789	0.0730985	-0.595873	-0.0447089	2.2564	1.3063	0.0418414	0.96097	-0.375069	0.330432	-0.593062	1.19721	-0.604081	-0.602404	2.39328	-0.544872	1.80813	3.34881	-0.369054	0.643161
IQCG	-0.667905	1.23991	-0.625448	-0.654688	0.255696	-0.615492	-0.668484	-0.667639	-0.666211	-0.661937	-0.620715	-0.660468	0.124458	-0.651005	-0.576956	-0.584237	-0.10618	-0.660286	-0.0494359	0.345674	-0.659168	-0.662784	-0.667867	-0.665224	-0.659887	0.282439	-0.653662	-0.662582	-0.668451	-0.179475	-0.391522	-0.661414	-0.162298	-0.463463	0.00813389	-0.239801	-0.250119	-0.667902	-0.498645	-0.0902581	1.87726	-0.436553	-0.0953834	0.283153	3.29922	1.07693	1.99422	-0.507056	2.00409
JAKMIP1	-0.53681	0.796604	-0.662603	-0.16525	1.47113	-0.470851	-0.672627	-0.67016	-0.672264	-0.667285	-0.66961	-0.66954	-0.672277	-0.674326	-0.673508	-0.67163	-0.672279	-0.666067	-0.669403	-0.668356	-0.668314	-0.671949	0.799247	-0.671167	-0.664205	-0.417789	-0.665082	-0.671331	-0.672685	0.123836	-0.672065	-0.666018	-0.554549	-0.668487	-0.512633	-0.539288	-0.406713	0.963996	0.262948	1.39283	0.429809	0.330737	1.19792	0.237971	-0.648722	1.16746	1.4366	2.42331	3.74985
KLRC1	-0.513969	-0.515156	-0.449905	-0.505736	-0.513644	-0.513839	-0.514509	-0.513368	-0.51525	-0.511222	-0.508082	-0.509982	-0.514333	-0.514635	-0.51464	-0.514144	-0.515257	-0.51048	-0.507595	-0.509272	-0.508766	-0.514096	-0.513909	-0.515087	-0.50991	-0.498236	-0.505706	-0.514001	-0.514332	-0.514114	-0.515218	-0.511085	-0.510097	-0.509214	-0.514623	-0.514463	-0.514798	1.34425	1.8142	2.67229	2.08529	0.578657	0.79574	1.09018	-0.162231	0.417778	-0.493976	0.259534	3.23988
CRTAM	-0.539829	-0.563904	-0.543693	-0.553604	-0.560077	-0.343487	-0.566597	-0.530134	-0.340156	-0.555891	-0.102529	-0.55831	-0.0663275	-0.402199	-0.508172	-0.54268	-0.564363	-0.30293	-0.553538	-0.5582	-0.556917	-0.562303	-0.538421	-0.562597	-0.553846	-0.536103	-0.553063	-0.561743	-0.566578	-0.540332	-0.248084	-0.556587	0.280436	-0.558124	-0.348905	-0.566543	-0.566921	2.33993	0.453955	2.63891	1.12619	0.139331	0.323528	-0.511117	0.356254	1.47953	-0.516874	0.182881	3.58659
CCR5	-0.00288923	-0.571083	-0.507088	-0.54858	-0.251996	-0.573735	-0.575275	-0.572304	-0.572553	-0.566251	-0.538814	-0.561709	-0.57096	-0.575496	-0.575718	-0.573513	-0.572359	-0.565169	-0.536842	-0.558535	-0.558759	-0.26972	0.283717	-0.5717	-0.562456	-0.497391	-0.548728	-0.568794	-0.575156	-0.573423	-0.572759	-0.566682	-0.544712	-0.559578	-0.571824	-0.57456	-0.559367	0.571415	2.09023	1.2546	2.45596	0.640882	1.42005	1.14307	-0.55343	0.42993	1.18081	-0.222043	3.54123
EGR2	0.00721571	0.00355991	-0.575756	-0.576346	-0.58284	1.46117	0.273111	-0.574265	-0.584828	-0.577032	-0.58131	-0.580691	-0.584359	-0.58549	-0.58562	-0.578133	-0.584911	-0.575596	-0.581153	-0.580133	-0.579625	-0.58422	-0.575949	-0.58422	0.731418	-0.573576	-0.575946	0.022749	-0.585215	-0.0592587	0.556881	-0.572341	-0.0426575	3.72063	1.55892	-0.585329	-0.585464	-0.575779	-0.584645	-0.574509	-0.579991	-0.584758	-0.585256	0.1253	1.87318	1.42169	1.45777	2.87652	-0.562438
TNFRSF9	0.485798	1.28415	0.208977	2.05716	2.31488	0.151015	0.02582	-0.727428	-0.730833	-0.72692	-0.730002	-0.729301	-0.731089	-0.731609	-0.7316	-0.72897	-0.730912	-0.726282	-0.729935	-0.728881	-0.728755	-0.731014	-0.728202	-0.730318	-0.725211	-0.727221	-0.727056	-0.73079	-0.731432	1.00802	0.240068	-0.31524	-0.383186	0.143582	-0.478764	-0.731543	-0.629925	-0.727677	-0.730657	0.630812	-0.446311	-0.731307	0.048645	0.182285	0.784108	0.890669	2.04843	2.69518	1.00067
TNF	-0.61554	-0.616992	1.36712	-0.61596	-0.616973	-0.179172	-0.110996	-0.615217	-0.617188	-0.615837	-0.616652	-0.616909	-0.61744	-0.617827	-0.617801	-0.616062	-0.617232	-0.615331	-0.616536	-0.616739	-0.616657	-0.617409	-0.322884	-0.616849	-0.61503	-0.614782	-0.616005	-0.617081	-0.617682	0.365173	1.34528	0.421434	-0.101717	3.5286	2.03257	0.118298	-0.0875395	-0.615573	-0.61711	-0.614536	-0.616076	-0.617646	-0.476322	-0.139429	2.17893	1.30693	2.20782	1.10306	-0.19721
SLC4A10	-0.511762	2.61108	-0.34561	NaN	-0.50759	-0.530528	-0.217146	-0.506995	-0.521481	-0.530015	-0.393173	NaN	-0.518743	-0.533117	-0.532021	-0.360852	-0.51859	-0.528566	0.835891	NaN	NaN	-0.201047	-0.512255	-0.516763	-0.528233	-0.334565	NaN	-0.512408	-0.529592	-0.0320225	-0.172465	-0.529776	-0.431114	NaN	-0.521293	-0.403373	-0.531484	-0.512941	-0.519	-0.0247413	-0.375248	-0.0377236	0.182988	2.72567	-0.42813	-0.495111	2.56904	-0.254116	NaN
ADAM19	-0.169074	1.37451	2.67546	1.40138	0.882425	0.0717801	-0.712149	-0.711288	-0.711077	-0.709632	-0.709174	-0.710071	-0.711848	-0.712637	-0.712454	-0.53483	-0.711473	-0.708706	-0.708818	-0.709542	-0.709419	-0.71166	0.295343	-0.711073	-0.707709	-0.703851	-0.707589	-0.711392	0.422952	-0.173032	-0.542743	-0.708989	-0.478004	-0.350477	0.288338	-0.177375	0.198904	-0.711544	-0.711312	-0.708476	-0.708418	0.02171	-0.0216108	1.1253	0.709741	1.7308	3.52406	0.744843	2.30908
MSC	0.0552709	1.78827	0.280986	-0.613962	1.3935	-0.665014	-0.664547	-0.66391	-0.665338	-0.528605	-0.646677	-0.635596	-0.66264	-0.666101	-0.665616	-0.664955	-0.665203	-0.624495	-0.645451	-0.0694773	-0.629749	-0.15656	-0.28116	-0.664703	-0.617301	-0.621248	-0.613437	-0.661163	-0.664605	-0.664361	-0.66477	-0.630936	-0.651868	-0.631303	-0.442838	-0.309339	0.0520142	-0.664094	0.286259	0.856846	2.38826	0.600648	0.491381	-0.31655	2.82639	0.215252	1.57032	-0.296757	3.32691
METRNL	0.84259	0.108236	-0.594428	-0.632752	0.71293	-0.237829	-0.155137	-0.646194	-0.644721	-0.634968	-0.624226	-0.640258	-0.643858	-0.650894	-0.650411	-0.647886	-0.645084	-0.632105	-0.622924	-0.63947	-0.638305	-0.391563	-0.647353	-0.642227	-0.629971	-0.591013	-0.63182	-0.640247	-0.649316	-0.647673	-0.456308	-0.634299	0.335477	-0.473915	-0.644517	-0.650459	-0.535046	0.370028	1.04623	2.2326	2.29396	0.0831457	0.686992	0.436984	0.598671	0.815596	0.430107	-0.465648	3.91724
SLAMF7	-0.553501	-0.555974	-0.539605	-0.549066	-0.55272	-0.424949	-0.556764	-0.552782	-0.556197	-0.553146	-0.548654	-0.553071	-0.554712	-0.557143	-0.557085	-0.554325	-0.556337	-0.552317	-0.548131	-0.5525	-0.552101	-0.2444	-0.553303	-0.555701	-0.551903	-0.044064	-0.547613	-0.553429	-0.556687	-0.554022	-0.457619	-0.380538	-0.387561	-0.350379	-0.421856	-0.557071	-0.511947	2.33157	1.84006	1.68974	2.41352	0.342123	1.10454	0.0861875	0.0122726	0.46769	0.503335	-0.483974	3.32518
NKG7	-0.507366	-0.507468	-0.507215	-0.50702	-0.507418	-0.507492	-0.507511	-0.507324	-0.507485	-0.507396	-0.507376	-0.507247	-0.507475	-0.507521	-0.507525	-0.507401	-0.507488	-0.507372	-0.507371	-0.507214	-0.507182	-0.507459	-0.507372	-0.507449	-0.507331	-0.507119	-0.507001	-0.507444	-0.507509	-0.499784	-0.507465	-0.507377	-0.450323	-0.507175	-0.507478	-0.507515	-0.507519	1.46414	1.49471	2.04898	2.36388	1.19087	2.12084	1.11073	-0.350802	0.68416	0.125917	0.0308598	3.25137
CXCR6	1.27713	0.369492	-0.55771	-0.63756	0.718903	-0.64683	-0.646794	-0.646237	-0.647382	-0.641996	-0.596318	-0.642438	-0.645181	-0.648123	-0.647734	-0.646894	-0.647081	-0.640476	-0.590805	-0.640311	-0.640821	-0.240579	0.153364	-0.646794	-0.640207	0.113509	-0.63752	-0.644085	-0.646809	-0.647128	-0.647378	-0.641809	0.752355	-0.641678	-0.645894	-0.647711	-0.515057	0.306225	1.79637	0.790486	0.827885	0.815159	1.0429	0.516715	-0.633367	0.0303293	1.98578	-0.422168	4.14157
CD70	0.0244773	1.39712	0.988027	-0.638402	1.95178	0.539852	-0.640528	-0.642343	-0.644659	-0.644035	-0.641263	-0.642124	-0.643613	-0.644767	-0.643858	-0.643605	-0.644684	-0.643645	-0.640734	-0.641271	-0.641062	-0.245342	0.73234	-0.644164	-0.643185	-0.634108	-0.638763	-0.64278	-0.641812	0.096705	-0.64457	-0.643901	-0.466132	-0.641044	-0.396833	-0.643962	0.172503	0.287706	-0.278799	-0.122749	-0.0242818	0.345093	1.8505	-0.0496541	-0.198286	1.01392	2.88953	1.29747	4.09717
ATP8B4	-0.632272	0.00259684	-0.610185	NaN	-0.567852	-0.246379	-0.61199	-0.628497	-0.634836	-0.571904	0.776176	NaN	-0.593828	-0.624726	-0.20568	-0.633698	-0.635899	1.66304	0.567489	NaN	NaN	-0.588604	-0.53514	-0.631136	-0.566431	-0.603004	NaN	0.201567	-0.613383	-0.633554	-0.634688	-0.572671	0.166462	NaN	-0.601481	-0.280911	-0.0835557	0.146505	-0.0729454	0.383272	-0.342728	-0.589022	-0.616483	3.26681	-0.571989	2.34126	-0.399056	0.0340371	NaN
SDC4	0.503869	1.19543	2.00257	1.41038	0.371609	0.739492	0.685711	-0.81749	-0.822522	-0.813045	-0.815168	-0.815933	-0.822077	-0.821275	-0.821621	-0.55431	-0.822569	-0.810425	-0.814423	-0.814664	-0.813743	-0.42918	0.875913	-0.821863	-0.808211	-0.801182	-0.808979	-0.821047	-0.819052	-0.819168	-0.0861134	-0.291072	-0.270577	0.233041	1.48993	-0.0216139	-0.0430656	-0.818609	-0.635074	-0.0755531	-0.812057	-0.433209	-0.656297	-0.388178	1.08417	1.5051	3.05227	1.4187	1.99318
ELOVL6	-0.0204629	-0.731333	-0.678818	-0.663096	-0.674835	-0.726522	-0.727262	-0.709812	-0.733212	-0.321544	-0.547217	-0.405719	0.212998	-0.732412	-0.731687	-0.291503	-0.29741	-0.716631	-0.705942	0.146832	-0.684868	-0.682905	-0.711983	-0.730496	-0.709178	-0.672248	-0.658731	-0.722351	-0.727186	-0.709843	0.136549	-0.687086	0.710671	3.13544	1.06769	0.328389	0.275751	-0.712566	0.00592046	0.11749	-0.357407	0.115655	1.4453	2.75379	0.120104	2.12432	1.63027	2.22325	-0.573276
ADAP1	-0.83189	0.0104205	-0.823718	0.500125	-0.839412	-0.845155	-0.846305	-0.826732	-0.685016	-0.845074	-0.836282	-0.351904	-0.844628	-0.84855	-0.848461	-0.369594	-0.848618	-0.843266	-0.835245	-0.842686	-0.840955	0.278173	-0.831446	-0.846806	-0.842628	0.0842551	-0.837002	-0.842428	-0.771307	2.20012	0.394949	-0.0824689	-0.147502	0.788793	1.1374	-0.322031	-0.482539	-0.391307	0.726401	-0.192739	1.02526	1.09527	1.21731	1.27581	-0.734023	0.777221	2.45639	1.43394	2.03145
IL26	-0.549811	-0.546757	NaN	-0.434862	0.430516	-0.557898	-0.557541	-0.548236	-0.550782	-0.511121	NaN	-0.502451	-0.549437	-0.558313	-0.558059	-0.551666	-0.393019	-0.504408	NaN	-0.487497	-0.497934	-0.548429	-0.550035	-0.547571	-0.498712	NaN	-0.449005	-0.546034	-0.557086	1.23937	1.45934	-0.50908	NaN	1.60331	2.46474	-0.206813	-0.366044	-0.549829	-0.549519	-0.49985	NaN	-0.55786	-0.557783	-0.0485871	1.51131	1.00566	2.61041	NaN	-0.380295
RDH10	0.7417	0.26439	-0.627291	3.44218	0.22033	-0.039091	-0.746163	-0.734038	-0.74743	-0.681071	0.045748	-0.738041	-0.73583	-0.748535	-0.749597	-0.73938	-0.747461	-0.662218	-0.672877	-0.733013	-0.733358	-0.103603	-0.73797	-0.744817	-0.667135	-0.605331	-0.72721	-0.73237	-0.747009	-0.740014	-0.512621	-0.679025	-0.234823	-0.735427	0.258915	-0.747717	-0.468883	-0.094755	0.345275	0.820795	2.08475	0.531946	0.363822	0.981088	1.09599	1.87461	1.0565	-0.44352	0.741986
LTA	-0.620843	-0.621317	0.253221	-0.620802	-0.215447	-0.621555	-0.621608	-0.620687	-0.621404	-0.621332	-0.621105	-0.621202	-0.621425	-0.621643	-0.62165	-0.621043	-0.621447	-0.62128	-0.621092	-0.621173	-0.621078	-0.621423	-0.620795	-0.621274	-0.621182	-0.620192	-0.620763	-0.621332	-0.621596	1.14995	1.28732	0.863274	1.37146	3.87302	1.7208	0.867471	0.995578	-0.620858	-0.6214	-0.621227	-0.620936	-0.621542	-0.585312	-0.201907	1.75741	1.40664	1.82268	0.787752	-0.488201
MICAL2	0.0993549	0.520498	0.216451	-0.776312	2.94753	-0.0277933	0.295847	-0.795422	-0.791876	-0.540668	-0.776096	-0.790044	-0.792487	-0.800498	-0.800011	-0.797919	0.293534	-0.775292	-0.767745	0.258013	-0.787454	-0.0563297	-0.153867	-0.78828	-0.771727	-0.749216	-0.780278	-0.789642	-0.798037	-0.250631	-0.439377	-0.461044	-0.594547	-0.229185	-0.660801	-0.799303	-0.316954	-0.796153	-0.0719367	2.41929	1.11966	0.31777	0.319295	0.820183	1.40893	0.753893	0.277776	1.30251	3.41644
TNIP3	1.2755	-0.750499	-0.738581	-0.754976	0.0959821	1.48101	0.341198	-0.756142	-0.751974	-0.750067	-0.748893	-0.757134	-0.757085	-0.758262	-0.758113	-0.756957	-0.752228	-0.7489	-0.748234	-0.756882	-0.756853	-0.757003	-0.756569	-0.188421	1.42514	0.36454	-0.755492	-0.755766	-0.549239	-0.148935	-0.0868465	0.959489	0.360508	2.848	0.242204	-0.149091	-0.756134	-0.278179	0.27897	0.018888	-0.74391	-0.646133	-0.205542	-0.490372	1.4489	1.71429	-0.718782	2.08648	1.26121
CCL20	-0.492716	-0.493183	3.14911	-0.488816	-0.49262	-0.493467	-0.493444	-0.492567	-0.493264	-0.493178	-0.492963	-0.491077	-0.493027	-0.493499	-0.493476	-0.492873	-0.493263	-0.493116	-0.492947	-0.490429	-0.490132	-0.492919	-0.492699	-0.493163	-0.49306	-0.492185	-0.489172	-0.492879	-0.493444	0.22178	2.08823	-0.493139	-0.493105	0.819702	3.12998	0.449975	0.743515	-0.492726	-0.493224	-0.493077	-0.492812	-0.493467	-0.493454	0.0224218	0.161997	0.28021	2.86231	-0.487928	2.10355
ULBP2	-0.766028	0.973648	-0.265629	1.87144	-0.755489	0.557247	0.0516568	-0.756657	-0.790909	-0.779601	-0.682657	-0.761489	-0.78814	-0.811298	-0.815689	-0.777868	-0.792979	-0.77183	-0.681202	-0.753013	-0.747759	-0.783295	-0.273184	-0.777711	0.0922881	0.777736	-0.706644	1.59498	-0.805041	-0.0683302	0.121631	-0.765137	-0.699796	-0.0239746	-0.147354	-0.808543	-0.588372	1.15283	-0.784992	-0.358154	0.800781	-0.484113	0.773801	1.64811	-0.600396	1.73669	2.88903	-0.425151	1.38401
CEBPD	-0.613501	-0.613721	-0.572308	-0.604162	-0.604002	-0.612854	-0.612576	-0.613174	-0.614018	-0.611588	-0.592849	-0.609036	-0.60922	-0.614136	-0.613624	0.733685	0.97628	-0.610764	0.273338	-0.608005	-0.607334	0.904142	-0.613553	-0.613415	-0.610371	0.0189992	-0.604164	-0.606743	-0.551642	-0.587927	-0.613748	-0.611435	-0.59834	-0.608234	-0.609228	-0.61392	-0.546107	1.66441	1.69194	1.62519	1.70655	0.96286	1.10479	0.275213	-0.579986	-0.610866	1.00968	-0.479261	3.89237
RCAN2	0.0422353	-0.465288	-0.447865	-0.463258	-0.471982	-0.476723	-0.475791	-0.474935	-0.469745	-0.446292	-0.461819	-0.469659	-0.47497	-0.47776	-0.476494	-0.476061	-0.470647	-0.441819	-0.461216	-0.468637	-0.467769	-0.474329	-0.475686	-0.465757	-0.437258	-0.441162	-0.462924	-0.345047	-0.475496	-0.475998	-0.469868	-0.445604	-0.466445	-0.468312	-0.475049	-0.477512	-0.429388	2.45817	1.78708	2.03889	2.48432	-0.145456	1.94432	-0.472484	-0.3526	0.249	-0.318221	-0.359533	3.00584
ZEB2	-0.575462	-0.578249	-0.571878	-0.556193	-0.335906	-0.579549	-0.579509	-0.575432	-0.578683	-0.575226	-0.575881	-0.566916	-0.576612	-0.579984	-0.579856	-0.576621	-0.510204	-0.574426	-0.0117478	0.120408	-0.564062	-0.382648	0.0995941	-0.57806	-0.574179	-0.569694	-0.557582	-0.575542	-0.579538	-0.0186881	-0.470783	-0.574868	-0.436985	-0.565806	-0.452076	-0.579904	-0.528934	1.05106	2.23363	3.00704	2.21425	1.0758	1.18363	-0.322142	0.57375	0.0967793	-0.547365	-0.144116	2.84932
CD226	-0.229624	0.782694	2.24185	-1.02609	-0.478499	-0.510286	-1.03471	-1.0322	-0.610249	-1.02731	-0.329723	-1.03101	-0.744032	-0.767082	-0.149015	-0.464167	-0.190084	0.243595	-1.02731	0.43061	-1.02962	-0.0596872	0.0414946	-1.03356	-0.616092	-1.01783	0.764582	0.0675013	-0.283627	-0.449665	-0.447389	-0.350236	-0.567191	-0.10678	0.369691	-0.254974	-0.595702	-0.990546	-0.897019	-0.0583872	-0.380816	0.645392	1.12555	2.86375	-0.154613	1.85069	2.23646	1.06955	2.59691
SEMA4A	1.09091	0.587649	-0.664448	-0.671795	-0.699957	-0.71034	-0.712445	-0.676791	-0.696911	-0.0660984	-0.691215	-0.695765	-0.713169	-0.717591	-0.716314	-0.690828	-0.698625	-0.659114	-0.689725	-0.690611	-0.690155	-0.711369	-0.68448	-0.684502	-0.641447	2.17215	-0.670743	-0.158749	-0.712343	-0.677281	1.21561	-0.393843	0.132506	1.02155	-0.125556	-0.12344	0.0648077	1.24198	0.527532	0.651372	0.130747	-0.707161	0.50936	0.476673	-0.544475	-0.645749	1.1134	-0.532062	2.29058
SLAMF1	-0.106762	0.839166	1.53629	-0.951207	0.842372	-0.0576651	-0.95861	-0.954885	-0.957553	-0.954371	-0.501754	-0.680758	-0.734297	-0.95901	-0.778207	-0.826739	0.234335	0.994072	0.552218	0.60456	0.454579	0.603263	-0.484666	-0.956884	-0.952206	-0.923835	-0.951193	-0.956375	-0.477947	-0.955657	-0.175206	-0.954241	-0.250187	0.372312	0.665589	0.417993	0.980254	-0.956008	-0.957329	-0.759113	-0.940864	-0.250945	-0.52573	0.43999	0.585422	1.69828	3.28146	0.699017	1.97966
SEMA7A	-0.637879	-0.650074	-0.574546	-0.640225	-0.643902	-0.3859	-0.650132	-0.633265	-0.65076	-0.610132	-0.610715	-0.64701	-0.648252	-0.653324	-0.652768	-0.640899	-0.34041	-0.603838	-0.609922	-0.645908	-0.644852	-0.647428	-0.638603	-0.648535	-0.597106	-0.552854	-0.639749	-0.645803	-0.649022	0.701992	0.992309	1.72062	2.55152	2.96917	1.17386	0.157119	0.309221	-0.169048	-0.649116	0.591048	-0.0960289	-0.650099	-0.18991	2.08252	-0.387467	1.65242	-0.482044	-0.431899	0.662538
FAM3C	0.924172	0.458027	1.05895	0.207729	-0.0370225	-0.0683487	-0.319834	-1.05381	-0.828498	-0.127589	-1.05033	-1.05358	-1.05531	-0.871938	-0.894846	-1.05478	-1.0559	-1.0508	-0.476885	-0.59522	-0.330147	0.067373	-1.05435	-1.05553	-0.180125	-1.04175	-0.774816	-0.519104	-1.0555	-1.05418	-0.572389	0.0463898	-0.491283	0.37604	0.193959	0.0256285	0.385397	0.172247	0.791115	0.275182	0.691969	-0.483271	0.246425	2.22993	0.101762	2.07388	1.86999	0.040056	2.48323
IL9	-0.470439	-0.464784	0.0598106	-0.463304	-0.464746	-0.464095	-0.46968	-0.470425	-0.466228	NaN	-0.360452	-0.466462	-0.467184	-0.467249	-0.469971	-0.470451	-0.466498	NaN	0.35993	-0.465808	-0.465555	-0.466876	-0.470441	-0.464719	NaN	-0.311743	-0.463353	-0.465985	-0.46964	-0.470439	2.6228	NaN	-0.22522	-0.465736	1.57495	0.740255	2.39234	-0.470437	-0.465878	NaN	-0.338761	-0.464001	-0.469729	-0.470378	3.23243	-0.458581	NaN	-0.191793	3.17281
SPAG1	1.46709	0.0795996	-0.756514	-0.0360527	-0.49972	0.53651	0.912522	-0.767725	-0.845472	-0.830256	-0.80042	-0.838015	-0.847147	-0.845577	-0.847478	-0.838635	-0.845827	-0.828287	-0.798997	-0.836224	-0.490042	-0.846155	-0.820214	-0.842943	-0.198603	-0.72675	-0.826861	0.469862	-0.844725	-0.836227	-0.342048	-0.828404	2.38836	2.03539	0.211946	0.367719	0.335922	0.123306	-0.0268317	0.527326	0.760227	-0.530109	-0.303145	1.06331	0.118428	2.31619	2.35188	-0.561489	1.37001
PRDM1	1.21097	1.98493	1.21889	2.09989	2.52649	1.05618	0.249623	-0.83182	-0.83229	-0.83081	-0.831767	-0.831865	-0.832716	-0.833015	-0.832996	-0.506231	-0.46332	-0.830529	-0.831719	-0.831593	-0.831575	-0.689852	0.228541	-0.831998	-0.239968	-0.829411	-0.830698	-0.832531	-0.408895	-0.49229	-0.832314	-0.830641	-0.832233	-0.3874	-0.22222	-0.832938	-0.47976	-0.831973	-0.381581	1.0896	-0.107936	0.130532	0.244558	0.739953	0.0491543	0.827176	1.4562	2.14751	2.00804
KLRD1	-0.462622	-0.463116	-0.461564	-0.461245	-0.461524	-0.463264	-0.46332	-0.462365	-0.463191	-0.462598	-0.46246	-0.462202	-0.462326	-0.463371	-0.463377	-0.462742	-0.463203	-0.462449	-0.462424	-0.462025	-0.461918	-0.338135	-0.462621	-0.46305	-0.462331	-0.461078	-0.461192	-0.461913	-0.463309	-0.462635	-0.463097	-0.462561	-0.462735	-0.461988	-0.462312	-0.463353	-0.463355	2.89277	1.59252	2.43962	2.54186	0.729932	1.58971	-0.461464	-0.397351	0.39958	-0.458614	-0.310375	2.95806
ST8SIA4	1.08862	1.35565	1.46965	1.84684	1.40842	0.164267	-0.936176	-0.931837	-0.705364	-0.06566	-0.745113	-0.929571	-0.935385	-0.623973	-0.553283	-0.373276	-0.936131	-0.927956	-0.928884	-0.00263332	-0.926841	-0.644466	-0.93325	-0.934544	-0.33862	-0.90455	-0.922074	-0.933994	-0.810635	-0.933599	-0.744178	-0.928725	-0.931712	-0.365167	-0.159525	-0.9367	-0.178393	-0.37982	0.200187	-0.0521758	0.390667	1.05565	1.7998	0.810931	1.54671	1.51582	2.06963	1.88479	1.09495
IER3	-0.353976	0.0562599	0.419433	-0.678741	-0.679534	-0.541502	-0.680095	-0.679102	-0.680139	-0.678902	-0.677854	-0.679058	-0.248964	-0.680489	-0.609725	-0.679761	-0.680359	-0.678669	-0.393428	-0.679294	-0.519768	-0.679693	-0.679497	-0.680004	-0.678463	-0.673122	-0.67875	-0.679934	-0.680081	0.664812	1.67696	0.458293	0.809791	3.70117	2.71157	0.380111	0.265027	-0.0331264	-0.680125	-0.503973	-0.676705	-0.431861	-0.0462765	0.114006	0.0658821	0.698452	2.3162	1.27394	0.0220703
PLEK	-0.474038	-0.489805	-0.483884	-0.480355	-0.195602	-0.492322	-0.49249	-0.471992	-0.490112	-0.48706	-0.245698	-0.485806	-0.490629	-0.492733	-0.492745	-0.478176	-0.431569	-0.486111	-0.488188	-0.484779	-0.48376	-0.356213	-0.475152	-0.48904	-0.486367	0.188644	-0.479894	-0.489446	-0.492383	-0.474365	-0.490452	-0.455885	-0.489635	-0.484274	-0.490518	-0.492684	-0.492668	2.8664	2.46319	2.55427	1.41094	0.485514	1.13719	-0.458013	-0.398407	-0.35794	-0.461117	-0.214719	3.12657
values represent Z-scored gene score
[truncated: 3 more columns]

## Sheet: Fig5A
Fig. 5a
NME1 mRNA						IL2RA mRNA
2h	Donor1	Donor2	Donor3	Donor4		2h	Donor1	Donor2	Donor3	Donor4
CD4	1.388	1.452	1.368	1.525		CD4	1.837	1.643	1.917	1.731
CD8	1.108	1.44	3.489	1.2		CD8	1.818	1.17	2.254	1.517
8h	Donor1	Donor2	Donor3	Donor4		8h	Donor1	Donor2	Donor3	Donor4
CD4	10.933	31.338	39.452	15.209		CD4	35.28	30.816	49.804	35.812
CD8	13.653	4.624	6.589	3.583		CD8	294.061	42.175	109.459	33.118
16h	Donor1	Donor2	Donor3	Donor4		16h	Donor1	Donor2	Donor3	Donor4
CD4	12.336	50.417	36.988	25.146		CD4	49.512	22.608	55.31	23.933
CD8	22.272	7.226	10.892	10.746		CD8	661.213	59.134	200.216	125.546
24h	Donor1	Donor2	Donor3	Donor4		24h	Donor1	Donor2	Donor3	Donor4
CD4	16.891	29.371	80.905	25.839		CD4	61.165	26.658	70.493	39.838
CD8	24.441	7.526	20.783	13.686		CD8	397.057	103.37	239.219	168.46
48h	Donor1	Donor2	Donor3	Donor4		48h	Donor1	Donor2	Donor3	Donor4
CD4	24.055	37.091	25.95	20.145		CD4	64.718	24.03	74.149	44.549
CD8	35.996	15.126	40.292	21.397		CD8	566.132	227.974	399.74	276.212
72h	Donor1	Donor2	Donor3	Donor4		72h	Donor1	Donor2	Donor3	Donor4
CD4	27.918	19.734	29.528	19.048		CD4	34.703	63.845	67.325	62.262
CD8	31.757	14.551	26.82	15.542		CD8	655.954	188.806	610.902	483.929
values respresent fold-change over unstimulated controls

## Sheet: Fig5C
Fig. 5c
IFIT3 mRNA
2h	Donor1	Donor2	Donor3	Donor4
CD4	1.145	1.629	0.58	0.667
CD8	1.69	1.589	0.969	0.915
8h	Donor1	Donor2	Donor3	Donor4
CD4	33.823	39.567	28.6	18.471
CD8	9.708	8.863	15.672	2.833
16h	Donor1	Donor2	Donor3	Donor4
CD4	27.819	24.325	20.26	137.01
CD8	5.774	6.496	27.352	4.322
24h	Donor1	Donor2	Donor3	Donor4
CD4	7.271	38.24	28.619	74.985
CD8	5.701	7.259	14.193	4.538
48h	Donor1	Donor2	Donor3	Donor4
CD4	1.272	4.621	0.547	17.142
CD8	0.945	5.543	6.496	3.065
values respresent fold-change over unstimulated controls

## Sheet: Fig5D
Fig. 5d
IFIT3 mRNA					NME1 mRNA
2h	Donor1	Donor2	Donor3		2h	Donor1	Donor2	Donor3
aCD3/28	0.634	0.667	0.611		aCD3/28	2.647	1.074	1.947
aCD3/28+T1-IFN Block	0.723	0.722	0.605		aCD3/28+T1-IFN Block	2.595	1.384	2.378
IFNa2	356.37	433.256	444.438		IFNa2	0.877	0.983	1.052
IFNa2+T1-IFN Block	2.92	0.877	0.829		IFNa2+T1-IFN Block	1.755	0.793	1.071
12h	Donor1	Donor2	Donor3		12h	Donor1	Donor2	Donor3
aCD3/28	17.978	54.189	194.97		aCD3/28	16.995	27.07	12.384
aCD3/28+T1-IFN Block	18.527	38.402	46.073		aCD3/28+T1-IFN Block	25.68	34.682	13.444
IFNa2	445.277	863.376	346.383		IFNa2	1.031	1.232	1.119
IFNa2+T1-IFN Block	0.775	1.065	0.498		IFNa2+T1-IFN Block	0.84	1.032	0.716
24h	Donor1	Donor2	Donor3		24h	Donor1	Donor2	Donor3
aCD3/28	7.904	8.219	47.823		aCD3/28	24.385	31.51	15.57
aCD3/28+T1-IFN Block	6.851	8.246	9.147		aCD3/28+T1-IFN Block	32.64	38.102	22.402
IFNa2	265.259	289.275	289.328		IFNa2	0.889	1.025	0.823
IFNa2+T1-IFN Block	1.166	0.653	0.682		IFNa2+T1-IFN Block	0.966	0.947	0.713
values respresent fold-change over unstimulated controls

[truncated: 6 more sheets: Fig5E, Fig6, Suppl Fig2b, Suppl Fig2c, Suppl Fig7, Suppl Fig9]
